# Supplementary material for: RefNetBuilder: a platform for construction of integrated reference gene regulatory networks from expressed sequence tags
Source: BMC Bioinformatics. 2011 Oct 18;12(Suppl 10):S20. doi: 10.1186/1471-2105-12-S10-S20 (PMC3236843; doi:10.1186/1471-2105-12-S10-S20)
Supplement: Additional file 1 — Supplementary Table 1 Test results of C. elegans genes queried against seven other model species, showing the RefNetBuilder assigned KOIDs in comparison with KEGG curated KOIDs for C. elegans. [file 1471-2105-12-S10-S20-S1.xls]

## Sheet: STable1
Query_cel_GeneID	RefNetBuilder_mapped_koid	RefNetBuilder_mapped_GeneID	KEGG_cel_koid	2	2773		3918
cel:F47G4.3	ko:K00006	aga:AgaP_AGAP007593	ko:K00006	1	1		10
cel:K11H3.1	ko:K00006	aga:AgaP_AGAP007593	ko:K00006	1	1		3913	0.708663
cel:R04B5.5	ko:K00008	ame:408871	ko:K00008	1	1
cel:R04B5.6	ko:K00008	ame:408871	ko:K00008	1	1
cel:Y39G8B.1	ko:K00011	aga:AgaP_AGAP011050	ko:K00011	1	1
cel:ZK1290.5	ko:K00011	ame:551968	ko:K00540	1	0
cel:F29F11.1	ko:K00012	ame:413356	ko:K00012	1	1
cel:F13D12.2	ko:K00016	aga:AgaP_AGAP004880	ko:K00016	1	1
cel:B0250.5	ko:K00020	rno:63938	ko:K00020	1	1
cel:F08F8.2	ko:K00021	mmu:15357	ko:K00021	1	1
cel:B0272.3	ko:K00022	rno:113965	ko:K00022	1	1
cel:F54C8.1	ko:K00022	rno:113965	ko:K00022	1	1
cel:R09B5.6	ko:K00022	rno:113965	ko:K00022	1	1
cel:F46E10.10	ko:K00025	dme:Dmel_CG5362	ko:K00025	1	1
cel:F20H11.3	ko:K00026	aga:AgaP_AGAP001903	ko:K00026	1	1
cel:Y48B6A.12	ko:K00029	mmu:109264	ko:K00029	1	1
cel:C30F12.7	ko:K00030	dme:Dmel_CG5028	ko:K00030	1	1
cel:C37E2.1	ko:K00030	aga:AgaP_AGAP007786	ko:K00030	1	1
cel:F35G12.2	ko:K00030	dme:Dmel_CG5028	ko:K00030	1	1
cel:F43G9.1	ko:K00030	ame:409292	ko:K00030	1	1
cel:C34F6.8	ko:K00031	smm:Smp_163050	ko:K00031	1	1
cel:F59B8.2	ko:K00031	rno:24479	ko:K00031	1	1
cel:T25B9.9	ko:K00033	mmu:110208	ko:K00033	1	1
cel:B0035.5	ko:K00036	ame:725325	ko:K00036	1	1
cel:C06B3.4	ko:K00044	mmu:56348	ko:K00100	2	0
cel:C06B3.5	ko:K00044	mmu:56348	ko:K00100	2	0
cel:C56G2.6	ko:K00044	mmu:56348	ko:K00100	2	0
cel:F11A5.12	ko:K00044	mmu:56348	ko:K00100	2	0
cel:F56D1.5	ko:K00044	mmu:56348	ko:K00540	2	0
cel:C31C9.2	ko:K00058	aga:AgaP_AGAP008849	ko:K00058	1	1
cel:T22D1.3	ko:K00088	hsa:3614	ko:K00088	1	1
cel:F25G6.5	ko:K00100	dme:Dmel_CG1444	ko:K00100	1	1
cel:F32D8.12	ko:K00102	mmu:52815	ko:K00102	1	1
cel:F15E6.6	ko:K00106	hsa:7498	ko:K00106	1	1
cel:F55B11.1	ko:K00106	aga:AgaP_AGAP007918	ko:K00106	1	1
cel:C34C6.4	ko:K00108	mmu:218865	ko:K00108	1	1
cel:Y45G12B.3	ko:K00109	aga:AgaP_AGAP007868	ko:K00109	1	1
cel:T25G3.4	ko:K00111	hsa:2820	ko:K00111	1	1
cel:H24K24.3	ko:K00121	ame:409773	ko:K00121	1	1
cel:F54D8.3	ko:K00128	hsa:217	ko:K00128	1	1
cel:K04F1.15	ko:K00128	hsa:217	ko:K00128	1	1
cel:T05H4.13	ko:K00128	mmu:11671	ko:K00128	1	1
cel:T08B1.3	ko:K00129	mmu:11670	ko:K00129	1	1
cel:F33H1.2	ko:K00134	rno:685186	ko:K00134	1	1
cel:K10B3.7	ko:K00134	rno:685186	ko:K00134	1	1
cel:K10B3.8	ko:K00134	rno:685186	ko:K00134	1	1
cel:T09F3.3	ko:K00134	rno:685186	ko:K00134	1	1
cel:F45H10.1	ko:K00139	mmu:214579	ko:K00139	1	1
cel:F13D12.4	ko:K00140	aga:AgaP_AGAP002499	ko:K00140	1	1
cel:Y69F12A.2	ko:K00149	rno:64040	ko:K00149	1	1
cel:T05H10.6	ko:K00161	ame:551103	ko:K00161	1	1
cel:C04C3.3	ko:K00162	aga:AgaP_AGAP010421	ko:K00162	1	1
cel:T22B11.5	ko:K00164	ame:408286	ko:K00164	1	1
cel:Y39E4A.3	ko:K00166	mmu:12039	ko:K00166	1	1
cel:F27D4.5	ko:K00167	rno:29711	ko:K00167	1	1
cel:T07H6.2	ko:K00181	hsa:64840	ko:K00181	1	1
cel:C25F6.3	ko:K00207	hsa:1806	ko:K00207	1	1
cel:C48B4.1	ko:K00232	ame:552757	ko:K00232	1	1
cel:F08A8.1	ko:K00232	mmu:11430	ko:K00232	1	1
cel:F08A8.2	ko:K00232	rno:50681	ko:K00232	1	1
cel:F08A8.3	ko:K00232	rno:50681	ko:K00232	1	1
cel:F08A8.4	ko:K00232	rno:50681	ko:K00232	1	1
cel:F25C8.1	ko:K00232	rno:50681	ko:K00232	1	1
cel:F58F9.7	ko:K00232	dme:Dmel_CG17544	ko:K00232	1	1
cel:F59F4.1	ko:K00232	rno:50681	ko:K00232	1	1
cel:C03G5.1	ko:K00234	ame:550667	ko:K00234	1	1
cel:C34B2.7	ko:K00234	aga:AgaP_AGAP010429	ko:K00234	1	1
cel:F42A8.2	ko:K00235	dme:Dmel_CG3283	ko:K00235	1	1
cel:T07C4.7	ko:K00236	ame:409549	ko:K00236	1	1
cel:F33A8.5	ko:K00237	dme:Dmel_CG10219	ko:K00237	1	1
cel:K05F1.3	ko:K00249	hsa:34	ko:K00249	1	1
cel:T08G2.3	ko:K00249	aga:AgaP_AGAP005662	ko:K00249	1	1
cel:T25G12.5	ko:K00249	mmu:11364	ko:K00249	1	1
cel:F54D5.7	ko:K00252	hsa:2639	ko:K00252	1	1
cel:C02B10.1	ko:K00253	aga:AgaP_AGAP006780	ko:K00253	1	1
cel:W02D3.2	ko:K00254	hsa:1723	ko:K00254	1	1
cel:ZK829.4	ko:K00261	ame:409253	ko:K00261	1	1
cel:W07E11.1	ko:K00264	aga:AgaP_AGAP006360	ko:K00264	1	1
cel:Y69A2AR.5	ko:K00272	rno:685325	ko:K00273	1	0
cel:C47A10.5	ko:K00273	rno:114027	ko:K00272	1	0
cel:F18E3.7	ko:K00273	ame:551507	ko:K00272	1	0
cel:F57B9.1	ko:K00275	rno:64533	ko:K00275	1	1
cel:R12C12.1	ko:K00281	hsa:2731	ko:K00281	1	1
cel:F55G1.9	ko:K00286	ame:412234	ko:K00286	1	1
cel:M153.1	ko:K00286	aga:AgaP_AGAP005009	ko:K00286	1	1
cel:C36B1.7	ko:K00287	rno:24312	ko:K00287	1	1
cel:K07E3.4	ko:K00288	mmu:108156	ko:K00288	1	1
cel:F36H1.6	ko:K00289	ame:551401	ko:K00289	1	1
cel:F56D12.1	ko:K00294	aga:AgaP_AGAP004366	ko:K00294	1	1
cel:C06A8.1	ko:K00297	hsa:4524	ko:K00297	1	1
cel:C05D11.12	ko:K00311	ame:552343	ko:K00311	1	1
cel:B0513.5	ko:K00318	dme:Dmel_CG1417	ko:K00318	1	1
cel:C15H9.1	ko:K00323	aga:AgaP_AGAP003167	ko:K00323	1	1
cel:T05H4.4	ko:K00326	ame:413189	ko:K00326	1	1
cel:T05H4.5	ko:K00326	ame:413189	ko:K00326	1	1
cel:K10D2.6	ko:K00327	hsa:5447	ko:K00327	1	1
cel:F39B2.3	ko:K00344	mmu:12972	ko:K00344	1	1
cel:T03F6.1	ko:K00357	ame:409160	ko:K00357	1	1
cel:F32D1.5	ko:K00364	hsa:2766	ko:K00364	1	1
cel:LLC1.3	ko:K00382	dme:Dmel_CG7430	ko:K00382	1	1
cel:T21C9.6	ko:K00383	hsa:2936	ko:K01007	1	0
cel:C06G3.7	ko:K00384	hsa:7296	ko:K00384	1	1
cel:ZK637.10	ko:K00384	hsa:10587	ko:K00383	1	0
cel:H13N06.4	ko:K00387	dme:Dmel_CG7280	ko:K00387	1	1
cel:F42G8.12	ko:K00411	aga:AgaP_AGAP008955	ko:K00411	1	1
cel:CYTB	ko:K00412	dme:CYTB	ko:K00412	1	1
cel:C54G4.8	ko:K00413	aga:AgaP_AGAP006936	ko:K00413	1	1
cel:T10B10.2	ko:K00415	dme:Dmel_CG4169	ko:K00415	1	1
cel:T24C4.1	ko:K00415	rno:293448	ko:K00415	1	1
cel:VW06B3R.1	ko:K00415	dme:Dmel_CG4169	ko:K00415	1	1
cel:T27E9.2	ko:K00416	aga:AgaP_AGAP002245	ko:K00416	1	1
cel:F45H10.2	ko:K00418	dme:Dmel_CG7580	ko:K00418	1	1
cel:R07E4.3	ko:K00418	dme:Dmel_CG7580	ko:K00418	1	1
cel:F57B10.14	ko:K00420	dme:Dmel_CG14482	ko:K00420	1	1
cel:C11E4.1	ko:K00432	rno:259233	ko:K00432	1	1
cel:C11E4.2	ko:K00432	rno:259233	ko:K00432	1	1
cel:F26E4.12	ko:K00432	ame:726269	ko:K00432	1	1
cel:R03G5.5	ko:K00432	smm:Smp_058690	ko:K00432	1	1
cel:R05H10.5	ko:K00432	ame:494523	ko:K00432	1	1
cel:F38E1.7	ko:K00444	rno:64566	ko:K04689	1	0
cel:W06D4.1	ko:K00451	aga:AgaP_AGAP009609	ko:K00451	1	1
cel:K06A4.5	ko:K00452	rno:56823	ko:K00452	1	1
cel:C28H8.11	ko:K00453	dme:Dmel_CG2155	ko:K00453	1	1
cel:F56F10.3	ko:K00456	ame:726371	ko:K00456	1	1
cel:T21C12.2	ko:K00457	aga:AgaP_AGAP004802	ko:K00457	1	1
cel:C54E4.5	ko:K00469	ame:408650	ko:K00469	1	1
cel:D2089.5	ko:K00471	rno:64564	ko:K00471	1	1
cel:F35G2.4	ko:K00472	ame:408862	ko:K00472	1	1
cel:Y47D3B.10	ko:K00472	dme:Dmel_CG31022	ko:K00472	1	1
cel:M05D6.7	ko:K00474	mmu:192289	ko:K00471	1	0
cel:K09A9.6	ko:K00476	hsa:444	ko:K00476	1	1
cel:ZK550.6	ko:K00477	rno:114209	ko:K00477	1	1
cel:H24K24.5	ko:K00485	rno:246248	ko:K00485	1	1
cel:K08C7.2	ko:K00485	rno:246248	ko:K00485	1	1
cel:K08C7.5	ko:K00485	rno:246248	ko:K00485	1	1
cel:Y39A1A.19	ko:K00485	rno:246248	ko:K00485	1	1
cel:R07B7.5	ko:K00486	hsa:8564	ko:K00486	1	1
cel:K08F8.4	ko:K00500	aga:AgaP_AGAP005712	ko:K00500	1	1
cel:H13N06.6	ko:K00503	hsa:1621	ko:K00503	1	1
cel:T19B4.1	ko:K00504	rno:25508	ko:K00504	1	1
cel:C34G6.2	ko:K00505	hsa:7299	ko:K00505	1	1
cel:F10D2.9	ko:K00507	rno:83792	ko:K00507	1	1
cel:VZK822L.1	ko:K00507	dme:Dmel_CG5887	ko:K00507	1	1
cel:W06D12.3	ko:K00507	dme:Dmel_CG5887	ko:K00507	1	1
cel:D1037.3	ko:K00522	hsa:2495	ko:K00522	1	1
cel:Y62E10A.6	ko:K00528	aga:AgaP_AGAP005419	ko:K00528	1	1
cel:R03D7.1	ko:K00548	hsa:4548	ko:K00548	1	1
cel:ZC376.5	ko:K00555	aga:AgaP_AGAP009740	ko:K00555	1	1
cel:Y110A7A.4	ko:K00560	mmu:22171	ko:K00560	1	1
cel:C25A1.3	ko:K00565	rno:291534	ko:K00565	1	1
cel:B0035.16	ko:K00566	aga:AgaP_AGAP011960	ko:K00566	1	1
cel:Y62E10A.5	ko:K00567	dme:Dmel_CG1303	ko:K00567	1	1
cel:C10F3.5	ko:K00573	rno:25604	ko:K00573	1	1
cel:B0491.7	ko:K00586	hsa:51611	ko:K00586	1	1
cel:F21F3.3	ko:K00587	dme:Dmel_CG11268	ko:K00587	1	1
cel:M01E11.1	ko:K00587	dme:Dmel_CG11268	ko:K00587	1	1
cel:Y57G11C.11	ko:K00591	ame:412082	ko:K00591	1	1
cel:C01G6.6	ko:K00597	mmu:210009	ko:K00597	1	1
cel:ZK1058.5	ko:K00599	hsa:131965	ko:K00599	1	1
cel:C05D11.11	ko:K00600	rno:287379	ko:K00600	1	1
cel:C55F2.1	ko:K00602	dme:Dmel_CG11089	ko:K00602	1	1
cel:F25B4.1	ko:K00605	hsa:275	ko:K00605	1	1
cel:F01G10.1	ko:K00615	ame:550804	ko:K00615	1	1
cel:Y24D9A.8	ko:K00616	dme:Dmel_CG2827	ko:K00616	1	1
cel:B0024.12	ko:K00621	aga:AgaP_AGAP010769	ko:K00621	1	1
cel:ZC416.8	ko:K00623	rno:290567	ko:K00623	1	1
cel:B0395.3	ko:K00624	rno:311849	ko:K00624	1	1
cel:T02G5.4	ko:K00626	aga:AgaP_AGAP011329	ko:K00626	1	1
cel:T02G5.7	ko:K00626	dme:Dmel_CG10932	ko:K00626	1	1
cel:T02G5.8	ko:K00626	aga:AgaP_AGAP011329	ko:K00626	1	1
cel:C30H6.7	ko:K00627	ame:551631	ko:K00627	1	1
cel:F23B12.5	ko:K00627	rno:81654	ko:K00627	1	1
cel:F08F3.2	ko:K00629	mmu:14732	ko:K00629	1	1
cel:B0395.2	ko:K00637	mmu:20652	ko:K00637	1	1
cel:T25B9.1	ko:K00639	dme:Dmel_CG10361	ko:K00639	1	1
cel:Y46G5A.21	ko:K00649	rno:84470	ko:K00649	1	1
cel:F43H9.2	ko:K00654	hsa:9517	ko:K00654	1	1
cel:T22G5.5	ko:K00654	hsa:9517	ko:K00654	1	1
cel:W02F12.5	ko:K00658	smm:Smp_104330	ko:K00658	1	1
cel:F32H2.5	ko:K00665	rno:50671	ko:K00665	1	1
cel:B0238.10	ko:K00670	mmu:70646	ko:K00670	1	1
cel:K07H8.3	ko:K00670	rno:363518	ko:K00670	1	1
cel:Y50D7A.4	ko:K00670	hsa:80155	ko:K00670	1	1
cel:Y97E10AL.3	ko:K00670	ame:414027	ko:K00670	1	1
cel:T17E9.2	ko:K00671	hsa:9397	ko:K00671	1	1
cel:C53D5.5	ko:K00681	hsa:2678	ko:K00681	1	1
cel:T03D8.6	ko:K00681	ame:410096	ko:K00681	1	1
cel:Y7A9A.1	ko:K00681	rno:116568	ko:K00681	1	1
cel:C44B7.7	ko:K00682	mmu:110175	ko:K00682	1	1
cel:H27A22.1	ko:K00683	mmu:70536	ko:K00683	1	1
cel:K07A1.9	ko:K00685	mmu:11907	ko:K00685	1	1
cel:T22F3.3	ko:K00688	mmu:19309	ko:K00688	1	1
cel:Y46G5A.31	ko:K00693	ame:552328	ko:K00693	1	1
cel:F48A11.1	ko:K00698	aga:AgaP_AGAP001748	ko:K00698	1	1
cel:T25G3.2	ko:K00698	aga:AgaP_AGAP001748	ko:K00698	1	1
cel:B0310.5	ko:K00699	dme:Dmel_CG13270	ko:K00699	1	1
cel:C17G1.3	ko:K00699	rno:301595	ko:K00699	1	1
cel:C18C4.3	ko:K00699	dme:Dmel_CG13270	ko:K00699	1	1
cel:F39G3.1	ko:K00699	hsa:7364	ko:K00699	1	1
cel:M88.1	ko:K00699	hsa:7364	ko:K00699	1	1
cel:T04H1.7	ko:K00699	dme:Dmel_CG6633	ko:K00699	1	1
cel:T04H1.8	ko:K00699	rno:266685	ko:K00699	1	1
cel:T04A8.7	ko:K00700	smm:Smp_094880	ko:K00700	1	1
cel:Y116F11B.12	ko:K00710	dme:Dmel_CG3254	ko:K00710	1	1
cel:Y39E4B.12	ko:K00710	ame:410470	ko:K00710	1	1
cel:Y45F10D.3	ko:K00710	aga:AgaP_AGAP012414	ko:K00710	1	1
cel:Y46H3A.6	ko:K00710	aga:AgaP_AGAP000656	ko:K00710	1	1
cel:ZK688.8	ko:K00710	ame:413987	ko:K00710	1	1
cel:C10F3.6	ko:K00717	mmu:53618	ko:K00717	1	1
cel:F59G1.1	ko:K00720	ame:411552	ko:K00720	1	1
cel:Y66H1A.2	ko:K00721	ame:409115	ko:K00721	1	1
cel:B0416.6	ko:K00726	aga:AgaP_AGAP005347	ko:K00726	1	1
cel:F48E3.1	ko:K00726	ame:410105	ko:K00726	1	1
cel:M01F1.1	ko:K00726	mmu:17308	ko:K00726	1	1
cel:T15D6.2	ko:K00727	hsa:2650	ko:K00727	1	1
cel:H43I07.3	ko:K00729	aga:AgaP_AGAP008315	ko:K00729	1	1
cel:C38H2.2	ko:K00731	ame:409263	ko:K00731	1	1
cel:R10E11.4	ko:K00733	dme:Dmel_CG11780	ko:K00733	1	1
cel:Y110A2AL.14	ko:K00734	hsa:126792	ko:K00734	1	1
cel:C03E10.4	ko:K00736	dme:Dmel_CG7921	ko:K00736	1	1
cel:F22F7.6	ko:K00741	rno:293667	ko:K00741	1	1
cel:C55B7.2	ko:K00744	hsa:4249	ko:K00744	1	1
cel:PAR2.4	ko:K00747	hsa:79586	ko:K00747	1	1
cel:T25E12.5	ko:K00750	smm:Smp_008490	ko:K00750	1	1
cel:ZK783.2	ko:K00757	dme:Dmel_CG6330	ko:K00757	1	1
cel:T19B4.3	ko:K00759	ame:413601	ko:K00759	1	1
cel:Y105E8B.5	ko:K00760	rno:24465	ko:K00760	1	1
cel:Y54G2A.17	ko:K00763	aga:AgaP_AGAP008516	ko:K00763	1	1
cel:T04A8.5	ko:K00764	ame:412619	ko:K00764	1	1
cel:Y50D4C.4	ko:K00771	aga:AgaP_AGAP005811	ko:K00771	1	1
cel:B0228.7	ko:K00772	dme:Dmel_CG4802	ko:K00772	1	1
cel:ZK829.6	ko:K00773	dme:Dmel_CG4947	ko:K00773	1	1
cel:E04A4.4	ko:K00784	mmu:68626	ko:K00784	1	1
cel:R06C1.2	ko:K00787	rno:83791	ko:K00787	1	1
cel:C06E7.1	ko:K00789	aga:AgaP_AGAP009447	ko:K00789	1	1
cel:C06E7.3	ko:K00789	ame:551102	ko:K00789	1	1
cel:C49F5.1	ko:K00789	rno:25331	ko:K00789	1	1
cel:T13A10.11	ko:K00789	aga:AgaP_AGAP009447	ko:K00789	1	1
cel:ZC395.6	ko:K00791	mmu:66966	ko:K00791	1	1
cel:Y46G5A.19	ko:K00797	mmu:20810	ko:K00797	1	1
cel:C26E6.11	ko:K00798	mmu:77697	ko:K00798	1	1
cel:C29E4.7	ko:K00799	mmu:14873	ko:K00799	1	1
cel:F11G11.2	ko:K00799	dme:Dmel_CG8938	ko:K00799	1	1
cel:K08F4.6	ko:K00799	dme:Dmel_CG8938	ko:K00799	1	1
cel:R03D7.6	ko:K00799	dme:Dmel_CG8938	ko:K00799	1	1
cel:R107.7	ko:K00799	mmu:14869	ko:K00799	1	1
cel:Y45G12C.2	ko:K00799	hsa:2950	ko:K00799	1	1
cel:Y50D7A.7	ko:K00803	mmu:228061	ko:K00803	1	1
cel:Y17G7B.4	ko:K00809	aga:AgaP_AGAP006531	ko:K00809	1	1
cel:C32F10.8	ko:K00814	aga:AgaP_AGAP000901	ko:K00814	1	1
cel:F42D1.2	ko:K00815	mmu:234724	ko:K00815	1	1
cel:R03A10.4	ko:K00816	hsa:883	ko:K00816	1	1
cel:C16A3.10	ko:K00819	dme:Dmel_CG8782	ko:K00819	1	1
cel:F07A11.2	ko:K00820	aga:AgaP_AGAP011352	ko:K00820	1	1
cel:F22B3.4	ko:K00820	aga:AgaP_AGAP011352	ko:K00820	1	1
cel:K02A4.1	ko:K00826	rno:29592	ko:K00826	1	1
cel:Y44A6D.5	ko:K00826	rno:29592	ko:K00826	1	1
cel:T09B4.8	ko:K00827	dme:Dmel_CG11241	ko:K00827	1	1
cel:T14D7.1	ko:K00830	aga:AgaP_AGAP003490	ko:K00830	1	1
cel:F26H9.5	ko:K00831	dme:Dmel_CG11899	ko:K00831	1	1
cel:F14B4.2	ko:K00844	dme:Dmel_CG3001	ko:K00844	1	1
cel:M01D7.4	ko:K00849	mmu:69976	ko:K00849	1	1
cel:C50F4.2	ko:K00850	aga:AgaP_AGAP007642	ko:K00850	1	1
cel:Y71H10A.1	ko:K00850	dme:Dmel_CG4001	ko:K00850	1	1
cel:F26D11.1	ko:K00851	smm:Smp_018500	ko:K00851	1	1
cel:F07A11.5	ko:K00852	hsa:64080	ko:K00852	1	1
cel:R08D7.7	ko:K00854	ame:409884	ko:K00854	1	1
cel:R07H5.8	ko:K00856	dme:Dmel_CG11255	ko:K00856	1	1
cel:Y43C5A.5	ko:K00857	hsa:7083	ko:K00857	1	1
cel:W02H5.8	ko:K00863	mmu:225913	ko:K00863	1	1
cel:R11F4.1	ko:K00864	hsa:2710	ko:K00864	1	1
cel:F57C9.1	ko:K00868	aga:AgaP_AGAP005929	ko:K00868	1	1
cel:Y42G9A.4	ko:K00869	hsa:4598	ko:K00869	1	1
cel:F25H5.3	ko:K00873	rno:25630	ko:K00873	1	1
cel:ZK593.1	ko:K00873	rno:25630	ko:K00873	1	1
cel:B0001.4	ko:K00876	dme:Dmel_CG6364	ko:K00876	1	1
cel:W06B4.2	ko:K00884	rno:297393	ko:K00884	1	1
cel:F35H12.4	ko:K00888	rno:81747	ko:K00888	1	1
cel:Y75B8A.24	ko:K00888	mmu:224020	ko:K00888	1	1
cel:F55A12.3	ko:K00889	dme:Dmel_CG3682	ko:K00889	1	1
cel:Y48G9A.8	ko:K00889	dme:Dmel_CG17471	ko:K00920	1	0
cel:T27A10.3	ko:K00894	mmu:75320	ko:K00894	1	1
cel:ZK370.5	ko:K00898	dme:Dmel_CG8808	ko:K00898	1	1
cel:C09E10.2	ko:K00901	ame:408809	ko:K00901	1	1
cel:F42A9.1	ko:K00901	rno:368088	ko:K00901	1	1
cel:F54G8.2	ko:K00901	mmu:217480	ko:K00901	1	1
cel:K06A1.6	ko:K00901	rno:81821	ko:K00901	1	1
cel:ZC373.4	ko:K00907	ame:413190	ko:K00907	1	1
cel:W02B3.2	ko:K00910	ame:413197	ko:K00910	1	1
cel:B0025.1	ko:K00914	mmu:225326	ko:K00914	1	1
cel:VF11C1L.1	ko:K00921	rno:316457	ko:K00889	1	0
cel:B0334.8	ko:K00922	mmu:18706	ko:K00922	1	1
cel:F39B1.1	ko:K00923	ame:413425	ko:K00923	1	1
cel:T03F1.3	ko:K00927	ame:411576	ko:K00927	1	1
cel:F44G3.2	ko:K00933	ame:550932	ko:K00934	1	0
cel:W10C8.5	ko:K00933	ame:550932	ko:K00934	1	0
cel:ZC434.8	ko:K00933	ame:550932	ko:K00934	1	0
cel:F46H5.3	ko:K00934	dme:Dmel_CG32031	ko:K00934	1	1
cel:C29E4.8	ko:K00939	mmu:11637	ko:K00939	1	1
cel:F38B2.4	ko:K00939	hsa:203	ko:K00939	1	1
cel:F25H2.5	ko:K00940	rno:83782	ko:K00940	1	1
cel:T03F1.8	ko:K00942	hsa:2987	ko:K00942	1	1
cel:R53.2	ko:K00943	aga:AgaP_AGAP005260	ko:K00943	1	1
cel:ZK673.2	ko:K00944	hsa:50808	ko:K00939	1	0
cel:R151.2	ko:K00948	mmu:110639	ko:K00948	1	1
cel:ZK637.9	ko:K00949	mmu:29807	ko:K00949	1	1
cel:R53.1	ko:K00953	mmu:319945	ko:K00953	1	1
cel:BE0003N10.1	ko:K00962	hsa:87178	ko:K00962	1	1
cel:K08E3.5	ko:K00963	mmu:216558	ko:K00963	1	1
cel:ZK1058.3	ko:K00965	mmu:14430	ko:K00965	1	1
cel:C42C1.5	ko:K00966	dme:Dmel_CG1129	ko:K00966	1	1
cel:Y47D9A.1	ko:K00966	ame:413435	ko:K00966	1	1
cel:C39D10.3	ko:K00967	aga:AgaP_AGAP009264	ko:K00967	1	1
cel:Y37E3.11	ko:K00967	aga:AgaP_AGAP009264	ko:K00967	1	1
cel:F08C6.2	ko:K00968	ame:412303	ko:K00968	1	1
cel:C36A4.4	ko:K00972	mmu:107652	ko:K00972	1	1
cel:F55B12.4	ko:K00974	mmu:70047	ko:K00974	1	1
cel:K03H1.13	ko:K00976	mmu:75540	ko:K00976	1	1
cel:C33H5.18	ko:K00981	dme:Dmel_CG7962	ko:K00981	1	1
cel:F54D7.2	ko:K00993	ame:411698	ko:K00993	1	1
cel:Y48G1C.4	ko:K00995	ame:413879	ko:K00995	1	1
cel:Y46G5A.5	ko:K00999	aga:AgaP_AGAP003478	ko:K00999	1	1
cel:Y60A3A.14	ko:K01001	dme:Dmel_CG5287	ko:K01001	1	1
cel:Y45F10A.4	ko:K01008	dme:Dmel_CG8553	ko:K01008	1	1
cel:D2023.5	ko:K01011	hsa:7263	ko:K01011	1	1
cel:F11G11.9	ko:K01011	hsa:7263	ko:K01011	1	1
cel:H12D21.4	ko:K01011	hsa:7263	ko:K01011	1	1
cel:F42G9.8	ko:K01021	aga:AgaP_AGAP000900	ko:K01021	1	1
cel:Y111B2A.15	ko:K01021	aga:AgaP_AGAP000900	ko:K01021	1	1
cel:C05C10.3	ko:K01027	hsa:5019	ko:K01027	1	1
cel:C52A10.2	ko:K01044	hsa:221223	ko:K01044	1	1
cel:T28C12.4	ko:K01044	dme:Dmel_CG1031	ko:K01066	1	0
cel:C03H5.4	ko:K01047	dme:Dmel_CG14507	ko:K01047	1	1
cel:C07E3.9	ko:K01047	hsa:5319	ko:K01047	1	1
cel:W07A8.2	ko:K01047	ame:410570	ko:K01047	1	1
cel:W09B12.1	ko:K01049	mmu:11423	ko:K01049	1	1
cel:F13H6.3	ko:K01050	mmu:12038	ko:K01044	1	0
cel:Y44E3A.2	ko:K01050	hsa:590	ko:K01049	1	0
cel:Y48B6A.7	ko:K01050	rno:65036	ko:K01049	1	0
cel:Y57G11C.3	ko:K01057	dme:Dmel_CG17333	ko:K01057	1	1
cel:C52B9.7	ko:K01062	hsa:5051	ko:K01062	1	1
cel:T03F6.5	ko:K01062	dme:Dmel_CG8440	ko:K01062	1	1
cel:Y17G7B.3	ko:K01069	mmu:14651	ko:K01069	1	1
cel:Y48G10A.1	ko:K01070	mmu:13885	ko:K01070	1	1
cel:F44C4.5	ko:K01074	rno:29411	ko:K01074	1	1
cel:Y62E10A.13	ko:K01079	hsa:5723	ko:K01079	1	1
cel:Y10G11A.1	ko:K01081	hsa:51251	ko:K01081	1	1
cel:Y71H10B.1	ko:K01081	dme:Dmel_CG32549	ko:K01081	1	1
cel:ZK430.2	ko:K01082	aga:AgaP_AGAP004654	ko:K01082	1	1
cel:C34C12.3	ko:K01090	rno:171121	ko:K01090	1	1
cel:F20D6.6	ko:K01090	dme:Dmel_CG10930	ko:K01090	1	1
cel:F26B1.5	ko:K01090	dme:Dmel_CG10930	ko:K01090	1	1
cel:F42G8.8	ko:K01090	dme:Dmel_CG10930	ko:K01090	1	1
cel:F42G9.1	ko:K01090	dme:Dmel_CG10417	ko:K01090	1	1
cel:F49E11.7	ko:K01090	dme:Dmel_CG10930	ko:K01090	1	1
cel:R03D7.8	ko:K01090	dme:Dmel_CG3245	ko:K01090	1	1
cel:R08C7.8	ko:K01090	dme:Dmel_CG10930	ko:K01090	1	1
cel:T19C3.8	ko:K01090	hsa:9647	ko:K01090	1	1
cel:Y40H4A.2	ko:K01090	dme:Dmel_CG10138	ko:K01090	1	1
cel:Y75B8A.30	ko:K01090	mmu:56420	ko:K01090	1	1
cel:F13G3.5	ko:K01092	ame:409693	ko:K01092	1	1
cel:JC8.10	ko:K01099	hsa:8867	ko:K01099	1	1
cel:C53A3.2	ko:K01101	dme:Dmel_CG5567	ko:K01101	1	1
cel:F44E7.2	ko:K01101	dme:Dmel_CG5567	ko:K01101	1	1
cel:K09H11.7	ko:K01101	dme:Dmel_CG5567	ko:K01101	1	1
cel:K02B2.1	ko:K01103	rno:117276	ko:K01103	1	1
cel:Y110A7A.6	ko:K01103	aga:AgaP_AGAP012010	ko:K01103	1	1
cel:C48D5.2	ko:K01104	mmu:19258	ko:K01104	1	1
cel:F44G4.8	ko:K01104	dme:Dmel_CG1817	ko:K01104	1	1
cel:F47B3.7	ko:K01104	aga:AgaP_AGAP001109	ko:K01104	1	1
cel:T19D2.2	ko:K01104	ame:409669	ko:K01104	1	1
cel:C09B8.1	ko:K01106	rno:365382	ko:K01106	1	1
cel:F53A2.8	ko:K01112	hsa:9107	ko:K01112	1	1
cel:C04G6.3	ko:K01115	aga:AgaP_AGAP010687	ko:K01115	1	1
cel:C32E12.2	ko:K01120	hsa:10846	ko:K01120	1	1
cel:R153.1	ko:K01120	hsa:5144	ko:K01120	1	1
cel:Y95B8A.10	ko:K01120	rno:309962	ko:K01120	1	1
cel:F55C5.2	ko:K01124	hsa:54857	ko:K01126	1	0
cel:T12B3.3	ko:K01124	rno:302421	ko:K01126	1	0
cel:C07B5.5	ko:K01158	mmu:56629	ko:K01158	1	1
cel:F09G8.2	ko:K01158	hsa:1777	ko:K01158	1	1
cel:K04H4.6	ko:K01158	ame:413489	ko:K01158	1	1
cel:C05D11.9	ko:K01164	hsa:10940	ko:K01164	1	1
cel:C41D11.8	ko:K01173	aga:AgaP_AGAP007845	ko:K01173	1	1
cel:Y41D4A.6	ko:K01175	mmu:14073	ko:K02433	1	0
cel:C04F6.3	ko:K01183	ame:413481	ko:K01183	1	1
cel:C33G3.4	ko:K01192	mmu:110173	ko:K01192	1	1
cel:C23H3.7	ko:K01194	ame:410795	ko:K01194	1	1
cel:F57B10.7	ko:K01194	ame:410795	ko:K01194	1	1
cel:T05A12.2	ko:K01194	dme:Dmel_CG9364	ko:K01194	1	1
cel:W05E10.4	ko:K01194	hsa:11181	ko:K01194	1	1
cel:Y105E8B.9	ko:K01195	aga:AgaP_AGAP011859	ko:K01195	1	1
cel:R06A4.8	ko:K01196	hsa:178	ko:K01196	1	1
cel:C33C12.3	ko:K01201	rno:684536	ko:K01201	1	1
cel:C33C12.8	ko:K01201	ame:409708	ko:K01201	1	1
cel:F11E6.1	ko:K01201	rno:684536	ko:K01201	1	1
cel:Y4C6B.6	ko:K01201	hsa:2629	ko:K01201	1	1
cel:C29E4.10	ko:K01202	hsa:2581	ko:K01202	1	1
cel:K09E4.4	ko:K01205	rno:360630	ko:K01205	1	1
cel:W03G11.3	ko:K01206	rno:292485	ko:K01206	1	1
cel:F01F1.10	ko:K01227	hsa:64772	ko:K01227	1	1
cel:F13H10.4	ko:K01228	dme:Dmel_CG1597	ko:K01228	1	1
cel:C50F7.10	ko:K01229	rno:116569	ko:K05350	1	0
cel:C52E4.5	ko:K01230	dme:Dmel_CG42275	ko:K01230	1	1
cel:D2030.1	ko:K01230	dme:Dmel_CG42275	ko:K01230	1	1
cel:T03G11.4	ko:K01230	ame:413579	ko:K01230	1	1
cel:ZC410.3	ko:K01230	rno:499751	ko:K01230	1	1
cel:F58H1.1	ko:K01231	rno:25478	ko:K01231	1	1
cel:K02F2.2	ko:K01251	dme:Dmel_CG11654	ko:K01251	1	1
cel:W01A11.1	ko:K01253	hsa:2052	ko:K01253	1	1
cel:ZC416.6	ko:K01254	hsa:4048	ko:K01254	1	1
cel:W07G4.4	ko:K01255	aga:AgaP_AGAP003475	ko:K01255	1	1
cel:R119.2	ko:K01262	dme:Dmel_CG9581	ko:K01262	1	1
cel:W03G9.4	ko:K01262	dme:Dmel_CG6291	ko:K01262	1	1
cel:Y116A8A.9	ko:K01265	hsa:10988	ko:K01265	1	1
cel:Y37E11AL.7	ko:K01265	aga:AgaP_AGAP003700	ko:K01265	1	1
cel:F01F1.9	ko:K01267	hsa:23549	ko:K01267	1	1
cel:F02E9.9	ko:K01277	mmu:75221	ko:K01277	1	1
cel:F21H12.6	ko:K01280	rno:81815	ko:K01280	1	1
cel:C42D8.5	ko:K01283	hsa:1636	ko:K01283	1	1
cel:ZK112.1	ko:K01285	ame:551273	ko:K01285	1	1
cel:ZK688.6	ko:K01285	rno:293118	ko:K01285	1	1
cel:F01D4.4	ko:K01294	hsa:1363	ko:K01294	1	1
cel:R11E3.8	ko:K01303	rno:24206	ko:K01303	1	1
cel:M04C9.3	ko:K01304	hsa:54858	ko:K01304	1	1
cel:ZK970.2	ko:K01358	rno:301117	ko:K01358	1	1
cel:C51E3.7	ko:K01360	dme:Dmel_CG6438	ko:K01360	1	1
cel:C52E4.1	ko:K01363	hsa:1508	ko:K01363	1	1
cel:F32H5.1	ko:K01363	mmu:13030	ko:K01363	1	1
cel:F36D3.9	ko:K01363	hsa:1508	ko:K01363	1	1
cel:F44C4.3	ko:K01363	mmu:13030	ko:K01363	1	1
cel:F57F5.1	ko:K01363	hsa:1508	ko:K01363	1	1
cel:T10H4.12	ko:K01363	hsa:1508	ko:K01363	1	1
cel:W07B8.1	ko:K01363	hsa:1508	ko:K01363	1	1
cel:W07B8.4	ko:K01363	hsa:1508	ko:K01363	1	1
cel:W07B8.5	ko:K01363	mmu:13030	ko:K01363	1	1
cel:T03E6.7	ko:K01365	aga:AgaP_AGAP011828	ko:K01365	1	1
cel:T28H10.3	ko:K01369	mmu:19141	ko:K01369	1	1
cel:F41E6.6	ko:K01373	ame:408851	ko:K01373	1	1
cel:H22K11.1	ko:K01379	dme:Dmel_CG1548	ko:K01386	1	0
cel:R12H7.2	ko:K01379	ame:409341	ko:K01379	1	1
cel:C02G6.1	ko:K01408	dme:Dmel_CG5517	ko:K01408	1	1
cel:C02G6.2	ko:K01408	rno:25700	ko:K01408	1	1
cel:C28F5.4	ko:K01408	mmu:15925	ko:K01408	1	1
cel:F44E7.4	ko:K01408	rno:25700	ko:K01408	1	1
cel:Y70C5C.1	ko:K01408	rno:25700	ko:K01408	1	1
cel:Y71H2AM.1	ko:K01409	rno:290028	ko:K01409	1	1
cel:Y67H2A.7	ko:K01410	ame:412784	ko:K01410	1	1
cel:Y71G12B.24	ko:K01412	dme:Dmel_CG8728	ko:K01412	1	1
cel:ZC410.2	ko:K01412	aga:AgaP_AGAP000935	ko:K01412	1	1
cel:F26G1.6	ko:K01415	rno:94204	ko:K01389	1	0
cel:C09F9.3	ko:K01425	ame:408991	ko:K01425	1	1
cel:DH11.1	ko:K01425	ame:408991	ko:K01425	1	1
cel:F30F8.2	ko:K01425	ame:408991	ko:K01425	1	1
cel:F13H8.7	ko:K01431	aga:AgaP_AGAP010229	ko:K01431	1	1
cel:F59B2.3	ko:K01443	rno:302972	ko:K01443	1	1
cel:R04B3.2	ko:K01444	aga:AgaP_AGAP012301	ko:K01444	1	1
cel:F56G4.5	ko:K01456	mmu:59007	ko:K01456	1	1
cel:C47E12.8	ko:K01464	rno:65135	ko:K01464	1	1
cel:Y38F2AR.12	ko:K01469	hsa:26873	ko:K01469	1	1
cel:C47D2.2	ko:K01489	ame:727234	ko:K01489	1	1
cel:F49E8.4	ko:K01489	rno:362638	ko:K01489	1	1
cel:ZK643.2	ko:K01493	aga:AgaP_AGAP008158	ko:K01493	1	1
cel:F32G8.6	ko:K01495	aga:AgaP_AGAP006441	ko:K01495	1	1
cel:Y56A3A.13	ko:K01506	mmu:27045	ko:K01522	1	0
cel:F20B6.3	ko:K01509	dme:Dmel_CG31793	ko:K02021	1	0
cel:K08H10.4	ko:K01511	rno:314312	ko:K01511	1	1
cel:Y37H9A.6	ko:K01518	hsa:318	ko:K01518	1	1
cel:ZC395.7	ko:K01519	mmu:16434	ko:K01519	1	1
cel:K07A1.2	ko:K01520	hsa:1854	ko:K01520	1	1
cel:C56C10.8	ko:K01527	ame:726620	ko:K01527	1	1
cel:C02C6.1	ko:K01528	dme:Dmel_CG18102	ko:K01528	1	1
cel:T12E12.4	ko:K01528	ame:411472	ko:K01528	1	1
cel:Y54E2A.6	ko:K01529	mmu:77987	ko:K01529	1	1
cel:F02C9.3	ko:K01530	aga:AgaP_AGAP008184	ko:K01530	1	1
cel:F36H2.1	ko:K01530	ame:413138	ko:K01530	1	1
cel:H06H21.10	ko:K01530	ame:413328	ko:K01530	1	1
cel:W09D10.2	ko:K01530	aga:AgaP_AGAP010026	ko:K01530	1	1
cel:Y76A2A.2	ko:K01533	mmu:11977	ko:K01533	1	1
cel:ZK256.1	ko:K01537	rno:170699	ko:K01537	1	1
cel:B0365.3	ko:K01539	ame:408832	ko:K01539	1	1
cel:C01G12.8	ko:K01539	smm:Smp_015020	ko:K01539	1	1
cel:C17E4.9	ko:K01540	aga:AgaP_AGAP007791	ko:K01540	1	1
cel:F55F3.3	ko:K01540	aga:AgaP_AGAP007791	ko:K01540	1	1
cel:C02E7.1	ko:K01544	rno:171028	ko:K01539	1	0
cel:ZK637.5	ko:K01551	ame:409264	ko:K01551	1	1
cel:C10C6.6	ko:K01552	hsa:57130	ko:K01552	1	1
cel:K10C2.4	ko:K01555	hsa:2184	ko:K01555	1	1
cel:C15H9.7	ko:K01556	rno:116682	ko:K01556	1	1
cel:F13H10.2	ko:K01567	hsa:25961	ko:K01529	1	0
cel:Y37D8A.23	ko:K01580	hsa:2571	ko:K01580	1	1
cel:K11C4.4	ko:K01581	mmu:18263	ko:K01581	1	1
cel:B0286.3	ko:K01587	rno:140946	ko:K01587	1	1
cel:C05D2.3	ko:K01593	ame:410638	ko:K01593	1	1
cel:K01C8.3	ko:K01593	mmu:13195	ko:K01593	1	1
cel:ZK829.2	ko:K01593	rno:24311	ko:K01593	1	1
cel:R11A5.4	ko:K01596	smm:Smp_005880	ko:K01596	1	1
cel:W05G11.6	ko:K01596	smm:Smp_005880	ko:K01596	1	1
cel:F25H9.6	ko:K01598	mmu:66812	ko:K01598	1	1
cel:F47G4.7	ko:K01611	aga:AgaP_AGAP009619	ko:K01611	1	1
cel:B0361.5	ko:K01613	dme:Dmel_CG5991	ko:K01613	1	1
cel:F09E5.3	ko:K01619	hsa:51071	ko:K01619	1	1
cel:R102.4	ko:K01620	rno:688286	ko:K01620	1	1
cel:F01F1.12	ko:K01623	smm:Smp_042160.2	ko:K01623	1	1
cel:T05D4.1	ko:K01623	rno:24189	ko:K01623	1	1
cel:Y66H1B.4	ko:K01634	rno:286896	ko:K01634	1	1
cel:Y71G12B.10	ko:K01640	dme:Dmel_CG10399	ko:K01640	1	1
cel:F25B4.6	ko:K01641	mmu:15360	ko:K01641	1	1
cel:T20G5.2	ko:K01647	mmu:12974	ko:K01647	1	1
cel:B0365.1	ko:K01648	dme:Dmel_CG8322	ko:K01648	1	1
cel:D1005.1	ko:K01648	dme:Dmel_CG8322	ko:K01648	1	1
cel:K05G3.3	ko:K01672	mmu:12349	ko:K01674	1	0
cel:R173.1	ko:K01672	mmu:12349	ko:K01674	1	0
cel:T28F2.3	ko:K01672	hsa:761	ko:K01674	1	0
cel:H14A12.2	ko:K01679	dme:Dmel_CG4094	ko:K01679	1	1
cel:F54H12.1	ko:K01681	ame:408446	ko:K01681	1	1
cel:ZK455.1	ko:K01681	aga:AgaP_AGAP007258	ko:K01681	1	1
cel:T21B10.2	ko:K01689	hsa:2023	ko:K01689	1	1
cel:F43H9.1	ko:K01692	aga:AgaP_AGAP001715	ko:K01692	1	1
cel:C17G1.7	ko:K01697	hsa:875	ko:K01738	1	0
cel:F54A3.4	ko:K01697	ame:551341	ko:K01697	1	1
cel:F59A7.9	ko:K01697	ame:551341	ko:K01738	1	0
cel:K10H10.2	ko:K01697	ame:551341	ko:K01738	1	0
cel:ZC373.1	ko:K01697	aga:AgaP_AGAP000162	ko:K01697	1	1
cel:D2096.4	ko:K01710	dme:Dmel_CG7979	ko:K01710	1	1
cel:F53B1.4	ko:K01710	mmu:76355	ko:K01710	1	1
cel:C53B4.7	ko:K01711	aga:AgaP_AGAP006783	ko:K01711	1	1
cel:F56H6.5	ko:K01711	aga:AgaP_AGAP006783	ko:K01711	1	1
cel:Y51H4A.7	ko:K01712	mmu:243537	ko:K01712	1	1
cel:T10B11.1	ko:K01724	aga:AgaP_AGAP000439	ko:K01724	1	1
cel:B0041.6	ko:K01737	dme:Dmel_CG16784	ko:K01737	1	1
cel:F47B10.2	ko:K01745	rno:29301	ko:K01745	1	1
cel:K01C8.1	ko:K01754	ame:552523	ko:K01754	1	1
cel:Y51H7C.9	ko:K01754	aga:AgaP_AGAP003571	ko:K01754	1	1
cel:R06C7.5	ko:K01756	mmu:11564	ko:K01756	1	1
cel:C12C8.2	ko:K01758	aga:AgaP_AGAP011172	ko:K01758	1	1
cel:F22B8.6	ko:K01758	aga:AgaP_AGAP011172	ko:K01758	1	1
cel:ZK1127.10	ko:K01758	aga:AgaP_AGAP011172	ko:K01758	1	1
cel:F13H8.9	ko:K01763	rno:363285	ko:K01763	1	1
cel:T06D8.6	ko:K01764	aga:AgaP_AGAP003843	ko:K01764	1	1
cel:C06A12.4	ko:K01769	dme:Dmel_CG33114	ko:K01769	1	1
cel:C30G4.3	ko:K01769	dme:Dmel_CG33114	ko:K01769	1	1
cel:F08B1.2	ko:K01769	aga:AgaP_AGAP008848	ko:K01769	1	1
cel:F22E5.3	ko:K01769	aga:AgaP_AGAP008848	ko:K01769	1	1
cel:ZC239.7	ko:K01769	aga:AgaP_AGAP008848	ko:K01769	1	1
cel:F08F8.7	ko:K01783	mmu:66646	ko:K01783	1	1
cel:C47B2.6	ko:K01784	mmu:74246	ko:K01784	1	1
cel:C01B4.6	ko:K01785	dme:Dmel_CG4988	ko:K01785	1	1
cel:B0285.5	ko:K01793	ame:410118	ko:K01793	1	1
cel:C24A3.4	ko:K01796	aga:AgaP_AGAP008414	ko:K01796	1	1
cel:D1053.1	ko:K01800	ame:411088	ko:K01800	1	1
cel:Y75B12B.2	ko:K01802	dme:Dmel_CG7768	ko:K01802	1	1
cel:Y75B12B.5	ko:K01802	dme:Dmel_CG7768	ko:K01802	1	1
cel:ZK520.5	ko:K01802	dme:Dmel_CG7768	ko:K01802	1	1
cel:Y17G7B.7	ko:K01803	ame:726117	ko:K01803	1	1
cel:B0280.3	ko:K01807	mmu:19895	ko:K01807	1	1
cel:C05C8.7	ko:K01809	ame:551447	ko:K01809	1	1
cel:ZK632.4	ko:K01809	mmu:110119	ko:K01809	1	1
cel:Y87G2A.8	ko:K01810	mmu:14751	ko:K01810	1	1
cel:K06H7.9	ko:K01823	rno:89784	ko:K01823	1	1
cel:F11G11.1	ko:K01830	hsa:27306	ko:K00799	1	0
cel:F11G11.3	ko:K01830	hsa:27306	ko:K00799	1	0
cel:F35E8.8	ko:K01830	hsa:27306	ko:K00799	1	0
cel:K08F4.11	ko:K01830	hsa:27306	ko:K00799	1	0
cel:K08F4.7	ko:K01830	mmu:54486	ko:K00799	1	0
cel:R07B1.4	ko:K01830	hsa:27306	ko:K00799	1	0
cel:ZK546.11	ko:K01830	hsa:27306	ko:K00799	1	0
cel:R05F9.6	ko:K01835	dme:Dmel_CG5165	ko:K01835	1	1
cel:Y43F4B.5	ko:K01835	hsa:55276	ko:K01835	1	1
cel:F21D5.1	ko:K01836	dme:Dmel_CG10627	ko:K01836	1	1
cel:F52B11.2	ko:K01840	hsa:5373	ko:K01840	1	1
cel:ZK1058.1	ko:K01847	rno:688517	ko:K01847	1	1
cel:E02H1.3	ko:K01855	ame:410475	ko:K01718	1	0
cel:VF13D12L.1	ko:K01858	ame:551143	ko:K01858	1	1
cel:Y105E8A.19	ko:K01866	rno:313047	ko:K01866	1	1
cel:Y80D3A.1	ko:K01867	hsa:7453	ko:K01867	1	1
cel:C47D12.6	ko:K01868	ame:412200	ko:K01868	1	1
cel:R74.1	ko:K01869	hsa:51520	ko:K01869	1	1
cel:ZK524.3	ko:K01869	ame:552532	ko:K01869	1	1
cel:C25A1.7	ko:K01870	dme:Dmel_CG5414	ko:K01870	1	1
cel:R11A8.6	ko:K01870	rno:306804	ko:K01870	1	1
cel:F28H1.3	ko:K01872	mmu:234734	ko:K01872	1	1
cel:W02B12.6	ko:K01872	ame:411923	ko:K01872	1	1
cel:Y87G2A.5	ko:K01873	dme:Dmel_CG4062	ko:K01873	1	1
cel:ZC513.4	ko:K01873	dme:Dmel_CG4062	ko:K01873	1	1
cel:F58B3.5	ko:K01874	hsa:4141	ko:K01874	1	1
cel:Y105E8A.20	ko:K01874	hsa:92935	ko:K01874	1	1
cel:C47E12.1	ko:K01875	rno:266975	ko:K01875	1	1
cel:W03B1.4	ko:K01875	ame:724712	ko:K01875	1	1
cel:B0464.1	ko:K01876	ame:409945	ko:K01876	1	1
cel:F10C2.6	ko:K01876	aga:AgaP_AGAP007844	ko:K01876	1	1
cel:T10F2.1	ko:K01880	aga:AgaP_AGAP008604	ko:K01880	1	1
cel:T27F6.5	ko:K01881	hsa:25973	ko:K01881	1	1
cel:Y23H5A.7	ko:K01883	mmu:27267	ko:K01883	1	1
cel:T07A9.2	ko:K01885	aga:AgaP_AGAP002570	ko:K01885	1	1
cel:Y41E3.4	ko:K01886	dme:Dmel_CG10506	ko:K01886	1	1
cel:C29H12.1	ko:K01887	mmu:109093	ko:K01887	1	1
cel:F26F4.10	ko:K01887	aga:AgaP_AGAP004708	ko:K01887	1	1
cel:T08B2.9	ko:K01889	ame:552768	ko:K01889	1	1
cel:Y60A3A.13	ko:K01889	hsa:10667	ko:K01889	1	1
cel:F22B5.9	ko:K01890	hsa:10056	ko:K01890	1	1
cel:T11G6.1	ko:K01892	hsa:3035	ko:K01892	1	1
cel:F22D6.3	ko:K01893	hsa:4677	ko:K01893	1	1
cel:Y66D12A.23	ko:K01893	ame:551476	ko:K01893	1	1
cel:C36A4.9	ko:K01895	mmu:60525	ko:K01895	1	1
cel:F11A3.1	ko:K01896	rno:24763	ko:K01904	1	0
cel:AH10.1	ko:K01897	dme:Dmel_CG12512	ko:K01904	1	0
cel:C01G6.7	ko:K01897	dme:Dmel_CG12512	ko:K01904	1	0
cel:C46F4.2	ko:K01897	hsa:2182	ko:K01897	1	1
cel:F28F8.2	ko:K01897	dme:Dmel_CG12512	ko:K01897	1	1
cel:F37C12.7	ko:K01897	dme:Dmel_CG8732	ko:K01897	1	1
cel:F47G6.2	ko:K01897	dme:Dmel_CG12512	ko:K01897	1	1
cel:R07C3.4	ko:K01897	mmu:433256	ko:K01897	1	1
cel:R09E10.3	ko:K01897	hsa:51703	ko:K01897	1	1
cel:R09E10.4	ko:K01897	hsa:2180	ko:K01897	1	1
cel:T08B1.6	ko:K01897	mmu:14081	ko:K01897	1	1
cel:Y65B4BL.5	ko:K01897	rno:94340	ko:K01897	1	1
cel:Y76A2B.3	ko:K01897	rno:94340	ko:K01897	1	1
cel:ZK1127.2	ko:K01897	dme:Dmel_CG12512	ko:K01904	1	0
cel:C05G5.4	ko:K01899	ame:551403	ko:K01899	1	1
cel:F23H11.3	ko:K01899	rno:114597	ko:K01899	1	1
cel:C50F7.4	ko:K01900	aga:AgaP_AGAP004352	ko:K01900	1	1
cel:F47B10.1	ko:K01900	mmu:20916	ko:K01900	1	1
cel:K03A1.5	ko:K01907	hsa:65985	ko:K01907	1	1
cel:C28D4.3	ko:K01915	aga:AgaP_AGAP002355	ko:K01915	1	1
cel:C45B2.5	ko:K01915	mmu:14645	ko:K01915	1	1
cel:F26D10.10	ko:K01915	aga:AgaP_AGAP002355	ko:K01915	1	1
cel:K03H1.1	ko:K01915	aga:AgaP_AGAP002355	ko:K01915	1	1
cel:Y105C5B.28	ko:K01915	aga:AgaP_AGAP002355	ko:K01915	1	1
cel:M176.2	ko:K01920	dme:Dmel_CG6835	ko:K01920	1	1
cel:Y71H2AM.6	ko:K01922	rno:298490	ko:K01922	1	1
cel:F25B5.6	ko:K01930	mmu:14287	ko:K01930	1	1
cel:F10D7.5	ko:K01931	aga:AgaP_AGAP001999	ko:K01931	1	1
cel:Y106G6E.4	ko:K01934	hsa:10588	ko:K01934	1	1
cel:W06H3.3	ko:K01937	ame:551835	ko:K01937	1	1
cel:C37H5.6	ko:K01939	ame:409299	ko:K01939	1	1
cel:C24F3.4	ko:K01950	mmu:78914	ko:K01950	1	1
cel:M106.4	ko:K01951	hsa:8833	ko:K01951	1	1
cel:F10F2.2	ko:K01952	mmu:237823	ko:K01952	1	1
cel:F25G6.6	ko:K01953	rno:25612	ko:K01953	1	1
cel:M02D8.4	ko:K01953	dme:Dmel_CG33486	ko:K01953	1	1
cel:D2023.2	ko:K01958	dme:Dmel_CG1516	ko:K01958	1	1
cel:F27D9.5	ko:K01965	rno:687008	ko:K01965	1	1
cel:F52E4.1	ko:K01966	hsa:5096	ko:K01966	1	1
cel:F32B6.2	ko:K01968	mmu:72039	ko:K01968	1	1
cel:T05G5.3	ko:K02087	ame:409590	ko:K02087	1	1
cel:T27E9.3	ko:K02090	aga:AgaP_AGAP005772	ko:K02090	1	1
cel:C54D1.6	ko:K02105	rno:84353	ko:K02105	1	1
cel:K05C4.6	ko:K02105	aga:AgaP_AGAP001043	ko:K02105	1	1
cel:ATP6	ko:K02126	hsa:4508	ko:K02126	1	1
cel:F02E8.1	ko:K02127	dme:Dmel_CG8189	ko:K02127	1	1
cel:F35G12.10	ko:K02127	aga:AgaP_AGAP001138	ko:K02127	1	1
cel:R04F11.2	ko:K02129	rno:140608	ko:K02129	1	1
cel:R53.4	ko:K02130	dme:Dmel_CG4692	ko:K02130	1	1
cel:H28O16.1	ko:K02132	ame:409114	ko:K02132	1	1
cel:T26E3.7	ko:K02132	ame:409114	ko:K02132	1	1
cel:C34E10.6	ko:K02133	mmu:11947	ko:K02133	1	1
cel:F58F12.1	ko:K02134	dme:Dmel_CG2968	ko:K02134	1	1
cel:F32D1.2	ko:K02135	aga:AgaP_AGAP005098	ko:K02135	1	1
cel:R05D3.6	ko:K02135	ame:727483	ko:K02135	1	1
cel:ZC262.5	ko:K02135	ame:727483	ko:K02135	1	1
cel:Y69A2AR.18	ko:K02136	aga:AgaP_AGAP007966	ko:K02136	1	1
cel:F27C1.7	ko:K02137	dme:Dmel_CG4307	ko:K02137	1	1
cel:C06H2.1	ko:K02138	dme:Dmel_CG6030	ko:K02138	1	1
cel:C53B7.4	ko:K02140	aga:AgaP_AGAP009491	ko:K02140	1	1
cel:K07A12.3	ko:K02140	dme:Dmel_CG6105	ko:K02140	1	1
cel:F52E1.10	ko:K02144	dme:Dmel_CG17332	ko:K02144	1	1
cel:T14F9.1	ko:K02144	dme:Dmel_CG17332	ko:K02144	1	1
cel:Y49A3A.2	ko:K02145	mmu:11964	ko:K02145	1	1
cel:C30F8.2	ko:K02146	dme:Dmel_CG2934	ko:K02146	1	1
cel:F20B6.2	ko:K02147	dme:Dmel_CG17369	ko:K02147	1	1
cel:Y110A7A.12	ko:K02147	dme:Dmel_CG17369	ko:K02147	1	1
cel:Y38F2AL.3	ko:K02148	rno:299971	ko:K02148	1	1
cel:F55H2.2	ko:K02149	hsa:51382	ko:K02149	1	1
cel:C17H12.14	ko:K02150	aga:AgaP_AGAP002401	ko:K02150	1	1
cel:ZK970.4	ko:K02151	ame:552476	ko:K02151	1	1
cel:F46F11.5	ko:K02152	ame:551961	ko:K02152	1	1
cel:F49C12.13	ko:K02153	rno:436582	ko:K02153	1	1
cel:C26H9A.1	ko:K02154	hsa:50617	ko:K02154	1	1
cel:F35H10.4	ko:K02154	dme:Dmel_CG1709	ko:K02154	1	1
cel:VW02B12L.1	ko:K02154	hsa:535	ko:K02154	1	1
cel:ZK637.8	ko:K02154	aga:AgaP_AGAP003711	ko:K02154	1	1
cel:R10E11.2	ko:K02155	ame:406076	ko:K02155	1	1
cel:R10E11.8	ko:K02155	dme:Dmel_CG3161	ko:K02155	1	1
cel:Y38F2AL.4	ko:K02155	ame:406076	ko:K02155	1	1
cel:C01G5.2	ko:K02156	rno:363912	ko:K02156	1	1
cel:D2030.6	ko:K02156	rno:363912	ko:K02156	1	1
cel:T12G3.8	ko:K02175	dme:Dmel_CG4934	ko:K02175	1	1
cel:R06C7.8	ko:K02178	mmu:12235	ko:K02178	1	1
cel:Y54G9A.6	ko:K02180	rno:361662	ko:K02180	1	1
cel:C18E9.1	ko:K02183	smm:Smp_026560.2	ko:K02183	1	1
cel:K03A1.4	ko:K02183	aga:AgaP_AGAP010957	ko:K02183	1	1
cel:T07G12.1	ko:K02183	rno:50663	ko:K02183	1	1
cel:T21H3.3	ko:K02183	ame:551859	ko:K02183	1	1
cel:Y39G10AL.3	ko:K02202	hsa:1022	ko:K02202	1	1
cel:Y71G12B.15	ko:K02207	ame:410838	ko:K02207	1	1
cel:F39H11.3	ko:K02208	rno:498140	ko:K02208	1	1
cel:R10E4.4	ko:K02209	hsa:4174	ko:K02209	1	1
cel:F32D1.10	ko:K02210	mmu:17220	ko:K02210	1	1
cel:H25P06.2	ko:K02211	hsa:1025	ko:K02211	1	1
cel:Y39G10AR.14	ko:K02212	mmu:17217	ko:K02212	1	1
cel:C43E11.10	ko:K02213	aga:AgaP_AGAP005176	ko:K02213	1	1
cel:Y39H10A.7	ko:K02216	aga:AgaP_AGAP008118	ko:K02216	1	1
cel:C09G4.3	ko:K02219	rno:499655	ko:K02219	1	1
cel:COX1	ko:K02256	dme:COX1	ko:K02256	1	1
cel:Y46G5A.2	ko:K02257	dme:Dmel_CG5037	ko:K02257	1	1
cel:JC8.5	ko:K02258	dme:Dmel_CG31648	ko:K02258	1	1
cel:T06D8.5	ko:K02259	mmu:226139	ko:K02259	1	1
cel:F40G9.2	ko:K02260	dme:Dmel_CG9065	ko:K02260	1	1
cel:COX2	ko:K02261	dme:COX2	ko:K02261	1	1
cel:COX3	ko:K02262	aga:COX3	ko:K02262	1	1
cel:W09C5.8	ko:K02263	dme:Dmel_CG10664	ko:K02263	1	1
cel:Y37D8A.14	ko:K02264	aga:AgaP_AGAP011159	ko:K02264	1	1
cel:F26E4.9	ko:K02265	dme:Dmel_CG11015	ko:K02265	1	1
cel:F54D8.2	ko:K02266	ame:726042	ko:K02266	1	1
cel:Y71H2AM.5	ko:K02267	dme:Dmel_CG14235	ko:K02267	1	1
cel:F29C4.2	ko:K02268	mmu:12864	ko:K02268	1	1
cel:F26E4.6	ko:K02272	mmu:12867	ko:K02272	1	1
cel:T05G5.5	ko:K02318	dme:Dmel_CG10575	ko:K00859	1	0
cel:Y65B4A.8	ko:K02318	aga:AgaP_AGAP005460	ko:K02318	1	1
cel:Y47D3A.29	ko:K02320	mmu:18968	ko:K02320	1	1
cel:R01H10.1	ko:K02321	hsa:23649	ko:K02321	1	1
cel:F33H2.5	ko:K02324	hsa:5426	ko:K02324	1	1
cel:F08B4.5	ko:K02325	rno:299112	ko:K02325	1	1
cel:F10C2.4	ko:K02327	dme:Dmel_CG5949	ko:K02327	1	1
cel:F12F6.7	ko:K02328	mmu:18972	ko:K02328	1	1
cel:K04C2.2	ko:K02331	ame:725618	ko:K02331	1	1
cel:Y57A10A.15	ko:K02332	ame:411763	ko:K02332	1	1
cel:W03A3.2	ko:K02349	aga:AgaP_AGAP007533	ko:K02349	1	1
cel:Y37B11A.2	ko:K02350	mmu:19714	ko:K02350	1	1
cel:C34F11.9	ko:K02353	ame:409050	ko:K02353	1	1
cel:Y34D9B.1	ko:K02354	aga:AgaP_AGAP008871	ko:K02354	1	1
cel:F29C12.4	ko:K02355	dme:Dmel_CG4567	ko:K02355	1	1
cel:Y119D3B.14	ko:K02355	rno:294672	ko:K02355	1	1
cel:F55C5.5	ko:K02357	ame:408352	ko:K02357	1	1
cel:C43E11.4	ko:K02358	dme:Dmel_CG12736	ko:K02358	1	1
cel:Y71H2AM.23	ko:K02358	rno:293481	ko:K02358	1	1
cel:B0464.4	ko:K02359	dme:Dmel_CG9659	ko:K02359	1	1
cel:Y47G6A.12	ko:K02365	rno:315330	ko:K02365	1	1
cel:F12F6.3	ko:K02366	aga:AgaP_AGAP010388	ko:K02366	1	1
cel:K01G5.6	ko:K02370	dme:Dmel_CG15110	ko:K02370	1	1
cel:F27E11.3	ko:K02375	mmu:14367	ko:K02375	1	1
cel:R01H2.5	ko:K02377	hsa:7264	ko:K02377	1	1
cel:F45G2.9	ko:K02427	hsa:29960	ko:K02427	1	1
cel:T23D8.1	ko:K02432	rno:58868	ko:K02432	1	1
cel:D1025.2	ko:K02437	smm:Smp_165780	ko:K02437	1	1
cel:F52A8.5	ko:K02437	smm:Smp_165780	ko:K02437	1	1
cel:C34F6.4	ko:K02513	aga:AgaP_AGAP008166	ko:K02513	1	1
cel:C34E10.5	ko:K02516	ame:410664	ko:K02516	1	1
cel:F33D4.2	ko:K02522	ame:406129	ko:K02522	1	1
cel:Y69A2AR.30	ko:K02537	rno:297176	ko:K02537	1	1
cel:Y17G7B.5	ko:K02540	hsa:4171	ko:K02540	1	1
cel:C25D7.6	ko:K02541	aga:AgaP_AGAP001135	ko:K02541	1	1
cel:ZK632.1	ko:K02542	mmu:17219	ko:K02542	1	1
cel:T03F6.3	ko:K02564	ame:409520	ko:K02564	1	1
cel:F08B4.6	ko:K02576	rno:29633	ko:K01025	1	0
cel:D1044.3	ko:K02599	dme:Dmel_CG3936	ko:K00924	1	0
cel:B0414.5	ko:K02602	hsa:64506	ko:K02602	1	1
cel:Y39A1A.12	ko:K02603	dme:Dmel_CG10667	ko:K02603	1	1
cel:F59E10.1	ko:K02604	hsa:4999	ko:K02604	1	1
cel:ZC168.3	ko:K02607	hsa:5001	ko:K02607	1	1
cel:Y110A7A.10	ko:K02649	mmu:18708	ko:K02649	1	1
cel:E01H11.1	ko:K02677	ame:406106	ko:K02677	1	1
cel:F58A4.4	ko:K02684	mmu:19075	ko:K02684	1	1
cel:T24C4.5	ko:K02684	mmu:19075	ko:K02684	1	1
cel:W02D9.1	ko:K02685	mmu:19076	ko:K02685	1	1
cel:CD4.6	ko:K02725	mmu:26440	ko:K02725	1	1
cel:D1054.2	ko:K02726	rno:29669	ko:K02726	1	1
cel:ZK945.2	ko:K02727	hsa:5684	ko:K02727	1	1
cel:Y110A7A.14	ko:K02728	ame:413757	ko:K02728	1	1
cel:F25H2.9	ko:K02729	mmu:26442	ko:K02729	1	1
cel:C15H11.7	ko:K02730	aga:AgaP_AGAP003935	ko:K02730	1	1
cel:C36B1.4	ko:K02731	hsa:5688	ko:K02731	1	1
cel:C02F5.9	ko:K02732	rno:94198	ko:K02732	1	1
cel:T20F5.2	ko:K02734	hsa:5690	ko:K02734	1	1
cel:Y38A8.2	ko:K02735	dme:Dmel_CG11981	ko:K02735	1	1
cel:F39H11.5	ko:K02736	ame:411520	ko:K02736	1	1
cel:K05C4.1	ko:K02737	aga:AgaP_AGAP010718	ko:K02737	1	1
cel:K08D12.1	ko:K02738	dme:Dmel_CG8392	ko:K02738	1	1
cel:C47B2.4	ko:K02739	smm:Smp_073410	ko:K02739	1	1
cel:Y41C4A.14	ko:K02830	hsa:5810	ko:K02830	1	1
cel:W03F8.3	ko:K02835	mmu:108853	ko:K02835	1	1
cel:T20F5.3	ko:K02838	dme:Dmel_CG4447	ko:K02838	1	1
cel:Y71F9B.5	ko:K02842	hsa:11211	ko:K02842	1	1
cel:F26F4.3	ko:K02857	aga:AgaP_AGAP005058	ko:K02857	1	1
cel:Y71F9AL.13	ko:K02865	aga:AgaP_AGAP011298	ko:K02865	1	1
cel:F10B5.1	ko:K02866	rno:81764	ko:K02866	1	1
cel:F07D10.1	ko:K02868	mmu:67025	ko:K02868	1	1
cel:T22F3.4	ko:K02868	mmu:67025	ko:K02868	1	1
cel:F13G3.11	ko:K02871	aga:AgaP_AGAP009908	ko:K02871	1	1
cel:M01F1.2	ko:K02872	ame:551418	ko:K02872	1	1
cel:C32E8.2	ko:K02873	mmu:270106	ko:K02873	1	1
cel:C04F12.4	ko:K02875	rno:65043	ko:K02875	1	1
cel:K11H12.2	ko:K02877	rno:245981	ko:K02877	1	1
cel:Y48G8AL.8	ko:K02880	aga:AgaP_AGAP001459	ko:K02880	1	1
cel:E04A4.8	ko:K02882	hsa:6142	ko:K02882	1	1
cel:Y45F10D.12	ko:K02883	ame:409037	ko:K02883	1	1
cel:C09D4.5	ko:K02885	dme:Dmel_CG2746	ko:K02885	1	1
cel:C14B9.7	ko:K02889	mmu:19933	ko:K02889	1	1
cel:C27A2.2	ko:K02891	rno:81768	ko:K02891	1	1
cel:F52B5.6	ko:K02893	rno:499523	ko:K02893	1	1
cel:F55D10.2	ko:K02893	rno:499523	ko:K02893	1	1
cel:B0336.10	ko:K02894	aga:AgaP_AGAP010252	ko:K02894	1	1
cel:C03D6.8	ko:K02896	mmu:225215	ko:K02896	1	1
cel:D1007.12	ko:K02896	rno:64307	ko:K02896	1	1
cel:F28C6.7	ko:K02898	rno:287417	ko:K02898	1	1
cel:C53H9.1	ko:K02901	rno:64306	ko:K02901	1	1
cel:R11D1.8	ko:K02903	ame:552774	ko:K02903	1	1
cel:B0513.3	ko:K02905	smm:Smp_066940	ko:K02905	1	1
cel:Y106G6H.3	ko:K02908	aga:AgaP_AGAP003816	ko:K02908	1	1
cel:W09C5.6	ko:K02910	ame:413875	ko:K02910	1	1
cel:T24B8.1	ko:K02912	dme:Dmel_CG7939	ko:K02912	1	1
cel:C42C1.14	ko:K02915	ame:727128	ko:K02915	1	1
cel:F10E7.7	ko:K02917	ame:409599	ko:K02917	1	1
cel:ZK652.4	ko:K02918	rno:296709	ko:K02918	1	1
cel:F37C12.4	ko:K02920	mmu:436081	ko:K02920	1	1
cel:Y48B6A.2	ko:K02921	dme:Dmel_CG5827	ko:K02921	1	1
cel:C54C6.1	ko:K02922	dme:Dmel_CG9091	ko:K02922	1	1
cel:W01D2.1	ko:K02922	dme:Dmel_CG9091	ko:K02922	1	1
cel:C06B8.8	ko:K02923	ame:725383	ko:K02923	1	1
cel:C26F1.9	ko:K02924	ame:724966	ko:K02924	1	1
cel:F13B10.2	ko:K02925	ame:552445	ko:K02925	1	1
cel:ZK1010.1	ko:K02927	rno:64156	ko:K02927	1	1
cel:C09H10.2	ko:K02929	dme:Dmel_CG7424	ko:K02929	1	1
cel:B0041.4	ko:K02930	ame:408526	ko:K02930	1	1
cel:F54C9.5	ko:K02932	dme:Dmel_CG17489	ko:K02932	1	1
cel:R151.3	ko:K02934	ame:409479	ko:K02934	1	1
cel:Y24D9A.4	ko:K02936	ame:409528	ko:K02936	1	1
cel:Y73B3A.18	ko:K02936	ame:409528	ko:K02936	1	1
cel:F53G12.10	ko:K02937	ame:410131	ko:K02937	1	1
cel:B0250.1	ko:K02938	smm:Smp_051260	ko:K02938	1	1
cel:R13A5.8	ko:K02940	mmu:20005	ko:K02940	1	1
cel:F25H2.10	ko:K02941	ame:550711	ko:K02941	1	1
cel:Y37E3.7	ko:K02942	dme:Dmel_CG4087	ko:K02942	1	1
cel:C37A2.7	ko:K02943	rno:140662	ko:K02943	1	1
cel:Y62E10A.1	ko:K02943	ame:725884	ko:K02943	1	1
cel:D1007.6	ko:K02947	dme:Dmel_CG14206	ko:K02947	1	1
cel:F40F11.1	ko:K02949	ame:724868	ko:K02949	1	1
cel:F54E7.2	ko:K02951	rno:65139	ko:K02951	1	1
cel:C16A3.9	ko:K02953	rno:161477	ko:K02953	1	1
cel:F37C12.9	ko:K02955	mmu:20044	ko:K02955	1	1
cel:F53A3.3	ko:K02957	dme:Dmel_CG2033	ko:K02957	1	1
cel:F36A2.6	ko:K02958	rno:29285	ko:K02958	1	1
cel:T01C3.6	ko:K02960	rno:140655	ko:K02960	1	1
cel:T08B2.10	ko:K02962	mmu:20068	ko:K02962	1	1
cel:Y57G11C.16	ko:K02964	rno:294282	ko:K02964	1	1
cel:T05F1.3	ko:K02966	ame:410024	ko:K02966	1	1
cel:Y105E8A.16	ko:K02969	rno:122772	ko:K02969	1	1
cel:F37C12.11	ko:K02971	dme:Dmel_CG2986	ko:K02971	1	1
cel:F28D1.7	ko:K02973	rno:124323	ko:K02973	1	1
cel:T07A9.11	ko:K02974	rno:81776	ko:K02974	1	1
cel:K02B2.5	ko:K02975	aga:AgaP_AGAP004462	ko:K02975	1	1
cel:F39B2.6	ko:K02976	aga:AgaP_AGAP012100	ko:K02976	1	1
cel:F34H10.1	ko:K02977	rno:81777	ko:K02977	1	1
cel:H06I04.4	ko:K02977	dme:Dmel_CG5271	ko:K02977	1	1
cel:K08C9.7	ko:K02977	rno:81777	ko:K02977	1	1
cel:F56E10.4	ko:K02978	dme:Dmel_CG10423	ko:K02978	1	1
cel:Y41D4B.5	ko:K02979	aga:AgaP_AGAP003412	ko:K02979	1	1
cel:B0412.4	ko:K02980	ame:725147	ko:K02980	1	1
cel:C49H3.11	ko:K02981	dme:Dmel_CG5920	ko:K02981	1	1
cel:C26F1.4	ko:K02983	rno:29752	ko:K02983	1	1
cel:F56F3.5	ko:K02984	hsa:6189	ko:K02984	1	1
cel:C23G10.3	ko:K02985	rno:140654	ko:K02985	1	1
cel:Y43B11AR.4	ko:K02987	dme:Dmel_CG11276	ko:K02987	1	1
cel:T05E11.1	ko:K02989	hsa:6193	ko:K02989	1	1
cel:Y71A12B.1	ko:K02991	rno:29304	ko:K02991	1	1
cel:ZC434.2	ko:K02993	ame:552564	ko:K02993	1	1
cel:F42C5.8	ko:K02995	rno:65136	ko:K02995	1	1
cel:F40F8.10	ko:K02997	ame:409202	ko:K02997	1	1
cel:B0393.1	ko:K02998	rno:29236	ko:K02998	1	1
cel:Y48E1A.1	ko:K02999	rno:83581	ko:K02999	1	1
cel:C15H11.8	ko:K03000	rno:361784	ko:K03000	1	1
cel:F14B4.3	ko:K03002	mmu:20017	ko:K03002	1	1
cel:F36A4.7	ko:K03006	hsa:5430	ko:K03006	1	1
cel:Y37E3.3	ko:K03007	dme:Dmel_CG13628	ko:K03007	1	1
cel:W01G7.3	ko:K03008	rno:288588	ko:K03008	1	1
cel:F23B2.13	ko:K03009	mmu:100046796	ko:K03009	1	1
cel:C26E6.4	ko:K03010	rno:289561	ko:K03010	1	1
cel:C36B1.3	ko:K03011	dme:Dmel_CG7885	ko:K03011	1	1
cel:F43E2.2	ko:K03012	rno:364834	ko:K03012	1	1
cel:H27M09.2	ko:K03013	rno:690966	ko:K03013	1	1
cel:C06A1.5	ko:K03014	aga:AgaP_AGAP005873	ko:K03014	1	1
cel:Y54E10BR.6	ko:K03015	rno:117017	ko:K03015	1	1
cel:F26F4.11	ko:K03016	dme:Dmel_CG11246	ko:K03016	1	1
cel:Y97E10AR.5	ko:K03017	ame:412547	ko:K03017	1	1
cel:C42D4.8	ko:K03018	hsa:11128	ko:K03018	1	1
cel:Y77E11A.6	ko:K03019	hsa:51728	ko:K03019	1	1
cel:F58A4.9	ko:K03020	mmu:20018	ko:K03020	1	1
cel:F09F7.3	ko:K03021	rno:362858	ko:K03021	1	1
cel:ZK856.10	ko:K03022	rno:300088	ko:K03022	1	1
cel:C48E7.2	ko:K03023	mmu:74414	ko:K03023	1	1
cel:W09C3.4	ko:K03025	hsa:10621	ko:K03025	1	1
cel:H43I07.2	ko:K03027	mmu:20016	ko:K03027	1	1
cel:T22D1.9	ko:K03028	aga:AgaP_AGAP002481	ko:K03028	1	1
cel:B0205.3	ko:K03029	mmu:19185	ko:K03029	1	1
cel:F37A4.5	ko:K03030	dme:Dmel_CG18174	ko:K03030	1	1
cel:K07D4.3	ko:K03030	ame:410072	ko:K03030	1	1
cel:ZK20.5	ko:K03031	hsa:5714	ko:K03031	1	1
cel:C23G10.4	ko:K03032	rno:83806	ko:K03032	1	1
cel:C30C11.2	ko:K03033	hsa:5709	ko:K03033	1	1
cel:F10G7.8	ko:K03035	mmu:66997	ko:K03035	1	1
cel:F57B9.10	ko:K03036	ame:408397	ko:K03036	1	1
cel:F59B2.5	ko:K03036	dme:Dmel_CG10149	ko:K03036	1	1
cel:F49C12.8	ko:K03037	rno:289924	ko:K03037	1	1
cel:R12E2.3	ko:K03038	rno:307821	ko:K03038	1	1
cel:T06D8.8	ko:K03039	smm:Smp_178810	ko:K03039	1	1
cel:C52E4.4	ko:K03061	ame:551343	ko:K03061	1	1
cel:C10G11.8	ko:K03062	rno:117263	ko:K03062	1	1
cel:F29G9.5	ko:K03062	dme:Dmel_CG5289	ko:K03062	1	1
cel:F23F12.6	ko:K03063	smm:Smp_072340	ko:K03063	1	1
cel:F23F1.8	ko:K03064	rno:289990	ko:K03064	1	1
cel:F56H1.4	ko:K03065	mmu:19182	ko:K03065	1	1
cel:F56F11.4	ko:K03066	ame:550794	ko:K03066	1	1
cel:Y49E10.1	ko:K03066	ame:550794	ko:K03066	1	1
cel:C34G6.5	ko:K03083	aga:AgaP_AGAP004443	ko:K02214	1	0
cel:C44H4.6	ko:K03083	ame:408976	ko:K03083	1	1
cel:Y18D10A.5	ko:K03083	rno:84027	ko:K03083	1	1
cel:C06A8.4	ko:K03094	rno:287280	ko:K03094	1	1
cel:C42D4.6	ko:K03094	rno:287280	ko:K03094	1	1
cel:C52D10.6	ko:K03094	rno:287280	ko:K03094	1	1
cel:C52D10.7	ko:K03094	rno:287280	ko:K03094	1	1
cel:C52D10.8	ko:K03094	rno:287280	ko:K03094	1	1
cel:C52D10.9	ko:K03094	rno:287280	ko:K03094	1	1
cel:F44G3.6	ko:K03094	rno:287280	ko:K03094	1	1
cel:F46A9.4	ko:K03094	rno:287280	ko:K03094	1	1
cel:F46A9.5	ko:K03094	rno:287280	ko:K03094	1	1
cel:F47H4.10	ko:K03094	rno:287280	ko:K03094	1	1
cel:F54D10.1	ko:K03094	rno:287280	ko:K03094	1	1
cel:F56B3.12	ko:K03094	rno:287280	ko:K03094	1	1
cel:K08H2.1	ko:K03094	dme:Dmel_CG11941	ko:K03094	1	1
cel:R12H7.3	ko:K03094	hsa:6500	ko:K03094	1	1
cel:R12H7.5	ko:K03094	rno:287280	ko:K03094	1	1
cel:Y105C5B.13	ko:K03094	rno:287280	ko:K03094	1	1
cel:Y37H2C.2	ko:K03094	rno:287280	ko:K03094	1	1
cel:Y47D7A.1	ko:K03094	rno:287280	ko:K03094	1	1
cel:Y47D7A.8	ko:K03094	rno:287280	ko:K03094	1	1
cel:Y60A3A.18	ko:K03094	rno:287280	ko:K03094	1	1
cel:B0205.7	ko:K03097	mmu:12995	ko:K03097	1	1
cel:T28F12.3	ko:K03099	hsa:6654	ko:K03099	1	1
cel:Y73B6BL.6	ko:K03102	ame:408936	ko:K03102	1	1
cel:F25G6.8	ko:K03104	hsa:6727	ko:K03104	1	1
cel:F37F2.2	ko:K03105	mmu:66384	ko:K03105	1	1
cel:F21D5.7	ko:K03106	mmu:665155	ko:K03106	1	1
cel:F55C5.8	ko:K03107	hsa:6730	ko:K03107	1	1
cel:F08D12.1	ko:K03108	ame:726435	ko:K03108	1	1
cel:ZK512.4	ko:K03109	rno:690345	ko:K03109	1	1
cel:T01G9.6	ko:K03115	rno:81650	ko:K03115	1	1
cel:F39H11.2	ko:K03120	ame:412919	ko:K03120	1	1
cel:T20B12.2	ko:K03120	ame:550692	ko:K03120	1	1
cel:K11D12.2	ko:K03122	smm:Smp_080280.2	ko:K03122	1	1
cel:B0336.13	ko:K03123	ame:550665	ko:K03123	1	1
cel:Y111B2A.13	ko:K03123	rno:83828	ko:K03123	1	1
cel:W03F9.5	ko:K03124	dme:Dmel_CG5193	ko:K03124	1	1
cel:W04A8.7	ko:K03125	ame:412176	ko:K03125	1	1
cel:C14A4.10	ko:K03127	dme:Dmel_CG10756	ko:K03127	1	1
cel:Y37E11B.4	ko:K03128	ame:409906	ko:K03128	1	1
cel:R119.6	ko:K03129	hsa:6874	ko:K03129	1	1
cel:F30F8.8	ko:K03130	aga:AgaP_AGAP011678	ko:K03130	1	1
cel:W09B6.2	ko:K03131	dme:Dmel_CG32211	ko:K03131	1	1
cel:F54F7.1	ko:K03132	dme:Dmel_CG2670	ko:K03132	1	1
cel:Y111B2A.16	ko:K03132	dme:Dmel_CG2670	ko:K03132	1	1
cel:T12D8.7	ko:K03133	aga:AgaP_AGAP003094	ko:K03133	1	1
cel:K03B4.3	ko:K03134	rno:293345	ko:K03134	1	1
cel:F43D9.5	ko:K03135	mmu:68776	ko:K03135	1	1
cel:F48D6.1	ko:K03135	dme:Dmel_CG4079	ko:K03135	1	1
cel:K10D3.3	ko:K03135	rno:309638	ko:K03135	1	1
cel:ZK550.4	ko:K03136	hsa:2960	ko:K03136	1	1
cel:F54D5.11	ko:K03137	hsa:2961	ko:K03137	1	1
cel:C01F1.1	ko:K03138	ame:727088	ko:K03138	1	1
cel:Y39B6A.36	ko:K03139	aga:AgaP_AGAP007002	ko:K03139	1	1
cel:R02D3.3	ko:K03141	hsa:2965	ko:K03141	1	1
cel:T16H12.4	ko:K03142	hsa:2966	ko:K03142	1	1
cel:ZK1128.4	ko:K03143	ame:411231	ko:K03143	1	1
cel:Y73F8A.24	ko:K03144	rno:294236	ko:K03144	1	1
cel:T24H10.1	ko:K03145	smm:Smp_007660	ko:K03145	1	1
cel:Y75B8A.22	ko:K03155	mmu:21853	ko:K03155	1	1
cel:M01E5.5	ko:K03163	ame:412750	ko:K03163	1	1
cel:K12D12.1	ko:K03164	mmu:21973	ko:K03164	1	1
cel:R05D3.1	ko:K03164	smm:Smp_065840	ko:K03164	1	1
cel:Y46H3C.4	ko:K03164	hsa:7155	ko:K03164	1	1
cel:ZK1127.7	ko:K03164	rno:360243	ko:K03164	1	1
cel:Y48C3A.14	ko:K03165	hsa:8940	ko:K03165	1	1
cel:Y56A3A.27	ko:K03165	hsa:7156	ko:K03165	1	1
cel:C47E12.5	ko:K03178	mmu:22201	ko:K03178	1	1
cel:C01A2.3	ko:K03217	dme:Dmel_CG6404	ko:K03217	1	1
cel:F31E3.5	ko:K03231	hsa:1917	ko:K03231	1	1
cel:R03G5.1	ko:K03231	hsa:1917	ko:K03231	1	1
cel:F54H12.6	ko:K03232	aga:AgaP_AGAP010612	ko:K03232	1	1
cel:Y41E3.10	ko:K03232	aga:AgaP_AGAP010612	ko:K03232	1	1
cel:F17C11.9	ko:K03233	ame:551211	ko:K03233	1	1
cel:F25H5.4	ko:K03234	ame:409167	ko:K03234	1	1
cel:H06H21.3	ko:K03236	dme:Dmel_CG8053	ko:K03236	1	1
cel:Y37E3.10	ko:K03237	rno:54318	ko:K03237	1	1
cel:K04G2.1	ko:K03238	mmu:67204	ko:K03238	1	1
cel:ZK1098.4	ko:K03239	rno:64514	ko:K03239	1	1
cel:D2085.3	ko:K03240	aga:AgaP_AGAP000082	ko:K03240	1	1
cel:C15F1.4	ko:K03241	ame:411974	ko:K03241	1	1
cel:Y39G10AR.8	ko:K03242	mmu:26908	ko:K03242	1	1
cel:Y54F10BM.2	ko:K03243	aga:AgaP_AGAP004824	ko:K03243	1	1
cel:Y74C10AR.1	ko:K03246	dme:Dmel_CG8882	ko:K03246	1	1
cel:C41D11.2	ko:K03247	hsa:8667	ko:K03247	1	1
cel:F22B5.2	ko:K03248	rno:298700	ko:K03248	1	1
cel:D2013.7	ko:K03249	hsa:8665	ko:K03249	1	1
cel:B0511.10	ko:K03250	rno:299872	ko:K03250	1	1
cel:R08D7.3	ko:K03251	ame:409550	ko:K03251	1	1
cel:T23D8.4	ko:K03252	ame:551184	ko:K03252	1	1
cel:Y54E2A.11	ko:K03253	ame:410100	ko:K03253	1	1
cel:C27D11.1	ko:K03254	rno:292148	ko:K03254	1	1
cel:F55H2.6	ko:K03255	ame:552519	ko:K03255	1	1
cel:ZK858.7	ko:K03256	rno:311441	ko:K03256	1	1
cel:F57B9.3	ko:K03257	dme:Dmel_CG9075	ko:K03257	1	1
cel:F57B9.6	ko:K03257	ame:411989	ko:K03257	1	1
cel:B0348.6	ko:K03259	rno:117045	ko:K03259	1	1
cel:C05D9.5	ko:K03259	mmu:26987	ko:K03259	1	1
cel:F53A2.6	ko:K03259	ame:551901	ko:K03259	1	1
cel:R04A9.4	ko:K03259	rno:117045	ko:K03259	1	1
cel:Y57A10A.30	ko:K03259	rno:117045	ko:K03259	1	1
cel:M110.4	ko:K03260	ame:409742	ko:K03260	1	1
cel:C37C3.2	ko:K03262	mmu:217869	ko:K03262	1	1
cel:F54C9.1	ko:K03263	aga:AgaP_AGAP011284	ko:K03263	1	1
cel:T05G5.10	ko:K03263	aga:AgaP_AGAP011284	ko:K03263	1	1
cel:C47B2.5	ko:K03264	rno:305506	ko:K03264	1	1
cel:T05H4.6	ko:K03265	aga:AgaP_AGAP010310	ko:K03265	1	1
cel:H19N07.1	ko:K03267	mmu:14852	ko:K03267	1	1
cel:C12C8.1	ko:K03283	dme:Dmel_CG5834	ko:K03283	1	1
cel:F11F1.1	ko:K03283	dme:Dmel_CG5436	ko:K03283	1	1
cel:F26D10.3	ko:K03283	ame:409418	ko:K03283	1	1
cel:F44E5.4	ko:K03283	hsa:3312	ko:K03283	1	1
cel:F44E5.5	ko:K03283	hsa:3312	ko:K03283	1	1
cel:C49C3.1	ko:K03308	aga:AgaP_AGAP010481	ko:K05336	1	0
cel:F55H12.1	ko:K03308	dme:Dmel_CG5549	ko:K05336	1	0
cel:W03G9.1	ko:K03308	dme:Dmel_CG5549	ko:K05336	1	0
cel:Y32F6A.2	ko:K03308	aga:AgaP_AGAP010481	ko:K05336	1	0
cel:Y46G5A.25	ko:K03308	dme:Dmel_CG5549	ko:K05336	1	0
cel:ZK1010.9	ko:K03308	dme:Dmel_CG5549	ko:K05336	1	0
cel:ZK809.4	ko:K03323	hsa:2030	ko:K03323	1	1
cel:R11D1.11	ko:K03331	mmu:67880	ko:K03331	1	1
cel:D1054.13	ko:K03341	hsa:51091	ko:K03341	1	1
cel:D2045.6	ko:K03347	rno:362356	ko:K03347	1	1
cel:W10C6.1	ko:K03348	ame:726728	ko:K03348	1	1
cel:K06H7.6	ko:K03349	hsa:29882	ko:K03349	1	1
cel:Y110A7A.17	ko:K03350	rno:360643	ko:K03350	1	1
cel:Y66D12A.17	ko:K03352	hsa:51433	ko:K03352	1	1
cel:F10B5.6	ko:K03353	ame:550920	ko:K03353	1	1
cel:F10C5.1	ko:K03355	aga:AgaP_AGAP009880	ko:K03355	1	1
cel:F15H10.3	ko:K03357	ame:413293	ko:K03357	1	1
cel:Y48G1C.12	ko:K03357	rno:361389	ko:K03357	1	1
cel:F35G12.9	ko:K03358	dme:Dmel_CG34440	ko:K03358	1	1
cel:K10B2.1	ko:K03362	dme:Dmel_CG3412	ko:K03362	1	1
cel:ZK1307.6	ko:K03364	ame:413935	ko:K03364	1	1
cel:T26C5.3	ko:K03372	rno:64018	ko:K03372	1	1
cel:R07E5.2	ko:K03386	hsa:10935	ko:K03386	1	1
cel:Y71D11A.3	ko:K03392	mmu:266645	ko:K03392	1	1
cel:B0432.8	ko:K03424	rno:289378	ko:K03424	1	1
cel:CD4.2	ko:K03424	ame:412378	ko:K03424	1	1
cel:Y37H2A.1	ko:K03424	rno:500295	ko:K03424	1	1
cel:W02B12.10	ko:K03439	dme:Dmel_CG4045	ko:K03439	1	1
cel:T11G6.2	ko:K03447	mmu:72144	ko:K03447	1	1
cel:F27C8.1	ko:K03450	dme:Dmel_CG1607	ko:K03450	1	1
cel:C54G10.4	ko:K03454	hsa:788	ko:K03454	1	1
cel:F49E8.5	ko:K03454	rno:117035	ko:K03454	1	1
cel:W02B12.9	ko:K03454	hsa:51312	ko:K03454	1	1
cel:F48E8.5	ko:K03456	hsa:5518	ko:K03456	1	1
cel:C04F12.9	ko:K03469	mmu:19819	ko:K03469	1	1
cel:F59A6.6	ko:K03469	ame:412100	ko:K03469	1	1
cel:F52H3.2	ko:K03495	rno:300852	ko:K03495	1	1
cel:R04F11.3	ko:K03504	dme:Dmel_CG3975	ko:K03504	1	1
cel:Y53F4B.3	ko:K03506	ame:725835	ko:K03506	1	1
cel:F53A3.2	ko:K03509	hsa:5429	ko:K03509	1	1
cel:F22B7.6	ko:K03511	hsa:51426	ko:K03511	1	1
cel:ZK858.1	ko:K03514	dme:Dmel_CG11265	ko:K03514	1	1
cel:ZK675.2	ko:K03515	ame:726862	ko:K03515	1	1
cel:F23C8.5	ko:K03521	dme:Dmel_CG7834	ko:K03521	1	1
cel:F27D4.1	ko:K03522	dme:Dmel_CG8996	ko:K03522	1	1
cel:Y66A7A.2	ko:K03537	mmu:117109	ko:K03537	1	1
cel:C15C6.4	ko:K03538	rno:292831	ko:K03538	1	1
cel:H35B03.2	ko:K03539	dme:Dmel_CG11606	ko:K03539	1	1
cel:D2030.2	ko:K03544	aga:AgaP_AGAP002996	ko:K03544	1	1
cel:Y65B4BR.5	ko:K03626	hsa:4666	ko:K03626	1	1
cel:H21P03.1	ko:K03627	hsa:8721	ko:K03627	1	1
cel:T27A3.6	ko:K03635	dme:Dmel_CG10238	ko:K03635	1	1
cel:F49H6.5	ko:K03639	mmu:56738	ko:K03639	1	1
cel:M01F1.3	ko:K03644	aga:AgaP_AGAP010568	ko:K03644	1	1
cel:Y56A3A.29	ko:K03648	mmu:22256	ko:K03648	1	1
cel:T01H3.1	ko:K03661	mmu:114143	ko:K03661	1	1
cel:Y55H10A.1	ko:K03662	rno:83615	ko:K03662	1	1
cel:B0024.9	ko:K03671	mmu:56551	ko:K03671	1	1
cel:Y34D9A.6	ko:K03676	hsa:2745	ko:K03676	1	1
cel:ZK121.1	ko:K03676	mmu:69367	ko:K03676	1	1
cel:Y73B6BL.3	ko:K03679	aga:AgaP_AGAP011211	ko:K03679	1	1
cel:F11A3.2	ko:K03680	dme:Dmel_CG10315	ko:K03680	1	1
cel:F59C6.4	ko:K03681	mmu:66362	ko:K03681	1	1
cel:F26E4.10	ko:K03685	dme:Dmel_CG8730	ko:K03685	1	1
cel:C34C12.8	ko:K03687	aga:AgaP_AGAP011150	ko:K03687	1	1
cel:C15C7.7	ko:K03691	dme:Dmel_CG12366	ko:K03691	1	1
cel:K10G9.3	ko:K03691	rno:309686	ko:K03691	1	1
cel:T06H11.4	ko:K03750	rno:64845	ko:K03750	1	1
cel:Y47H9C.7	ko:K03754	rno:84005	ko:K03754	1	1
cel:Y49A3A.5	ko:K03767	hsa:5478	ko:K03767	1	1
cel:F31C3.1	ko:K03768	dme:Dmel_CG2852	ko:K03768	1	1
cel:F42G9.2	ko:K03768	dme:Dmel_CG2852	ko:K03768	1	1
cel:Y54G11A.13	ko:K03781	rno:24248	ko:K03781	1	1
cel:Y54G11A.5	ko:K03781	mmu:12359	ko:K03781	1	1
cel:Y54G11A.6	ko:K03781	rno:24248	ko:K03781	1	1
cel:K02D7.1	ko:K03783	mmu:667034	ko:K03783	1	1
cel:K07A3.1	ko:K03841	dme:Dmel_CG31692	ko:K03841	1	1
cel:T26A5.4	ko:K03842	dme:Dmel_CG18012	ko:K03842	1	1
cel:F09E5.2	ko:K03843	dme:Dmel_CG1291	ko:K03843	1	1
cel:B0361.8	ko:K03844	hsa:440138	ko:K03844	1	1
cel:K09E4.2	ko:K03845	ame:724399	ko:K03845	1	1
cel:C14A4.3	ko:K03846	mmu:102580	ko:K03846	1	1
cel:ZC513.5	ko:K03847	aga:AgaP_AGAP000102	ko:K03847	1	1
cel:C08B11.8	ko:K03848	smm:Smp_096910	ko:K03848	1	1
cel:C08H9.3	ko:K03849	mmu:381903	ko:K03849	1	1
cel:T24D1.4	ko:K03850	hsa:84920	ko:K03850	1	1
cel:D2085.6	ko:K03857	ame:413643	ko:K03857	1	1
cel:T20D3.8	ko:K03859	hsa:5279	ko:K03859	1	1
cel:F01G4.5	ko:K03860	hsa:9091	ko:K03860	1	1
cel:ZK287.5	ko:K03868	ame:408691	ko:K03868	1	1
cel:Y108G3AL.1	ko:K03869	hsa:8452	ko:K03869	1	1
cel:ZK520.4	ko:K03870	hsa:8453	ko:K03870	1	1
cel:F08G12.4	ko:K03871	ame:726161	ko:K03871	1	1
cel:Y82E9BR.15	ko:K03872	dme:Dmel_CG9291	ko:K03872	1	1
cel:Y41C4A.10	ko:K03873	hsa:6923	ko:K03873	1	1
cel:F48E8.7	ko:K03875	dme:Dmel_CG9772	ko:K03875	1	1
cel:ND1	ko:K03878	aga:ND1	ko:K03878	1	1
cel:ND2	ko:K03879	dme:ND2	ko:K03879	1	1
cel:ND3	ko:K03880	dme:ND3	ko:K03880	1	1
cel:ND4	ko:K03881	dme:ND4	ko:K03881	1	1
cel:ND4L	ko:K03882	dme:ND4L	ko:K03882	1	1
cel:ND5	ko:K03883	aga:ND5	ko:K03883	1	1
cel:ND6	ko:K03884	dme:ND6	ko:K03884	1	1
cel:F22E12.1	ko:K03909	mmu:21788	ko:K01289	1	0
cel:F35G12.7	ko:K03926	rno:294288	ko:K03926	1	1
cel:R12A1.4	ko:K03927	rno:498940	ko:K01044	1	0
cel:ZC376.3	ko:K03927	rno:498940	ko:K01044	1	0
cel:Y45G12B.1	ko:K03934	rno:301458	ko:K03934	1	1
cel:K09A9.5	ko:K03935	dme:Dmel_CG1970	ko:K03935	1	1
cel:T26A5.3	ko:K03935	aga:AgaP_AGAP006891	ko:K03935	1	1
cel:T10E9.7	ko:K03936	dme:Dmel_CG12079	ko:K03936	1	1
cel:ZK973.10	ko:K03937	mmu:17993	ko:K03937	1	1
cel:Y54E10BL.5	ko:K03938	dme:Dmel_CG11455	ko:K03938	1	1
cel:F22D6.4	ko:K03939	dme:Dmel_CG8680	ko:K03939	1	1
cel:W10D5.2	ko:K03940	ame:408909	ko:K03940	1	1
cel:T20H4.5	ko:K03941	dme:Dmel_CG3944	ko:K03941	1	1
cel:C09H10.3	ko:K03942	hsa:4723	ko:K03942	1	1
cel:F53F4.10	ko:K03943	rno:81728	ko:K03943	1	1
cel:C25A1.13	ko:K03946	aga:AgaP_AGAP003367	ko:K03946	1	1
cel:Y63D3A.7	ko:K03946	ame:727049	ko:K03946	1	1
cel:C33A12.1	ko:K03949	hsa:4698	ko:K03949	1	1
cel:Y57G11C.12	ko:K03950	aga:AgaP_AGAP012533	ko:K03950	1	1
cel:F45H10.3	ko:K03951	mmu:66416	ko:K03951	1	1
cel:Y54F10AM.5	ko:K03952	aga:AgaP_AGAP006918	ko:K03952	1	1
cel:Y53G8AL.2	ko:K03953	aga:AgaP_AGAP010792	ko:K03953	1	1
cel:K04G7.4	ko:K03954	aga:AgaP_AGAP011130	ko:K03954	1	1
cel:F16B4.6	ko:K03955	aga:AgaP_AGAP010464	ko:K03955	1	1
cel:F37C12.3	ko:K03955	ame:408746	ko:K03955	1	1
cel:Y56A3A.19	ko:K03955	aga:AgaP_AGAP010464	ko:K03955	1	1
cel:F44G4.2	ko:K03958	mmu:68198	ko:K03958	1	1
cel:C18E9.4	ko:K03959	aga:AgaP_AGAP012374	ko:K03959	1	1
cel:W01A8.4	ko:K03960	hsa:4710	ko:K03960	1	1
cel:C25H3.9	ko:K03961	dme:Dmel_CG9762	ko:K03961	1	1
cel:ZK809.3	ko:K03962	dme:Dmel_CG13240	ko:K03962	1	1
cel:D2030.4	ko:K03963	hsa:4713	ko:K03963	1	1
cel:Y51H1A.3	ko:K03964	ame:551660	ko:K03964	1	1
cel:C16A3.5	ko:K03965	aga:AgaP_AGAP009865	ko:K03965	1	1
cel:F59C6.5	ko:K03966	aga:AgaP_AGAP007780	ko:K03966	1	1
cel:Y71H2AM.4	ko:K03968	dme:Dmel_CG12400	ko:K03968	1	1
cel:C37H5.8	ko:K04043	hsa:3313	ko:K04043	1	1
cel:Y22D7AL.5	ko:K04077	rno:63868	ko:K04077	1	1
cel:Y22D7AL.10	ko:K04078	mmu:15528	ko:K04078	1	1
cel:C47E8.5	ko:K04079	ame:411700	ko:K04079	1	1
cel:K08D10.2	ko:K04082	dme:Dmel_CG34246	ko:K04082	1	1
cel:Y40H4A.1	ko:K04131	ame:412299	ko:K04131	1	1
cel:C15B12.5	ko:K04134	dme:Dmel_CG7918	ko:K04134	1	1
cel:F47D12.1	ko:K04134	dme:Dmel_CG7918	ko:K04134	1	1
cel:F15A8.5	ko:K04148	ame:406111	ko:K04148	1	1
cel:F55D10.4	ko:K04149	mmu:15465	ko:K04257	1	0
cel:Y22D7AR.13	ko:K04153	ame:410435	ko:K04153	1	1
cel:F59C12.2	ko:K04157	aga:AgaP_AGAP002232	ko:K04157	1	1
cel:C09B7.1	ko:K04163	dme:Dmel_CG12073	ko:K04163	1	1
cel:K02F2.6	ko:K04165	ame:406068	ko:K04165	1	1
cel:T23B3.4	ko:K04194	rno:24889	ko:K04196	1	0
cel:Y39A3B.5	ko:K04196	dme:Dmel_CG42301	ko:K04196	1	1
cel:C25G6.5	ko:K04209	aga:AgaP_AGAP004123	ko:K04209	1	1
cel:F41E7.3	ko:K04209	ame:727324	ko:K04209	1	1
cel:C38C10.1	ko:K04222	hsa:6869	ko:K04225	1	0
cel:C49A9.7	ko:K04225	dme:Dmel_CG7887	ko:K04225	1	1
cel:ZK455.3	ko:K04233	dme:Dmel_CG2872	ko:K04233	1	1
cel:F54E7.3	ko:K04237	ame:726759	ko:K04237	1	1
cel:C51E3.1	ko:K04257	rno:405164	ko:K04257	1	1
cel:C51E3.5	ko:K04257	rno:294140	ko:K04257	1	1
cel:F31D4.9	ko:K04257	rno:293603	ko:K03945	1	0
cel:F54D7.3	ko:K04280	ame:551388	ko:K04280	1	1
cel:C30F12.6	ko:K04282	hsa:7201	ko:K04282	1	1
cel:F47F2.1	ko:K04345	dme:Dmel_CG6117	ko:K04345	1	1
cel:ZK909.2	ko:K04345	mmu:18747	ko:K04345	1	1
cel:C02F4.2	ko:K04348	ame:411046	ko:K04348	1	1
cel:F40E3.5	ko:K04348	dme:Dmel_CG9842	ko:K01090	1	0
cel:T20G5.5	ko:K04351	rno:252857	ko:K04351	1	1
cel:F26E4.1	ko:K04354	rno:117104	ko:K04354	1	1
cel:C05D11.4	ko:K04358	hsa:26281	ko:K04358	1	1
cel:ZK1067.1	ko:K04361	dme:Dmel_CG10079	ko:K04361	1	1
cel:F59F3.5	ko:K04362	mmu:14182	ko:K05096	1	0
cel:C14F5.5	ko:K04364	ame:550857	ko:K04364	1	1
cel:Y73B6A.5	ko:K04365	mmu:109880	ko:K04365	1	1
cel:Y54E10BL.6	ko:K04369	hsa:5605	ko:K04368	1	0
cel:F43C1.2	ko:K04371	hsa:5594	ko:K04371	1	1
cel:R166.5	ko:K04372	hsa:8569	ko:K04372	1	1
cel:T01H8.1	ko:K04373	mmu:20111	ko:K04373	1	1
cel:C37F5.1	ko:K04375	rno:314436	ko:K04375	1	1
cel:F38H4.9	ko:K04382	rno:24673	ko:K04382	1	1
cel:R07G3.1	ko:K04393	ame:411134	ko:K04393	1	1
cel:Y32F6B.3	ko:K04393	rno:64465	ko:K04393	1	1
cel:C48D1.2	ko:K04397	rno:64026	ko:K04489	1	0
cel:Y73B6BL.7	ko:K04397	rno:64026	ko:K04489	1	0
cel:C44H4.5	ko:K04403	hsa:10454	ko:K04403	1	1
cel:Y17G9B.5	ko:K04405	aga:AgaP_AGAP005295	ko:K04405	1	1
cel:C09B8.7	ko:K04409	ame:724453	ko:K04409	1	1
cel:F14H12.4	ko:K04412	rno:65189	ko:K04412	1	1
cel:F59A6.1	ko:K04426	aga:AgaP_AGAP000747	ko:K04426	1	1
cel:B0414.7	ko:K04428	mmu:26407	ko:K04428	1	1
cel:T17E9.1	ko:K04429	rno:286993	ko:K04429	1	1
cel:F42G10.2	ko:K04430	ame:410575	ko:K04430	1	1
cel:VZC374L.1	ko:K04430	ame:410575	ko:K00924	1	0
cel:K08A8.1	ko:K04431	rno:363855	ko:K04431	1	1
cel:F35C8.1	ko:K04433	rno:114495	ko:K04433	1	1
cel:R03G5.2	ko:K04433	mmu:26399	ko:K04433	1	1
cel:C23F12.1	ko:K04437	rno:362332	ko:K04437	1	1
cel:C23F12.2	ko:K04437	hsa:2318	ko:K04437	1	1
cel:Y66H1B.2	ko:K04437	dme:Dmel_CG3937	ko:K04437	1	1
cel:Y66H1B.3	ko:K04437	smm:Smp_000100	ko:K04437	1	1
cel:Y41D4B.13	ko:K04438	aga:AgaP_AGAP009499	ko:K04438	1	1
cel:F53H8.2	ko:K04439	ame:409006	ko:K04439	1	1
cel:B0478.1	ko:K04440	ame:409286	ko:K04440	1	1
cel:B0218.3	ko:K04441	rno:81649	ko:K04441	1	1
cel:F42G8.3	ko:K04441	ame:411915	ko:K04441	1	1
cel:C54G4.1	ko:K04445	hsa:9252	ko:K04445	1	1
cel:F46G10.6	ko:K04453	aga:AgaP_AGAP003177	ko:K04453	1	1
cel:C12D8.10	ko:K04456	rno:24185	ko:K04456	1	1
cel:F28H6.1	ko:K04456	ame:413430	ko:K04456	1	1
cel:C04F12.8	ko:K04459	rno:360580	ko:K04459	1	1
cel:F08B1.1	ko:K04459	rno:361679	ko:K04459	1	1
cel:Y39B6A.2	ko:K04460	ame:551854	ko:K04460	1	1
cel:F25D1.1	ko:K04461	rno:24667	ko:K04461	1	1
cel:W06F12.1	ko:K04468	ame:410956	ko:K04468	1	1
cel:Y43C5A.6	ko:K04482	smm:Smp_124230	ko:K04482	1	1
cel:B0205.6	ko:K04487	dme:Dmel_CG12264	ko:K04487	1	1
cel:F49E10.5	ko:K04496	ame:409158	ko:K04496	1	1
cel:R10E11.1	ko:K04498	smm:Smp_105910	ko:K04498	1	1
cel:C27H6.2	ko:K04499	smm:Smp_064050.2	ko:K04499	1	1
cel:F35H12.3	ko:K04505	ame:413169	ko:K04505	1	1
cel:Y37E11AR.2	ko:K04506	rno:140941	ko:K04506	1	1
cel:F56E10.2	ko:K04512	hsa:23002	ko:K04512	1	1
cel:Y51H4A.3	ko:K04513	ame:409910	ko:K04513	1	1
cel:C10H11.9	ko:K04514	hsa:9475	ko:K04514	1	1
cel:K11E8.1	ko:K04515	ame:551691	ko:K04515	1	1
cel:C42D8.8	ko:K04520	mmu:11820	ko:K04520	1	1
cel:F15C11.2	ko:K04523	ame:410054	ko:K04523	1	1
cel:C26E6.8	ko:K04532	rno:84019	ko:K04532	1	1
cel:C26C6.2	ko:K04534	dme:Dmel_CG2204	ko:K04534	1	1
cel:C34D1.3	ko:K04534	dme:Dmel_CG2204	ko:K04640	1	0
cel:E02C12.5	ko:K04534	smm:Smp_016630.1	ko:K04640	1	0
cel:F38E1.5	ko:K04534	smm:Smp_016630.1	ko:K04640	1	0
cel:M04C7.1	ko:K04534	dme:Dmel_CG2204	ko:K04640	1	0
cel:R10H10.5	ko:K04534	smm:Smp_016630.1	ko:K04640	1	0
cel:T19C4.6	ko:K04534	hsa:2775	ko:K04640	1	0
cel:F52A8.2	ko:K04539	ame:409113	ko:K04539	1	1
cel:F08B6.2	ko:K04547	aga:AgaP_AGAP009953	ko:K04547	1	1
cel:T21E3.3	ko:K04550	rno:299858	ko:K04550	1	1
cel:F49E12.4	ko:K04552	aga:AgaP_AGAP001056	ko:K04552	1	1
cel:R01H2.6	ko:K04552	aga:AgaP_AGAP001056	ko:K04552	1	1
cel:Y110A2AM.3	ko:K04554	ame:413253	ko:K04554	1	1
cel:Y110A2AR.2	ko:K04554	dme:Dmel_CG5823	ko:K04554	1	1
cel:Y87G2A.9	ko:K04555	ame:552779	ko:K04555	1	1
cel:K08E3.7	ko:K04556	dme:Dmel_CG10523	ko:K04556	1	1
cel:ZK370.3	ko:K04559	ame:410782	ko:K04559	1	1
cel:C08A9.1	ko:K04564	ame:410082	ko:K04564	1	1
cel:F10D11.1	ko:K04564	ame:410082	ko:K04564	1	1
cel:C15F1.7	ko:K04565	mmu:20655	ko:K04565	1	1
cel:ZK430.3	ko:K04565	mmu:20655	ko:K00518	1	0
cel:T02G5.9	ko:K04567	mmu:85305	ko:K04567	1	1
cel:Y56A3A.21	ko:K04571	mmu:20832	ko:K04571	1	1
cel:B0286.2	ko:K04593	hsa:23266	ko:K04593	1	1
cel:F15B9.7	ko:K04600	aga:AgaP_AGAP004850	ko:K04600	1	1
cel:F45H11.4	ko:K04604	hsa:2911	ko:K04604	1	1
cel:Y4C6A.2	ko:K04605	rno:24415	ko:K04608	1	0
cel:ZC506.4	ko:K04605	dme:Dmel_CG11144	ko:K04605	1	1
cel:Y41G9A.4	ko:K04615	ame:408760	ko:K04615	1	1
cel:F35H8.6	ko:K04628	mmu:22239	ko:K00699	1	0
cel:T07C5.1	ko:K04628	mmu:22239	ko:K00699	1	0
cel:T07A9.7	ko:K04630	hsa:2773	ko:K04640	1	0
cel:Y95B8A.5	ko:K04630	rno:25686	ko:K04630	1	1
cel:B0207.3	ko:K04631	rno:286924	ko:K04640	1	0
cel:C16A11.1	ko:K04631	hsa:346562	ko:K04640	1	0
cel:C55H1.2	ko:K04631	rno:286924	ko:K04640	1	0
cel:F48C11.1	ko:K04631	mmu:14685	ko:K04640	1	0
cel:F56H9.3	ko:K04631	hsa:2780	ko:K04640	1	0
cel:R06A10.2	ko:K04632	hsa:2778	ko:K04632	1	1
cel:M01D7.7	ko:K04634	dme:Dmel_CG17759	ko:K04634	1	1
cel:F59C6.7	ko:K04638	rno:303968	ko:K04638	1	1
cel:F18G5.3	ko:K04639	rno:303634	ko:K04346	1	0
cel:T20G5.1	ko:K04646	mmu:67300	ko:K04646	1	1
cel:ZK593.5	ko:K04648	rno:29167	ko:K04648	1	1
cel:C06E2.3	ko:K04649	dme:Dmel_CG8284	ko:K04649	1	1
cel:C06E2.7	ko:K04649	rno:289623	ko:K04649	1	1
cel:C28G1.1	ko:K04649	ame:726145	ko:K04649	1	1
cel:F40G9.3	ko:K04649	ame:726145	ko:K04649	1	1
cel:C53D6.2	ko:K04663	hsa:654	ko:K04669	1	0
cel:F39G3.8	ko:K04663	dme:Dmel_CG5562	ko:K04669	1	0
cel:T25F10.2	ko:K04663	ame:410776	ko:K04662	1	0
cel:R12B2.1	ko:K04676	mmu:55994	ko:K04501	1	0
cel:C32F10.2	ko:K04681	hsa:5934	ko:K04681	1	1
cel:R04A9.7	ko:K04688	ame:552549	ko:K04688	1	1
cel:Y47D3A.16	ko:K04688	ame:552549	ko:K04688	1	1
cel:C34G6.7	ko:K04705	ame:551140	ko:K04705	1	1
cel:W10D5.3	ko:K04706	mmu:56469	ko:K04706	1	1
cel:M02A10.3	ko:K04707	dme:Dmel_CG7037	ko:K04707	1	1
cel:F33D4.4	ko:K04712	dme:Dmel_CG9078	ko:K04712	1	1
cel:Y54E5A.1	ko:K04712	aga:AgaP_AGAP011402	ko:K04712	1	1
cel:F53H8.4	ko:K04714	ame:408766	ko:K04714	1	1
cel:H21P03.3	ko:K04714	aga:AgaP_AGAP008926	ko:K04714	1	1
cel:Y22D7AL.8	ko:K04714	aga:AgaP_AGAP008926	ko:K04714	1	1
cel:T10B11.2	ko:K04715	rno:300129	ko:K04715	1	1
cel:Y56A3A.32	ko:K04727	rno:83533	ko:K04727	1	1
cel:Y48G1BL.2	ko:K04728	hsa:472	ko:K04728	1	1
cel:R07E4.6	ko:K04739	ame:412714	ko:K04739	1	1
cel:C24G6.8	ko:K04794	rno:287593	ko:K04794	1	1
cel:R151.9	ko:K04797	aga:AgaP_AGAP003416	ko:K04797	1	1
cel:F21C3.5	ko:K04798	rno:309629	ko:K04798	1	1
cel:Y47G6A.8	ko:K04799	ame:412308	ko:K04799	1	1
cel:W03D2.4	ko:K04802	aga:AgaP_AGAP010220	ko:K04802	1	1
cel:F59B1.9	ko:K04804	rno:170945	ko:K05312	1	0
cel:K03F8.2	ko:K04804	hsa:1135	ko:K05312	1	0
cel:T26H10.1	ko:K04804	hsa:1135	ko:K05312	1	0
cel:Y73F8A.30	ko:K04804	mmu:110902	ko:K05312	1	0
cel:C04C3.2	ko:K04809	rno:25302	ko:K05312	1	0
cel:C31H5.3	ko:K04809	mmu:11441	ko:K05312	1	0
cel:C40C9.2	ko:K04809	rno:25302	ko:K05312	1	0
cel:D2092.3	ko:K04809	rno:25302	ko:K05312	1	0
cel:F25G6.3	ko:K04809	rno:25302	ko:K05312	1	0
cel:F25G6.4	ko:K04809	rno:25302	ko:K05312	1	0
cel:K03B8.9	ko:K04809	hsa:1139	ko:K05312	1	0
cel:R02E12.8	ko:K04809	rno:25302	ko:K05312	1	0
cel:R13A5.4	ko:K04809	rno:25302	ko:K05312	1	0
cel:T09A5.3	ko:K04809	hsa:1139	ko:K05312	1	0
cel:Y48B6A.4	ko:K04809	mmu:11441	ko:K05312	1	0
cel:F27B3.2	ko:K04810	hsa:55584	ko:K05312	1	0
cel:F48E3.7	ko:K04810	mmu:231252	ko:K05312	1	0
cel:F28F8.1	ko:K04811	rno:64574	ko:K05312	1	0
cel:T02C5.5	ko:K04853	hsa:778	ko:K05315	1	0
cel:Y55F3C.3	ko:K04881	hsa:3744	ko:K05319	1	0
cel:C30D11.1	ko:K04905	rno:117018	ko:K05322	1	0
cel:Y39B6A.19	ko:K04912	hsa:3775	ko:K05323	1	0
cel:F19D8.1	ko:K04913	rno:170899	ko:K05323	1	0
cel:C52B9.6	ko:K04916	hsa:8645	ko:K05323	1	0
cel:K04A8.4	ko:K04916	hsa:8645	ko:K05323	1	0
cel:ZK1067.5	ko:K04924	rno:688996	ko:K05323	1	0
cel:M60.5	ko:K04926	hsa:3784	ko:K05324	1	0
cel:Y54G9A.3	ko:K04926	hsa:3784	ko:K04926	1	1
cel:Y51A2D.19	ko:K04936	dme:Dmel_CG10693	ko:K04936	1	1
cel:F14H8.6	ko:K04948	mmu:12788	ko:K05326	1	0
cel:ZC84.2	ko:K04948	hsa:1259	ko:K05326	1	0
cel:C23H5.7	ko:K04949	hsa:1260	ko:K05326	1	0
cel:Y76B12C.1	ko:K04949	hsa:1260	ko:K05326	1	0
cel:F36F2.5	ko:K04953	hsa:54714	ko:K05326	1	0
cel:ZC21.2	ko:K04967	hsa:7223	ko:K05328	1	0
cel:C05C12.3	ko:K04978	rno:309407	ko:K05392	1	0
cel:F54D1.5	ko:K04978	mmu:226025	ko:K05392	1	0
cel:Y73F8A.1	ko:K04990	mmu:329064	ko:K04990	1	1
cel:R13A5.1	ko:K04994	hsa:55283	ko:K05329	1	0
cel:K04G11.5	ko:K04996	mmu:16518	ko:K05330	1	0
cel:R03E9.4	ko:K04998	rno:116649	ko:K05330	1	0
cel:M02A10.2	ko:K05005	rno:117052	ko:K05330	1	0
cel:B0491.8	ko:K05011	rno:29232	ko:K05331	1	0
cel:E04F6.11	ko:K05011	dme:Dmel_CG31116	ko:K05011	1	1
cel:T27D12.2	ko:K05011	rno:29232	ko:K05331	1	0
cel:C07H4.2	ko:K05012	ame:409144	ko:K05012	1	1
cel:R07B7.1	ko:K05016	ame:413069	ko:K05016	1	1
cel:C01F6.8	ko:K05019	rno:65160	ko:K05019	1	1
cel:T03F7.1	ko:K05034	dme:Dmel_CG1732	ko:K05034	1	1
cel:T23G5.5	ko:K05036	aga:AgaP_AGAP007367	ko:K05036	1	1
cel:Y54E10BR.7	ko:K05037	dme:Dmel_CG4545	ko:K05037	1	1
cel:Y46G5A.30	ko:K05038	hsa:9152	ko:K05336	1	0
cel:T13B5.1	ko:K05045	hsa:6539	ko:K05336	1	0
cel:Y55D5A.5	ko:K05087	rno:25718	ko:K04527	1	0
cel:C16D9.2	ko:K05088	mmu:19886	ko:K05088	1	1
cel:T17A3.1	ko:K05095	rno:25114	ko:K05096	1	0
cel:F59F3.1	ko:K05096	rno:54251	ko:K05096	1	1
cel:T10H9.2	ko:K05119	aga:AgaP_AGAP012070	ko:K05119	1	1
cel:F11D5.3	ko:K05125	mmu:18214	ko:K05125	1	1
cel:C16B8.1	ko:K05128	mmu:20187	ko:K05128	1	1
cel:ZC482.5	ko:K05187	mmu:14406	ko:K05270	1	0
cel:Y39A3B.2	ko:K05193	rno:25674	ko:K05397	1	0
cel:F11H8.2	ko:K05194	hsa:2742	ko:K05270	1	0
cel:C09G5.1	ko:K05195	hsa:8001	ko:K05397	1	0
cel:C06E1.4	ko:K05198	hsa:2891	ko:K05313	1	0
cel:F41B4.4	ko:K05202	mmu:14806	ko:K05313	1	0
cel:ZC196.7	ko:K05202	rno:54257	ko:K05313	1	0
cel:C06A8.9	ko:K05203	rno:298521	ko:K05313	1	0
cel:K10D3.1	ko:K05203	mmu:14807	ko:K05313	1	0
cel:F07F6.6	ko:K05208	aga:AgaP_AGAP001478	ko:K05208	1	1
cel:Y71F9AL.17	ko:K05236	ame:550806	ko:K05236	1	1
cel:F07B10.5	ko:K05270	dme:Dmel_CG8916	ko:K05270	1	1
cel:T21C12.1	ko:K05270	ame:412740	ko:K05270	1	1
cel:ZC482.1	ko:K05270	dme:Dmel_CG17336	ko:K05270	1	1
cel:F46F3.2	ko:K05271	mmu:14657	ko:K05397	1	0
cel:T24D8.1	ko:K05271	rno:367912	ko:K05397	1	0
cel:W10G11.16	ko:K05271	rno:367912	ko:K05397	1	0
cel:B0207.12	ko:K05273	ame:408450	ko:K05273	1	1
cel:C39B10.2	ko:K05273	ame:408450	ko:K05397	1	0
cel:F11A5.10	ko:K05273	ame:408450	ko:K05273	1	1
cel:F25F8.2	ko:K05273	ame:408450	ko:K05273	1	1
cel:R11G10.1	ko:K05273	ame:408450	ko:K05273	1	1
cel:ZC317.3	ko:K05273	ame:408450	ko:K05273	1	1
cel:B0491.1	ko:K05284	rno:79112	ko:K05284	1	1
cel:Y54E10BR.1	ko:K05285	mmu:27392	ko:K05285	1	1
cel:C27A12.9	ko:K05288	mmu:56703	ko:K05288	1	1
cel:F33D11.9	ko:K05289	aga:AgaP_AGAP010738	ko:K05289	1	1
cel:T05E11.6	ko:K05290	rno:295543	ko:K05290	1	1
cel:F17C11.7	ko:K05292	dme:Dmel_CG11190	ko:K05292	1	1
cel:T22C1.3	ko:K05293	aga:AgaP_AGAP008074	ko:K05293	1	1
cel:F09E8.7	ko:K05312	aga:AgaP_AGAP000966	ko:K05312	1	1
cel:F21F3.5	ko:K05312	ame:406082	ko:K05312	1	1
cel:K11G12.2	ko:K05312	aga:AgaP_AGAP000966	ko:K05312	1	1
cel:K11G12.7	ko:K05312	ame:410478	ko:K05312	1	1
cel:R01E6.4	ko:K05312	dme:Dmel_CG5610	ko:K05312	1	1
cel:T08G11.5	ko:K05312	aga:AgaP_AGAP000966	ko:K05312	1	1
cel:Y110A7A.3	ko:K05312	ame:406082	ko:K05312	1	1
cel:ZC504.2	ko:K05312	ame:406082	ko:K05312	1	1
cel:ZK973.5	ko:K05312	dme:Dmel_CG5610	ko:K05312	1	1
cel:B0280.12	ko:K05313	ame:411220	ko:K05313	1	1
cel:C43H6.9	ko:K05313	dme:Dmel_CG15627	ko:K05313	1	1
cel:T01C3.10	ko:K05314	ame:412818	ko:K05314	1	1
cel:C48A7.1	ko:K05315	dme:Dmel_CG4894	ko:K05315	1	1
cel:C54D2.5	ko:K05315	dme:Dmel_CG15899	ko:K05315	1	1
cel:C50C3.9	ko:K05316	dme:Dmel_CG12295	ko:K05316	1	1
cel:T28F2.5	ko:K05317	aga:AgaP_AGAP008028	ko:K05317	1	1
cel:ZK1321.2	ko:K05318	aga:AgaP_AGAP000254	ko:K05318	1	1
cel:F14F11.1	ko:K05320	dme:Dmel_CG2822	ko:K05320	1	1
cel:R07A4.1	ko:K05320	aga:AgaP_AGAP008200	ko:K05320	1	1
cel:R186.5	ko:K05320	dme:Dmel_CG2822	ko:K05320	1	1
cel:Y73B6BL.19	ko:K05321	dme:Dmel_CG9262	ko:K05321	1	1
cel:F16B3.1	ko:K05322	aga:AgaP_AGAP002719	ko:K05322	1	1
cel:C33D12.3	ko:K05323	ame:411036	ko:K05323	1	1
cel:C40C9.1	ko:K05323	ame:411036	ko:K05323	1	1
cel:F34D6.3	ko:K05323	ame:411036	ko:K05323	1	1
cel:F52E4.4	ko:K05323	ame:411036	ko:K05323	1	1
cel:C25B8.1	ko:K05324	dme:Dmel_CG33135	ko:K05324	1	1
cel:K11C4.5	ko:K05327	dme:Dmel_CG10844	ko:K05327	1	1
cel:R06B10.4	ko:K05328	ame:410823	ko:K05328	1	1
cel:F25H2.1	ko:K05402	rno:361677	ko:K05402	1	1
cel:C43F9.8	ko:K05463	rno:306636	ko:K05463	1	1
cel:B0412.2	ko:K05497	rno:29454	ko:K04669	1	0
cel:F56B3.5	ko:K05607	hsa:549	ko:K01692	1	0
cel:F43E2.4	ko:K05656	rno:63886	ko:K02021	1	0
cel:Y57G11C.1	ko:K05656	mmu:56325	ko:K02021	1	0
cel:C30H6.6	ko:K05657	hsa:23456	ko:K02021	1	0
cel:F57A10.3	ko:K05657	hsa:23456	ko:K02021	1	0
cel:C54D1.1	ko:K05658	mmu:18669	ko:K02021	1	0
cel:DH11.3	ko:K05658	hsa:5243	ko:K02021	1	0
cel:F22E10.1	ko:K05658	rno:24646	ko:K02021	1	0
cel:F22E10.2	ko:K05658	rno:170913	ko:K02021	1	0
cel:F22E10.3	ko:K05658	hsa:5243	ko:K02021	1	0
cel:T21E8.3	ko:K05658	rno:170913	ko:K02021	1	0
cel:C05A9.1	ko:K05660	hsa:340273	ko:K02021	1	0
cel:T21E8.1	ko:K05660	hsa:340273	ko:K02021	1	0
cel:T21E8.2	ko:K05660	hsa:340273	ko:K02021	1	0
cel:E03G2.2	ko:K05665	hsa:4363	ko:K02021	1	0
cel:F21G4.2	ko:K05665	hsa:4363	ko:K02021	1	0
cel:K10D2.7	ko:K05718	rno:308995	ko:K03635	1	0
cel:R05C11.3	ko:K05850	hsa:492	ko:K01537	1	0
cel:Y17G9B.4	ko:K05864	hsa:5481	ko:K01802	1	0
cel:C05A2.1	ko:K06269	rno:25594	ko:K01090	1	0
cel:C06A1.3	ko:K06269	mmu:19045	ko:K01090	1	0
cel:C09H5.7	ko:K06269	smm:Smp_035580	ko:K01090	1	0
cel:C23G10.1	ko:K06269	smm:Smp_028990.1	ko:K01090	1	0
cel:C24H11.1	ko:K06269	rno:25594	ko:K01090	1	0
cel:C24H11.2	ko:K06269	rno:25594	ko:K01090	1	0
cel:C27B7.6	ko:K06269	smm:Smp_028990.1	ko:K01090	1	0
cel:C34D4.2	ko:K06269	rno:25594	ko:K01090	1	0
cel:C47A4.3	ko:K06269	smm:Smp_028990.1	ko:K01090	1	0
cel:F22D6.9	ko:K06269	hsa:5501	ko:K01090	1	0
cel:F23B12.1	ko:K06269	ame:409804	ko:K01090	1	0
cel:F25B3.4	ko:K06269	ame:409804	ko:K01090	1	0
cel:F52H3.6	ko:K06269	smm:Smp_028990.1	ko:K01090	1	0
cel:F58G1.3	ko:K06269	mmu:19045	ko:K01090	1	0
cel:R08A2.2	ko:K06269	rno:24669	ko:K01090	1	0
cel:R13A5.11	ko:K06269	rno:25594	ko:K01090	1	0
cel:T03F1.5	ko:K06269	smm:Smp_035580	ko:K01090	1	0
cel:T16G12.7	ko:K06269	ame:409804	ko:K01090	1	0
cel:T25B9.2	ko:K06269	ame:409804	ko:K01090	1	0
cel:W03D8.2	ko:K06269	mmu:19045	ko:K01090	1	0
cel:W09C3.6	ko:K06269	smm:Smp_035580	ko:K01090	1	0
cel:Y69E1A.4	ko:K06269	ame:409804	ko:K01090	1	0
cel:ZC477.2	ko:K06269	rno:24669	ko:K01090	1	0
cel:ZK354.9	ko:K06269	ame:409804	ko:K01090	1	0
cel:ZK938.1	ko:K06269	ame:409804	ko:K01090	1	0
cel:F07C4.12	ko:K07378	hsa:22871	ko:K01044	1	0
cel:F13H6.4	ko:K07378	hsa:57502	ko:K01044	1	0
cel:F15A8.6	ko:K07378	hsa:54413	ko:K01044	1	0
cel:C34B7.3	ko:K07413	rno:29298	ko:K00517	1	0
cel:F42A9.5	ko:K07413	mmu:13095	ko:K00493	1	0
cel:Y49C4A.9	ko:K07413	mmu:13095	ko:K00493	1	0
cel:R08F11.3	ko:K07418	hsa:1573	ko:K00493	1	0
cel:C49C8.4	ko:K07422	hsa:113612	ko:K00493	1	0
cel:F02C12.5	ko:K07424	rno:171352	ko:K00517	1	0
cel:T10B9.1	ko:K07424	mmu:13112	ko:K00517	1	0
cel:T10B9.10	ko:K07424	rno:171352	ko:K00517	1	0
cel:T10B9.2	ko:K07424	rno:171352	ko:K00517	1	0
cel:T10B9.3	ko:K07424	mmu:53973	ko:K00517	1	0
cel:T10B9.4	ko:K07424	rno:171352	ko:K00517	1	0
cel:T10B9.5	ko:K07424	mmu:13113	ko:K00517	1	0
cel:T10B9.7	ko:K07424	rno:171352	ko:K00517	1	0
cel:T10B9.8	ko:K07424	rno:171352	ko:K00517	1	0
cel:Y105E8A.4	ko:K07511	rno:140547	ko:K01692	1	0
cel:F01G10.2	ko:K07514	mmu:74147	ko:K00022	1	0
cel:F01G10.3	ko:K07514	hsa:1962	ko:K00022	1	0
cel:B0024.15	ko:K07819	ame:552398	ko:K00754	1	0
cel:F18A12.8	ko:K08635	aga:AgaP_AGAP009791	ko:K01415	1	0
cel:C03C10.2	ko:K08815	smm:Smp_133420	ko:K00924	1	0
cel:C53A5.4	ko:K08815	dme:Dmel_CG11533	ko:K00924	1	0
cel:D1044.8	ko:K08857	mmu:18004	ko:K00924	1	0
cel:E02H4.6	ko:K08957	mmu:93687	ko:K02218	1	0
cel:K04C1.5	ko:K08957	mmu:93687	ko:K02218	1	0
cel:F16B12.5	ko:K08960	ame:412108	ko:K02218	1	0
cel:T10E9.9	ko:K09478	rno:25618	ko:K00257	1	0
cel:T27F7.3	ko:K09492	hsa:8195	ko:K03113	1	0
cel:T27D1.1	ko:K09566	mmu:228005	ko:K01802	1	0
cel:ZK353.6	ko:K09611	aga:AgaP_AGAP007809	ko:K01255	1	0
cel:C06B3.4	ko:K10251	mmu:56348	ko:K00100	2	0
cel:C06B3.5	ko:K10251	mmu:56348	ko:K00100	2	0
cel:C56G2.6	ko:K10251	mmu:56348	ko:K00100	2	0
cel:F11A5.12	ko:K10251	mmu:56348	ko:K00100	2	0
cel:F56D1.5	ko:K10251	mmu:56348	ko:K00540	2	0
cel:C29E6.2	ko:K10380	mmu:11733	ko:K04984	1	0
cel:Y37E3.8	ko:K10394	smm:Smp_132300	ko:K02900	1	0
cel:ZK858.4	ko:K10523	rno:287643	ko:K03876	1	0
cel:ZK177.5	ko:K10721	aga:AgaP_AGAP005992	ko:K00517	1	0
cel:F09F3.5	ko:K10789	mmu:17523	ko:K00430	1	0
cel:F19G12.2	ko:K10808	mmu:382985	ko:K00526	1	0
cel:Y40B1B.5	ko:K10899	mmu:19691	ko:K03245	1	0
cel:F10D7.4	ko:K11150	hsa:50700	ko:K05400	1	0
cel:C47E12.4	ko:K11726	dme:Dmel_CG4634	ko:K01507	1	0
cel:K09H11.1	ko:K11729	mmu:71985	ko:K00249	1	0
cel:D2096.3	ko:K12047	mmu:232714	ko:K01187	1	0
cel:C14F11.6	ko:K12169	aga:AgaP_AGAP009295	ko:K01790	1	0
cel:C06B3.8	ko:K12319	rno:25206	ko:K01769	1	0
cel:M04G12.3	ko:K12319	mmu:239134	ko:K01769	1	0
cel:AH6.1	ko:K12323	rno:24603	ko:K01769	1	0
cel:B0024.6	ko:K12323	aga:AgaP_AGAP003283	ko:K01769	1	0
cel:C17F4.6	ko:K12323	aga:AgaP_AGAP003283	ko:K01769	1	0
cel:C49H3.1	ko:K12323	dme:Dmel_CG31183	ko:K01769	1	0
cel:F21H7.9	ko:K12323	dme:Dmel_CG31183	ko:K01769	1	0
cel:F23H12.6	ko:K12323	mmu:18160	ko:K01769	1	0
cel:R134.1	ko:K12323	rno:24603	ko:K01769	1	0
cel:R134.2	ko:K12323	rno:24603	ko:K01769	1	0
cel:T03D8.5	ko:K12323	mmu:18160	ko:K01769	1	0
cel:T26C12.4	ko:K12323	aga:AgaP_AGAP003283	ko:K01769	1	0
cel:W03F11.2	ko:K12323	hsa:4881	ko:K01769	1	0
cel:Y105C5B.2	ko:K12323	dme:Dmel_CG31183	ko:K01769	1	0
cel:ZC412.2	ko:K12323	rno:24603	ko:K01769	1	0
cel:ZK455.2	ko:K12323	dme:Dmel_CG31183	ko:K01769	1	0
cel:ZK896.8	ko:K12323	dme:Dmel_CG31183	ko:K01769	1	0
cel:ZK970.5	ko:K12323	mmu:18160	ko:K01769	1	0
cel:ZK970.6	ko:K12323	rno:24603	ko:K01769	1	0
cel:F57B10.3	ko:K12376	rno:365619	ko:K01834	1	0
cel:C28H8.3	ko:K12599	ame:413690	ko:K01529	1	0
cel:T05C12.3	ko:K13236	hsa:1666	ko:K00540	1	0
cel:W01C9.4	ko:K13236	hsa:1666	ko:K00540	1	0
cel:C08H9.1	ko:K13289	hsa:5476	ko:K01289	1	0
cel:F32A5.3	ko:K13289	hsa:5476	ko:K01289	1	0
cel:K10B2.2	ko:K13289	mmu:19025	ko:K01289	1	0
cel:W08D2.5	ko:K13526	hsa:23400	ko:K01552	1	0
cel:ZK1058.6	ko:K13566	rno:288174	ko:K01501	1	0
cel:F22E10.5	ko:K13644	rno:310773	ko:K00993	1	0
cel:F32B4.6	ko:K13703	ame:414038	ko:K01175	1	0
cel:R05D7.4	ko:K13703	rno:686139	ko:K01175	1	0
cel:K01A11.4	ko:K13803	aga:AgaP_AGAP010630	ko:K05328	1	0
cel:F23H11.8	ko:K13807	aga:AgaP_AGAP011414	ko:K01090	1	0
cel:B0336.1	ko:K14005	ame:409968	ko:K02105	1	0
cel:T20H4.3	ko:K14163	dme:Dmel_CG5394	ko:K01881	1	0
cel:ZC434.5	ko:K14163	dme:Dmel_CG5394	ko:K01885	1	0
cel:F54C8.4	ko:K14165	mmu:72102	ko:K01104	1	0
cel:Y105C5B.3	ko:K14379	rno:25732	ko:K01113	1	0
cel:C05C10.1	ko:K14410	dme:Dmel_CG7899	ko:K01078	1	0
cel:C05C10.4	ko:K14410	dme:Dmel_CG7899	ko:K01078	1	0
cel:F26C11.1	ko:K14410	rno:56780	ko:K01078	1	0
cel:C14E2.2	ko:K14454	dme:Dmel_CG8430	ko:K00813	1	0
cel:T01C8.4	ko:K14454	aga:AgaP_AGAP004142	ko:K00813	1	0
cel:C44E4.3	ko:K14455	hsa:2806	ko:K00813	1	0
cel:C06A6.4	ko:K14677	mmu:109652	ko:K01436	1	0
cel:C10C5.3	ko:K14677	mmu:109652	ko:K01436	1	0
cel:C10C5.4	ko:K14677	mmu:109652	ko:K01436	1	0
cel:F21D5.3	ko:K14735	rno:117240	ko:K00540	1	0
cel:R186.2	ko:K00019	rno:117099	ko:K08473	1	0
cel:F19G12.5	ko:K00181	ame:726113	ko:K08473	1	0
cel:C45B11.4	ko:K00472	dme:Dmel_CG11828	ko:K08473	1	0
cel:T07C12.1	ko:K00602	aga:AgaP_AGAP001423	ko:K08473	1	0
cel:T09D3.1	ko:K00637	smm:Smp_134390	ko:K08473	1	0
cel:ZK262.10	ko:K00699	rno:301595	ko:K08473	1	0
cel:Y9C9A.4	ko:K00720	rno:83626	ko:K08473	1	0
cel:T01G6.9	ko:K00771	smm:Smp_128310.1	ko:K08473	1	0
cel:C07G3.5	ko:K00804	ame:727189	ko:K08473	1	0
cel:K08G2.5	ko:K00815	mmu:234724	ko:K08473	1	0
cel:R05F9.1	ko:K00864	dme:Dmel_CG1216	ko:K10482	1	0
cel:F22B8.3	ko:K00907	hsa:91807	ko:K08473	1	0
cel:C01B7.4	ko:K00942	dme:Dmel_CG32717	ko:K06091	1	0
cel:R11D1.5	ko:K00967	dme:Dmel_CG5547	ko:K08473	1	0
cel:R08C7.7	ko:K00981	rno:81925	ko:K08473	1	0
cel:Y116A8C.40	ko:K00981	rno:81925	ko:K08473	1	0
cel:C05E4.2	ko:K01074	ame:408426	ko:K08473	1	0
cel:F21A3.1	ko:K01183	ame:413481	ko:K08473	1	0
cel:Y75B8A.4	ko:K01338	hsa:83752	ko:K08675	1	0
cel:T11F9.6	ko:K01395	rno:25684	ko:K08076	1	0
cel:C02E7.3	ko:K01530	dme:Dmel_CG31729	ko:K08473	1	0
cel:C12D8.12	ko:K01530	rno:365266	ko:K08473	1	0
cel:C47A10.9	ko:K01530	rno:306600	ko:K08473	1	0
cel:F26D10.8	ko:K01530	hsa:286410	ko:K08473	1	0
cel:T09F5.3	ko:K01530	mmu:76295	ko:K08473	1	0
cel:T23F1.3	ko:K01530	mmu:76295	ko:K08473	1	0
cel:T21B4.14	ko:K01533	ame:412379	ko:K08473	1	0
cel:Y59A8A.4	ko:K01540	dme:Dmel_CG9261	ko:K08473	1	0
cel:T03D3.14	ko:K01768	dme:Dmel_CG5983	ko:K08473	1	0
cel:F14F8.1	ko:K01869	ame:552532	ko:K08473	1	0
cel:T01G5.5	ko:K01875	smm:Smp_053610	ko:K08473	1	0
cel:F11A5.2	ko:K02084	hsa:317	ko:K08473	1	0
cel:F17A2.11	ko:K02166	hsa:6422	ko:K08473	1	0
cel:C02E7.9	ko:K02332	smm:Smp_161380	ko:K08473	1	0
cel:K09D9.8	ko:K02350	smm:Smp_125680	ko:K08473	1	0
cel:C45H4.15	ko:K02374	hsa:5783	ko:K08473	1	0
cel:C54F6.10	ko:K02432	ame:551124	ko:K08473	1	0
cel:F47G9.2	ko:K02516	rno:364382	ko:K08473	1	0
cel:F10A3.6	ko:K02677	aga:AgaP_AGAP012252	ko:K08473	1	0
cel:T22F3.5	ko:K02857	dme:Dmel_CG1004	ko:K08473	1	0
cel:R03D7.5	ko:K03083	ame:408976	ko:K08282	1	0
cel:T08B6.6	ko:K03083	ame:408976	ko:K08473	1	0
cel:T05H10.2	ko:K03145	hsa:6917	ko:K10771	1	0
cel:Y73F8A.3	ko:K03458	dme:Dmel_CG17178	ko:K08473	1	0
cel:Y6E2A.6	ko:K03844	hsa:440138	ko:K08473	1	0
cel:C06B8.6	ko:K03845	smm:Smp_150200	ko:K08473	1	0
cel:Y102A5C.15	ko:K03845	ame:724399	ko:K08473	1	0
cel:ZK1037.8	ko:K03846	smm:Smp_103930.6	ko:K08473	1	0
cel:C01B4.10	ko:K03850	hsa:144245	ko:K08473	1	0
cel:Y19D10A.13	ko:K03850	hsa:144245	ko:K08473	1	0
cel:C24B9.8	ko:K03881	aga:ND4	ko:K08473	1	0
cel:F55B12.6	ko:K03914	mmu:14062	ko:K08473	1	0
cel:F26G5.2	ko:K03990	hsa:718	ko:K08473	1	0
cel:C03G6.9	ko:K04009	mmu:12267	ko:K08473	1	0
cel:T06E6.7	ko:K04136	rno:24173	ko:K08473	1	0
cel:D2062.8	ko:K04148	ame:406111	ko:K08473	1	0
cel:H04J21.2	ko:K04153	smm:Smp_134820	ko:K08473	1	0
cel:Y22D7AR.8	ko:K04153	smm:Smp_134820	ko:K08473	1	0
cel:Y49C4A.6	ko:K04160	rno:25324	ko:K08473	1	0
cel:Y17G9A.5	ko:K04171	mmu:319430	ko:K08473	1	0
cel:F20E11.10	ko:K04179	rno:171054	ko:K08473	1	0
cel:F15A2.4	ko:K04181	hsa:1235	ko:K08473	1	0
cel:ZC404.12	ko:K04181	hsa:1235	ko:K08473	1	0
cel:T05E12.1	ko:K04184	hsa:10803	ko:K08473	1	0
cel:Y46H3D.2	ko:K04184	rno:282832	ko:K08473	1	0
cel:K10B4.5	ko:K04193	rno:301086	ko:K08473	1	0
cel:F58G4.6	ko:K04196	dme:Dmel_CG42301	ko:K08473	1	0
cel:C17B7.1	ko:K04200	rno:282839	ko:K08473	1	0
cel:B0391.3	ko:K04204	mmu:19065	ko:K08473	1	0
cel:C09H5.5	ko:K04204	hsa:4886	ko:K08473	1	0
cel:F09G2.7	ko:K04204	rno:29358	ko:K08473	1	0
cel:F37B4.13	ko:K04204	mmu:18169	ko:K08473	1	0
cel:T21B4.7	ko:K04209	dme:Dmel_CG7395	ko:K08473	1	0
cel:R04B5.8	ko:K04210	rno:140595	ko:K08473	1	0
cel:R04D3.9	ko:K04214	rno:29335	ko:K08473	1	0
cel:F17A2.8	ko:K04217	rno:25033	ko:K08473	1	0
cel:F58G6.2	ko:K04220	hsa:6754	ko:K08473	1	0
cel:Y45F10B.14	ko:K04222	mmu:21336	ko:K08473	1	0
cel:T12A7.7	ko:K04226	mmu:54140	ko:K08473	1	0
cel:T10H4.2	ko:K04229	hsa:5021	ko:K08473	1	0
cel:C31B8.13	ko:K04234	rno:116677	ko:K08473	1	0
cel:T01E8.7	ko:K04234	mmu:14063	ko:K08473	1	0
cel:T26H5.3	ko:K04234	rno:116677	ko:K08473	1	0
cel:F07C4.3	ko:K04241	rno:57305	ko:K08473	1	0
cel:F57A8.3	ko:K04241	hsa:2837	ko:K08473	1	0
cel:C42D4.9	ko:K04247	hsa:2492	ko:K08473	1	0
cel:T24A6.6	ko:K04250	mmu:212541	ko:K08473	1	0
cel:B0213.7	ko:K04251	hsa:728458	ko:K08473	1	0
cel:C31E10.1	ko:K04255	dme:Dmel_CG16740	ko:K08473	1	0
cel:Y2H9A.2	ko:K04255	dme:Dmel_CG5638	ko:K08473	1	0
cel:F21F8.9	ko:K04256	aga:AgaP_AGAP002443	ko:K08473	1	0
cel:C01B4.3	ko:K04257	mmu:258782	ko:K08473	1	0
cel:C03G6.11	ko:K04257	mmu:258267	ko:K08473	1	0
cel:C03G6.3	ko:K04257	rno:293262	ko:K08473	1	0
cel:C05E4.6	ko:K04257	rno:294140	ko:K08473	1	0
cel:C06C6.1	ko:K04257	mmu:258687	ko:K08473	1	0
cel:C06G8.4	ko:K04257	hsa:79317	ko:K08473	1	0
cel:C07G3.4	ko:K04257	rno:502758	ko:K08473	1	0
cel:C09H5.3	ko:K04257	rno:302045	ko:K08473	1	0
cel:C09H5.6	ko:K04257	mmu:404315	ko:K08473	1	0
cel:C09H5.9	ko:K04257	mmu:258387	ko:K08473	1	0
cel:C13B7.2	ko:K04257	mmu:258771	ko:K08473	1	0
cel:C13B7.5	ko:K04257	mmu:258258	ko:K08473	1	0
cel:C17E7.2	ko:K04257	rno:404887	ko:K08473	1	0
cel:C24H11.4	ko:K04257	rno:293262	ko:K08473	1	0
cel:C27A7.7	ko:K04257	mmu:258542	ko:K08473	1	0
cel:C31B8.6	ko:K04257	mmu:258988	ko:K08473	1	0
cel:C42D4.4	ko:K04257	mmu:258605	ko:K08473	1	0
cel:C44C3.9	ko:K04257	mmu:258390	ko:K08473	1	0
cel:C47A10.10	ko:K04257	mmu:258558	ko:K08473	1	0
cel:C55A1.5	ko:K04257	rno:295890	ko:K08473	1	0
cel:DC2.2	ko:K04257	rno:687082	ko:K08473	1	0
cel:F07B10.3	ko:K04257	hsa:120775	ko:K08473	1	0
cel:F07C4.4	ko:K04257	hsa:219469	ko:K08473	1	0
cel:F07G11.5	ko:K04257	hsa:79544	ko:K08473	1	0
cel:F10A3.12	ko:K04257	rno:311180	ko:K08473	1	0
cel:F10A3.5	ko:K04257	rno:300552	ko:K08473	1	0
cel:F10A3.8	ko:K04257	rno:294186	ko:K08473	1	0
cel:F10A3.9	ko:K04257	rno:311179	ko:K08473	1	0
cel:F13G3.2	ko:K04257	rno:404956	ko:K08473	1	0
cel:F17A2.12	ko:K04257	rno:292563	ko:K08473	1	0
cel:F21F8.10	ko:K04257	rno:293224	ko:K08473	1	0
cel:F21H7.11	ko:K04257	rno:405940	ko:K08473	1	0
cel:F22B8.1	ko:K04257	mmu:258269	ko:K08473	1	0
cel:F25E5.12	ko:K04257	mmu:258687	ko:K08473	1	0
cel:F25E5.14	ko:K04257	mmu:258866	ko:K08473	1	0
cel:F26D2.1	ko:K04257	hsa:390054	ko:K08473	1	0
cel:F26D2.7	ko:K04257	hsa:81300	ko:K08473	1	0
cel:F28H7.11	ko:K04257	mmu:258920	ko:K08473	1	0
cel:F31F4.8	ko:K04257	mmu:258393	ko:K08473	1	0
cel:F36G9.8	ko:K04257	mmu:259115	ko:K08473	1	0
cel:F36G9.9	ko:K04257	rno:295876	ko:K08473	1	0
cel:F37B4.11	ko:K04257	mmu:404339	ko:K08473	1	0
cel:F37B4.12	ko:K04257	mmu:258823	ko:K08473	1	0
cel:F37B4.5	ko:K04257	mmu:258551	ko:K08473	1	0
cel:F40D4.1	ko:K04257	rno:406046	ko:K08473	1	0
cel:F40D4.2	ko:K04257	hsa:441639	ko:K08473	1	0
cel:F40D4.3	ko:K04257	rno:293232	ko:K08473	1	0
cel:F41B5.8	ko:K04257	mmu:258902	ko:K08473	1	0
cel:F47B8.12	ko:K04257	rno:686967	ko:K08473	1	0
cel:F47B8.7	ko:K04257	rno:295763	ko:K08473	1	0
cel:F47C12.10	ko:K04257	mmu:258826	ko:K08473	1	0
cel:F47C12.3	ko:K04257	rno:286913	ko:K08473	1	0
cel:F47C12.5	ko:K04257	rno:404881	ko:K08473	1	0
cel:F48F5.4	ko:K04257	rno:311180	ko:K08473	1	0
cel:F49C5.9	ko:K04257	mmu:259084	ko:K08473	1	0
cel:F53F1.11	ko:K04257	hsa:79317	ko:K08473	1	0
cel:F58G4.2	ko:K04257	rno:361033	ko:K08473	1	0
cel:F58G4.5	ko:K04257	mmu:258654	ko:K08473	1	0
cel:F58G4.7	ko:K04257	mmu:258638	ko:K08473	1	0
cel:F59A1.4	ko:K04257	mmu:258776	ko:K08473	1	0
cel:F59B1.1	ko:K04257	mmu:258520	ko:K08473	1	0
cel:F59E11.14	ko:K04257	hsa:401666	ko:K08473	1	0
cel:H27D07.6	ko:K04257	mmu:258390	ko:K08473	1	0
cel:K02E2.3	ko:K04257	mmu:258582	ko:K08473	1	0
cel:K02H11.2	ko:K04257	rno:295813	ko:K08473	1	0
cel:K02H11.3	ko:K04257	rno:404890	ko:K08473	1	0
cel:K05D4.2	ko:K04257	hsa:441669	ko:K08473	1	0
cel:K08G2.12	ko:K04257	mmu:259023	ko:K08473	1	0
cel:K08G2.13	ko:K04257	rno:300632	ko:K08473	1	0
cel:K10C9.6	ko:K04257	mmu:258960	ko:K08473	1	0
cel:M7.13	ko:K04257	hsa:254879	ko:K08473	1	0
cel:R04D3.8	ko:K04257	mmu:546487	ko:K08473	1	0
cel:R05D8.2	ko:K04257	rno:405393	ko:K08473	1	0
cel:R09F10.6	ko:K04257	rno:287088	ko:K08473	1	0
cel:R10E8.5	ko:K04257	mmu:258768	ko:K08473	1	0
cel:R11D1.6	ko:K04257	rno:295862	ko:K08473	1	0
cel:R13D7.1	ko:K04257	mmu:258603	ko:K08473	1	0
cel:R52.7	ko:K04257	mmu:258983	ko:K08473	1	0
cel:T01G5.3	ko:K04257	mmu:258788	ko:K08473	1	0
cel:T01G6.3	ko:K04257	rno:404835	ko:K08473	1	0
cel:T02B5.4	ko:K04257	rno:365326	ko:K08473	1	0
cel:T03E6.1	ko:K04257	rno:311175	ko:K08473	1	0
cel:T03E6.4	ko:K04257	rno:364275	ko:K08473	1	0
cel:T03F7.2	ko:K04257	rno:404860	ko:K08473	1	0
cel:T06A1.2	ko:K04257	rno:287487	ko:K08473	1	0
cel:T06C12.1	ko:K04257	rno:286913	ko:K08473	1	0
cel:T06C12.11	ko:K04257	hsa:341416	ko:K08473	1	0
cel:T06E4.7	ko:K04257	mmu:258998	ko:K08473	1	0
cel:T08B6.3	ko:K04257	rno:404803	ko:K08473	1	0
cel:T08B6.7	ko:K04257	rno:404992	ko:K08473	1	0
cel:T08G3.1	ko:K04257	mmu:258918	ko:K08473	1	0
cel:T08G3.2	ko:K04257	mmu:258546	ko:K08473	1	0
cel:T10C6.1	ko:K04257	rno:405082	ko:K08473	1	0
cel:T10D4.8	ko:K04257	rno:687088	ko:K08473	1	0
cel:T19C9.3	ko:K04257	mmu:258338	ko:K08473	1	0
cel:T19H12.5	ko:K04257	mmu:259124	ko:K08473	1	0
cel:T19H12.7	ko:K04257	hsa:390648	ko:K08473	1	0
cel:T22H6.3	ko:K04257	rno:288798	ko:K08473	1	0
cel:T22H6.4	ko:K04257	rno:295719	ko:K08473	1	0
cel:T23D5.1	ko:K04257	mmu:258233	ko:K08473	1	0
cel:T23D5.2	ko:K04257	mmu:259165	ko:K08473	1	0
cel:T23D5.6	ko:K04257	mmu:258507	ko:K08473	1	0
cel:T23D5.7	ko:K04257	hsa:122740	ko:K08473	1	0
cel:T26H2.6	ko:K04257	mmu:258804	ko:K08473	1	0
cel:T27C4.3	ko:K04257	rno:366115	ko:K08473	1	0
cel:T28A11.9	ko:K04257	rno:293338	ko:K08473	1	0
cel:VC27A7L.1	ko:K04257	mmu:258395	ko:K08473	1	0
cel:W02H5.6	ko:K04257	mmu:29849	ko:K08473	1	0
cel:W03D2.10	ko:K04257	mmu:258441	ko:K08473	1	0
cel:W06G6.3	ko:K04257	mmu:258866	ko:K08473	1	0
cel:W06H8.7	ko:K04257	hsa:282770	ko:K08473	1	0
cel:W09D6.2	ko:K04257	rno:404835	ko:K08473	1	0
cel:Y102A5C.28	ko:K04257	rno:641659	ko:K08473	1	0
cel:Y17G9A.1	ko:K04257	mmu:258919	ko:K08473	1	0
cel:Y19D10A.2	ko:K04257	mmu:258782	ko:K08473	1	0
cel:Y22F5A.2	ko:K04257	rno:405932	ko:K08473	1	0
cel:Y32B12B.5	ko:K04257	rno:311175	ko:K08473	1	0
cel:Y38A10A.1	ko:K04257	rno:295828	ko:K08473	1	0
cel:Y39H10B.1	ko:K04257	mmu:259086	ko:K08473	1	0
cel:Y40H7A.5	ko:K04257	rno:288851	ko:K08473	1	0
cel:Y45G12C.10	ko:K04257	mmu:258258	ko:K08473	1	0
cel:Y45G12C.12	ko:K04257	mmu:258601	ko:K08473	1	0
cel:Y45G12C.14	ko:K04257	rno:404956	ko:K08473	1	0
cel:Y46H3D.3	ko:K04257	hsa:120586	ko:K08473	1	0
cel:Y47G7B.1	ko:K04257	rno:300554	ko:K08473	1	0
cel:Y54G11A.15	ko:K04257	mmu:259048	ko:K08473	1	0
cel:Y73C8C.5	ko:K04257	hsa:219438	ko:K08473	1	0
cel:Y9C9A.2	ko:K04257	mmu:258831	ko:K08473	1	0
cel:Y9C9A.6	ko:K04257	mmu:258447	ko:K08473	1	0
cel:Y9C9A.9	ko:K04257	rno:295797	ko:K08473	1	0
cel:ZC513.11	ko:K04257	mmu:258828	ko:K08473	1	0
cel:ZC513.9	ko:K04257	rno:366834	ko:K08473	1	0
cel:ZK829.8	ko:K04257	rno:405911	ko:K08473	1	0
cel:ZK863.5	ko:K04257	mmu:258640	ko:K08473	1	0
cel:F40F9.4	ko:K04268	rno:25370	ko:K08473	1	0
cel:Y113G7B.2	ko:K04268	rno:25370	ko:K08473	1	0
cel:C50H11.12	ko:K04272	rno:117264	ko:K08473	1	0
cel:F07C4.1	ko:K04273	mmu:67168	ko:K08473	1	0
cel:F09C6.7	ko:K04275	hsa:2846	ko:K08473	1	0
cel:T20B3.3	ko:K04279	rno:58949	ko:K08473	1	0
cel:F47D2.9	ko:K04285	mmu:17773	ko:K08473	1	0
cel:F38H12.1	ko:K04286	mmu:244701	ko:K08473	1	0
cel:F38H12.2	ko:K04286	mmu:244701	ko:K08473	1	0
cel:T03D3.2	ko:K04290	mmu:13610	ko:K08473	1	0
cel:C06B3.10	ko:K04298	mmu:70839	ko:K08473	1	0
cel:C55A1.3	ko:K04298	rno:64803	ko:K08473	1	0
cel:Y94A7B.1	ko:K04298	rno:64803	ko:K08473	1	0
cel:E04F6.13	ko:K04299	mmu:140795	ko:K08473	1	0
cel:E04F6.14	ko:K04299	mmu:140795	ko:K08473	1	0
cel:F17A2.6	ko:K04299	mmu:140795	ko:K08473	1	0
cel:R04D3.12	ko:K04299	mmu:140795	ko:K08473	1	0
cel:T06E6.8	ko:K04303	mmu:17171	ko:K08473	1	0
cel:Y6E2A.1	ko:K04304	hsa:57007	ko:K08473	1	0
cel:C01B4.5	ko:K04305	hsa:1880	ko:K08473	1	0
cel:Y19D10A.15	ko:K04305	hsa:1880	ko:K08473	1	0
cel:Y69E1A.6	ko:K04305	hsa:1880	ko:K08473	1	0
cel:C04E6.9	ko:K04320	rno:83567	ko:K08473	1	0
cel:F17A2.10	ko:K04323	rno:170926	ko:K08473	1	0
cel:T18H9.4	ko:K04323	hsa:57105	ko:K08473	1	0
cel:F14F9.7	ko:K04324	hsa:116511	ko:K08473	1	0
cel:C08F8.7	ko:K04353	aga:AgaP_AGAP001874	ko:K07974	1	0
cel:C27B7.8	ko:K04353	aga:AgaP_AGAP001874	ko:K07974	1	0
cel:C45H4.12	ko:K04386	rno:25663	ko:K08473	1	0
cel:C09G12.8	ko:K04392	ame:551554	ko:K07975	1	0
cel:C35C5.4	ko:K04392	aga:AgaP_AGAP005445	ko:K07975	1	0
cel:K03D3.10	ko:K04392	rno:363875	ko:K07975	1	0
cel:ZC504.4	ko:K04407	rno:301363	ko:K08282	1	0
cel:Y38F1A.10	ko:K04409	dme:Dmel_CG10295	ko:K08286	1	0
cel:F42G8.4	ko:K04441	rno:689314	ko:K08293	1	0
cel:W10D5.1	ko:K04454	hsa:4208	ko:K09263	1	0
cel:C18E3.8	ko:K04505	ame:413169	ko:K06060	1	0
cel:ZK524.1	ko:K04505	smm:Smp_153960	ko:K06060	1	0
cel:F13D12.7	ko:K04536	ame:410497	ko:K07972	1	0
cel:K02A4.2	ko:K04543	rno:58979	ko:K07973	1	0
cel:C04E6.10	ko:K04556	smm:Smp_020030	ko:K08473	1	0
cel:F48F7.2	ko:K04560	rno:116470	ko:K08486	1	0
cel:F56A8.7	ko:K04560	dme:Dmel_CG31136	ko:K08486	1	0
cel:T01B11.3	ko:K04560	aga:AgaP_AGAP007698	ko:K08486	1	0
cel:ZK652.11	ko:K04569	ame:552629	ko:K07213	1	0
cel:R10D12.11	ko:K04576	rno:116506	ko:K08473	1	0
cel:T26E4.12	ko:K04576	rno:116506	ko:K08473	1	0
cel:E04F6.1	ko:K04578	dme:Dmel_CG8422	ko:K08473	1	0
cel:F22E5.4	ko:K04578	dme:Dmel_CG8422	ko:K08473	1	0
cel:T28A11.1	ko:K04580	rno:25024	ko:K08473	1	0
cel:Y9C9A.3	ko:K04589	rno:24875	ko:K08473	1	0
cel:C03G6.7	ko:K04591	rno:316137	ko:K08473	1	0
cel:F13A7.2	ko:K04591	hsa:2015	ko:K08473	1	0
cel:C07G3.6	ko:K04602	hsa:1951	ko:K08473	1	0
cel:C10G11.2	ko:K04613	mmu:637873	ko:K08473	1	0
cel:R04D3.7	ko:K04613	rno:502891	ko:K08473	1	0
cel:T21B4.6	ko:K04613	mmu:22300	ko:K08473	1	0
cel:Y59A8B.4	ko:K04613	mmu:666002	ko:K08473	1	0
cel:Y70C5C.4	ko:K04613	rno:286985	ko:K08473	1	0
cel:C01B4.1	ko:K04614	mmu:252910	ko:K08473	1	0
cel:C09H5.4	ko:K04614	mmu:171249	ko:K08473	1	0
cel:C17E7.11	ko:K04614	rno:494261	ko:K08473	1	0
cel:C32B5.2	ko:K04614	mmu:171228	ko:K08473	1	0
cel:C39B5.12	ko:K04614	mmu:171237	ko:K08473	1	0
cel:C53B7.5	ko:K04614	rno:494267	ko:K08473	1	0
cel:F10A3.15	ko:K04614	rno:494299	ko:K08473	1	0
cel:F17A2.7	ko:K04614	rno:494305	ko:K08473	1	0
cel:F26D2.4	ko:K04614	mmu:384572	ko:K08473	1	0
cel:F28H7.1	ko:K04614	mmu:81010	ko:K08473	1	0
cel:F31F4.16	ko:K04614	mmu:384572	ko:K08473	1	0
cel:F32G8.1	ko:K04614	rno:494312	ko:K08473	1	0
cel:K05D4.9	ko:K04614	rno:494292	ko:K08473	1	0
cel:M01D1.1	ko:K04614	mmu:171246	ko:K08473	1	0
cel:R13D7.3	ko:K04614	mmu:384572	ko:K08473	1	0
cel:T09F5.8	ko:K04614	mmu:113846	ko:K08473	1	0
cel:T10C6.2	ko:K04614	mmu:113855	ko:K08473	1	0
cel:T20C4.1	ko:K04614	mmu:384572	ko:K08473	1	0
cel:T28A11.10	ko:K04614	rno:494236	ko:K08473	1	0
cel:T28A11.12	ko:K04614	mmu:384572	ko:K08473	1	0
cel:Y32H12A.1	ko:K04614	rno:494245	ko:K08473	1	0
cel:Y39A3B.4	ko:K04614	rno:297442	ko:K08473	1	0
cel:Y54G11A.12	ko:K04614	mmu:171232	ko:K08473	1	0
cel:ZK228.8	ko:K04676	mmu:17129	ko:K08473	1	0
cel:T23G7.1	ko:K04683	mmu:21781	ko:K09394	1	0
cel:Y37H2C.4	ko:K04725	mmu:11797	ko:K08473	1	0
cel:C55A1.1	ko:K04815	rno:25103	ko:K08473	1	0
cel:C46E10.7	ko:K04839	hsa:6332	ko:K08473	1	0
cel:T23F1.4	ko:K04922	rno:64120	ko:K08473	1	0
cel:F33H12.2	ko:K04944	rno:54263	ko:K08473	1	0
cel:F31F4.9	ko:K04960	hsa:3710	ko:K08473	1	0
cel:C50H11.9	ko:K04968	rno:140933	ko:K08473	1	0
cel:T03D3.11	ko:K04983	rno:171384	ko:K08473	1	0
cel:F07B10.2	ko:K04984	hsa:8989	ko:K08473	1	0
cel:C05E4.11	ko:K04986	dme:Dmel_CG6504	ko:K08473	1	0
cel:E03H12.1	ko:K04991	rno:291683	ko:K08473	1	0
cel:F15H9.4	ko:K04991	mmu:53871	ko:K08473	1	0
cel:C05E4.10	ko:K05032	rno:25559	ko:K08473	1	0
cel:T03E6.8	ko:K05036	hsa:6531	ko:K08473	1	0
cel:T13F3.1	ko:K05042	rno:116509	ko:K08473	1	0
cel:F17A2.9	ko:K05051	hsa:134864	ko:K08473	1	0
cel:F53F4.9	ko:K05051	rno:294121	ko:K08473	1	0
cel:T06C12.2	ko:K05051	mmu:209513	ko:K08473	1	0
cel:C39H7.7	ko:K05053	rno:64042	ko:K08473	1	0
cel:F33H1.5	ko:K05054	hsa:84539	ko:K08473	1	0
cel:M176.6	ko:K05091	rno:64030	ko:K08252	1	0
cel:M176.7	ko:K05093	mmu:14183	ko:K08252	1	0
cel:F20E11.12	ko:K05097	hsa:2324	ko:K08473	1	0
cel:F11E6.8	ko:K05100	hsa:4486	ko:K08252	1	0
cel:M03A1.1	ko:K05110	dme:Dmel_CG1511	ko:K08252	1	0
cel:C01G6.8	ko:K05122	ame:413616	ko:K08252	1	0
cel:C24G6.2	ko:K05126	rno:24716	ko:K08252	1	0
cel:C47A10.2	ko:K05126	hsa:5979	ko:K08473	1	0
cel:T22F3.6	ko:K05173	hsa:8809	ko:K08473	1	0
cel:F52C9.7	ko:K05185	rno:65191	ko:K08823	1	0
cel:C49D10.3	ko:K05289	aga:AgaP_AGAP010738	ko:K08473	1	0
cel:C50H11.7	ko:K05292	aga:AgaP_AGAP008540	ko:K08473	1	0
cel:F26G5.5	ko:K05312	ame:410478	ko:K08473	1	0
cel:B0391.4	ko:K05326	ame:408865	ko:K08473	1	0
cel:Y9C9A.17	ko:K05327	smm:Smp_163570	ko:K08473	1	0
cel:F09E8.6	ko:K05502	rno:83470	ko:K08076	1	0
cel:K03B8.2	ko:K05502	rno:83470	ko:K08076	1	0
cel:T16A9.2	ko:K05513	hsa:56477	ko:K08473	1	0
cel:F36A2.2	ko:K05542	mmu:68730	ko:K05542	1	1
cel:Y54E5A.6	ko:K05543	hsa:54920	ko:K05543	1	1
cel:Y37E11B.5	ko:K05544	rno:301122	ko:K05544	1	1
cel:C45G9.2	ko:K05545	mmu:71916	ko:K05545	1	1
cel:F40F9.6	ko:K05546	mmu:14376	ko:K05546	1	1
cel:F52D1.1	ko:K05546	ame:551205	ko:K05546	1	1
cel:F09F7.4	ko:K05605	dme:Dmel_CG5044	ko:K05605	1	1
cel:D2030.5	ko:K05606	hsa:84693	ko:K05606	1	1
cel:Y40G12A.1	ko:K05609	hsa:7347	ko:K05609	1	1
cel:Y40G12A.2	ko:K05609	hsa:7347	ko:K05609	1	1
cel:C08B11.7	ko:K05610	dme:Dmel_CG3431	ko:K05610	1	1
cel:F46E10.8	ko:K05611	hsa:7345	ko:K05609	1	0
cel:C12D12.2	ko:K05613	rno:29482	ko:K05613	1	1
cel:Y65B4BR.4	ko:K05633	aga:AgaP_AGAP009074	ko:K05633	1	1
cel:C54D1.5	ko:K05635	dme:Dmel_CG3322	ko:K05635	1	1
cel:C50B6.6	ko:K05636	mmu:16777	ko:K08473	1	0
cel:W03F8.5	ko:K05636	ame:726736	ko:K05636	1	1
cel:T22A3.8	ko:K05637	hsa:3908	ko:K05637	1	1
cel:T03D3.6	ko:K05643	hsa:21	ko:K08473	1	0
cel:T03F7.3	ko:K05648	rno:286970	ko:K08473	1	0
cel:Y40B10B.2	ko:K05648	mmu:217265	ko:K08473	1	0
cel:Y48G8AL.11	ko:K05655	mmu:74610	ko:K05655	1	1
cel:ZK484.2	ko:K05656	mmu:56325	ko:K05656	1	1
cel:Y74C10AR.3	ko:K05662	rno:302395	ko:K05662	1	1
cel:C05E4.13	ko:K05665	rno:24565	ko:K08473	1	0
cel:F14F4.3	ko:K05668	rno:116721	ko:K05668	1	1
cel:F31F4.6	ko:K05671	hsa:85320	ko:K08473	1	0
cel:T27C5.1	ko:K05672	hsa:94160	ko:K08473	1	0
cel:T02D1.5	ko:K05676	mmu:26874	ko:K05676	1	1
cel:C44B7.9	ko:K05677	mmu:19299	ko:K05677	1	1
cel:C54G10.3	ko:K05678	rno:299196	ko:K05678	1	1
cel:B0432.2	ko:K05687	rno:117287	ko:K05687	1	1
cel:EEED8.9	ko:K05688	mmu:68943	ko:K05688	1	1
cel:R13H4.4	ko:K05691	dme:Dmel_CG17947	ko:K05691	1	1
cel:M03F4.2	ko:K05692	aga:AgaP_AGAP000651	ko:K05692	1	1
cel:T04C12.4	ko:K05692	aga:AgaP_AGAP000651	ko:K05692	1	1
cel:T04C12.5	ko:K05692	aga:AgaP_AGAP000651	ko:K05692	1	1
cel:T04C12.6	ko:K05692	aga:AgaP_AGAP000651	ko:K05692	1	1
cel:W04D2.1	ko:K05699	aga:AgaP_AGAP001497	ko:K05699	1	1
cel:ZC477.9	ko:K05700	aga:AgaP_AGAP007532	ko:K05700	1	1
cel:W03F11.6	ko:K05702	rno:26955	ko:K05702	1	1
cel:Y92H12A.1	ko:K05703	hsa:2534	ko:K08253	1	0
cel:K02D7.2	ko:K05706	rno:25554	ko:K09218	1	0
cel:ZK1058.2	ko:K05719	aga:AgaP_AGAP000815	ko:K05719	1	1
cel:C30F8.4	ko:K05725	ame:724973	ko:K05725	1	1
cel:Y48G1C.2	ko:K05728	rno:315707	ko:K05728	1	1
cel:C35B8.2	ko:K05730	hsa:7410	ko:K05730	1	1
cel:C45B11.1	ko:K05734	hsa:10298	ko:K08286	1	0
cel:C07G1.4	ko:K05747	rno:682507	ko:K05747	1	1
cel:F56A11.1	ko:K05749	ame:412169	ko:K05749	1	1
cel:F28D1.10	ko:K05750	ame:551945	ko:K05750	1	1
cel:C46H11.3	ko:K05754	rno:360854	ko:K05754	1	1
cel:M01B12.3	ko:K05754	rno:360854	ko:K05754	1	1
cel:C35D10.16	ko:K05755	dme:Dmel_CG5972	ko:K05755	1	1
cel:Y37D8A.1	ko:K05756	rno:288669	ko:K05756	1	1
cel:Y79H2A.6	ko:K05757	rno:81824	ko:K05757	1	1
cel:Y6D11A.2	ko:K05758	hsa:10109	ko:K05758	1	1
[truncated: 1,919 more rows]
