# Supplementary material for: RefNetBuilder: a platform for construction of integrated reference gene regulatory networks from expressed sequence tags
Source: BMC Bioinformatics. 2011 Oct 18;12(Suppl 10):S20. doi: 10.1186/1471-2105-12-S10-S20 (PMC3236843; doi:10.1186/1471-2105-12-S10-S20)
Supplement: Additional file 2 — Supplementary Table 2 Example: Mapping 43,803 E. fetida (earthworm) ESTs to KEGG pathways using RefNetBuilder. [file 1471-2105-12-S10-S20-S2.xls]

## Sheet: STable2
Mapped_KEGG pathway	267	Mapped_KOID	3134	EST-ID	9187	Eisenia fetida EST sequence
ko00010	1	K00002	1	contig07253	1	TTTGTAGCCGTTCTTGAGGGCAGCTGTAACGGCGCCTGCAGACGATGGCCCTGGTTCGGAGAGATACATGCCAAGACCAaGTCGTGGAATCTCAACTCCA
ko00010	0	K00002	0	contig27354	1	tCAaGTCTATTGATAAAAaCCAGCGGAACCTTTTGCCTAttGTGCAGCGCGATGGACAAACAGTGGCCAGAGACAAAGATGCTCCATTCTTTCCATGGCCAAACCCTGATtCCTTCTAAGACGAACAATTTTTtGTCATCAACaTtGTTAAACAATGTCATCTtATTtAGTGgTTTtGGAGTTTTTGACTATTCTTTGCTATATAGCATACAGCTGGTAaTGTAAGAATAATGTTCTGTTCAAaGTTTCTTATAATCAAGTTAAACCTAGGGGACAATTGGCATTGTACCCATTGTCCCTCCaTGCAGAAATAGAtGTCATTTtCCcAaCCAGaTtGGgCATTTCAATGACAGAtGTGCTGGTGAg
ko00010	0	K00002	0	SMcontig_53810	1	CAGCTGCCCTNAAGAACGGCTACAAACTGATCGACACAGCCATCTATTACAAAAATGAAGGGGACCTTGCCAAAGGACTAAANGATTCTGGGGTCGACCGTAAGAAGGTTTTCATCGTTGaCAAGGTAGCTGACCATGGATATGACGTCACCATCAAANNTGTCAAAGACAGTCTCGTGAAGTTGCAAACGAACTACGTCGATTTGTTCCTCATCCACTTTCCACTTGGTGGAAAAA
ko00010	0	K00016	1	contig22489	1	TTGTTTTTGAaTTTTCGGaCTGaTGGGGAAaTTGCACGCACGCGTTTAGATTGTTGCCGAGAACTTTTGTAAATAGACTCTTACAATGTACACCGAGTGCCCAAGTAACATAAGAtGTAttt
ko00010	0	K00016	0	EB3O8BM01BFNV2	1	TCCTTCTAATTGGCCTGGACAGTTCCAGTATTCTCTGGGATGGAACTGCCCTCTGTGCGGCTAAGGACACTGAATAGGGCCGTGGGAGCACAAAT
ko00010	0	K00016	0	EB3O8BM02GQKA8	1	GTCAGACGAGTGCCAGCCACGTTAACGCCACTCCACACAGCCACACTGCTGTCTCCATGC
ko00010	0	K00016	0	SMcontig_36247	1	CAACCACAACTGGTAGACTCAGGAAGACtTCTTCAGTGATGCCATGGTATCCCGTTGCCAGTGTAGACAGCGCATAGACTGTTCTCTGGTTCTTCAGAATCG
ko00010	0	K00016	0	SMcontig_59163	1	GCGCATTCAGATTGATCAGCTCATTGGGCTTAAGCCAAATAATTATTNCAGGACTTAAACCTAAGCAATTCAATATGATAGCAATGATAATGTAGACCTTAAACTGCAGACAAGCCATGCCCTTTACTAAAGTCACAAC
ko00010	0	K00121	1	contig01694	1	tCtCaCACGATGgACcTGgATCACAtcAATGAAGCATTtGACCTCaTGCATTcGGgCcAAaGCATtCGTtCcGTGgTAACCATCTCGAAGAaGtg
ko00010	0	K00121	0	contig04461	1	tGAAGGCGGTGgAATTGTGgAAAGTGTGGGTACAGGTGTAACTGGCTTGAGTCCAGGAGATCATGTTATTCCACTTTATGTTCCTCAGTGCAACGATTGCAAATTCtGCCGAcATCCGAAGACCaa
ko00010	0	K00121	0	contig27021	1	cTGGCGACCATCATGGGgTGTCAGAAAGaCAGGAGCAGCACGAATCATTGGAATTGATGTAAACCCAACAAAATTTGAGATTGCAAAGCAGTTTGGAGCgAACTGAGTGCTTTAATCCAAAaGACTTtGATAAaCCAATCCAACAAGTCATGATTgaCGTGACAGACGGAGGgCCGGACTACACCTTTGAGTGCATTGGAAaTGTAGCCACTATGAGAGCGGCTCTGGAGGCGTGCCATAAGGgTGGGATTGTCTGTGGTCATTGGAGTGgCTGCTGCAGgccAAGAAatCTCCACACGCCCTTtCCAGCTGGTTACTGGACGTACATGGAAGGGATCCGCTTTTTGGAgg
ko00010	0	K00121	0	SMcontig_19246	1	ACATGGAAGGGATCCGCTTTCGGAGGTTGGAAGAGTCGTGATAGTGTTAACCAAACTGGTCCAGGAATACATGTCTGGAAAGCTAAAGGTCGACGAATTTGTGTC
ko00010	0	K00121	0	SMcontig_42627	1	TTTCGAACAACATGTATAAAATGTGTGCAAAAACATTTCTAAAAGGAATATTTANNTNCGtNTCNTANGNNTTTCTTGTGTGCGCTCATCTCACNACCTGTGTGCNCGCGCANACGTGCACAGCTTAGAGGGAACAGTNNTNACGGGTcTgCAAACCCCTAAATAAATGCATTACTCTTACAGAAGCCTAAAAATACTATGTAAACCCTCAAAATGTAAACAGTCATTATTTCTCGTTATGTCCCTGGTCTGCCTGACT
ko00010	0	K00128	1	contig01556	1	GAaCTTCAAAaCACACTGGaCtGGCCcAAaTATCTCCTCCTTCGCTATAACCATCTCTTCTTTAACGCCAGAGAAGATGGTGGGTTGTATGAAATACCCTTTGTCTCCATGCCGACCACCTCcAaTCT
ko00010	0	K00128	0	contig08187	1	ggcAAATAGTACGTCTTATGGTCTTGCAGCTGGATGCGTAACgaacaacaTCAACACGGCAATCACGATTGCAAaCAGTCTCCAGGGAGGCAGTGtctggATCAACTGCTGGGATCCATGTTCTCCTCAGGCTCCATTTGgTGgATACAAGCAGTCTGGATTTGGGAAAGAGCTTGGACAAGAAGCGCTGAAGGCATATACACAAACGAAGACGGTGGTGATAAAAATTCCACAGAAAACGTCCTAGGCTCTACATGATGTCCATTATTGGAAATGCAAATTtGCATATGCTGACTGTTACAGCTTATGAGCTAGCAGATTtATTATTGGCAAAAaCATATATTATGTTCTTATATTATATCCAATAATTCATGTGTTATTATATTACATGTATGCTAT…
ko00010	0	K00128	0	contig13550	1	TTCAAAATGTCGGGACAGGGAAGGGAaTTTGGTCAttAtGGAGtGGAGCCTTACCTTGAAGTGAAAaCGGTTTACATCAACCTGCCTGTCAAAATCTAAAGTGAAAAaGAGTTTGTTTCAGTTTTGTGGAAaTTAATGgCATtGCTTTtCCTAAAACCGTTAAg
ko00010	0	K00128	0	contig25082	1	TTtAAACATGaTTATTAGTGGTACTAATTtACTAAACAACTGGACTAAACAACTGGAACAAACACTCCTTTCACTTTAGATTTTCACGGGCAGGTTGATGTATACCGTTTtCACTTCAAGGTAAGGCTCCACTCCATAAAGACCATATTCCCTTCCCTGTCCTGACATCTTGAACCCGCCAAATGGAGATTGAAATCCGAATTTTAGATAGGAATTCACCCAGACAATTCCAGCTTCAAGTCCACTCGAAACGATCAGAGCAGTCTCGAGATCTTTGGTGAAGACGGCAGCAGCCAGACCAt
ko00010	0	K00128	0	EB3O8BM02GFNTU	1	CAGATTGCTCTTCCCAGCACCCTGTAGGATGTACTGTCCCACCTCTGTTGATCCAGTGAAGCTTATCTTGTTAACATCTGGATGGTTTACGAGAGTG
ko00010	0	K00128	0	EB3ZX6E01A7KNX	1	CAAAGGCAGCTCAACGATCGTGGCATGAACAAAACAGCGACAACAATAGCAACAACTAAAATTATGAGAACAAAACAGT
ko00010	0	K00128	0	EB3ZX6E01BRMZJ	1	CCAGCGTCTCCAACGACGCCAAGTAGACTTTTGTTTCTCGCTCCATCAGGTCAGCTAAGATGTTCAGAAGTCTGCCACGATCGGCTGCATCC
ko00010	0	K00128	0	EB3ZX6E01DL59V	1	CGAACAGTCTTCAAGGCGGGAACTTGTCTGGGTCAACTGTTACGATGTGTTTGATGCCGCTTACTCCGTT
ko00010	0	K00128	0	EB3ZX6E02GAFVU	1	TCTCTTCTTCAACCAGGGCCAGTGCTGCTGCGCCGGCTCACGTATATTTGTTGAGGAGAAGGCGTACAAGGACTTCGTGGAGCAGTCTGTCGAGAAGGC
ko00010	0	K00128	0	SMcontig_13729	1	TGGAGTTGCCTGGGCCAATACCTACAACGTATTCACCTCTCAGGCTCCATTTGGCGGCTTCAAAATGTCGGGACANGGAAGGGAATTTGGTCATTATGGAGTGGAGCCTCACCTTGAA
ko00010	0	K00128	0	SMcontig_27497	1	AAATGGTCGGCTGCATTGGCTGCTGGTTGTACGGTCGTCTTGAAGCCAGCTGAGGATACTCCACTCACTGCTTTGTATGTTGCCGCTCTCACCAAAGAGGCTGGATTTCCTN
ko00010	0	K00128	0	SMcontig_61169	1	AGATGGAGTTATTTGCCCTCTGAATCACTTCCTCGATGGTCTTGAACTTCATGATCTGCATNACTGGTCCAAAGATCTCTTCTCTGGCAATTCTCATGTCATCCTTGACATCGGCAAATACGGTCGGCTCAATGAAATATCCTTTATCTCCAAGACGCTTTCCGCCAGTACAGAGTTTGGCGCCCTCCTTCTT
ko00010	0	K00129	1	contig27959	1	GCTCCcTGACTcTtCCcTGACTCAATCAGTTCCAACACCcTCTTCAGTTGTACATCATCAACCTGTGGTCCATTCTCATTCTTTGGATCAAaTGGATCACCAACTG
ko00010	0	K00134	1	contig02896	1	TATATGCAAGGATGCCcTTCAGTCTTGGGCTCTCGGATGCAGCACGAATGGCAGCCTTGATCTGGTCGTAGCTTGCCCCTTTCTCGATGCGGCAGGTAAGATCCACAACAGAGACATCGGGCACAGGAACACGGAAAGCCATTCCGGTCAGCTTtCCATTGAGGgAtGGAAtGACTTTGCCAACAG
ko00010	0	K00134	0	contig04781	1	GGTCGATGGTTGTGAAGATACCAGTTGATTCTATGACATACTCCGCACCCACTTTGCCCcATGGAATGTTCTTTGGGTCTCTCTCCATGTAAACGTGGATTGGCTTTCCATCAACAACCAGGgTTTGACCTTCGgCCTTtAGATTtCCcTtcGAA
ko00010	0	K00134	0	contig07993	1	aaGAACTtCATCAAGCTTATTGCTTGGTACGACAATGaGTACGGATACAGCAGCCGTGTTGTTGACCTGTGCAAGTACATCTGCAACAAAGACCa
ko00010	0	K00134	0	contig09042	1	CTAaGAAGGTCGTCATCgTCTGCCCCcTCTGCgTGATGCCCcAATGTACGTCATCGGGGTCAATGAGgACAAaTATGACCCATCCCACCACGTCaTCAGTAA
ko00010	0	K00134	0	contig14128	1	GGTGCCAaGAAaGTTATCATtCACAGCGCCATCTGCTGATGCCCCAATtGTTTGTGATGGGAGTGAATGAGGaGAGCTATGATCC
ko00010	0	K00134	0	contig15245	1	TTGAGGGGTCCATCTGCTGCCCCTTCACAACCTTCTTGATCTCATCGTAGGATGCCCCTTTCTCCAGGCGTACTGTAAGGTCGACTACCGATACGTTGGgAgTgggttaacacggaatgccattccagtcagtttgCCATtGAGAggCCGGAATGACCTTTCCGACGGCCTTAGCTGCTCCGGTGGAGGAAGGGATGATGTTCTGGgCAGCGGTACGTCCACcgCGCCAGTCCTtG
ko00010	0	K00134	0	EB3O8BM01BVAD0	1	CCATTCCGGTGAGCTTTCCGTTGAGGGCCGGAATGACTTTTCCCACGGCCTTTGCCGCTCCGGTCGCTGACGGGATGATGTTCTGGGCGGCTGTTCGTCCC
ko00010	0	K00134	0	EB3O8BM02ISC5V	1	GTAAAGAAAGCCTATTGTCATTACACAGTTGACGACCAGGAGCAGAACAGTTGCTACAGCAAGAAGTTTTCTCCACAAACTTTTATCTCTCGTCATCCACA
ko00010	0	K00134	0	EB3ZX6E02I5NP1	1	ATCAGCTGATAGAGCAGTGATGATGACTTTTGCACAGCCGCCGTCGATGTGAGACTTGGCCTTCTCGAGTGTAGTGAAGAC
ko00010	0	K00134	0	EW1_F1P09_H01	1	GGCTTTGTTAGACTACAGTCCAGAAACATTGATCTAAATGCAACGTTGTCCCTCTCTTTATGCAGCGCCACGCTACAAGGGTCATTTTGGATAATTTCTGCGCTGTATAAAGATAGGAGGGGTTTCAGTTGGCAGCAGAACGTGTTGGCGTGAGAGATAACTATTTTACCAATCTAGAATTCTTGCAGCTCGGCCAGCTTTGACTGAAACCCTCTAAGAACCTGCGGTAAGCATTTATTAGAAGTTCAACCACCGTCTCGGATCGGATTGAGTTATAACTTTGCCTCTTTA
ko00010	0	K00134	0	EW2_R1P11_F08	1	ACCAAAATCTCCTTTTATTTTCATCACCCGGTTATCCCGATTGAAGTCATCAATAACCCACAACTCGAGAGTTGGGTCGCTAACATGATACTGCACGATGTTGGTGTTTGGGTCACTGACTACATCCTCCTTGATGTTATCGTCCCGAGTGTAAGAGAGCTTCAGAATATCCTTCTGTCCTTGGGTGAAAAGATACGTTCCAACCAAAATGGCGGTCAGAATGACTGCTGCCACAACAACTCCAGTCACGGCAATGATTGCGT
ko00010	0	K00134	0	SMcontig_2348	1	AAAGAAACCATTGCTGCTCCTTGGCTAAAACCAAGTATCCCATCAAATGGGCCCTCCTCTTGGAATGTCtTTTTAATAATGTCAAGCGATTCCTCATAGCCTTTACAGCAGTCAGTTCGTTC
ko00010	0	K00134	0	SMcontig_59042	1	CTTCCTCCTCTCTTGCAATACAGTAGTTTAATTTTTACGTACAGCAACAGATCCATTTTATGCGCTCGTCGTAGACTGTTGCTTCCTGTGCNTGTTTGTGTTATGAATTGGGCGCCATGGAATTGCTCCGTTTGATAAGATTAGTTACAGTTAGATTACATTTAGATTACAAGTTCATTAGGTTGCCTGATGGTGTTGT
ko00010	0	K00134	0	SMcontig_9926	1	TTTCTTGGCACCAGCCTCCAAGTGCACGTTAGCCTTGTCGATGGTTGTGAAGATACCAGTTGATTCTATGACATACTCCGCACCCACTTTGCCCCATGGAATGTTCTTTGGGTCTCTCTCCATGTAAACGTGGATTGGCTTTCCATCAACAACCAGGGTTTGACCTTCGGCCTTTAGATTTCCCTTGAAC
ko00010	0	K00161	1	contig18826	1	gggTCGTGTTGGAGGATGCTCAAAGGGCAAAGGAGGCTCTATGCACATGTATGGGCCAAATTTCTATGGGGgAAATGGAATTGTTGGAGCACAGGTtCCGTTGGGTGCGGgAGTTGCCTTTGCTCTTAAGTACCAGGGTTCAGACAACATGTGCGTGGTCATCTATGGTGATGGAGCAGCCAATCAGGGACAACTTTTCGAAGCTTTCAACATCGCAAAACTCTGGGACTTGCCAGCTCTCTTCGTCTGTGAGAACAATGGATTTGGAATGGGTACAAGCTCAGATCGCTCTTCgggCCAaCACAGACTACtATACCCGTGGAGATTACATtCCAGGgTTGTGGGTTGATGGCATGAaCGTGTTgg
ko00010	0	K00161	0	SMcontig_24917	1	TCGCTGATTGGAGGCTCCTGATCAGCCTTGGCCTTGGCCAACGCCTCGTCAACCTCCTTCTTACACTCGTTATCAATTGCCTTGAGTTCATCAGCTGTAGCTAGTTCATGATCAATGAGGTCATCACGGAAGTG
ko00010	0	K00161	0	SMcontig_37034	1	TGGTTGAAGTGACNNAGAAACACCTTTCATGTAGACCCAAGCATGCGCTCGGTAGGATGTAATTACTGGATCTTCATGTCGAATGGCAGCCG
ko00010	0	K00161	0	SMcontig_9061	1	GAAAGGTGTTACTGTGTTTGGCGTCTTGGCTGAACTTGTGGGTCGTGTTGGAGGATGCTCAAAGGGCAAAGGAGGCTCTATGCACATGTATGGGCCAAATTTCTATGGGGGAAATGGAATTGTTGGAGCACAGGTTCCGTTGGGTGCGGGAGTTGCCTTTGCTCTTAAGTACCAGGGTTCAGACAACATGTGTCGTGGTCATCTATGGTGATGGAGCAGCCAATCAGGGACAACTTTTCGAAGCTTTCAACATCGCAAAACTCTGGGACTTGTTCCAGCTCTCTTCGTCTGTGAGAACAATGGATTTGGAATGGGTACAAGCTCAGATCGCTCTTCGGCCAACACAGACTACTATACCCGTGGAGATTACATTCCAGGGTTGTGGGTTGATGGCATGAA…
ko00010	0	K00162	1	contig24183	1	aCCGAcAGCTATTCCAGCAAAaCCCATCTCTGTGATTGGTGTGTCaatgattcgtttgttgccataCTTCTTCCAAAGACCTTTGGTGATCTTGTAGGCt
ko00010	0	K00162	0	contig27333	1	aaaGCAAGGCTTTCAACTACCTCgATGCTCCAGtcGTGCGCGTCAGTGGCGCCGACATTCCGATGCCATACGCACGTCTCCTGGAACAGAATGCTCTGCCGCAGGTGTTCAACGTCACCGAGTCGGTGAAGCGTATCCTGAACGTCAGCCACAGCGCcACGGTCAAGAGTTAGACTTtCTGCACAGCTGTAttCTTGCCGAGGGAAGGTCGATCTCGGACAaCCG
ko00010	0	K00162	0	contig30655	1	AGGGACAATGACCCaGTGGTTTTtCTGGAGAATGAGCTGATGTATGGTATTCCCTTtGAAATGTCCGATGAAGCACTTtCAGAAGACTTCCTTATTCCTaTTGGCAAGGCTAAAATtGAAAGAGTCGGTAAGCACATAACCCTTATCTCTCACTCTCGCACCGTGGgTCTGTGCCTGGAGGCGGCAAAGGAGTTGGAGCAGTCCGGCATCGACTGTGAGGTCATCAACCTGAGGACGATTCGaCCCCTCGATGAGGAGACCATCATCCa
ko00010	0	K00162	0	SMcontig_33541	1	TTCAACTTCTCAATGCAAGCAATTGACCAGGTGATCAATTCTGCTGCCAAAACCTACTACATGTCTTCTGGACAGGTTCCCGTG
ko00010	0	K00162	0	SMcontig_34923	1	GGGGCCATCCGCCCTCGACCGTTACGACGTGGTTGGTCTTCATTACGGACTGGATGATGGTCTCCTCATCGAGGGGTCGAATCGTCCTCAGGTTGATGACCTCACAGTCGATGCCGGACTGCTCCAACTCCTTTGCCGCCTCCAGGCACAGACCCACGGTGCGAGAGTGAGAGATAAGGGTTATGTGCTTACCGACTCTTTCAATTTTAGCCTTGCCAATAGGAATAAAGGAAGTCTTCTGAAAGTGCTTCATCGGACATTTCAAAGGGAATACCATACATCAGCTCATTCTCCAGAAAAACCACTGGGTCATTGTCCCTAATTGCCGACTTGAGAAG
ko00010	0	K00162	0	SMcontig_41074	1	GGAGACCAGCCATGGCAGCACCGACAGCTATTCCAGCAAAACCCATCTCTGTGATTGGTGTGTCAATGATTCGTTTGTTGCCATACTTCTTCCAAAGACCTTTGGTGATCTTGTAGGNCTCCCTCATACTGCGCCACCTCTTCACCCAAAAGNAAAACGCGTTCGTCGCGTTTTAACTCTTCATCAAtTGGNCATNTTGTTTCTAGGGCATCTCGGACCGTCATCTGCTTTGCA
ko00010	0	K00382	1	contig00868	1	AGtCGCTTCGTTGATCAATTCACcAGCCACAGAGCTGACGATGTGCGCTCCGAGTaTCTTGTCCGTTTtCTTGTCGCCcAATATCTtCACGAGACCGTCCGtGTCATtGTTCGTCTtCGATCGGCTGTTTg
ko00010	0	K00382	0	contig05815	1	tGgTGgACAGATGTtGcTCTCAGATCAGAAGTTGATTGCTTtGCCAGAGAAAGCAGCCAGgTtGgCCTCACGAAAagCTtCAGCCACAGTAGGATGTGCGtGACAGACGCgTgCGACaTCTtCGtCAaGAaGCTCcGTaTTCcAtCGCCAGAg
ko00010	0	K00382	0	contig18801	1	GGACGCCcAATACAGACCAGAAGCACGTTACAGgTCAGCTCTTGTTGTTTtCCCTTCTTTACATCTTCAGCAACCACCTTGATGGCGCCGGcATCTCtCGtGgCG
ko00010	0	K00382	0	contig23082	1	CTCACCTGTtCAAaCAGAACAAGGTGaGGCAGGTGGAGGgCGTTGGTCAGATCAGCGGAAtAAACGaggTGACGGTCCACAAGAACGACGGAACACAGGAGAAGgTGAAGACAAaGAACAt
ko00010	0	K00627	1	SMcontig_63464	1	GAAAAGATGGAACCGGGCAGCTGGTCTTCACTTGAACTAGTCGTCCAACCCACCCAGACGCCACCCACTGCTGAATCCTCGACCCAACCCGACACCaATCTAGTGCAAGTCCTTCCAAGACACCAAACACCTCTCACCCCCACCATAAGCATCGGAGTCCTCTCCTATGGAGTTTTGTCTGGAGTGATGACAAACGGCGATGTAACTTTGATGAAGACCAACTTGGATTTCGTTTTCTTTTATACAGTCTTGTGTGTCTTAGTCAAATTGTTTGAAAGAACTTGTGTAACAGTGTACACTTTACAGTATGATAAACTGAACAGGTTTCTCTTGGAAGGAAAA
ko00010	0	K00844	1	contig16678	1	CACAAAACTCGtCCTCGaaGgaGTTGAATAtCGACAGATtCACCAgaGACGACTGTCGCTACGTACAACATATCtGCTGGCAGGTCTCACAGCGCGCTGCATaCCTGGCCGGAACAGCttGTGGCATCAGt
ko00010	0	K00844	0	EB3ZX6E01A8WSG	1	GTGGAACCAATTTCCGCATACTCGTCATCGACCTACAGGGTAAGCAGGTGGGCATCAAGAACAAGATCTATCCGATCGGCGAGGGACTGATGTCTGGACCAG
ko00010	0	K00844	0	SMcontig_50090	1	GCCGCTGACCAACACAAAACTCGTCCTCGaAGGaAGTTGAATATCGACAGAtTTCACCAGAGACGACTGTCGCTACGTACAACATATCTGCTGGCAGGTCTCACAGCGCGCTGCATNCCTGGCCGGAACAGaCTNGTNGNAtCANTCAtAGaTCATAGATCGTCTAGAGCCCGATCACGTGACCGTGGCTGTCGATGGTTCCCTCTATCGATTCCATCCGCACTTCAAGGATCTTATGCAGAACAAGATATCGCAGCTGATCGAACC
ko00010	0	K00844	0	SMcontig_56142	1	TCCGAGATGTACTTGGTGTAGAATCGATTCCTCTCGAACATTTCGTCTGATCCCCTGCCNCCGAAGAGGAGACCTTTCAGGGTCAGTTCGCAGAGCAGCAGACGAACCAACTCGCCCATGTACATCCCAGATATCATCTTCTCAAACACTTGCTGAATCTGTCGTCATCCGTTATC
ko00010	0	K00850	1	contig04107	1	ACCGTTCTAATACAAGCCCTAATATATAAGTCTTCTGAAaGACTTAAATACTGTTACGTTATATTATATCATGTCCTGTTAGATAaTTCAATTCTAATGCAAAATGGTGGATGAAAaTGAAaGTTTCAAGATCTCAGATAGCcTGTTATTTGCACGTCTTGCAGCAGTAGGAGCGGAACGACGCTTCCTGGCAGTGATGACGGCCGAAAGCACCAACATAGTCTTTGCAATTGTAACTCGTTTTAACCCATCGGTATTAGTGCGAATCTTtGCGTAGTGGTCTCCATAGGGgCAATCTGAg
ko00010	0	K00850	0	contig09161	1	gtGaTGaTAaCGACTgACGCTGTGCAATATCCCgTGCAaTATTtCTAACTCGGATCCATTAACAGCTGCTTCCGCCCcAGTTGACACCcGAaGTTACCcAAGTAgCCATGCTaaa
ko00010	0	K00850	0	contig26056	1	ATAaTATGTGcAAaCAAAAAAGAaCACAGATTGACAAGAATATGATTAGCAGTTGTTTTTGACTGGCAGTTTAGATTCAaTGATTCTACAACACGAgCAAAAATCCTAGGACAACAGAGCGGATGAAGACGGAGGCAG
ko00010	0	K00873	1	contig01693	1	ttGGtGAAaGAGCggTGACCAaGCTTTGGAAGATTTACAGTCTGTGGAAGCGGCTTTTTCAGATCTTCATCGTCGTTATGAAAAAaCAAAAtCTGTTATCGAGGCTTATAAGAAGAATGAGGAGACCCTAAAGAAGTGTGTTAGCGAAAaCCAGgCcAAaCTGAaGAAGCAag
ko00010	0	K00873	0	contig12392	1	tttGCATTAGCGCACGGCCAGCAAGGCATTtAGAAtGTACAGTACGTGTGCCTGAATTAGCCTTTATATACTGATGTTAATATTGATTTGAAGCCTTAAGCAATCGACCCCAATAGTAACAGAGTCGCCACCTaGCTGTGCAATCGAAaGCATTGCAGTTTACCTATAATAGGACATCTTAGTAACTGTCTCAGggaGAAaGCCTGTCg
ko00010	0	K00873	0	contig13527	1	tCGGGATTGAGATTCCGACTGAGAAGGTGTTCCTTGCTCAGAAGATGATGATTGGACGCTGCAACCGGGCCGGGAAGCCAGTGATTTGTGCCa
ko00010	0	K00873	0	contig19618	1	aCaTAAaCCAACGCTGGTACATATATAAGTCTATAATGCTTAAACAGTTGCAGGCCATCTATAAGTACTATGTTTATGTTATAAGCACATGTAGGCCTATATGTCAGAAAaCATGGCAAGTACATGTAGATCTGCATGATCATTGTTTTGTTTGTTGTCTGCTTTTCTTTTTtAGATAGGGGTCTAGGACATTtCCCCGACATTGATGAAAaGAAaGTTGCATAAATAGAAGCTGGACTGATGAAAGAATCTGTGTTAAGTAGAAGCTGGATTTGTGAAACAAtCcTTTTTAATTAGAAGCTGGACTGATGtaaGAATTCTTGACTTAGta
ko00010	0	K00873	0	contig21488	1	AGTCgTAGGTTCcGgTGGgAAAAGTTGaGTCGCGCTTTTTTAACGTTTTTTtCTTTTTTTTATTTTTTtttCCCGgTTttttCTttGTCGATCATCTTCGTcAAGaCATCCACCGAACGACATGCAGGCCCTATGGTACAG
ko00010	0	K00873	0	contig24538	1	aaaCcAGGGCAAGAAaTTGCtGGTCGCGTcaGCCTTCGACAcGTTtATGAAaTCGCcAAaaTAAAAaGCGAGGATCCCTGTTGGGAGAATATTCCTCTGGAGGACGTCTGCAAGTCTATCATCATCACGGCTCATTCGTGCGGTATTGAAGTCGTTAAGGAACTGGAT
ko00010	0	K00873	0	EB3O8BM02HXMRE	1	ACATCGCGGTCTGTAGGCAGACATCAGCTGAGCCGATCTTCCAGTGGTTGTTATGGTGATGATGGCCC
ko00010	0	K00873	0	EB3ZX6E01D4LSK	1	CTGCAAAGAGTGGGTTTGGTGGGTTCTAAGACACCTGCGGACCTTGCGGTCGTCCACAAGCTAGTACTTTTTTTATTGTTCCAGTATGTTTGTGGATGTTCTCTATA
ko00010	0	K00873	0	EB3ZX6E02JUV9O	1	CGCTCGGGAGCCGGTTACACCAACACGATCCGGATCATCAAGACCCCAGAGAGGCAGAAGAAGATCACAATCATGGCGCACAAGATCGATGGAA
ko00010	0	K00927	1	contig03465	1	CTTCAATATGGAaCCGAaGATTTtCCAACAGAATGATGgACCcATGAGCCGGATTGGCACATGCCGCCTCAACCTCAGCTCCAACACAGTCATGCAGGAAaGTCACATTCGTCCCAAGCAGCTTGTTCAGCTCATCTGCaa
ko00010	0	K00927	0	contig24039	1	aGACAAAgTGAGCCATGTCagtACTGGTGgTGGTGCAAGTCTtGAGCtGCTTGAAGGAAaGgTTTtGCcGGGAGTCGCTGCTCTGTCCGAAGCATAAAATTCCAGCCTCGGATAAGATaTCTGCAAATATATCTCCAATTTATTCTTAGCCGTGTGTTGGGTCGTAGCTTTTtAGATGTGTTCCCTGTAAAGCCGCATTCCCTTCAACAAATCAGTTCAGCTGGAGTAAGGTTGTCAAACTTTCAGTGAGGAGTTTGGCTTGTGTGAATGATTTCCTCTGTTTTGTTAGTCCATCATGATAAGTATTAGTCTACTGTGgTTGTAAAAAAGCCGGTTAATCCAATTATTTATTATTATGGGTCaTCA
ko00010	0	K00927	0	EB3ZX6E02J4WKA	1	GTTGCTTTCGCATCAAAATTGTCCCCTGTGACAAAGTCAACTGGTAGCGTAATGTTGACCTTCTTCGCCTTAGCCTTCTCCATGAGCTTTGGGACGATCTTTGA
ko00010	0	K00927	0	EB3ZX6E02JWMWR	1	CCTTCTCCAGCAGAAGACCGGCAGCTTTGATCGGGAGACTAACTCCAACCATTGAACTGTGTGGCCTGTGCGCAGTTCCAAAGGCGTCGTTCACATAT
ko00010	0	K00927	0	SMcontig_13769	1	TGTAGAGTTCTTTATCAAGACACAACGTCGCCTGATAATTATCTTACGGAATTTCCATTTTGGAGTTTCCTGGAAAGAAAAGGGCAAAGATTTTGCAGAAATGGACCGAACAATTTAAAATTATGTGCAATAAAACCTTATTTTTGtTCTGAATCCAAACAGAGGTCTTATTTAAAMCACRAGGACTATATTAAAGYGCTGCATTAAAATATAACGTTAACAGTTTTCTCGACAAATTCTGATTTTTT
ko00010	0	K00927	0	SMcontig_19810	1	AANCATCATTCACATAGACATCACCGAGTTTGGACAGAGAAGCCCTGAACTCCTCTACCTTCTTCGGATCTGCCTTCACCTTTGAGCCATCGGCAGCCACTGCTTTTCCCTCCTCTTCAATATGGAACCGAAGATTTTCCAACAGAATGATGGACCCATGAGCCGGATTGGCACATGCCGCCTCAACCTCAGCTCCAACACAGTCATGCAGGAAAGTCACATTCGTCCCAAGCAGCTTGTTCAGCTCATCTGCAACGGGCTTCAGAG
ko00010	0	K00927	0	SMcontig_21868	1	CTCCCAGTTTACTCAGACTGGCACGAAACTTGTCCACGTCAGCAGCCTCAGCCTTCAACTTTTCGCCATTCTCTAACGTAATCTTTCCTTCCTCTTCAATGTGGAAGCGAAGGTTTTaCCAGCAGAATGACCGCTCCATCTGCTGGGTGGGCACAAGCTGCCTCCACTTCACTTCCAACACAGTCT
ko00010	0	K01084	1	EB3O8BM02HNOI0	1	TTCTCTTTTGTCATCTCGAACCACTCTGCCAGCTGCCTTGACGTTTTTCCTTGAGGCTGCGNGCCAGGTAGACCATCTCCTCTGCCAGCTTCT
ko00010	0	K01084	0	SMcontig_35344	1	GGTGACGTCCGCAGTCTTATTTGTTCTTGTAAAGGAAGTCATCCAACCTGCTCTCGTCCAAGTTTCTAAGAATAGGTGGCTCTTCGGATTCCTGCCCTGGCTTAGCTACACCTTAGTCTTGGTTCTCGTCTGTGTGTCGCGATGTTTCATTGCAGCACATT
ko00010	0	K01596	1	contig00248	1	cGCAAGgTGCCAAAGATTTTCCACGTCAACTGGTTCCGTGTGAATGAAAAGGGgCAGTACCTTTGGCCTGGATTtGGAGACAACATCCGCGTCGTCGATtGGATGTGCAAACGTCTTAATGACGAAGATGTAGCCGTGAAaTCGCCCATCGGATATCTGCCCAAGAAaGGgTCGATCGATCt
ko00010	0	K01596	0	contig04188	1	aGCTGACAGATTTCAACTACGTGGTGCTGAGtCATGAGAATCATGACAAGGGTGTCGTCGAGCATTTGGGATGTGGTGAGAAAAGACGGAAaTTTtg
ko00010	0	K01596	0	contig05154	1	cTTTCCGgATTGCATGGCCAGTGGTTGATGACCTTCCGTTGGATTGGCCTTGGTGCACCGATCGAATGCACACACTGGACAAAaTTtCCGTCTTTtCTccA
ko00010	0	K01596	0	contig21581	1	cATCGCACaTAGgCCTAATTATAATATTaTACTCCAGCAAAaCcGCATCGCACGTATAtATTtcAGCaGAACAGCAtcGCgAATATAt
ko00010	0	K01596	0	contig24120	1	aCTACCCCAGGAGTACAAACAACATGCCGACGACTTCATTTCTCAGCCTTGAGATATCAGAGTAGGTGGTGGCCAGTCCCccTCCcTTACCATCTCATCATCCCGCTGACAGCGCACAGTAGTTGCACTCATTCTAgctgaGCTGGATAAGTAGCaTGCAttGGAGCCAAATCTTaGAAGTTCTAtCcTtGTaGgAATATGAACCACTGTCCTCTCATTTTTAGGCcAACCACGCTAACCACTATTGTGCAGCCCAGGGTCAGCAAaCCTAagTAAATGACCATCAGACAATAAaCAGTGAACATAATTGTGTaa
ko00010	0	K01596	0	contig26579	1	TGAGGAACTACACGGACTGGATCGGTACACCGTGGTACAATAATCAGACGCATTCAAACGAGTCTTTCGATTATCCGGAGAGCTGCTGCCCTCACAACAATTGCA
ko00010	0	K01596	0	EB3O8BM01DFALA	1	ACCGAGTCCCTCCAGATTAATGGACCCGTCTTGCGGCAACAATCCGATGGGAGTGGCCCTTGCGATGTCCTGCCCGTCCACGCGGCGACATATCCAGTCT
ko00010	0	K01596	0	EB3O8BM02G7B2N	1	AGTGGCACCCGGAACGAACACAAAGACAAACCCAGTGGCAATGAAGACGGTCCAGAGGAACACCATCTTCAC
ko00010	0	K01623	1	contig00530	1	aaCTCATCCTGCGCAGCCTTCACATTTCCCGCTTGACCTTTCCAGCTCTTCAGCACGGAAGCCTGGAGGGCTCGACCAAAGCTGAAGGACAGTGCCCAAGGCTTGACACCC
ko00010	0	K01623	0	contig02545	1	aaCGAGCAaGGACATTTGCGTTCTCCTTTACCGCCAGAAAGGATGGCGTGTGACTTGAGATTTTCAGTACACAGCGCCATTTAGCAAAATCTGCTCCCTCCTtCTTGTAGgCAGCACAGCGtC
ko00010	0	K01623	0	contig05969	1	AAGtACCAGGGTGGTACAGCAAGCTCTGCAGgAGGTGAATCGCTCTtcGTCAAaGACCATAAATACTAGAAaGTCACAACGCATTGGTAGTTGTTAGATGGTTTGGGGTCCAAATATATTCAATCTTTAAACGGTTGGTGAaCTTGGAaTATCTGTGTGGGATGTAAATCAAgAcTtGTCATTTAGTGCCTTAGAAGCTaa
ko00010	0	K01623	0	contig14827	1	cGGATGaCGGTACTCCGTTTGTCAAGAtCCTCACTGACCAGGGAATCATCCCcGGAaTTAaGGTCGACAAGGgAACAGTCAATCTGGCtGGAACACTGGATGAAt
ko00010	0	K01623	0	EB3O8BM01BKXE5	1	CGCAGGGTCTCGATGGCCTGGCCGAGCGCTGCGCCCAGTACAAAAAAAGACGGCGCACACTTCACGAAGTGGCGCAGCGTCC
ko00010	0	K01623	0	EB3O8BM02FNFMG	1	CATTACCGCCAGTTACTGTTCACCTCTGGTCGTGAGATGGCATCCGCCATCAGTGGAGTGATCCTCTTCCATGAGACACTCTACCAGAAGGCG
ko00010	0	K01623	0	EB3ZX6E01EO4MZ	1	ACCGTAGCTGAAGGTCAAAGCCCACGGCTTCAGCAGCGGGACCTTGTTGATGGCGTTCAGATGAATCGTTGCTTCCTCCTCAGACTGACCACCAGACAA
ko00010	0	K01623	0	EB3ZX6E01EVLM0	1	CAGATGAAAGCACAGGCACAATTGGAAAGCGATTCGCTTCAATTGGCGTAGAGAACGTAGAGAATA
ko00010	0	K01623	0	SMcontig_39729	1	AGGGACCCTTCGTCGCAGTACAGTCACTGTTGCAAGGGCTACTTCCTCCGGAGTGTACTTCTTCGTCGAGGACTGACCGGCGGTCACCATGTTTGGCTTAAGAAGAGTTCCCTCCAGGTAGATGTGGTGGTCA
ko00010	0	K01689	1	contig01058	1	aTCTTCGGGGCCAGCGACATCTCTATGGGGCCAGTTGGGGCTAGCAAAaCAAACAACAATACACCAAGATACACACTACAGCTGAGCTTATGATTACGGACTGGTGATCTtCAAGGTTCATTGGAtCTAAaCAATtGGCTTtGTCCGCTGCGGTCGATTCCcACCATCAGAGTCTCCGAGATCTACTTTGCCTTTGGGTGACGGAAGTTCTTGCCTGCGAACTTTGCGCTGGCTCCCAGCTCTTCTTCAATACGCAGCAGCTGGTTGTACTTGGCCAGACGTTCACTACGACACGGGGCACCGGTCTTGATCTGTCCAGTGCAGAGACCCACAACCAGATCGGCGATGAATGTATCCTCCGTTTCTCCACTGCGGTGGgAgACCa
ko00010	0	K01689	0	contig07879	1	GGTCCCAGGGAATATGTACTTATTGTACCAATTCctaCGtAAaTtGGTtAAACCcTTCTTTGAACTAGATATGGCGAAaGAaCGTGAGGAGTTCGGTTtCGCAGTTGATGTCCTCGATTCA
ko00010	0	K01689	0	contig15402	1	CCATCCTTGGaGTGTCCCTGGCTGTGTGTCAGGCTGGTGCCAAAAaGAAGGgTGTtCCACTGTACAGACACATTGCCGATCTGGCAGGCAACCAt
ko00010	0	K01689	0	contig16266	1	TGGTCAGCCGGACCGATTtCAAatGGTGGAAagTGGAACTTGGCAACGAGAAGATCAAAGTGTTCGTCGTTGATCCCGATGGGTATATTGATTCTTCCCTGGAGGTTCGGCTGGATGAACCAtt
ko00010	0	K01689	0	contig25628	1	cTAaTATAATTtCCACAAATGTAGCCTGTCCCTTCTTTCTGTCCAGTTAGCAATCTCGCTAACTCTGAATAAGGGTGGGCAGAGACAAAaGGATGACGTGAtCtAtAGACATATATATGGGAGAGGGGGCTTAAGCTTAGGATCATTGGCTGTTCACCTTGATTTCCAGCAGAGCtAAGCTTAGgaTCattggctggacTtGACCCAAATAGATGTCATCAGCCAaTAaTaa
ko00010	0	K01689	0	EB3O8BM01BRD34	1	ATGGTCTCTCATCGCAGTGGAGAGACAGAGGACACGTTCATTGCGGACCTCGTTGTCGGTCTCGGAACAGGACAGATAAAGACCGGAGCC
ko00010	0	K01689	0	EB3ZX6E01BJQ8G	1	CGTGAGGCGATGAAGATGGGATCTGAAACCTACCACCACCTGAGAAACGTCATCAAGGAGAAATATGGACAGGACGCGTGTAACGTTGGT
ko00010	0	K01689	0	EB3ZX6E02GRFNA	1	TTCAGCTCGTCGGTGATGATCTTCTGGTGACGAATCCCAAGAGAGTGAAGCAGGGCATTGAGAAGAAGGCGTGCAACTGTCTCCT
ko00010	0	K01689	0	SMcontig_24467	1	ATCCNTNNNAACACATGaCAGCgGACCAGCTCCTGGAGATGTACAAGGGCTTTGTgGCCaAATACCCTGTCGTCACCATCGAAGATNCCTACGACCAGGATGCGTG
ko00010	0	K01689	0	SMcontig_5695	1	CCTTGTTGGCAAGAGTCTGGATCTTACCAATCAGGCTGCAGTTGACAAGATCATGTTGGATCTGGATGGCACTGAAAACAAATCCAAACTGGGAGCCAATGCCATCCTTGGAGTGTCCCTGGCTGTGTGTCAGGCTGGTGCCAAAAAGAAgGGTGTTCCACTGTACAGACACATTGCCGATCTGGCAGGCAACCATGATCTAATCCTTCCTGTTCCGGCTTTCAACGTCATCAATGGTGGCA
ko00010	0	K01785	1	EB3ZX6E02G1WUC	1	AATCCATCGAAGAACAGAAGAACTCATCAGGTGGCGGCGGATTTCTTGATTTCTTGGGGAAAGTAATTCCAATCGTTCCAGCAATCGTCGGGTTATTTACT
ko00010	0	K01785	0	SMcontig_52434	1	TATGCTATTGAGCTTTTTAACAGCCACTATACGGGTAACCGTGCAAGGGTCAGGAGCGCTTCTGAGTAGTAACCTCGAAGGGGTGCTACATAAATCTCCGTAATGAATGAATAACTGGTTACTTACAGGGTATGAAACATCAATATCATTAGCATTTGGAGTTTGGTGCAGGAGAACTTGAACA
ko00010	0	K01792	1	SMcontig_38756	1	TTGGGTCGTGTCAAACACTGTTGCCACATTCGGGAGAATTCGCAGACGACANCAGACGGCGAAtTTGtCGAAGTATTACGGTCAGACGCACCGTCGAAACTTGCGATAAACTCATAACCAACGAATCTCTGGCTCCGAATCCTCCACCGGAGGATAGtTAGCATCTCCAATGCTACAAGGACCGTCTGTGATTGCAGTCAAA
ko00010	0	K01792	0	SMcontig_43499	1	TATTCTCAAAGAACATAGCGTCAAGAAATAAGATGAACTGAATGATGAGTGATTATTAGTTGGGTAGTAGTGGACTTGAAGAGGCGCTNTAGaAANTGAATGAATGAAGAAATTAGGTGAGGATGTAATTAtTTATTTTAAAGCCATTGTTTGAC
ko00010	0	K01792	0	SMcontig_54514	1	TGATGCGGTCTGACATCAGGTCTTTTTCTCCAATAAACGAAGATAACAACAAAACAATGCATTGAATTTTTAACTTCATCAGCAGCAGCGTACTTGTCAAGAACCTAAATTATCGTTCTGCTCCATAATTCGTAAAATCAGAATGCGTCAGATTTGCCAAGAAGGACAGGAACGACGGTTACAGCTAG
ko00010	0	K01803	1	contig26404	1	CTCCAAtACACGGCAGAATGTGAATTCCAGCAGCCAAAGcATGaGCCACcTTCTCtCCAaTCAGaGTGTTGCTTTCACCGAAAACGTGCCTGCGTTCTGAATGGCCAAGGATcACCCAGTTAaTTCcAAc
ko00010	0	K01803	0	contig30816	1	tGGgCTGGgCTTGCCACTTTGCCtGTTCCAATTGCCCAGACTGGTTCATATGCAATCACAACTCGTTTCCAGTCATCAGTGTTCTTTATGTTATCAGTGATGGCCTtGAGCTGTGAAAAGCAGACTTCTTCGGTCTTGTTGGCCtCTCTCTCTTCCAGCTTTT
ko00010	0	K01803	0	EB3O8BM01A8OJG	1	CAGGCGCAGGAAGTGCACCACAGCGTACGCAAGTGGCTGGCTGACCACGTTAGCGCTGATGTGGCCAAGTCGGTCAGAATTCTGTATGGAG
ko00010	0	K01803	0	EB3O8BM01CDAE5	1	TATAATGGTAATGAAGTCTGGTTTCAGGGATGCACCACCGACCAAAAAGCCATCAACATCATCCTGTTTCGCAAGTTCTT
ko00010	0	K01803	0	EB3ZX6E01BPK7R	1	ATTTACCGGCTGCATAAGTCCAGCCATGTTAAAGGATATCGGCGTTAAATCTGTGATCCTTGGTCACTCTGAAAGACGACACGTGTTTGATGAA
ko00010	0	K01803	0	EB3ZX6E02GK2YX	1	CTTACTTAGAATAGTTACAAAGTGGAGAAGGGAGCATTCACTGGTGAAATAAGTCCTGCTATGCTCAAAG
ko00010	0	K01803	0	SMcontig_55843	1	AGCCTTATATTCCAACACNACCTTTCTCAGCTTCTGCCACCCATATTTAATACAGAAGTAGACTGCAAATGCCAAATGGAACAACATTCAACAGTTATAATGTTACATGTGTCAACATGATTGTATCTGACTGTATAAGCCTTCAAATACCGATGCCCTTAGAGGTACATGCCCTGTATTTACCCNACCCCACaAAATACCAGAAATCCCCACTTAAGCAGTNNGANTTCAGGGATTAAGGAGCTGGCAACGGAACATTTCGGCTACAATAAACTGTCCTTGTTCTGTGGGAATTGGTTATGGGCAAAACGTTGTCATCTGTTACTGGAGACCAGAGCAGACGTTCAGAGGCGTGCATTTATGATGTTGANGAACTCTGGTTTGAGCGAAGCGCCACCC…
ko00010	0	K01810	1	contig01374	1	ccAAAAGGATCTCATGATGCAGACcTCCCTGGACTGGATTCTGAGTCTTAACTGGCATCAGAAAGTCACACGGAAtaCAAACGTGTTCCTTGGTGGATAAG
ko00010	0	K01810	0	contig09866	1	ttGGGTCGGAGGTCGTTACTCtCTCTGGTCAGCAATtGGGATGTCCATAGCAGTTTACATCGGCATGGACAACTTtGAGCAGCTGCTCAGTGGag
ko00010	0	K01810	0	contig19261	1	ttGCTtATTGCATTGTACGAGCACAAGATTCACGTCCAGGGaGTCCTCTGGAaCATCAATTCCTATGACCAGTGGGgaGTGGAACTTGGAAaGCAGCTGGCTAAgg
ko00010	0	K01810	0	SMcontig_14758	1	AATTGTGCTTCTGCTAGAAGCAGCTGTTGGCAATTCTCAGAAAATTAAGCAGATTATTAGTTGAGGTATCATGTGATCAATGTGTTTAACAAA
ko00010	0	K01810	0	SMcontig_58780	1	GCAATTCTGCCACACAAGGTTTTCGAAGGAAATCGTCCGAGCAATTCGATTCTGTTTGACAAACTGACTCCATTTGTTCTCGGATTGCTTATTGCATTGTACGAGCACAAGATTCACGTCCAGGGAGTCCTCTGGAACATCAATTCCTATGACCAGTGGGGAGTGGAACTTGGAAAGCAGCTGGCTAAGGTGATCCAAGGTGATTTGACAAGCGACGCCCNAGTCACGTCTCATGACTCGTCCACGAACGGTCTCATNCGCCTTCATCAAGTC
ko00010	0	K01834	1	contig25686	1	TACGAAGGATGACGgCCGTACATCGCGTTGTGATGGTCAGGCATGGCGAAAGCGCCTGGAACGCTGAAAACCGGTTCTGTGGCTGGTTCGACGCTGATTtGGCGGATTCCGGAATCCAGGAGGCTAAGCTGGCTGGCCaGAGATTAAAAGAGAAGGGCTTTaagtttgatgtggcggATTCACGAGtGTTCTGAaGaCGAGCcATTAAGACGCTCTTCCTCAt
ko00010	0	K01834	0	contig27117	1	tACCTGGAcAACATGACTGATGAAGCTATCATGGCTCTCAATATTCCAACAGGAATTCCTCTGGTCTACGAGCTGGACGCCGATCTCAAACCAATTCGGCATTACTATCTgCCTCAGATGAGGAGGTGAAGGCTGCCATCGACAAGGTCGCTGCACAGGGCAAAGCCAAGTAAGGAAGAAGACAGGCAGAAAGTCCTTGCCAACACGGCCGAATCCAAattCTTtCGTAATATTTACCGTTGGAAATTACCTTTTGTGTGGAATGTAGTCACCCCTCCACAGAGCTGTGTAAAGACAGGAAAATGCAACTTCAGTGGgAACGAAAAAaCTCTTGCACaaGCCTAAaTGAACTGCGATTGTTATGt
ko00010	0	K01835	1	contig08722	1	CTAATCAAAaTAATATAAAATCAATCCAATTtCAAACAAAAaTTAATGAGTACTATAAaGGAAaTAAAATTTTTAACTTAAAGTAGTGATATTTCACGTACCTTGTGCATTATGGTTTACAAGCCAAAAaTTTAAAaTTCTATCCcg
ko00010	0	K01835	0	contig22245	1	GATGAACTCAAGAAGGGTGCcATGATTTTGGAGCTGCTTTtGATGGTGATGGAGACAGGAACATGATACTTGGTAAGAATGGATTCTTTGTg
ko00010	0	K01835	0	contig31093	1	cATTCAAGATTGCCAAAaCAGACAACTTTGAATACACGGATCCAATTGACCAGAGTATCTCCAAAAACAGGgAATTCGgATCATATTTGATgATGGCTCTCGAATTGTCTATCGTCTGAGTGGAACAGGGAGTGCTGGAGCAACCATTCGca
ko00010	0	K01835	0	EB3O8BM02GI96I	1	TTAATTAATTAAGCTTAATTCTGTCTTTATGTGATGACGTTCGGTTGGTGACGACCTGTAAGTTCTCTCAGCTGCGATATCTGAAGCGCAATCTCAACCA
ko00010	0	K01835	0	EB3ZX6E01AT3O5	1	CGAAGCCAAGCGTCAGATCGAAATCCAACAGAGTCTCCTTATCCAGAAGGAAGTGGAGCTGGCCGATCTGAAGTCCAAGGT
ko00010	0	K01835	0	EW2_R1P08_C09	1	GCCGAGGTACTAGAATATGCTGTGTCCTGGAAAATCACCTTTGTCCTGGAATTCAAAAGTGCCTTGGAATGTCCTGGAAAATTACAGCTGTCCTGGAATTGGGAAAACCGGATCAAAAATGATCTTCAGAGAGTGAAACCCCGGCCTAATAAATGTAATTGTCAGTTAATAATCAGCAATCTTGGGCTTTGATGCTGTAGTTTGTTGGTTGTGCAAAAGTGTGGTGGTTTACAATGTCATTTATTATACTTGCATCATTTTATTTTCAGT
ko00010	0	K01835	0	SMcontig_3164	1	CCTCACCTATGCAGCTGACCTGGTTTGATGAACTCAAGAAGGGTGNCCATGATTTTGGAGCTGCTTTTGATGGTGATGGAGACAGGAACATGATACTTGGTAAGAATGGATTCTTTGTGTCTCCATGTGACTCTCTGGCTGTCATTGCA
ko00010	0	K01835	0	SMcontig_52845	1	AGAGTGGCTAAAGACAAAGGAAAAGAGAATATTTGAAGTTCCAACTGGCTGGAANTTCTTTGGCAATCTCATGGATGCTGGCCGTCTCTCTCTATGTGGAGAAGAGAGCTTTGGTACAGGATCAGA
ko00010	0	K01895	1	contig17689	1	cTTATCAGCACTGCAGAGGTTGAGTCCGTCCTAATAGAGAATACAATGGTTGCTGAGACTGCTGTTGTTGCTCATCCACATCCGGTGAAGGGGGAaTGCCTCTATTGCTTCATTACAaTGAAaGATGgAaCAag
ko00010	0	K01895	0	EB3O8BM02FQHJ8	1	ATGTGACAATGCGTTACCGAACCTCAAAGCGTTCCTGAGCCTTTTCCCCAGAAAAAGCAATGTCTACAATGTTTAAAATACATCATCTTCAAGGTTGTCAAA
ko00010	0	K01895	0	SMcontig_18419	1	TACTCGATTCAGANGAATcTTCGCAGTTCATCNGCAGAATGAAGGCTGTGNTTCTACTCGCGGTTGTTGCCATCGTTTTCGAGCAGTTGGCGTCGGCAGATCCGCTTNCTCTTCTTCCGATCACTTCCTTAGGTGGACTGGTGGCTACCCTAGGTGGTCTTCTGACTGCGNTGCTAGCCANTGTGCTTNGTCTCGTNTGCACTGTCGTTGGCNCGTTGGTCGGANCGATCNNGAGNNTATTGCCTAGTGAATATCCAGGTGGTTGGAACACTTCTNTGCNACGGCACCCTNAGTTTCAACTTCACCGCTGTATTCCAGCTGTTGACCAGCACTTTGGTTACACTGCTGNCCTTGTTGGGCATTCCTCAGCTCCTTGCGGCTCTTGGGCTTCCAATCAAC…
ko00010	0	K01895	0	SMcontig_24323	1	TTCATTGTAATGAAGCAATAGAGGCATTCCCCCTTCACCGGATGTGGATGAGCAACAACAGCAGTCTCAGCAACCATTGTATTCTCTATTAGGACGGACTCAACCTCTGCAGTGCTGATAAGATGACNCGATACATTAAGCATATCATCAATTCGTCCTGTTATCCAGATGTATCCATCCTTGTCTCGTCTTGCACCATCACCAGTTGTGTAGTAGCCTGGAAATTTCTTGAAGTAAGTTTCCACAAATCGCTC
ko00010	0	K03841	1	contig09106	1	gggATATTCATGTACCCTGCGACAAAGGACTGCCCAAaaGgAAaGTTACGATTACTGTaCGAGTGTATCCCGATGGCGTATATCATAGAGCAGGCAGGGGGCCTGGCg
ko00010	0	K03841	0	EB3ZX6E01EVAK1	1	CGCACCAAAGGACAACCCAGCCGGAACAATCTTCACGTTTCTCTTCTTCAGTGCATACTGTACGACGCATTCGTTCTCCTCAACGAGAACCGAACAAGTGGAGTAAACG
ko00010	0	K03841	0	SMcontig_25227	1	AACAACAGCTAAAACGGTTAGATAAAATAAATGGTTTCTCTTGCATATAAAAAATGGTGCTGGAAACCGAATCTCTCTACTCGTCTGAAAACAAATCTAAGTTTCCCATTGAATGTGAGTAAAGGCCACCATTAGGCTAATATCGAACAATTAACACGAGTCGGCCCAATATTCTATATTTATAGACCAACTGGTATAAATCGGCCTATTCGAATCCGTCATAAATAGTTATCAGAGTTTAAATTAAAGGCACGGAAGTGCACGTGAAAGTGCAGTCTCAAGTAGCTATGACTTTAAAAGCTTAAACTGCTAAGAAGATATTTAAAAGCTCCGGGTTCAAAGTGGTTGCGGGCTAATGAACGAACGGAGAACTGTAGACCGATCGAGGACATCCGAGGG…
ko00010	0	K08074	1	contig05470	1	agTGGTAACCAGATCGTAGTTGAGCAAGTGTATTTTTaCTGGTTAATCATAATATTTAAATGTCTTTGTACTGGTATtCAAATCAACATtCCATTTTAAAGTTCAACTTCTTAACTAAAATGTTTTGTGTGTGGTATTGTTtGgAAaTAAaGCCT
ko00010	0	K08074	0	SMcontig_6775	1	GAATCCTGACGAATTGAAAGTGCAGTGTCATGCGAAACAATTTAACCTGAAGAAATGTTCAATTGTCGGATTACAAATGAATGACCTGGTAATCCTCTTTCCGATTAGCATCTTAGTACTGGAAAGTTTTTTTTCAGGTACATGTCTTGTCTTCATCCGCAGTTTCCTGTCCCTCATTCCTGTTCCTCCCGGATCTTTATCTACCTCCTCATGTCCTCAACTGTCCTAAGG
ko00010	0	K10705	1	contig03454	1	CATTAAACAGACAACATACAGATGTCAGCAGAGAAGTCACACTGACAAaTGTACTGCCATAGATGAATCTCATAAAATACTGACATTGCGATTCAAACAAGCAGAGCAAACTGTGCAAATCGAATACAAATGCACACAGAACACACGATACACCAAGCGCACTACTACGACATGATTCAGTAGCTCTCGAAGCCTCCACTAAATAAAGGAACCATGATTAGGAGACAAAGTCTCTGAAAaCATAACTATAAACGTTTGCTTAAAAATAACTTCCAGACGTTCAATGCTTCATCTTGTCACTGTCATCTATGGCCGATCCGACAACAACCGTTTATGCATGATCACGACCGTAGACGTACTTCACCAGATCAACAACACGACGGCTGTATCCATACTCAT…
ko00010	0	K10705	0	EB3O8BM02JP813	1	TCCTTGTGGCTTGGCCCATCAACTGTCTTCTGGGTGGCCGTGTAAGCGTGGACAGTCGTCATAAGTCCCTCGATGATGGTGTACTTCTCATGG
ko00010	0	K10705	0	EB3ZX6E01EPDEJ	1	AGTGGATTTGAGGTCGTAGCCATCAACGATCCATTCATCGATCCAGAATACATGGTGTACATGTTCCGATATGACAGCACCCATGGACA
ko00010	0	K12406	1	SMcontig_39588	1	GCGCTCGACACAAAGGGTCCGGAGATTCAGAACGGGAATTCTCAAGGCCGGCGTAAATGCCGAGGTAGAGTTGGTTTCNGGAGAAGAGGCGAATATAACGACGAATGATGCCTACAAGGAGGCGTGCGATGCGAAGAACATCTGGGTTGATTATGATAACATCACGAAAGTGGTGGACGTTG
ko00010	0	K12407	1	SMcontig_60311	1	TAAAGACCTTAAGATAAGAAGGCAATCCAAATGGACAACGATCATGGACGCAGCCTCACAGCATATCGATGTAACACTGGTGTTCATCCACAAAACACAACAGCAAACATGCTACAATTCCAC
ko00010	0	K13951	1	EB3ZX6E02HMGKI	1	CACACGTCCGCCATCATCACCGACTTTTTTTGTCAACCGTAAGCACCACACTATCTCCCCGGCTTGACCTTCCCGGATTTTGACCTGGCACCGAACGAAA
ko00010	0	K13952	1	contig29908	1	ccTTTCAATGGTACCTGCGTGAGATCcACAGACcTGATAGTTTTGTTGTCGTTGGCCATGTTCCAGAGATGCAAGACCTGCCTTCCTTCTCATTCAAACACGGCCTGAAGCCACCTGTTGATGAGTGGCAGAAATCTCTTAACGAATCCATGGAGAAGGTCAAGGAGCTGGAAAaCTATTACGATGCCGAACTTCTCCAAAGAAAGATACAACACAAGTTCAGAAGCGAGGcTtGCAAGAATCCGGGTCAGGGCATAATCA
ko00010	0	K13980	1	contig11631	1	tGTCAAGTtAAATTTTGTCcAAAAAaaaTTTGACATGTTTTCCTAGATGTCATGTTTGTCTTCTTCAGGAATAAATAGTTTTCGTTTTTtGCACTGGAAATAATTTGTTGTGTTAATTAGGTTAGGTCCTTGGAGACGTGAATATTtCATTAAGCGCACTTTTATTGAAaTGTTaGACGTTAAATTAGCCATAGGAcTCAATAAaCAAGAACACAGTTCACGGAaTatgTCcAT
ko00010	0	K13980	0	contig24735	1	tACCGGTACATCACTTTCGACTTCAATGTTTCTGAGGCAGAAATAGGGCGTATCCTATCACATTTGCCGCAAAGCCCAGATGTTGGGCCATAGCAGCCCTTGCCCTTGCGACAGAGAGATCTAGAGAGCGGACAGAACGAAAAGAAACAGCAGATCTAGGAGCTGTTCCAAACACAGCTTGAAACAAGTAACCGACCAGTTGAAAATTCAAAACTAAGCAATCTGCGAAAACACGATGTTGTTCATATACAGCCGACtGAAaCTCAGATGAACTATTAACGAAaTGAaGAAGACGTCACAAaTtATGCACTGGCAACcTTAAAGAAa
ko00010	0	K14085	1	contig16451	1	aGTGATCCATAGAGATTAGGCACCAGAGGtACGtACACTGTGTaTACAGGgAaCCcATtGCGGCATAACCCTGGTGAGCACCAGAAGGCACCTGGT
ko00010	0	K14085	0	SMcontig_27724	1	TCGTGCATGTTGATCGTCTCATGTACTGCTTCCACGAGTCGCTTCCAGATTCTCNTCCTCCACCTGTGTGCtTTCtTCACCGCCAAAAGCTCCTCCAATCTCCGCTCAACTCGTTGGAATATTGACATTAACGATGCCACAGTCCGACCCTTTCGGACCAAGCCATTTGAAGACTGTTGCTGATGTCCTTTGTGAAGATGACTGACTAC
ko00020	1	K00025	1	contig09215	1	aCGACAACTGGCTTAAGGGCGAATTTATCTCGGTGGTGCAGAAGAGAGGCGCCGAGGTGATTGCCTTtCGAAAGCTGTCCAGTGCCATGTCGGCAGCGAAaGCAAtctgcGACCACCTGCACGACTGGTGGTTCGGCACCAAAGGGTGTCGGTGGGTGTCGATGGGGGTGCCATCGGACGgATCATACGGCATTGAGGCTGGACTGGTCTACAGCTTTCCTGTCAAGATCAACCCcGATCACTCGTACTCGATCGTCCAGGGTCTGTCGATCGA
ko00020	0	K00025	0	contig10064	1	ACTGgTGGTTTGGGACAAaTAACGACGACTGGgTTAACAtGGGAGTACAGTCAGATGGATCATATGGCGTTGAGGAGGGGCTCGTATTTGGATTtCCAGTGCGCa
ko00020	0	K00025	0	contig12962	1	ttCTTGgCTGAAaTGGTTGgTGCATAGCGAATACAGACGTACGTCAACGTATTGCAAGGATCAGCAACAACAAGAACTTTGACAGTCTTCTTGGCGTAGAGGTTGAGTGCTTCGgCa
ko00020	0	K00025	0	SMcontig_50196	1	GTCGTCCTTGACCGCATCCGGCACTTTCACTTCCTTTCCGCCGATGGTCACCAGGGCGTGTCCGACGTCGGGGAACTGGGTCGAAGAATGATTGCCCCAGATGATGACGTTGTGA
ko00020	0	K00026	1	contig29577	1	cgggAAAAAatGGAaTTGAGAAGAACCTCGGACTTGGAAaGATGATTGACTCCGAGGTGAACCTGATCAAGAGCGCGTTGCCGGAGCTGCAGAAGAACATCAAGAAGGGCGAGGAATTCCTCATTAAGAATCCCTGCCTCCCATAGGCGCTGTCCCACGGTGGGATGGTCATAGAAAGGCGCCCATGAAAGCAGCAGCCAGATGTCCTCGTACTCACaGATTTATCATGTTCTTGTCTTTGGGATCAGAAACGTGGCTCAAGCACGAGTATCCGATGTTATCATCTCTATCATCTCTGTCTGTTTTtCTGAGGGTTGTTtGACGAGTATGTATGTGTTTTtGTGTCTCGTATa
ko00020	0	K00026	0	EB3ZX6E02IR5CR	1	CTATCATTTGCATCATTGCAAACCCAGTAAACTCTACTGTTCCAATTACCAGCGAAGTCTTCAA
ko00020	0	K00026	0	SMcontig_42793	1	CTCTGTTCCAGCATTCTGGATTCGGGTNGTAATCGCTGTCCTCTCATCCGAAGGAAACGACACAGGTGGGGTGCACTGAGAGATCAGTGGCACAATG
ko00020	0	K00030	1	contig07796	1	AAATTCATGTTAgCGAAGTCCAGACAGGATTTaaCTGCTACGGCTGACAGTGTGACCGAGTCTGTACGACGAAACAAGGtCTGTTTGAAGGGCATTATTGCGTCTCCTCTTGTCTCAACTCTTGGATATg
ko00020	0	K00030	0	contig10448	1	aTTATtATGCCGTGTGGTTAATCCAGGCAGACTTTGAATGTGGACAACGTTTGCATACAGATCcaGTGATCGCCTGATtCTCATGTtgAGa
ko00020	0	K00030	0	contig10753	1	AATCAAAGATGCAGTTGACAAGACAGtAAAAGAAGGAAAGGTGCGGACAAaGGACCTCGgAGGgCATGCAACTCGCACAGACTTCACCCAGGAAGTCATCg
ko00020	0	K00030	0	contig29736	1	tGAAaTATCCAaGcTTATCCTTCAATCcAATACGATTCGATGATCATTGACAACACCTGTATGCAGTTGGTCTCGAAACCTAACCAGTTtGACGTCCTGGTCATGCCAAATCTCTATGGCAACATCATCGATAACCTGGCAGCAGGCCTTGTTGGAGGGGCTGGTGTCGTGCCGGGTGAAAGTCACAGCTATGATATTGCTGTGTTTGAaCCGGGTGCAAGGCATGCATTTGCTGACAGTGCTGGGAAAAaCCAGGCTAACCCAACCGCAATACTGCTGTGTGCtGCAAaCaTGTTgAaT
ko00020	0	K00030	0	EB3O8BM01EV4OV	1	AGTTTCACTCGATTACTTTATGAATGTTGCTGGCGTATTGTATCAAATATGCATCAAGGCGACGTGAAGGAAGTACTGGACCTATTCCAGTTGGAAGG
ko00020	0	K00030	0	EB3ZX6E02G9XJ1	1	AACAATCTGGATCTCGTGATCATACGTGAGTCACTGGAAGGAGAATACAGTGCTCTTGAACATGAGGTGAGTATCTTGGCT
ko00020	0	K00030	0	EW1_F1P01_G10	1	AGCATATCAGTGTTTCGGACCAAAGAAACCGCGCCGCAATTTCGACAGGGTCTGCCCAATCCGGAAGCTGAGATGTCGAATCGGCGTATTATAGACCTATTGCCGAGAGCTGGCCTTGTGCAGGGCGTGACTTCACGGCCTGTGGTGACAATGCCTACCGAAGACCCGTTGCAAACAGCCATGCGTCAATGTTGTGTCAGTGCAGGCCTAAGCGGT
ko00020	0	K00030	0	SMcontig_59714	1	ACAATGTCGTGGCCTCCTTGCTGTTGCTCATTTCATCACAAATTGTGTCACAATCGACCAGNGAGGCATCCAAGCTTTCGTCGATTATTTCAAAATCGTCCGCAACGAACTGGAAGGGCGAGCTAGCACCATGGACATGTGATGATAAGCTAACGTAACAGAACTGGTAAAATTCTTCATCATCTTTTGGAACATCTTTAAATGTCACTTTTCCAGAGCTTTCTATTCAGCGGTAG
ko00020	0	K00031	1	EB3O8BM01BDV6Y	1	ATGGTGATGTACAGTCGGATGTCGTTGCACAAGGTTATGGTTCTCTTGGCTTGATGACCAGTGTCCTTATGTGTCCGGATGGCAAG
ko00020	0	K00031	0	SMcontig_4747	1	AAATTGCTCTTATGGATGACATTGTTGTTTCGAATTATCAGAACTGTGAGGATTATCATATTTACTGTAATAATTTTCATCTTATTAACAAACTTGGCCAGAATTTAGGTAAGTCAACCAAACAAAGCAGAAAGTAAGAGTATAAAGGACTGATCTAGGGTGTTTCGGTAGCTGTACTCACTGGCGNAGACNTGTCAAAAATATTGGGNGGGCAAACCAAAATATTGGGAGgGCANAAGGTGGTAAAAANTGATAAATaGCGTGGGCGT
ko00020	0	K00161	0	contig18826	0	gggTCGTGTTGGAGGATGCTCAAAGGGCAAAGGAGGCTCTATGCACATGTATGGGCCAAATTTCTATGGGGgAAATGGAATTGTTGGAGCACAGGTtCCGTTGGGTGCGGgAGTTGCCTTTGCTCTTAAGTACCAGGGTTCAGACAACATGTGCGTGGTCATCTATGGTGATGGAGCAGCCAATCAGGGACAACTTTTCGAAGCTTTCAACATCGCAAAACTCTGGGACTTGCCAGCTCTCTTCGTCTGTGAGAACAATGGATTTGGAATGGGTACAAGCTCAGATCGCTCTTCgggCCAaCACAGACTACtATACCCGTGGAGATTACATtCCAGGgTTGTGGGTTGATGGCATGAaCGTGTTgg
ko00020	0	K00161	0	SMcontig_24917	0	TCGCTGATTGGAGGCTCCTGATCAGCCTTGGCCTTGGCCAACGCCTCGTCAACCTCCTTCTTACACTCGTTATCAATTGCCTTGAGTTCATCAGCTGTAGCTAGTTCATGATCAATGAGGTCATCACGGAAGTG
ko00020	0	K00161	0	SMcontig_37034	0	TGGTTGAAGTGACNNAGAAACACCTTTCATGTAGACCCAAGCATGCGCTCGGTAGGATGTAATTACTGGATCTTCATGTCGAATGGCAGCCG
ko00020	0	K00161	0	SMcontig_9061	0	GAAAGGTGTTACTGTGTTTGGCGTCTTGGCTGAACTTGTGGGTCGTGTTGGAGGATGCTCAAAGGGCAAAGGAGGCTCTATGCACATGTATGGGCCAAATTTCTATGGGGGAAATGGAATTGTTGGAGCACAGGTTCCGTTGGGTGCGGGAGTTGCCTTTGCTCTTAAGTACCAGGGTTCAGACAACATGTGTCGTGGTCATCTATGGTGATGGAGCAGCCAATCAGGGACAACTTTTCGAAGCTTTCAACATCGCAAAACTCTGGGACTTGTTCCAGCTCTCTTCGTCTGTGAGAACAATGGATTTGGAATGGGTACAAGCTCAGATCGCTCTTCGGCCAACACAGACTACTATACCCGTGGAGATTACATTCCAGGGTTGTGGGTTGATGGCATGAA…
ko00020	0	K00162	0	contig24183	0	aCCGAcAGCTATTCCAGCAAAaCCCATCTCTGTGATTGGTGTGTCaatgattcgtttgttgccataCTTCTTCCAAAGACCTTTGGTGATCTTGTAGGCt
ko00020	0	K00162	0	contig27333	0	aaaGCAAGGCTTTCAACTACCTCgATGCTCCAGtcGTGCGCGTCAGTGGCGCCGACATTCCGATGCCATACGCACGTCTCCTGGAACAGAATGCTCTGCCGCAGGTGTTCAACGTCACCGAGTCGGTGAAGCGTATCCTGAACGTCAGCCACAGCGCcACGGTCAAGAGTTAGACTTtCTGCACAGCTGTAttCTTGCCGAGGGAAGGTCGATCTCGGACAaCCG
ko00020	0	K00162	0	contig30655	0	AGGGACAATGACCCaGTGGTTTTtCTGGAGAATGAGCTGATGTATGGTATTCCCTTtGAAATGTCCGATGAAGCACTTtCAGAAGACTTCCTTATTCCTaTTGGCAAGGCTAAAATtGAAAGAGTCGGTAAGCACATAACCCTTATCTCTCACTCTCGCACCGTGGgTCTGTGCCTGGAGGCGGCAAAGGAGTTGGAGCAGTCCGGCATCGACTGTGAGGTCATCAACCTGAGGACGATTCGaCCCCTCGATGAGGAGACCATCATCCa
ko00020	0	K00162	0	SMcontig_33541	0	TTCAACTTCTCAATGCAAGCAATTGACCAGGTGATCAATTCTGCTGCCAAAACCTACTACATGTCTTCTGGACAGGTTCCCGTG
ko00020	0	K00162	0	SMcontig_34923	0	GGGGCCATCCGCCCTCGACCGTTACGACGTGGTTGGTCTTCATTACGGACTGGATGATGGTCTCCTCATCGAGGGGTCGAATCGTCCTCAGGTTGATGACCTCACAGTCGATGCCGGACTGCTCCAACTCCTTTGCCGCCTCCAGGCACAGACCCACGGTGCGAGAGTGAGAGATAAGGGTTATGTGCTTACCGACTCTTTCAATTTTAGCCTTGCCAATAGGAATAAAGGAAGTCTTCTGAAAGTGCTTCATCGGACATTTCAAAGGGAATACCATACATCAGCTCATTCTCCAGAAAAACCACTGGGTCATTGTCCCTAATTGCCGACTTGAGAAG
ko00020	0	K00162	0	SMcontig_41074	0	GGAGACCAGCCATGGCAGCACCGACAGCTATTCCAGCAAAACCCATCTCTGTGATTGGTGTGTCAATGATTCGTTTGTTGCCATACTTCTTCCAAAGACCTTTGGTGATCTTGTAGGNCTCCCTCATACTGCGCCACCTCTTCACCCAAAAGNAAAACGCGTTCGTCGCGTTTTAACTCTTCATCAAtTGGNCATNTTGTTTCTAGGGCATCTCGGACCGTCATCTGCTTTGCA
ko00020	0	K00164	1	contig05932	1	AATAGACGCTTTATGCAACGAACAGCATCACTAACAAGAATCAAGAGCtGCCGTCTCCTCAGCAGCGAAGCTTGTGCTCATAGATGACACGAAAaTAaccTtCTTTtCCCTAATCAGAGCGTATCAAg
ko00020	0	K00164	0	contig11322	1	aGGACACAGCAGGGGGCCAAGAGAGGAttGTCCCAAAaGATAATCggAACTACAGTTTACACCACTCAAaTATCTTGGTACAATCAGTCCAATATGGTGAAAaGATGTtCATAAGGATCCGACGGGaTGAAAAATCAACATAGCTGATGATAcTGTGATGCAATtAACCTtCTGAGaTAAaGTtACAGtCATTACTGGAGCTACAGGAATtGAaGTtGCCcATAAaTTtGCGCCTGAAGTAaCGAAaTCTGATGCACg
ko00020	0	K00164	0	contig12506	1	ggAACAAGATCAGGAATaGATGACCTCTGGAACAAGATcTGGAATGATGACCCcTCGCTAGAGCTGATCCCGGaCGATCGCTTGGACAATAaCATGATCCA
ko00020	0	K00164	0	contig15741	1	tGGTAATtGTAATTATAATCGTAAacGCCCTCTTACATTCGCCAACTTCTCACCATCCAACCACCcGGGtctactcgctcaaTaCATCATATCTTtCCTtgCCTCGtCTTcc
ko00020	0	K00164	0	SMcontig_171	1	AGATTAACGAGTCATCAATGAACTGTTTTTTTAtTTATTATGCTACGGATTTCTTGGtATTGGTCATTTCAGTCAACTTCCCCGTGGGAATAATCTGCATCAACCATTTACACTGTCATTTCATAAATaAAAAAATACTTAACTTAAACATGTGGTGCTTCCCTGGCAGTGCTCAGACAAATAAAAGGGCACAGCACAAGCAAATTAAATATTTAATTTGAATAAGCTATTGAACAT
ko00020	0	K00164	0	SMcontig_308	1	CATCAANCTATTTCTGCAAACATTTATTTTTTCATCACTTATTCATAAATTCTAAAAATTCATGTTACAAACAGCAGAGTAACAGCACTTTTTAAAGGGTGTCTGTAAATCAGCAT
ko00020	0	K00164	0	SMcontig_53679	1	GGGGTAATATATCATGtTTATGCATTTTTTTATGTTCACATCAGCAATTACTGTTTGTACGTACTCGATAGTAATTTAAACACTGAATTTAGGCTTTCAAATCTGTATAGAAAGTTGATTCGTGtTACATTGATCAAAATTGATCAGCAATGATTGGTATCTAACAATAGAGAAAGGAATATAAGGTAGTATAACAAGTATGAATGTTTTCTGCAATTAAAACAGTACATGTACATAAGACTATACGTTTGACTGACATAAACCATGCATTGAGGTCGGTGTTACAGACATTTTTATATACTGTATTTTGTTATGCATTGGATTTGTACAATACAATTGTAAAAAATAAAATGNATTTGCaACAAGGCG
ko00020	0	K00234	1	contig28431	1	ATCACTTCTATCTGGCATACATTACACCTACATTACACTACTGCATGGGTGGTCTAAAGATATCGGAGAAAGCCGAGGTTTtGCACCAAACAGTAGGTGATGCGGAGGAGGCTGAGCGGCCGGTGCCAGGGCTTTATGCGGCAGGAGAGGTCACtGGTgg
ko00020	0	K00234	0	contig30053	1	AGGAGAGTCGCGGCGCTCATGCCAGGGAGGATTTCCCGACGCGTGTTGATGAGTATGACTACAGTAAaCCACTGGAAGGTCAGCAGAAGAAACCGTTTGAACAA
ko00020	0	K00234	0	EB3O8BM01A1WJX	1	TAGATGTGATCCTTTGCTGGTCCAACGCCCCTGCCCTCTCGGATTTCAATGGTCATGGCACGAGAGACGACGTCACGTGACGCAAGATCCTTGGCGTTAG
ko00020	0	K00234	0	EB3O8BM01DA6X9	1	ACATGGAGTTCGTCCAGTTCCATCCGACAGGAATCTACGGTGCCGGGTGTCTGATCACCGAGGGTGTGCGTG
ko00020	0	K00234	0	EB3ZX6E02F5UO2	1	GGCCGTGGTGGTCAGGCACATCGTGCGTGCTGTGTCGCCGACCGAACCGGACACTCCATGCTGCGCACGCTCTACGGAAGGTCTCTGAAATACGACACG
ko00020	0	K00234	0	SMcontig_49407	1	CCTGGAGATCCTCTACCAAAGCTTAGCGCGAATGtTCtTTTGGtAGAGGCAAGCGTTGCAAATATCGACAAACTGAGATATGCCAAGGGAAGC
ko00020	0	K00234	0	SMcontig_62853	1	CCGAGGTAGTTGGTTGGAATGCCCCCCATGTTGTAGTGTACGGTCGGCAGNACGGGTACGGGTTCACGGGTCACGTCTACCCCGGCGAAAATCTGCGCCGTCTCCGAGATTCCAGGGAGACGCTCATGCAACTGCTCCGGAGGCAGGTGGAACATCTGNAGATAGA
ko00020	0	K00235	1	contig26540	1	tGTTGGATGCCTTGATCAAGATCAAGAATGAGATTGACCCTACACTGACcTTTCGCCGTTCTTGCCGTGAAGGgATCTGCGGTTCTTGTTCTATGAACATCAATGGTGGAAaTACTCTTGCTTGTTTGTGCAAGATTGATGAAaGCACCAGTAAGACCAGCAAAATCTACCCATTGCCACACATGTACGTTGTGAAGGATCTGGTTCCGGACATGAACAACTTTTACgCTCAGTATAAGTACATTGAGCCGTGgCTGAaGAAGAAGGATGTCAAGgATGAAGACCTTGGCAAAAaCAGCTTCTTGCAGAGCCCAGTTGACCGGGCTAAGCTGGATGGCATGGTTGACTGCATTCTATGTGCTTGCTGCTCGACTTCTTGTCCAAGTTACTGGTGGAATG…
ko00020	0	K00235	0	EB3O8BM02I843Q	1	GACCTTCCCGGCGCAAGGCTCTGAACCTACCACTGAGCCCCCACCCCCTAAATATAGCCTGAATAACAA
ko00020	0	K00235	0	SMcontig_5773	1	TAAACCCGCTCACATTCCATTTAAGTTGACATTTCTTGTACTTGGGACCAGAAAACATTTCAGCCATTGTTTTTGAATGAGTGAATGAACTACTACAGCAAGACCTAAGAAAGCACTCAAAGATCACAGGACAAGTGTAGTGACATCCTGAACATTTCTCTGCAATCCAAATgNCTTTTAACTTTTTTTTAACTTTTTTTTNNNTNTAAATGCAATACTGCAATAAACCCAAAATAGTAATACACTCAGAgTCTAAAACTAAAATGATTTTATTTATTTCCAAAACTAAGAATTCGCAGAATTACCTTCCAAA
ko00020	0	K00236	1	contig02130	1	tCcATTATTGTGGcACGATGCACTGCTCCTATGGGAACCTCTGCCCATGACCAGATGAAGAATTTCTGGCACAAGAATCTGACCCTCCAGAGACCAAACTCACCTTGGTGGATCTACAAGCCTCACTTGCCAATGCTGACATCACTGTGTCACCGTATGACTGGGATAGCTATGGGAGTGGCATTCTATGCCTTCTCTATTGGTGTCTTCTTGGCCCCTGGCGATTTtCCATCCTACGTGGAATTCATCAAGAACTTAGAAATATCTCCAGCACTGCTGTTCCCAGCTAAGACCATTGTCGCCTTTCCACTGGTCTATCATTACATCAATGGCATTCGCCATTTGACGTGGGATGCTGGCCATGGC
ko00020	0	K00236	0	contig28501	1	TACGTTAATCCCTAAGCATTCGATATAAACAGCTAACATACTTCAGGTCATTCCTATATTGTCACTCCAAACACCTAGATGTTACAAAACCATGTTtCAAATAATTATCCcTATGAAAT
ko00020	0	K00236	0	EB3O8BM02IGBJU	1	CCTCACCATCTCAACACCATCCACCATATCCATCCGACTGTCTGCCTGCCAAAATTTCTGAATCTTGACCTCCTGCCTTA
ko00020	0	K00236	0	EW2_R1P03_A11	1	GTTGTACTATGGAAAGATCTATTAGGAAAATTGCATGTGTGCAGAATTATTTGCAAATAATTCTACTTTGGGCTCCAACTTATCCTCTGTGAACATCCTTTAGTGACTGCCCCTTAGATGTGAAGCTATGTAGCTTATGCAAACTCAGCTGATGATGATCGCTTTTACATTCCTGTCTTTCATTTTGTCAAGACTTAATTTTCTAAGTCACACCAACCTAAAGTCAGCTGGTTTGTAGTATTAGCAATTCTGCAGCTGGAAAACGTGTTGAAATGAGTGACTGGCCAAAGCAAGGGAGGCTCAAATGAAAGGATATGTTTGGCACATTTTGAAATGCATGT
ko00020	0	K00237	1	contig09498	1	tGAAAaCCGAGATTACTTGAACATGGCTGAGGAGGATGAGCCGCAGTTTGAGAGCGAATGGCAAGAGAGGACAAACAACTGGAGGACGAGCCATGGACGGaa
ko00020	0	K00237	0	contig14226	1	cTATCTAGCCCCCAGATCACCAGCTGTACGAGATTGGCTCAGTGAGCTGCAACTGCTGCAGTGGAATACTCTAAAGCACCATCCAAAGTCTAAATCTGAGTGTAGAGCAGTCGGGCTGCATTGGCAAAGCCAATGTCAGTgtagttgaagtagcagatgctacccaatgcac
ko00020	0	K00237	0	EW1_R1P02_E07	1	ACGAGATTGGCTCAGTGAGCTGCAACTGCTGCAGTGGAATACTCTAAAGCACCATCCAAAGTCTAAATCTGAGTGTAGAGCAGTCGGGCTGCATTGGCAAAGCCAATGTCAGTGTAGTTGAAGTAGCAGATGCTACCCAATGCACAGACGGTCAGCACATACACCAGAGGTCTGGCAATCTTCGGCAGGATCTCTCCGTGGATGTAATCCTGGGCCACTCCAGACAAACGCCAGTGGGTATGAAGAACCATGGCTGACGTCAGAAGAGTGTCAAGAATAAAGTTTGGAAACGCAAGAGCTGCTGGAATCAAGGGCAGCAGAGCCACAGCAGCGTAACGCTCGTTGACCCAGTGATGCACTTCATCAACCTTCTCATGTTCCTCCTCAGGTCCATAGAGT…
ko00020	0	K00382	0	contig00868	0	AGtCGCTTCGTTGATCAATTCACcAGCCACAGAGCTGACGATGTGCGCTCCGAGTaTCTTGTCCGTTTtCTTGTCGCCcAATATCTtCACGAGACCGTCCGtGTCATtGTTCGTCTtCGATCGGCTGTTTg
ko00020	0	K00382	0	contig05815	0	tGgTGgACAGATGTtGcTCTCAGATCAGAAGTTGATTGCTTtGCCAGAGAAAGCAGCCAGgTtGgCCTCACGAAAagCTtCAGCCACAGTAGGATGTGCGtGACAGACGCgTgCGACaTCTtCGtCAaGAaGCTCcGTaTTCcAtCGCCAGAg
ko00020	0	K00382	0	contig18801	0	GGACGCCcAATACAGACCAGAAGCACGTTACAGgTCAGCTCTTGTTGTTTtCCCTTCTTTACATCTTCAGCAACCACCTTGATGGCGCCGGcATCTCtCGtGgCG
ko00020	0	K00382	0	contig23082	0	CTCACCTGTtCAAaCAGAACAAGGTGaGGCAGGTGGAGGgCGTTGGTCAGATCAGCGGAAtAAACGaggTGACGGTCCACAAGAACGACGGAACACAGGAGAAGgTGAAGACAAaGAACAt
ko00020	0	K00627	0	SMcontig_63464	0	GAAAAGATGGAACCGGGCAGCTGGTCTTCACTTGAACTAGTCGTCCAACCCACCCAGACGCCACCCACTGCTGAATCCTCGACCCAACCCGACACCaATCTAGTGCAAGTCCTTCCAAGACACCAAACACCTCTCACCCCCACCATAAGCATCGGAGTCCTCTCCTATGGAGTTTTGTCTGGAGTGATGACAAACGGCGATGTAACTTTGATGAAGACCAACTTGGATTTCGTTTTCTTTTATACAGTCTTGTGTGTCTTAGTCAAATTGTTTGAAAGAACTTGTGTAACAGTGTACACTTTACAGTATGATAAACTGAACAGGTTTCTCTTGGAAGGAAAA
ko00020	0	K00658	1	EW1_R1P01_A06	1	GTGGCGTCTCTCGCACTGCTGAGAACCTCGAGTAAGATTGTGGCTCCTTGCCGGAACATTAGCTCTAAGTCAAAGACCTTGCTGTCAACTGGTGGATCTTTAGGACATCCAAATTTTCTGTCAGATGGCATGAGTAACTCTGTGAATGGTTTGCGTCAGCTTCATCTCTCCAATCAGTTGTGTTATCCGGTCATTACTATATACGCACCTCCTAAAGTAGGCGACATAACACAAGGAGTTTTCCACATACTCAAGGATGTGGGCGACACAGTTGGGATAGGT
ko00020	0	K01596	0	contig00248	0	cGCAAGgTGCCAAAGATTTTCCACGTCAACTGGTTCCGTGTGAATGAAAAGGGgCAGTACCTTTGGCCTGGATTtGGAGACAACATCCGCGTCGTCGATtGGATGTGCAAACGTCTTAATGACGAAGATGTAGCCGTGAAaTCGCCCATCGGATATCTGCCCAAGAAaGGgTCGATCGATCt
ko00020	0	K01596	0	contig04188	0	aGCTGACAGATTTCAACTACGTGGTGCTGAGtCATGAGAATCATGACAAGGGTGTCGTCGAGCATTTGGGATGTGGTGAGAAAAGACGGAAaTTTtg
ko00020	0	K01596	0	contig05154	0	cTTTCCGgATTGCATGGCCAGTGGTTGATGACCTTCCGTTGGATTGGCCTTGGTGCACCGATCGAATGCACACACTGGACAAAaTTtCCGTCTTTtCTccA
ko00020	0	K01596	0	contig21581	0	cATCGCACaTAGgCCTAATTATAATATTaTACTCCAGCAAAaCcGCATCGCACGTATAtATTtcAGCaGAACAGCAtcGCgAATATAt
ko00020	0	K01596	0	contig24120	0	aCTACCCCAGGAGTACAAACAACATGCCGACGACTTCATTTCTCAGCCTTGAGATATCAGAGTAGGTGGTGGCCAGTCCCccTCCcTTACCATCTCATCATCCCGCTGACAGCGCACAGTAGTTGCACTCATTCTAgctgaGCTGGATAAGTAGCaTGCAttGGAGCCAAATCTTaGAAGTTCTAtCcTtGTaGgAATATGAACCACTGTCCTCTCATTTTTAGGCcAACCACGCTAACCACTATTGTGCAGCCCAGGGTCAGCAAaCCTAagTAAATGACCATCAGACAATAAaCAGTGAACATAATTGTGTaa
ko00020	0	K01596	0	contig26579	0	TGAGGAACTACACGGACTGGATCGGTACACCGTGGTACAATAATCAGACGCATTCAAACGAGTCTTTCGATTATCCGGAGAGCTGCTGCCCTCACAACAATTGCA
ko00020	0	K01596	0	EB3O8BM01DFALA	0	ACCGAGTCCCTCCAGATTAATGGACCCGTCTTGCGGCAACAATCCGATGGGAGTGGCCCTTGCGATGTCCTGCCCGTCCACGCGGCGACATATCCAGTCT
ko00020	0	K01596	0	EB3O8BM02G7B2N	0	AGTGGCACCCGGAACGAACACAAAGACAAACCCAGTGGCAATGAAGACGGTCCAGAGGAACACCATCTTCAC
ko00020	0	K01647	1	contig00732	1	ttCAGATGAGCCCAGATGaTTTCCTTCAGATGGTCCAAGGTATGGTTGTCACCGACAGCCTTCTTAATTGAGCGAAGGAAGATGAGAACCTCCTGATTTGCAAGTCCGTGCAGAGGACCTGCgAGACCATTAATACCAGCAGCGAAGGACAGATATGGGTCTGACAGTGCACTGCCaa
ko00020	0	K01647	0	contig02258	1	tGGACTTGATTGCCAAGCTTCCTACGATCGCAGCCATCATTTATCGTAATCTTTtCCGTGACGGTACAAGCGTCGGAGCGATTgaCCCAAaCAAGGATTGGTCGGCTAACTTTGTCAGTCAGCTCgg
ko00020	0	K01647	0	contig18758	1	tGAACTACTACACCGTTCTGTTCGGAGTATCGCGGGCTCTTGGATGTCTCGCTTCATTGATCTGGTCTCGAGCCCTTGGCTTtCCGATTGAGCGACCTAAGTCCTTCAGTACTGAACTCCTCCAGAAGATGGTCCAGAAGAAGt
ko00020	0	K01647	0	contig31006	1	tCCGGGGGCATGGAACCCCTTCCAGAGGGACTCTTCTGGCTTCTGgTGACCGGAAAGATTCCAACCGATGCACAAGTTAAGGCTATTTCAAAGGAATGGGCGAACCGTGCTGACCTCCCATCACATGTTGTGACGATGCTGAaGAACTTCCCTCACAATCTCCACCCAATGGCACAGTTTGCAg
ko00020	0	K01647	0	EB3ZX6E02HNTJ7	1	GAATGATCCAATGTTCCAGCTGGTTTCCGTTATTTCTTTGTTTACTTTAAAGTTTTGTTGCCTGACATTCTGCTGCAGCTTGGTAAAGTGAAGAACCCTTAGG
ko00020	0	K01648	1	contig00319	1	ggCTGTGCTGGAGCAACTGTCCaTCTGTCGATGGAAGACTCgCTGAAaGTAGAGGCTGCTCTCAAGGAAGCTGGGTCTTACACTGTTAAGGTTgg
ko00020	0	K01648	0	contig26610	1	tttAGGTTGCTGGaTAGAATGTAATGTTCGTAGTTTTATAATGGAGATGCAGAACCGCTTTGTACAACCATTTCTGTGTTTTAATCTGGGACCAAGAATTCTCATGCTGATGATTAATTTGCAATGGTGAATTAATATAATCTAACCAAAGATACTTTTGTTAAGGATCAGGAGTAAACATATATGTAGATTCTATAACCTTCTCCTCATGAGGTCAGCAGCCTAATGGCTGTTCTACCATAAGAGATACTTtCACGGAtGGTtGTTTAAGCCTTtg
ko00020	0	K01648	0	EB3ZX6E02G2J2N	1	CTCGGAGGTCATCCCCCATACTGCAGCTGACGTGTGTTGGTGGTACAGCTGGTTGTTCTGCATTTGTGCCACAAGTGGTTCA
ko00020	0	K01679	1	contig25034	1	aTtgCaGTAGGCCTtGTCGTATTCTAAAattCTACACGACGACCAAAATGTAGGATATGTGGAGCCATATTGTGGAAAaTTGTCACAATTTCCCCGTATTTCTTTGAATAATGGCATTGCTTTTAGGATtGCTTtCGTGTGGCACCAATGAACGTGTGTACCTTGTCtCACCTCACCTtACGaCTCATCTgTGGTTGTaGATGGCTTGTTTGTTTAATTTGTGCAACAGAGACTTCTTTTTtACTTCTATATTCTTCTAAGTAGCTGATCAGGGAAAGTAGAAAAGCAAATTCGGACGGGACCTCGTGGTAGAATTTCGTCTGGAGGGGAAACCGACTGGAAAAAGAAACGAAATAATCTCAATATCCGTTGCCAGGAGGCGCTTttGtGgAAaGTGTC…
ko00020	0	K01679	0	SMcontig_31567	1	GTAAGAGTGATATGCTCCGAAAATTGGGAACCTTTATTGACCTGGGGCTTAAAGATATAGTTTATATCAGGTGTGGACACCATTTTGCTTGATGTGAAGTGGTATAATGTCCTCCAAAGCTATTAACTTAACAGATGCTGGTTAACACTCCATAAATGACTT
ko00020	0	K01681	1	EW2_R1P01_D04	1	CTTTAAGTTTGACAAATATTAATGGGTATCATCATTCAGACGTCTCATTTAGGCCCCCATCAATCTCTTCAATCTCTTTACAATAAAATTTAATTACTTCTGTTCCTGAGGTTTAAATACTGGTCTGCAACAAAAGAAAGTTTGAGAAGCACTGCCTTATGGGATGTGGTCCAAGCGTCCCACCATACCTAGGACAAATACAAGTAGGCATGTAAGCTAAGTGTAAAAAGT
ko00020	0	K01681	0	SMcontig_19395	1	AGGTCTTGCCACTTTAGTTGGGAAGTAAGAACAGAATGACTCTTGaACAATAGGTGCATACTGTTACAGACAACTGCTATGCTAGCAACAATTACTGTGCAGTTTGAAGCCATGCACACGAAAAGCAATNCAGACGCAGATTACATGAGGAAACGGTGCAAACAAGATCTACGCAGCTGGAATAGGATGCANAAGAACGAGGATTATGATGCAATTTGTATGGGACAACTACGGGCTCTCAGCCCATCGACCAACAGAGGGCATCAGGGATGGTGCAAACAGGATCTA
ko00020	0	K01681	0	SMcontig_40559	1	GTTAATTATTTTATTACTGTCCGTTATTATTTTGATGTATTTTTTTTCAGGATGGCGGGTGGGTGGGTTTGGTCAAGAGTAAATGTTAGCCATATCTGATTGCAGAGCAATGATATATTAATCTGAATGAGCTCTGATTCATTGCAGTGTGAT
ko00020	0	K01681	0	SMcontig_43514	1	GGACAAGCGTTCTGGTCATAGAAGCTCAAGGCGACCTAGTAGTTCTAAGCGACACAGGGANAAGGATGAAGATGAAGCAGGCGGTAGNAAGGAAAAGCGTCGAGCCACCTCTGTGCGAAGTGATGAAcAGGAGTCNCAAAAAAGTCTCAGCAAGTGCAGAGAAGCTTGTGGCCAATGATGACAATGATTCTTCTTNAATTGGCTGTGGTGAACTTGAAAANCTATCGACACTTGACATTATATAGAGAAC
ko00020	0	K01899	1	contig23814	1	AaGCAGTCGACAAAGTTCGTTCCATTGAaGGgATCTCCTCCGATTCCAACACAGAGCGACTGtCCcAGTCCGACCAGGGTCGTCTGGTACACAGCCTCGTAGGTCAGGGTACCAGACCGCGAGACGATACCtATTTTtCCcgccTtGTGAATATGTCCCGGcATGATCCcGATTTTg
ko00020	0	K01899	0	EB3O8BM02FRPDB	1	CGTTCCTCTGATCGTCGTCATAACGGAGGGAATTCCCCAGCAGGACATGGTGAAGGTGAAGCGAC
ko00020	0	K01899	0	EB3O8BM02HE4KT	1	ATGGCTCACGCCTTTCCAATTTTCTCCATTGCCTTCAGTATCGCAGTTCCTAGCTGGGCCGGTGACATAGTCACCTCCACTCCGGCCGCCTTCATGGC
ko00020	0	K01899	0	SMcontig_12392	1	CTCCTCCGATTCCAACACAGAGCGACTGTCCCAGTCCGACCAGGGTCGTCTGGTACACAGCCTCGTAGGTCAGGGTACCAGACCGCGAGACGATACCTATTTTTCCCGCCTTGTGAATATGTCCCGGCATGATCCCGATTTTGCATTCACCAGGCTTGATTATTCCCGGACAGTTAGGACCGATGAGACGGGTCTTGTCCTGGCCGAGCA
ko00020	0	K01900	1	contig13701	1	tACcAcGCcttCAAGATtcTAaCGTCAGATtcTcAGGTTAAAGCAAttCTAGTGAATGTCTTTGGTGgAaTTGTTAaCtGTGCCACGATAGCcAACGGCATCgt
ko00020	0	K01900	0	contig31067	1	GgCTCAACACCTGAaCTGCCTTTGAACCAAATtCATCAaCAACTACTTTTAAAGTTTCAACAAAaCACCTTAACGTTAATTCCTCTGTCGTAGTCCGGCTGCAAAAGCTTTCTGTCCGCCAG
ko00020	0	K01900	0	EB3O8BM01CRRUP	1	GTCTCAGGATTCTTGCCTGTGACAGCCTGGAAGACGCTGCAAAGATGGTGGTGAAGCTGGCAGACATTGTAACTCTGGCTCAGCAGGTG
ko00020	0	K01900	0	SMcontig_16414	1	GTCTTGAAGGAACCAACGTTGAAGAGGCGAGGAAAATCCTGAATGAAAGCGGATTGGCTATCACGANCGGTGTTGACTTTGAGGATGCGGCGAGGAAGGCNGTCGCAAGTCTTAAGAAGTAGTTNTTTACGGACAAACGTTTAAAATCACCAATCAATGACATTAATTCCACTC
ko00020	0	K01900	0	SMcontig_34035	1	TGTAGGCTTATCTGGTTGAAACAGTGTGGGGGCCAATAGAAGTGCAGTAATGTAGTTCTGTGTAAGNANTGCAAGCCTCAGAGGATTGTCTGTACCAGCGGGAGTTTCTCTTTCTAGGACCAAACAAAAATCGCACTCCACGTCTGACTGAATTAGAATCAGAGGAAGGTAACATTACCGTCTGCGCTGCCACGGCATTCCCTTCAACACCAGACTGCAGTGTTCCATTAGATTCGAAAAACAATTAAATATTTCTTAAGTTTTCATGCGCTTCNTAGCATGCGCACATATTTCCAAGNTCTACAATCACTGCTATATAAATTGTAATTCTGTAAATATAGCTTGGAAGAGAAGCATTAACTTGCCCTCACATGTAGGCCTATGTCGGCCTATGGCCCT…
ko00020	0	K01958	1	contig06271	1	GGACAATCTCCTTCATTGCTTCTTGGTCCTTGACAATCACTGAACGAACTTGTCCATTCAGCtCAAAGAAAACCTCTCGTTCTCCAGTCTTCTTAAGGTCACCCTTgg
ko00020	0	K01958	0	contig25292	1	aacatGATTtATcACCCACACTGATATAACAATGCAACAATACtAAATCCCAGTACAATAAAGTATGCTATTATGGCAGATCTATAATTACGACATGAACCTCTGCcTGggTCGCCTGCAGCATTGTTCTTTTCCATTTCTCCCACGGCTTtCCATGACCTAGCGAAAAATCTACTATTTtCAAATTCCAATACTTtCCAAAGCTTTtCTTTGGAAaCACCTGTTTTTCTGGGCCTTAAATTTTtAAAGTCTAATATCATGACTtCCACTTTCCAGGATCCGTaGGaCAACTC
ko00030	1	K00033	1	contig17216	1	AAaTACCTAAGATTCCCTACTGCAATGGACAGGGGCGTCCATCCCCCcTGAGACAATGATGCATTtCCTCCCTGTTTCAGATTTCCCTTCATTtCCGAAAATTTTTCAGACTCCG
ko00030	0	K00036	1	contig04595	1	AAaTATCACTTACTtCCATCTACTCAATGACAAACTTCCGCCCAATCACAGGAAGATGATGAATGATAGATTAGCAaCTTGAATTCTCTTGGTtCCCAAAGTAtttaaagaaaagaaacTTTTaGCAAGATCAATAGTTGTtCTAATGATGGGCTGGCCAAAAGTTAGGAAAAATTCTTTTGCAAAACAGAAGCTATCAATTGCAGCTCAGTGCTTGGTCACCCACATTCAACTAAAt
ko00030	0	K00036	0	EW1_F2P14_A09	1	ACGTAGGCTCCCGTAGCTCATTGGATGAGAGCGTCATGTGATTACGGAAGGTTAAAAATTTGTGATGGGACTCGGAGGTGAAATTTCTGTCTATAGTGACTACACTAATACTAACCATAGGACCCTCACGACGCTGACCCTTACCACGAACGACCCTCACCACGCTTTTGAAAGCTTTTGTGCGCCGGTATTTTGTGACTTTATGCGGAACTGTTCGGGGGTCCGAGGACCTACGTAGGTCCCCTAATCACTTCGTTTTCCTAAACATCCCAAACTGCGAGTTTTATAATTGTTTGATTTACGCACCCAGTGATCGTCGAAGTTTTTAAACTGACCTGCGTTTGCTTACGGGGACGCCATTTTGTTCTTGGTCACGTGATATCGATAAAACTCTTGTCT…
ko00030	0	K00036	0	SMcontig_2915	1	AGAATAGATTGTAGAGCACTGCTGTCCAACCTAACCTGTTTGATACCACAGGCGTGGACATCCGCATGAATTTTTCAGGGGAGaAAAAGTTTAACATTTGTGAACAAAATAAAACTGCTAAGTGCTTTAAAGTTCAATGTtCAATgTTTtACATTTTTCAGGTTATCTTGACTAGTATAGTATTGATAACAGTAAAAATGCGATAAAATTATATCCATTCATTGTTAATCGTGTGAAACCAATAATAATTATAAGAAATATTTCACTTTGGTAAAATATACAAAAAATGCAGGGGGTGGAAAATGCCCCACTCTGTGGACGCCCAT
ko00030	0	K00115	1	contig24836	1	atGAAAAATACTTACATGGTATTACTTTACTCTATCAATATTCATTTAAGGGCGTAGCTGTGGATGTTGAAGCTACTCTATCCGATAGACTATTGTCAAGGTaTTCGAAGAGAAAGaGGAACTCTGTtGCTCGTTTtATTCTTTGTTAAGCACGAAATTTATGCAGACATAGACGTTCCCTTGAAaTACCAAGACGAACGCCtAACTCTAGATGTTATAGCAGAGCGGCGTTCGGCAGACAACAACAGGCAGCGTTCGGCAGACAACAACCCAACCCCAGTCTTATATACTGGATTCCTAGATCTAGGCTTAAGGAGGACTTTGCCCAGTTCTGCCTGTCTGGCAGTCCTGGGTGGTTGTCATGGTTACCTCTCTAag
ko00030	0	K00115	0	SMcontig_50617	1	ATCAGTCTGGTAATTTGTATAGTGCCGTTTTGGGACTACTTTTGAAATGTCTTATTGCCCAATTACCAATGTTTCTAGAGATGACTTTGAAGGATGGGTGAAGTCAGGTATAGAGGGCTGGTTTGCAAAATGCAAATTCTGTTTAAGTAGTGTTTGCCATAGAGACCTGATTGAAGGGAAAA
ko00030	0	K00615	1	contig09422	1	cTcTtGCGGATACtATTtGTCCtCTTTGACTGCAATCacagacggtccttgtagcaTTGgAGATGCTaCTATCcTCcGGTGgAGGATTCGGAGCcAGAGATTCGTTGGTTATGAGTTTATCg
ko00030	0	K00615	0	contig11047	1	CTACAAACTCCTCATTGTTACTGTAGATGACAGGAACATTTGGTCGGCTAGTTCGAATGTAACATAAGCCCTTTGTATTAGCTGCCAGCTCTACAGCT
ko00030	0	K00615	0	contig11791	1	cAACACGAGTTGCAACcTTTtctCCcAaTTtGTAaTtAGGTGGGCCaGATAGCTGTAGATTTCCAAaGGCTACATCTTaGCAAGCCaTCCTGTGGCAAATTT
ko00030	0	K00615	0	contig14828	1	AGGACCATCCTCACCAATAGAGATACCAGtAAttGAGAACCACAGAAATTGGCATCTGTCTGAGAAaTTGCTCCCATCCTCAGCTGATCAAACGCACGAGAAagAAaCAaGCAAAAGTGCtGGCAAATGTGACGGCTCTATTACGTGTAGTACAGCC
ko00030	0	K00615	0	contig24780	1	CATTGAAaGCCTTGAaCTTGAACTAAaGACATCGACTATAATTtCAAGAGCTCCTTGACAGAGGTGACaaaTaaGTGATGCGCATTGATGCCAAACAACTCCAGCAGTTCATCTGGCTTtCCACTTCGAGGGACACAAGACACAGCTaGACGCTTTACCACAATATCACGCTCACTGGAAACAGCTGCAGCAACAGCTTCACCAATTCCACCTTCAGGATAATGATCCTCCACAACCAGTATCCTGCCTCCAGTCTTCCGAGcACTGAAGATAAGAGTTGAAGTGTCAAGGGGTTTGATGGTGAACAGGTCTATGACGCATAT
ko00030	0	K00615	0	SMcontig_32122	1	GTATTAGCTGCCAGCTCTACAGTTTTTTTTCTTTTTTTTTTTCTTTTTTTTTTTCTTTTTTTTTTTCTTTTTTAGTTTGGTAAACTAGCATCACTTGGGTAGAAGACAGTGCtTATCCAGGAATGGCTCGGAACATTGCCAGGTCCTCAAGTCCCATCTGCGAAGGACCATCCTCACCA
ko00030	0	K00615	0	SMcontig_58069	1	ACGCCTCGTTTGCCTTTTGTGGATGTTGCAACTGGATCTCTGGGTCAAGGCTTGAGCTGTGCTGCTGGAATGGCTTATGTTGGCAAATACATTGATGGAGCAGCATATCGTGTATTT
ko00030	0	K00615	0	SMcontig_8928	1	TGATGTGGAAGGACTTTGCAAGGCCTTTTATGAAGCCTCGCTCGTTAAAGGACAGCCAACCTGCATCCTGGCCAAGACATACAAGGAAAGGCCTACCTGGTATAGAA
ko00030	0	K00616	1	contig15149	1	aCAGCAGACTCATCGATGAttGCTGTTAGTTACGCCAAGAAACACTCCAGTAAAGGTCATAGTGTACTGGAaGTAGCAATGGACAGGCTGATCG
ko00030	0	K00616	0	contig25460	1	ttGACATGTACAAGGAAGAGGGCATTGCAAAGGAACGCATTCTCATCAAGCTGTCATCTACCTGGGAaGGAATTCAGGCTGGAAAGATTCTTGAAAAGGAaTATGGAATACACTGTAACgATGACATTACTCTTTGCATTTTGTCAGGCGGTGGCTTGTGCTGAGGCCGGGGTCACTCTGATCTCCCCATTtGTTGGCCGGATATtcGACTGGTATGTTCAGAACACCAATCAAAAGACATTTGAGCCACTAGAGGATCCAGGAGTCAAAAGTGTCACAAAAATCTACAGCTACTACAAgAag
ko00030	0	K00616	0	contig26273	1	ctacaaaaCTGTtGTTATGGgTGCTTCATTCCGCAATTCGGGTCAGGTCAAGGCACTTGCTGGATGTGACCTTCTGACAATTAGtCcAAATCTTTTGGAGGAACTGACACAGTCAACTGAGAAACTTGAACGGCATCTTTCTGAACAAATTGCAAAGAAGCAAgaCTTTGACCAGCTGTCACTGGACGAAAAgaatttcgttggTtGCTGAaTGAAGaCcAGATggctaactgataaactgtccgatggaaTCCGCAAaTTTGCAGCCGATGCTGTGAAGCTGGAGAACATTATCAAGCAGCAACTGAGcTGAaGGAAaTCAGGGAGCCAGCGTCACAccaaaacaagaattagg
ko00030	0	K00616	0	EB3ZX6E01DXS7T	1	TCTAAAGATTGTTCCTGGCCGAGTTTCAACTGAAGTGGATGCAAGGTTGTCATTTGACACTGATGGCATGGTGACTAAAGCAAAACAGTTAATTGAC
ko00030	0	K00850	0	contig04107	0	ACCGTTCTAATACAAGCCCTAATATATAAGTCTTCTGAAaGACTTAAATACTGTTACGTTATATTATATCATGTCCTGTTAGATAaTTCAATTCTAATGCAAAATGGTGGATGAAAaTGAAaGTTTCAAGATCTCAGATAGCcTGTTATTTGCACGTCTTGCAGCAGTAGGAGCGGAACGACGCTTCCTGGCAGTGATGACGGCCGAAAGCACCAACATAGTCTTTGCAATTGTAACTCGTTTTAACCCATCGGTATTAGTGCGAATCTTtGCGTAGTGGTCTCCATAGGGgCAATCTGAg
ko00030	0	K00850	0	contig09161	0	gtGaTGaTAaCGACTgACGCTGTGCAATATCCCgTGCAaTATTtCTAACTCGGATCCATTAACAGCTGCTTCCGCCCcAGTTGACACCcGAaGTTACCcAAGTAgCCATGCTaaa
ko00030	0	K00850	0	contig26056	0	ATAaTATGTGcAAaCAAAAAAGAaCACAGATTGACAAGAATATGATTAGCAGTTGTTTTTGACTGGCAGTTTAGATTCAaTGATTCTACAACACGAgCAAAAATCCTAGGACAACAGAGCGGATGAAGACGGAGGCAG
ko00030	0	K00852	1	contig04288	1	CCaGACTGACTTCGGGTTTCACTTCTAGCTGACAGAGGACTACCTTGGCAGACAATATCAAAGCCTCAGCTTGTTGCACATCAAACTCTGTCAGTTTCATATTGGCACCACTGACTATAACGATAGAATTTTGTCCATCATCACTGACAGCAATTGGAGCCACACCCGTTGCTGCTTCCTGTGTaaCaaaCAGTCACATGACCAATATCAAC
ko00030	0	K00852	0	contig17057	1	TCTTTGCCACCCGTGACAACCCTTtGACCTGTCaCATACCTGCCAGTCAAGTGACAGCTGTGGACTCGACTGGTGCCGGAGATGCCTTTGTTGGTGCCTTGGCAttCTACTTGTCGACGATGCCTGGACTGCCGCTTAAGGAGGCAATTCGAAGGTCAggg
ko00030	0	K00852	0	EB3O8BM01BKRUG	1	CAAATCCAACGACAAACCGTTGCCCGTGCAGTGTCTCCCCCGGTTTAGGCAAGCGTGGGACATAGCTTATAAGATCTGTCAT
ko00030	0	K00852	0	SMcontig_36963	1	ACACAGATGCATCCATATGCTGGAGAGTTGTCTGGAATCAGGGCTGGCATCAAAAGGGGCATTAAACgTCAAAGTTACTAAAAGGAGGACGCTGGAGGAATCTTGCAGTTGACTGTCCAAAACACTTGCACATTATTCAGCGTCATTTGCAATAAAAGTTCACCAATCATTGGAAAACAAA
ko00030	0	K00852	0	SMcontig_58882	1	TGTGCAAATGAAAGTGAGGCCGAGATCCTTACGGGTTTGCCGGTTACTTGTCCAAACGATGCGCAAGAGGTCGTGTCTATTCTGCTTGGAAGGGGATGTAGTGTTGTCATCATAACGCTAGGAGCACAGGGTTCCATCTTTGCCACCCGTGACAACCCTTTGACCTGTCACATACCTGCCAGTCAAGTGACAGCTGTGGACTCGACTGGTGCCGGAGATGCCTTTGTTGGTGCCTTGGCATTCTACTTGTCGACGATGCCTGGACTGCCGCTTAAGGAGGCAATTCGAAGGTCAGGGGCCATCGCCACAGAGAGT
ko00030	0	K01057	1	EW1_F2P11_C02	1	GCGGCCGAGGTACCTCTAAATTCCATGAAACAGCGGTCATACTTGCAAATTAAAAGCCATAAACACAGCTAAGCTGTGTGCAACAAACTGAGGGGGAGAGAGAGTATTAATGCTAATAGCAATATGAACAGCAGAATTGAAATAAATTATACGATTATTAGTAATTAGAGCACACGTGAGCTAACTGATTAGCACATATAATTAGCACAAATTCATTTATTTGAAACAAAAATTACTATTAATTAAAGAAAAGGAATTCTAGGTGTGGAGGAACAGTAGAACGATGTGATGATAAAAAGCAGTAGATCAGAAATTATCATCAAATCACAAACACATTTCAAGGTTGAAGTTGCTATGAGGCACCAAATGAGCAATTCCAAGAAAGGTCCCAGGTTTAAG…
ko00030	0	K01619	1	contig03404	1	AGTCATCTCCCAGTTCCTCCTTCAtAAGAATCATCCAGGTCAGCGAATCCTTTGCCGCACGTATTCCACCAGCTGGCTTGAAGCCGACCTTATGTCCAGTCCGATTAAAAt
ko00030	0	K01619	0	SMcontig_50306	1	CAGTAGCAACTGAGGCAACTGGGATGTTACTGGCACCCAGTGACTTCAGATANTTGACACAGTCAGCCACACGGTTCGGATAAACACAAACAGCACCGCAGCTTATTCCCAGATCTTCA
ko00030	0	K01623	0	contig00530	0	aaCTCATCCTGCGCAGCCTTCACATTTCCCGCTTGACCTTTCCAGCTCTTCAGCACGGAAGCCTGGAGGGCTCGACCAAAGCTGAAGGACAGTGCCCAAGGCTTGACACCC
ko00030	0	K01623	0	contig02545	0	aaCGAGCAaGGACATTTGCGTTCTCCTTTACCGCCAGAAAGGATGGCGTGTGACTTGAGATTTTCAGTACACAGCGCCATTTAGCAAAATCTGCTCCCTCCTtCTTGTAGgCAGCACAGCGtC
ko00030	0	K01623	0	contig05969	0	AAGtACCAGGGTGGTACAGCAAGCTCTGCAGgAGGTGAATCGCTCTtcGTCAAaGACCATAAATACTAGAAaGTCACAACGCATTGGTAGTTGTTAGATGGTTTGGGGTCCAAATATATTCAATCTTTAAACGGTTGGTGAaCTTGGAaTATCTGTGTGGGATGTAAATCAAgAcTtGTCATTTAGTGCCTTAGAAGCTaa
ko00030	0	K01623	0	contig14827	0	cGGATGaCGGTACTCCGTTTGTCAAGAtCCTCACTGACCAGGGAATCATCCCcGGAaTTAaGGTCGACAAGGgAACAGTCAATCTGGCtGGAACACTGGATGAAt
ko00030	0	K01623	0	EB3O8BM01BKXE5	0	CGCAGGGTCTCGATGGCCTGGCCGAGCGCTGCGCCCAGTACAAAAAAAGACGGCGCACACTTCACGAAGTGGCGCAGCGTCC
ko00030	0	K01623	0	EB3O8BM02FNFMG	0	CATTACCGCCAGTTACTGTTCACCTCTGGTCGTGAGATGGCATCCGCCATCAGTGGAGTGATCCTCTTCCATGAGACACTCTACCAGAAGGCG
ko00030	0	K01623	0	EB3ZX6E01EO4MZ	0	ACCGTAGCTGAAGGTCAAAGCCCACGGCTTCAGCAGCGGGACCTTGTTGATGGCGTTCAGATGAATCGTTGCTTCCTCCTCAGACTGACCACCAGACAA
ko00030	0	K01623	0	EB3ZX6E01EVLM0	0	CAGATGAAAGCACAGGCACAATTGGAAAGCGATTCGCTTCAATTGGCGTAGAGAACGTAGAGAATA
ko00030	0	K01623	0	SMcontig_39729	0	AGGGACCCTTCGTCGCAGTACAGTCACTGTTGCAAGGGCTACTTCCTCCGGAGTGTACTTCTTCGTCGAGGACTGACCGGCGGTCACCATGTTTGGCTTAAGAAGAGTTCCCTCCAGGTAGATGTGGTGGTCA
ko00030	0	K01783	1	contig28298	1	CTCAATTCCCCTCTCACCACAACTAAAACGCtGCATACATCTTAGCCTGCTGTGCTTTATTTTTCTTGGCACAGTGTTCAATTTTATCCGTTGGACTTAAATGGAAGCTGGATTAGTGAAATCCGTTGGACTTTGTTTCAAATTCCCATTCAACTCTCTGTTGAACCAAGACTTAATGAGGGTCTGACCTGCTGCTGAGACTTCTTGCGAGATGATGTTGGATCCTGATATACAGTCTCCAGATATCGGGTCAGAGTCTGATGTCCAATGTCCAGAGGCAAAGATGAaGCCCGTTGTACGATAtCCAGTCCGTACa
ko00030	0	K01807	1	SMcontig_23363	1	TTTGACGATTTATAGTTCACTGATTCGAGAATTAGGTATTCTTGTTTATAGGTAACTAATCAATTGAAAAAATTTATGCTACGGCCAATCAGGGTACAGTCCCTCGAAGGAATGTCTGGTTCCAATAAACACATCTGCTTACAAGACGCTCGTTAGCAACGAAGCGTACTTTATACTGTGGTCCACGACTTACGGACAACGGCGGTCTTACTGTCGATGTCACATTTCTCTTATCATGCAAACACGGaCTATGGGCTTTCTATGCACACGTCCGTCTCCGTGGGGTGCCTGGCAATAGTTACGAAGTGCCATTAATAACCGCATAA
ko00030	0	K01810	0	contig01374	0	ccAAAAGGATCTCATGATGCAGACcTCCCTGGACTGGATTCTGAGTCTTAACTGGCATCAGAAAGTCACACGGAAtaCAAACGTGTTCCTTGGTGGATAAG
ko00030	0	K01810	0	contig09866	0	ttGGGTCGGAGGTCGTTACTCtCTCTGGTCAGCAATtGGGATGTCCATAGCAGTTTACATCGGCATGGACAACTTtGAGCAGCTGCTCAGTGGag
ko00030	0	K01810	0	contig19261	0	ttGCTtATTGCATTGTACGAGCACAAGATTCACGTCCAGGGaGTCCTCTGGAaCATCAATTCCTATGACCAGTGGGgaGTGGAACTTGGAAaGCAGCTGGCTAAgg
ko00030	0	K01810	0	SMcontig_14758	0	AATTGTGCTTCTGCTAGAAGCAGCTGTTGGCAATTCTCAGAAAATTAAGCAGATTATTAGTTGAGGTATCATGTGATCAATGTGTTTAACAAA
ko00030	0	K01810	0	SMcontig_58780	0	GCAATTCTGCCACACAAGGTTTTCGAAGGAAATCGTCCGAGCAATTCGATTCTGTTTGACAAACTGACTCCATTTGTTCTCGGATTGCTTATTGCATTGTACGAGCACAAGATTCACGTCCAGGGAGTCCTCTGGAACATCAATTCCTATGACCAGTGGGGAGTGGAACTTGGAAAGCAGCTGGCTAAGGTGATCCAAGGTGATTTGACAAGCGACGCCCNAGTCACGTCTCATGACTCGTCCACGAACGGTCTCATNCGCCTTCATCAAGTC
ko00030	0	K01835	0	contig08722	0	CTAATCAAAaTAATATAAAATCAATCCAATTtCAAACAAAAaTTAATGAGTACTATAAaGGAAaTAAAATTTTTAACTTAAAGTAGTGATATTTCACGTACCTTGTGCATTATGGTTTACAAGCCAAAAaTTTAAAaTTCTATCCcg
ko00030	0	K01835	0	contig22245	0	GATGAACTCAAGAAGGGTGCcATGATTTTGGAGCTGCTTTtGATGGTGATGGAGACAGGAACATGATACTTGGTAAGAATGGATTCTTTGTg
ko00030	0	K01835	0	contig31093	0	cATTCAAGATTGCCAAAaCAGACAACTTTGAATACACGGATCCAATTGACCAGAGTATCTCCAAAAACAGGgAATTCGgATCATATTTGATgATGGCTCTCGAATTGTCTATCGTCTGAGTGGAACAGGGAGTGCTGGAGCAACCATTCGca
ko00030	0	K01835	0	EB3O8BM02GI96I	0	TTAATTAATTAAGCTTAATTCTGTCTTTATGTGATGACGTTCGGTTGGTGACGACCTGTAAGTTCTCTCAGCTGCGATATCTGAAGCGCAATCTCAACCA
ko00030	0	K01835	0	EB3ZX6E01AT3O5	0	CGAAGCCAAGCGTCAGATCGAAATCCAACAGAGTCTCCTTATCCAGAAGGAAGTGGAGCTGGCCGATCTGAAGTCCAAGGT
ko00030	0	K01835	0	EW2_R1P08_C09	0	GCCGAGGTACTAGAATATGCTGTGTCCTGGAAAATCACCTTTGTCCTGGAATTCAAAAGTGCCTTGGAATGTCCTGGAAAATTACAGCTGTCCTGGAATTGGGAAAACCGGATCAAAAATGATCTTCAGAGAGTGAAACCCCGGCCTAATAAATGTAATTGTCAGTTAATAATCAGCAATCTTGGGCTTTGATGCTGTAGTTTGTTGGTTGTGCAAAAGTGTGGTGGTTTACAATGTCATTTATTATACTTGCATCATTTTATTTTCAGT
ko00030	0	K01835	0	SMcontig_3164	0	CCTCACCTATGCAGCTGACCTGGTTTGATGAACTCAAGAAGGGTGNCCATGATTTTGGAGCTGCTTTTGATGGTGATGGAGACAGGAACATGATACTTGGTAAGAATGGATTCTTTGTGTCTCCATGTGACTCTCTGGCTGTCATTGCA
ko00030	0	K01835	0	SMcontig_52845	0	AGAGTGGCTAAAGACAAAGGAAAAGAGAATATTTGAAGTTCCAACTGGCTGGAANTTCTTTGGCAATCTCATGGATGCTGGCCGTCTCTCTCTATGTGGAGAAGAGAGCTTTGGTACAGGATCAGA
ko00030	0	K03841	0	contig09106	0	gggATATTCATGTACCCTGCGACAAAGGACTGCCCAAaaGgAAaGTTACGATTACTGTaCGAGTGTATCCCGATGGCGTATATCATAGAGCAGGCAGGGGGCCTGGCg
ko00030	0	K03841	0	EB3ZX6E01EVAK1	0	CGCACCAAAGGACAACCCAGCCGGAACAATCTTCACGTTTCTCTTCTTCAGTGCATACTGTACGACGCATTCGTTCTCCTCAACGAGAACCGAACAAGTGGAGTAAACG
ko00030	0	K03841	0	SMcontig_25227	0	AACAACAGCTAAAACGGTTAGATAAAATAAATGGTTTCTCTTGCATATAAAAAATGGTGCTGGAAACCGAATCTCTCTACTCGTCTGAAAACAAATCTAAGTTTCCCATTGAATGTGAGTAAAGGCCACCATTAGGCTAATATCGAACAATTAACACGAGTCGGCCCAATATTCTATATTTATAGACCAACTGGTATAAATCGGCCTATTCGAATCCGTCATAAATAGTTATCAGAGTTTAAATTAAAGGCACGGAAGTGCACGTGAAAGTGCAGTCTCAAGTAGCTATGACTTTAAAAGCTTAAACTGCTAAGAAGATATTTAAAAGCTCCGGGTTCAAAGTGGTTGCGGGCTAATGAACGAACGGAGAACTGTAGACCGATCGAGGACATCCGAGGG…
ko00030	0	K13937	1	contig05277	1	TAtCGgTcTATATAGGTcaGaCGAtACCGGAaGCTgAAACGGCTTATTGGAACTTTCTTCTGTCAATGATATTCTTATTCCAACTAGATTAGAAGAATCAAGGgCTGTCTTGGCTCAAGAGTGttGggcTTTCCAGCTATgg
ko00030	0	K13937	0	SMcontig_27595	1	CTNTCCCTCTACTTTGGCCTTGATGTATTCACCCATCATGCTTAACACGTGCTGGATGCCCCAGGNTGAAGGGCACAATAGTACCAAGGATGATAGtATTTTATGTAGGTCATAATGAATTGATTTGTGT
ko00040	1	K00011	1	contig01376	1	cTAACTGATGCCcGAaGATGTTGATTGAAGGTGGACTGATGATGTTTGAAGATGAGCTGGAGATGTTGATTGAAGGTGTCAAGCGATTGATTGAAAGTGAGCTGGAGATGTTGATTGAAGATGTCAagATATTGATtGAAGGTGAGctGGAGATGTTGATTGAAGATGGCAAGCTTGAGGgTGGGTGAGCTGAAGTTATGCCag
ko00040	0	K00011	0	contig03616	1	aaTtGCTTCCATATCTTCTTGAaTgTGCCAAgCATAGTcACTTTAGAGATGCtGGAAGGGATTTCATTCCAGATAATCGGGCCCTTGCAAAATAAGGAAAaTCTTCTGTAATTGGTCCTTGCATATTGCACTGATAAATTCCCAGATGCTCTTGTATAGTGATCATGCTCTtCATCTCtt
ko00040	0	K00011	0	contig11836	1	CGTATGAAGCGGACACTGACGGATGGAAGGAGGCAAAGAAATTGCCGGAGGTTACCGTCTGGgAGAAGCAGTCGCCGGATTGGAAcGgAATGCTGTACCGGGTCGAAGGT
ko00040	0	K00011	0	contig22830	1	CGGgCACTTGGTGGAAAAAaCATTGaGACCTaCAAaGCTCTtCACGAaCTAAAGAAGGAaGGACtCATCAGGTCAGTTGGCGTGTCcAaCTTTGGAaTTCATCACCTGAAAGGATTGGAGGAGGCGGGgCTTccgactccaTCTGTCAATCAGATTGAACTGCATCCGTTTcTGAaGAGAGAAGAt
ko00040	0	K00011	0	SMcontig_57421	1	GCGGACACTTAGCACAGGGTGCAAAACACGACTATAGGTAAAAACTAGATAGGCCTAACACAGTTCGTTCTTATTAAAAGtAACAGGAAGCTTGATAGGAAACTATTGTAAGAATTGTCGATAAAGCGAGNCTTCATATANCGCCTGATGATTTGAACTGTCAGAATTCTTCCTTGAAAGGATAGTGACGATGATCGACGCAATCGTCATCACAGAGACGTATTCCTCGATCACACTTGTAAATTTCCTTCACCTCATCTGCTGTCAACTCAAAGTCCAGAGCCTCGAAGTT
ko00040	0	K00011	0	SMcontig_62919	1	AAGCTGATCGAATTCTGTCAGGACAAGGGAATAGCAGTGGCCGCTTACGCTCCGCTGGCAGGATTTGCTCCAAAGAAAAGAGAGGAAAAGGGTTGGCCGACAATTTACACAGATGAGACAATTGGACGGATCGCAAAGAAACATCAGAGGACACCTGCGCAG
ko00040	0	K00012	1	SMcontig_39871	1	GGGCCAAGTTTGAAACCAGGGAAGGCGGGTGTGGTGCCACAGAAGAAGCAGCTGAATCCAGAAACTGATCCAGAGNAGCTGACCAANTTCTTGTGTGGAGGCAACATCCTAAAGGAAGGCAGTGATCCAGAACTGAGACCAGCTTCAGAATATCCGGACTGGCTGTGGTCTCTGCGATTAGACCGTAAACCACTGGAACTGGATGAGATAGAACCTGATACTTGGCATTACTGGA
ko00040	0	K00078	1	contig12811	1	GtCTGAaCCAGAAaCTTTTACTCAAATTACATAAACATTGTAAGCCTACACCAGTTAACAATTAAAATACATTtGCATAATAAAGTGCCTGATTACATTCATGCACCAAATAAATATGTGCGCTAAGCATTAAAATAATAAGAAATTAAATAGCTAAAGAAATTGTTACAAACTATCAACCTGTGTGACAGTGTCGGTTACCACTAGAAATAAGAAATTAAATACCTCATGAAATTGCTACAAATTATTTATATAAAAaTACATATTGCAGGCAATAATCTAAATTGAAGCAATTCTCCAGCAAACTACTTATGGCTAACAAAATTGCTCCAGACAGCATAAGGCTATTATTCCAGCCTTTTAATTCCTTGACATTTgTtCAATGATGCCCTTAGTCAT…
ko00040	0	K00078	0	SMcontig_63222	1	ATTAtGACCAACTCCGACAGGAGCTGGCGGCAAATCCTATTGGCGACATCCGTTTGGTCAGCGTTGACTTCGGATTTGCNTTCGACTGGGAGACGGTGGAGAGGGTTGCGAAGAAAGANTGTGGAGGTGGAGTGATACTGGATATTGGCTGTTATGGCATCCAACTTGCCAGCCTCGTCTTTAAGAAGGAACGCCCTGAGAGGATAGTTGCCAACGGAGTGCTGTATTCGACCGGAGTGGACCGGTCGGTGAGTGTAACCCTTTTTTACAAGGGTGGTCGTATGGCACAGATTCTGATAACAGGAGACAGNCTGCTATCGAATACAGCACATATTTATGGTACTACGGGAACTTTAACCCTACCCAACTTCTGGTGTCCGTCGGAGCTTAAAACCCCCA…
ko00040	0	K00128	0	contig01556	0	GAaCTTCAAAaCACACTGGaCtGGCCcAAaTATCTCCTCCTTCGCTATAACCATCTCTTCTTTAACGCCAGAGAAGATGGTGGGTTGTATGAAATACCCTTTGTCTCCATGCCGACCACCTCcAaTCT
ko00040	0	K00128	0	contig08187	0	ggcAAATAGTACGTCTTATGGTCTTGCAGCTGGATGCGTAACgaacaacaTCAACACGGCAATCACGATTGCAAaCAGTCTCCAGGGAGGCAGTGtctggATCAACTGCTGGGATCCATGTTCTCCTCAGGCTCCATTTGgTGgATACAAGCAGTCTGGATTTGGGAAAGAGCTTGGACAAGAAGCGCTGAAGGCATATACACAAACGAAGACGGTGGTGATAAAAATTCCACAGAAAACGTCCTAGGCTCTACATGATGTCCATTATTGGAAATGCAAATTtGCATATGCTGACTGTTACAGCTTATGAGCTAGCAGATTtATTATTGGCAAAAaCATATATTATGTTCTTATATTATATCCAATAATTCATGTGTTATTATATTACATGTATGCTAT…
ko00040	0	K00128	0	contig13550	0	TTCAAAATGTCGGGACAGGGAAGGGAaTTTGGTCAttAtGGAGtGGAGCCTTACCTTGAAGTGAAAaCGGTTTACATCAACCTGCCTGTCAAAATCTAAAGTGAAAAaGAGTTTGTTTCAGTTTTGTGGAAaTTAATGgCATtGCTTTtCCTAAAACCGTTAAg
ko00040	0	K00128	0	contig25082	0	TTtAAACATGaTTATTAGTGGTACTAATTtACTAAACAACTGGACTAAACAACTGGAACAAACACTCCTTTCACTTTAGATTTTCACGGGCAGGTTGATGTATACCGTTTtCACTTCAAGGTAAGGCTCCACTCCATAAAGACCATATTCCCTTCCCTGTCCTGACATCTTGAACCCGCCAAATGGAGATTGAAATCCGAATTTTAGATAGGAATTCACCCAGACAATTCCAGCTTCAAGTCCACTCGAAACGATCAGAGCAGTCTCGAGATCTTTGGTGAAGACGGCAGCAGCCAGACCAt
ko00040	0	K00128	0	EB3O8BM02GFNTU	0	CAGATTGCTCTTCCCAGCACCCTGTAGGATGTACTGTCCCACCTCTGTTGATCCAGTGAAGCTTATCTTGTTAACATCTGGATGGTTTACGAGAGTG
ko00040	0	K00128	0	EB3ZX6E01A7KNX	0	CAAAGGCAGCTCAACGATCGTGGCATGAACAAAACAGCGACAACAATAGCAACAACTAAAATTATGAGAACAAAACAGT
ko00040	0	K00128	0	EB3ZX6E01BRMZJ	0	CCAGCGTCTCCAACGACGCCAAGTAGACTTTTGTTTCTCGCTCCATCAGGTCAGCTAAGATGTTCAGAAGTCTGCCACGATCGGCTGCATCC
ko00040	0	K00128	0	EB3ZX6E01DL59V	0	CGAACAGTCTTCAAGGCGGGAACTTGTCTGGGTCAACTGTTACGATGTGTTTGATGCCGCTTACTCCGTT
ko00040	0	K00128	0	EB3ZX6E02GAFVU	0	TCTCTTCTTCAACCAGGGCCAGTGCTGCTGCGCCGGCTCACGTATATTTGTTGAGGAGAAGGCGTACAAGGACTTCGTGGAGCAGTCTGTCGAGAAGGC
ko00040	0	K00128	0	SMcontig_13729	0	TGGAGTTGCCTGGGCCAATACCTACAACGTATTCACCTCTCAGGCTCCATTTGGCGGCTTCAAAATGTCGGGACANGGAAGGGAATTTGGTCATTATGGAGTGGAGCCTCACCTTGAA
ko00040	0	K00128	0	SMcontig_27497	0	AAATGGTCGGCTGCATTGGCTGCTGGTTGTACGGTCGTCTTGAAGCCAGCTGAGGATACTCCACTCACTGCTTTGTATGTTGCCGCTCTCACCAAAGAGGCTGGATTTCCTN
ko00040	0	K00128	0	SMcontig_61169	0	AGATGGAGTTATTTGCCCTCTGAATCACTTCCTCGATGGTCTTGAACTTCATGATCTGCATNACTGGTCCAAAGATCTCTTCTCTGGCAATTCTCATGTCATCCTTGACATCGGCAAATACGGTCGGCTCAATGAAATATCCTTTATCTCCAAGACGCTTTCCGCCAGTACAGAGTTTGGCGCCCTCCTTCTT
ko00040	0	K00699	1	contig00881	1	TTTTCATTACTCACTGTGGAaTAAACGGACTACACGAAACGCTATATAATGGTGTTCCAATTATAGGATTTCCATTGTTTGCAGAACAACATCAGAATGCCG
ko00040	0	K00699	0	contig03825	1	TAAGGCGGTtGACCATGGTTGATGCAGtACAAaTATTTGGCGACaTAAaCTCTGATCATCAAAAGCGACGAGAACTGAaGTCGGTAtGTtGtACAGaTTa
ko00040	0	K00699	0	contig13635	1	ATACAaTgCATAACTCCACGAGTCTTTCCTCtCTAGtCATCTTTGATGTACACTCTTGAATTAACAGCGATGAGATTCCTTTGAAAATCGTTCATATAACACTCCAAATCTGCGAATCTAAACCCCGAGCATTtCTATGGAaGTTtCAATTATTAAaCATTATTTAcgAAGATGCATTAAAAGCAGGACAACTACTTgTTTGTCTGAAGATTAGCACTAAGGTCGTTCAAGGTAATTTATAAGCAGTTTGATATAAGATAATCGATTCGCTAGCCCTCTAACTCTATGAGACGAACAGTAAGGAAAGTCCACTTGTGCATGGACCCCCTTCAAACAGCGTACACCGCCCGCTTATTCCGGTCTTCCATTACGCGTTTtCTTTTCTCCAGCGCTGGTTTt…
ko00040	0	K00699	0	contig21235	1	AACGAACTTTTTAACGCTTCACGCCCCTAAAaCAAAACGCcTAaCTTTTATAgAacGATAGCAGGAGAACGGTCACGTGATTGTGAAAGACCGCAGAACAAGAGGACGGCaGAaCcATAGA
ko00040	0	K00699	0	contig21717	1	CAAGAAATTTAACAATTACTTCTTGTGgAAATAATTtACGCAGTCGATCCGAAGCTGAGCAGAATAATTCCATCGGATTTTtCGGCTACATCTTCCAAGTCTTTtGGTAGTTTTTtCGG
ko00040	0	K00699	0	contig26318	1	TGTACTGACTGACCAAACTGATGATGTATCATTCCTTACCAGAACAACTGAGCCCGTCTTCCTGTTTTCCCTCAACATATACTGCtAGTAGGCCGTTGGCTTGTGtCTTTTTGAGAAACAGATCTATAGTGATGGCCATCTGTTGGCGGTtGATATATTTTATAGATTTTTtAATGGGCTAGTATGCAGTGATGTTAACTATTATCATCAACAGTTAGAATTACTTTGGGgCATGTATGAtGTaGATgAAaGTTATTGTATtGCACTgTGTTTTTttAGa
ko00040	0	K00699	0	contig27735	1	ttttACCACGTTTCTAGTATCTGGAACTGCAAAAATtCACCATTCTTTTTAGCAGCTAAGCTGTGGAGCTTTCCCGGCGATCTTGCGGTTGATGCaCCTGACTACTATCCTACaCCTTGaTATTtAAAaCACCAAATTGTCCTAGAGGTTTTAACGTTGCTTATGGCTGCAAATAAAGAACTGTTCGTTGCTTGAATTCCGGTTACACGCCTTCGAAAGCATACCATCTTGTATAAGAATCGTCTAAGCTATAGTTTTAAATGAAGATCTCcTGTACAGTATATATGACCCGTGTTTACTGTGTGTGTCCGCTGTTAATTCTGATTATGAATTTATTAGAGGCCAATTGATTTACCTCCATCATAAATTGTGTTGGCCAGATTGAGGATG
ko00040	0	K00699	0	contig28615	1	tGTTGGGTGATATCATAGGTTAGATGACATTAACATCATTTGATtCCTGCGTAAGGGTTtCAAGTAGTGCAACGTTCTTTCACTGCACTGTGTGGTGTGTATAGAATGTTTCAAATAG
ko00040	0	K00699	0	contig29140	1	TtCCCACAATtCATGTGCATTGCGGgTtcaCTGAATTACTtGTAaTGgATCTtCTGaCTTTTtACTCCTATtGtGCATTCATCTGGTAATTTTtACAAAaGCTACAAaTCCATTAGTGTTCTCGCCATTGAGAATAAATATCTTGGGAAGAAGTGTCTCATTACACAGCACTCATTTTTTCAAGTATTAAATCATTGGATCTCAGTTTtCATATGAATGGATGCTAACTGTTGAAAaTGTTTTACGATCTGTTACAAGCACCTCTAGTCTCGAACAGTTTATGCTTCATTATACATGGAAAAaGAAtGTTTAGGAATTCTTTGCCAAAAGATCTCCACAaTATCAGCTGTCCAGAAaCTTATtGACTAGACtCTGTATACATGATGCCAGATATTTTTG…
ko00040	0	K00699	0	contig31094	1	tttAGTAATCTATACAAAATGCTAAATACAGGATCAGTTAATTCGATTGCTAACTCTTAATGATTGAGATTATTTGTGATGAGCAGAATTGCAACAAACATGCAGTTGTCGGCTTCTTTACCTCACAGTTCACACTCCTCGGaCTCAACCGGATTtGtAGcAgCACCATTGCTCTGATCCACTCTGCTTCCAATCGAGTCCAATCCAATCaCAATACTGCCATGATCaCTTAAAAACTGCTTCTGCAACACTGAGTCTAGGtCAACAGCTGCCAACACTGCATcc
ko00040	0	K00699	0	EB3O8BM01DNHNA	1	TGGCTGAGGACAGACATGGAGTTAATTTTTTACGTTTATTTTGTTTTAAATTTTACCCCTTAAACTTATCTTGCCTGTGTTTCATATCACTTGTGCCATACCAGTTTAGTCTTATGGG
ko00040	0	K00699	0	EB3O8BM02IIHE9	1	TCGCTGTGGTTCGCTGCGGAAGATCTTCGAAGCGAGAGAGACGCGGTCCTTGTAGCTGGAATTGGTTAGCACCTCGACGATCTTATTGTAA
ko00040	0	K00699	0	EB3ZX6E01BDZV0	1	ATTGAGCACTGGGCTATAGTTAAGATGAAACCGGTAATATGCTGCGTTGTTAATAGCCCTATTAACCAGTACAATTCACTTACGTGTGCACT
ko00040	0	K00699	0	SMcontig_11836	1	TCTGGCTTCCGAGCACTCTCCGACTATTCTCAAATAACGGTCTATTATTTTCTGGGAAAGTAATAATCATGTGTGTGTANGNNTATTATTATTTGTTTATTATTANNATTGTGCATTTATTTAGCTCCATTATATCTAATGAGCAAGCATCAATCGATGGCCCTGAGCAGATGCGTACAAAGTACTTGTATGAAGTCCCTACACAAGGTGTAGTGATATTGGATAATGGAGTATTCCATAGCATACGTAAG
ko00040	0	K00699	0	SMcontig_15007	1	GGGCTCTTTAAACGTTAGCGCATCACGAAGATGACATAGTAACCTGGGGCCAAATGAGAAACTGGGAGGATAAAAAATTATCATCATTCTAAGCATATGAACACATTGCaTGCacTATCCTCCATTACACAATAATCTCTCCTCAGACCTGAAGTTTGAGAAAGTGAGGCTTCTACAGCTCCGCCCATGACTCGTGGCCATTACCCTGCACACTGAGTNAAGG
ko00040	0	K00699	0	SMcontig_26052	1	TATGTTGTTAATGCTTATTACTGGACACTGCAGAAATGGACATTTNCGTTATGTTATGTCATATATGGTTATTTGTATAGCACCTCTCACACTTAAATGTCTTAGATGCAGCTCGTATTTGTGTAGTGTTTTCTGCTGAAATTAGCATTTGTTTaATAAAATTTaCTTaGTATNAAtTTCtTgTANNAATTGCAACTGATTGGTTTGAACTGGGTGGAAATTATGCTCTTAACTGCAGTTTTTTTCAGGACAAATTGCTTTTGTGCTCTCTTGCAGAGC
ko00040	0	K00699	0	SMcontig_28720	1	TTTTGCCGAGGCACAGGAAAATGAACGTTAAAACAATGGCAGAGATGGAATGCATATGTACGCTAATAAAACATTGGTAGAGCCACGATGTGTAATAATGCACGGGCATGAGGTTCATTGTATTGGTTATTAAAGTCATTTCATTTATGGTGAGCTGTTTTTGCTAATTAGTTTGTAACAAGTTGTTGCACGGTGGNTTTTCGNTCANCTGGCNAATACGCTGTTTA
ko00040	0	K00699	0	SMcontig_30916	1	TACTAGAAGATGCAGATTTTAGAAAATTCAACAAGAAAAAGTTTGATGCCGTGAATAAGTCACTGATGAAGAAGAAACCGAAAAAATGAATTTCTATTAAACCGAATGTATATGTGTGAAGCCGTGTATTCTTTGGTGCCATGTTGTTTTGGTGTCTAAGACATTTCCTCCCAGACATTTCCC
ko00040	0	K00699	0	SMcontig_31	1	CATTGCAAAATGTCATGGCTGCAAACTATATCAACACCTACTTTTGATAAGGCCATACACTCCATACAGTATACATGTATTGAAATATACTTGTAGCAAACACAACTTGTTTTGGAAAATGACACTAACACTTACCTATTTGAGCAGCTACAGAAACCANTTCAGAAACCTCTTAATAAATAAATTTGTTTTTTTAGATTACTTCATAATATGGTATTATATACAGCAGGGCtTTTTTTGTAAAAAAaATGTAAAGAACCGGTACTAAGTAATAGGTGCCAGTACTAACTAACCGGAA
ko00040	0	K00699	0	SMcontig_33319	1	TGCTAGTAGAAGTCTCTGGAGTGACTACAGGGAATGTATCGGTCTCGTCAGGAATCGGCTGGAGAAATTGGTCTTCGGCAGCAACTGAAGATGGGAACAGCCGCTGAGAACCAGGATAGAAGAACGTTCCTTCAATATTCGCAATATAAATATGCAGTTCCGGTTGT
ko00040	0	K00699	0	SMcontig_41007	1	CTTTTAGGCGGTCCATGTAATGTCAACATCTGAAAGTATCTTCCGCAAGAGATGAACTTCTTTGCGCCTCAGTTCCGNTTTTTTCTTCTTCGTACGTGTTTGCTTGGAACTCTACAGTCTCTAGGTCCAGATATCTCTCATCCAGCA
ko00040	0	K00699	0	SMcontig_46791	1	CACTGACTGCGCTGGTTCTAACCATTCTCGCGTATGCCATcTCACTTGGAAACAGTACGGATCAGCACAGGCAGTTTTTCTTATCAATCTCTGCGTGGTTCTAATCCTT
ko00040	0	K00699	0	SMcontig_56475	1	TCCACGCATCGAGTGAGGTTTCACATCATCACCAAAATCAAATGACACAGTATGTCATTACCAGCATCATGTTGTACATCCAGTTCATCATTTCCAGGATCGTGGTGTTACGACATAGAAAACACGTGAACCATGTACGTATGATAAGGTT
ko00040	0	K00699	0	SMcontig_60510	1	CTCTGCCGCGTGGGAAGAGATTGGTGAGGGAAACGAACTGGAGGACACCTTTACCCTCCTCCACGATGAAGACTCTGGACGAGGCCGTTAAGAAGATCATTAGAATTCCTTGGTCTGCAGCCGTGCGAGCGATCAGACAAAGTTCCCGAAGGCAA
ko00040	0	K00854	1	contig20908	1	ACCTGACGTAACCATAGAGATTGgcTCCGTTtGAGAATGACACCAACACCGGCCACCATAAACCACTCGAaGCTGAGGgAAaGAaGTGTCGCAAAAaCAAAGATCACCCA
ko00040	0	K00854	0	EB3O8BM01AHMX3	1	CAGGTTAGTTATAGAAAAGCAGGCCTGAAATTGGAGATGAATAAGAAAAGTTCTTGTTATGGTAGACTTAA
ko00040	0	K00854	0	SMcontig_19721	1	TGCTTGATACTAATGAGATCCTTGTTGGAGAAGtTTTAGAACGGGGGTTGTTTTGATACAATCTCTATCCTCTATCGTTCGTATAGGCCTACTGGACAAGAAGATGCGAGGAATAA
ko00040	0	K00963	1	contig10153	1	GGTAGAAaTAATGAACCGACGGCTGTCCAAAAAaGCCCATAGGTtACTTGTTTCGAATAGGCTACACGTTGACAAAATCTTTAATAGTTTTAGCAGAAAAAAAAaCAAATAAAACACAAACTTATGCTaGTAAAAAAAAAAAAAAAAAAAAAAAAAA
ko00040	0	K01195	1	contig28677	1	ATACCAAAAATCGCCACAATAGTTCCCCTACAAAGTGTTtCTGCCTGGCCTGCAAGTGTCCCAATCCAAATATCCTTTTAGAAGATGAAAGAATGATCAATTGAAATTATCAAAGAAGGATATGTGGATCAAAGAAAGACCAATGGAAGTAATAAAAGGAAAaCGCaTGGAGATGATCAGAAAAGATCAATGGAAaTTACCCAAACTAGATCCATGAAGATGATTAAAGGAAGATCAATGCATAATATTGTCAAAGGAAGATTTGTGGAGTTAATAAGAGAAGATCAAAGGAAAGACCAACGAAAATTTAAAAAAAGAAGTTCCGTGGAAATGATCAAATAGAGATCAGTGTAAATTGTCCAAAATAGATCTCTGAAGATGATCAAAggg
ko00040	0	K01195	0	EB3ZX6E01CI868	1	TGCAATTACAACAGGGGATTATATAGTTATATTTTTAATTACAATAAATACAATGCTTGGTACTACAATATTAAAGGGATCAAAGTCCTGCTGATTTGAGAATAA
ko00040	0	K01195	0	SMcontig_47633	1	CGGAACCGGGAACGTCGCTTCTTCCAGGTCGCGGTTGGCATCGAAGAATGTTCGACTCAAGAGGTTGAAGACAGCTGCAGGGCAGGCACC
ko00040	0	K01195	0	SMcontig_51759	1	CTACCCTCCTTACTACAACTACTGTGCTGATTGGCCTGAAGCCGCCATTGCGTCCAATGCTATGtATGGTCGCAGCTGGATCTGTGGAAATAGTATTTGGAATTTGGCTGATGGTGATCAGCGCCCGT
ko00040	0	K01783	0	contig28298	0	CTCAATTCCCCTCTCACCACAACTAAAACGCtGCATACATCTTAGCCTGCTGTGCTTTATTTTTCTTGGCACAGTGTTCAATTTTATCCGTTGGACTTAAATGGAAGCTGGATTAGTGAAATCCGTTGGACTTTGTTTCAAATTCCCATTCAACTCTCTGTTGAACCAAGACTTAATGAGGGTCTGACCTGCTGCTGAGACTTCTTGCGAGATGATGTTGGATCCTGATATACAGTCTCCAGATATCGGGTCAGAGTCTGATGTCCAATGTCCAGAGGCAAAGATGAaGCCCGTTGTACGATAtCCAGTCCGTACa
ko00040	0	K03331	1	EB3O8BM02ISA7P	1	TGATGAGGACCGAGTTCCAAGACCATGGTCTTAGTGAGATTGTCCAGAGCCCCTTTGGATGCTCCATAAACAGCTTGAGC
ko00040	0	K03331	0	SMcontig_33480	1	ACTCTTTCACAAGTGAATCCAAGTTCTCCTTCGTCTTGCTGAGTGCAAATGTCTCTGCACCAGCTTTCGATAATGCAATTGCAATTGCTCGACCG
ko00040	0	K13247	1	contig02351	1	GGCTATAAGGTGATCATCTACGATGTTGATTCAGCACAGATGAGCTCAGCCTTGGAAaCATCCTAAGTCAGCTGAAGGAACTGGAAAaGTCTGGACTGCTACGTGGTAGCCTTTCAGTTGTGGAACAACaTAAGCTGATCAGTGG
ko00040	0	K13247	0	contig07321	1	ctACTCTTGGATACAAACGTCCAAGTGAGCCTTtAAAaCTCGGTGACCATGTCCTTCTTGCCACGCCACTACCGAaCAACaCAGCACAACCATTGAGCTCAGATA
ko00040	0	K13247	0	contig09467	1	aCTGTGAaCGCTATGGGgAGATGATCTACGACATAGTATCTAGTTTTGGTCCTCATCCaCACCTTGGTGGAGCAACAGCAGACCACATCGTGAGTGATCTGGAGCAGAAGGTACCAGTGGACCAGCTGGTGCAGAGAAGACAGTGGCGCGACACCAGACTGGCTGCACTGGCCAAACTGAAGAAGGACTTAGAT
ko00040	0	K13247	0	contig27653	1	cGCCAATCGGGATCCAATGATagCAACGACACAGTCTTTTCGACGAATCTAACGGAGCGCGGACGTGACCAGCTGTAACAACAATTGTTCATTGTTCTTCTGCAACTGTGTAGATATTCAGACAAATCGTTTATCTGATAGTTGCCTATACAGTTAGTCTCTCAGTAGGTCCAAACCCGAGGCTATAACCTCCTCCGCTGTTACCTTCTGTGTAACTCTGACCTCTAGCTGTAGGCCTATGTTCGTATGTGCGGTAAATAGTTAGGGgTCGAGGACCgATCGATAGCAACAGTTCACGAAGTCTGTCGCAAATGCCATCTGATCGTTTGTTACACAACTGAATCGGCTCCTCGTGATTCCATCACTCCTCCTCTTCCGCATCCTCCTCCTCCTCCTATT…
ko00051	1	K00008	1	contig06043	1	cggaaaaaTGGGGGCCAACCACACTGTTAAGGTTGATGCGAAACTGGACACACGTGCGATGGCCAACAAAATTGTGGAAGTCCTTGGTGGACATCCGGATGTTACGGttGAATGCAGCGGaGCCGAGTCCAGCTTACAAaCCGGAaTCTaTGCAACCaa
ko00051	0	K00008	0	contig18301	1	ACAGGCGTGCACTGCCACGGAAaGAGGTtCCAGAAGCGCTCCTTCcTCAAaCGACACGTGATCCGGAAGCTTGAAGCAGAAaTCAGCcGCGTGAaCATGG
ko00051	0	K00008	0	contig22677	1	tATCCaTCTTTCTGCTTtCTCGTGTAAGAACATGTTCGGCAAAGCGATATGTTATCTCGCTCGGCTTTCCGACGAGAGCCGTGTATTGGAGATCATAGCCACTCACTTTCCTGTAAAGCGCTTCAAGACACACAAGGAAAGCACCGTGACCGTATCTTGgAaGGGCGGCTCTGTCTTGAAACTGGAGGTCCATATTGCAGGCGATGACTGGAATATGTTTCTCTGATATGGTCTCCGGCTGGTGATTCGGTTTACCATCGGACGTCAATATGTCCACTAAAAGTTGGAGCGATGACTCCCAGCGCTTTGGTTCACCCAGAAGTATGATCGCTTCGACTCTTGGGAAATCTTTTTCCACATAGCCATGTATAGCAACTtCcTTCGGTTGTCATGGTCGAT…
ko00051	0	K00008	0	SMcontig_10600	1	AGATTGTGCAGCCGAGCACCCAATCATGACTTTGATGGCACCGCCCGCTCCTGTTCGTGAAATTTCGAAGGCCTTGACCGACTCCTCAAGCGTAAGGCGtATGTGTTACCAGAGGTTTGAGGTCCACAGCACCTGACGCAACCATTGCCAAGGCAGTCGGAGTAC
ko00051	0	K00008	0	SMcontig_40213	1	TGAAGATTTCGTTTGTACTCAGACTCTCGGTCGCATCCAAGTGCACGGGCCATCACCGTGTTCTTACCGAAAAAGAACCTGCTGTGAGCCCAGCCCTCTCGAAGTTCTTCTGCGATGGCATTCTGGAGATTTCGAGCGGATACTACGAA
ko00051	0	K00011	0	contig01376	0	cTAACTGATGCCcGAaGATGTTGATTGAAGGTGGACTGATGATGTTTGAAGATGAGCTGGAGATGTTGATTGAAGGTGTCAAGCGATTGATTGAAAGTGAGCTGGAGATGTTGATTGAAGATGTCAagATATTGATtGAAGGTGAGctGGAGATGTTGATTGAAGATGGCAAGCTTGAGGgTGGGTGAGCTGAAGTTATGCCag
ko00051	0	K00011	0	contig03616	0	aaTtGCTTCCATATCTTCTTGAaTgTGCCAAgCATAGTcACTTTAGAGATGCtGGAAGGGATTTCATTCCAGATAATCGGGCCCTTGCAAAATAAGGAAAaTCTTCTGTAATTGGTCCTTGCATATTGCACTGATAAATTCCCAGATGCTCTTGTATAGTGATCATGCTCTtCATCTCtt
ko00051	0	K00011	0	contig11836	0	CGTATGAAGCGGACACTGACGGATGGAAGGAGGCAAAGAAATTGCCGGAGGTTACCGTCTGGgAGAAGCAGTCGCCGGATTGGAAcGgAATGCTGTACCGGGTCGAAGGT
ko00051	0	K00011	0	contig22830	0	CGGgCACTTGGTGGAAAAAaCATTGaGACCTaCAAaGCTCTtCACGAaCTAAAGAAGGAaGGACtCATCAGGTCAGTTGGCGTGTCcAaCTTTGGAaTTCATCACCTGAAAGGATTGGAGGAGGCGGGgCTTccgactccaTCTGTCAATCAGATTGAACTGCATCCGTTTcTGAaGAGAGAAGAt
ko00051	0	K00011	0	SMcontig_57421	0	GCGGACACTTAGCACAGGGTGCAAAACACGACTATAGGTAAAAACTAGATAGGCCTAACACAGTTCGTTCTTATTAAAAGtAACAGGAAGCTTGATAGGAAACTATTGTAAGAATTGTCGATAAAGCGAGNCTTCATATANCGCCTGATGATTTGAACTGTCAGAATTCTTCCTTGAAAGGATAGTGACGATGATCGACGCAATCGTCATCACAGAGACGTATTCCTCGATCACACTTGTAAATTTCCTTCACCTCATCTGCTGTCAACTCAAAGTCCAGAGCCTCGAAGTT
ko00051	0	K00011	0	SMcontig_62919	0	AAGCTGATCGAATTCTGTCAGGACAAGGGAATAGCAGTGGCCGCTTACGCTCCGCTGGCAGGATTTGCTCCAAAGAAAAGAGAGGAAAAGGGTTGGCCGACAATTTACACAGATGAGACAATTGGACGGATCGCAAAGAAACATCAGAGGACACCTGCGCAG
ko00051	0	K00100	1	contig12246	1	aaTGGTGCGCAGACCACTGTCTGTTGTGCTGTTGATGAAaGCCTggCAAaTGAAaGTGGAAAaTATTACAGTGATTGCAAAGAGACgAG
ko00051	0	K00100	0	contig26177	1	aGCAAaaTaCATGGTAAaTCCGTTGCTCAAGTCTTgCTGCGcTGGGgAAtACAGCAAAATTTCATCGTGATCCCGAaGTCCACGAATCCTGAAAGAATTGTGCAAAATTCTAAAGTATTCGATTTCAAGCTGTCAGATGAAGACATGGCCGCTCTGGGACGCAAACCGGACGACTTCAATGCTGGGGAAGACGGTTTTAATCCAGTGACCAGTCCCTGGGAAGGATGAAAAGGATCTAAATTAggcctacATCAAATCAGCTCAGAACAAAAATG
ko00051	0	K00100	0	SMcontig_59355	1	GACCCCTGCTGCAGACAAATGCTGATCGCAAGTAATTTGATTAATTTGAAGACATGTAACGTCTCCCGTGTTTAACAATGTTCGTGTAACCGCATAAACACTTGGTAAAGTTCGATGAAAAGGCTCGAAATATTGGTAGCTTTGGCCAAACTGCAGAATTGAAACACCGAATGAAGATCAATATCACATATACAAGCTATGACCGACCGTTGAAAAAGAAAATAAAAAAAAACTAAAAAAAAAGAAAAAAAAAAACGTTTAAAAAAAATGCTGATAATGACATCAGA
ko00051	0	K00754	1	SMcontig_8063	1	CCCGTGTGGACTCGCGTGTGTCAGCCCTGTGAGGGTCNTGTGGGGACCCATCTGGGCTTGTTGGCTGGATAACTATATCGAATGCTTATCAGGAaaATTCGCTCATATTCCTGTGTTCAGGTCTCTATCTTTCCAGCTTTATTTCGTCGATTAGGTTTTTCATCTATTTTTATATACACGGAAGGAAACGATTGGCGTGACCAGAATTGCTGATGAAACGTCGCTTTAATTTCTCATTGATTCTGCTCGACGAAGCGGTTTAGACTCGATCAGCAAGTGCGNTTAATTGGAGAAATTTCATCGTTTCGCCTGGAATTGGATTTTGCAATTTGCATGCGATTATTTCTGCATTTCTAATTTAATAATTTGTTTTCTTTCCAATTGCTGTTTTCGGCAGTA…
ko00051	0	K00844	0	contig16678	0	CACAAAACTCGtCCTCGaaGgaGTTGAATAtCGACAGATtCACCAgaGACGACTGTCGCTACGTACAACATATCtGCTGGCAGGTCTCACAGCGCGCTGCATaCCTGGCCGGAACAGCttGTGGCATCAGt
ko00051	0	K00844	0	EB3ZX6E01A8WSG	0	GTGGAACCAATTTCCGCATACTCGTCATCGACCTACAGGGTAAGCAGGTGGGCATCAAGAACAAGATCTATCCGATCGGCGAGGGACTGATGTCTGGACCAG
ko00051	0	K00844	0	SMcontig_50090	0	GCCGCTGACCAACACAAAACTCGTCCTCGaAGGaAGTTGAATATCGACAGAtTTCACCAGAGACGACTGTCGCTACGTACAACATATCTGCTGGCAGGTCTCACAGCGCGCTGCATNCCTGGCCGGAACAGaCTNGTNGNAtCANTCAtAGaTCATAGATCGTCTAGAGCCCGATCACGTGACCGTGGCTGTCGATGGTTCCCTCTATCGATTCCATCCGCACTTCAAGGATCTTATGCAGAACAAGATATCGCAGCTGATCGAACC
ko00051	0	K00844	0	SMcontig_56142	0	TCCGAGATGTACTTGGTGTAGAATCGATTCCTCTCGAACATTTCGTCTGATCCCCTGCCNCCGAAGAGGAGACCTTTCAGGGTCAGTTCGCAGAGCAGCAGACGAACCAACTCGCCCATGTACATCCCAGATATCATCTTCTCAAACACTTGCTGAATCTGTCGTCATCCGTTATC
ko00051	0	K00846	1	SMcontig_51885	1	TCGTCTTTGTTGCATTGTTGTACCATGGGTAACTATAGATGCAATGTGTTTAACTACTGACGTGGCAGTGGAATTACTCGGTATTTTTTCCTGTCATTTCTTGATAGTGAAAGATCCCTGGCAATGTT
ko00051	0	K00846	0	SMcontig_61362	1	CCTGCGCTCGGATGGGTCACCGTGGCTCCTGCGCCTGGACCTTACATTCGTGAGaATGTCTGATGCAGGACAGTTCTTTACCAATCGtAGTTCTCAAAGACTTCAAAGAGAAAGATGCAACTCATGCTGAGTGGGTGAAG
ko00051	0	K00850	0	contig04107	0	ACCGTTCTAATACAAGCCCTAATATATAAGTCTTCTGAAaGACTTAAATACTGTTACGTTATATTATATCATGTCCTGTTAGATAaTTCAATTCTAATGCAAAATGGTGGATGAAAaTGAAaGTTTCAAGATCTCAGATAGCcTGTTATTTGCACGTCTTGCAGCAGTAGGAGCGGAACGACGCTTCCTGGCAGTGATGACGGCCGAAAGCACCAACATAGTCTTTGCAATTGTAACTCGTTTTAACCCATCGGTATTAGTGCGAATCTTtGCGTAGTGGTCTCCATAGGGgCAATCTGAg
ko00051	0	K00850	0	contig09161	0	gtGaTGaTAaCGACTgACGCTGTGCAATATCCCgTGCAaTATTtCTAACTCGGATCCATTAACAGCTGCTTCCGCCCcAGTTGACACCcGAaGTTACCcAAGTAgCCATGCTaaa
ko00051	0	K00850	0	contig26056	0	ATAaTATGTGcAAaCAAAAAAGAaCACAGATTGACAAGAATATGATTAGCAGTTGTTTTTGACTGGCAGTTTAGATTCAaTGATTCTACAACACGAgCAAAAATCCTAGGACAACAGAGCGGATGAAGACGGAGGCAG
ko00051	0	K00900	1	contig09287	1	AtGTTTACACTTtAAgTGTAAaTTAAACTtACTTTCCGCAGATTGGCACAAATAACATGTCCTTAAAATCcTTCGAGTCATGACATGAATATTATGACAtGTTTTGa
ko00051	0	K00900	0	contig19829	1	cTtGACAGTCTAACAAATTTTCTGAAaTAGGGGGAAaTGCTTTGTTGTCTCAGAGGGgATGGACGCCCcTGGCACTACGCtGAaTTGGATTTtGGTACATGTaTaCCTTtg
ko00051	0	K00900	0	contig28278	1	cAATCTtCCTTTGTCACTCTGAATTGTAGAAACATTGACAAGAAATTAATTCATTACTTGACCACAGTGGGAATGCCTAGAGTTGTGTGGGCATGTGAAaTCTGGTTAAACTGGTTCCAGGTtACTGCACACAGCTACTAGCAtCACAATTGACTGTGCcTCAGATTCGTGTTTCTGTGTGACTTTGTGCATGCTGAAAACTTTAAAGTGTGGTACATAGAAGTTGAAGGTTACCAACTTGCTATTTGAGCAGAACAACCGATTTtGTTATGgc
ko00051	0	K00900	0	contig30551	1	ACTCTCTCAGgCcTCAaGACAAGTGTttCtATAATTGCTTGTTATGTTCTCCTTTTTCATCTCGTGTCCTCTGACAGGCCGTAGCTAGAAACCTGGAGAATGTTCAGCTTCTGTATGTTTGTGTATTGGGCTATtGGTGATTGTTTCAAGGCAGTTGTCTtGTATAAaGAATGAaGAAGGTTCTATGCGTATACTA
ko00051	0	K00900	0	EB3O8BM02HRZZY	1	TCTTCTGCCATCGAATGTTAACGCACTTTTTTTATTATTAAATCGGAATAAAACGCCTAGATCCCTTTGAATATGTAGACATTCACCAGTGGAACATTATGA
ko00051	0	K00900	0	SMcontig_10497	1	AAATAGTCAATGTTCTGAAGCGGCATCCAAAAGTTCTGCAGAACCATTCTCCTGATTTCTACCACTTCAGAGTCAATGGCTTGGAGGCTCTGGCTGATGCTCATGGCAAGCAGTCGCAACAAGTGACAGATGCAATACGTTTACTGAAT
ko00051	0	K00900	0	SMcontig_13887	1	AAACTATTATTAGCANTAATAGAAGTTCTGTGAACACTGTGAAGAGCAGTTCCNGAAAAATGCCATTTATTGTTGGATAACTGATTACAGCTGCAGCCTGAGTGCTACGAAACACTGCCTTTATGGCTGTTTAGTAAGGCTGTTTACAAATTAGANTTTTAAAttTTTTTTGCAACCAAGTGTTGTCGNCATTGGTGTGTTGGTTTACGATGACTTGGAGGGTAAAAAAAGCAGTTTACTTCAGAAGTATAAGCAGAAAGAATGCATACATGTAGTTCTACTTGATATGTTATTATCTTGGGTGACTGTTTCTTGTAAGCTGTGCGAGATATGCATAAAGCTTGCTAGGTGTATATTGTGTTTTTTAATGTGCATGTTAAG
ko00051	0	K00900	0	SMcontig_33906	1	ACCTTGGATATGTTGATTTGGAGCTGGTTGAAGCAACTCGACGAATGTGGTGGTGTGGAGATGATACTGGTGTCAGTGTGAANTNAGTGATNAGTgANTGAGCAGCATTTGTCGTTGAGTGTCGTGCTGTGGAAGCCAAGGACTGTTGTGACTGTGGAAAAGTGCTGGACATCTTTGTATGGATATTGAAGAGAAGTTGGGTGAAGGATGTGAACGGTTATATAAGTGGAAAAGTGTTGGACATCTTTGTATGAGCATTGAAGAGAATTGGGTGAAGTATATGAACGGTTAAATAAGTGAGNTTGCGGGATCAGTGTCTGATAAAGTTTAAATGCTTCCCTATGATGATTGTTGCGAAATTCTAGGTTTTATTAAATGTGAAAGCTGATGCAGTTCTGT…
ko00051	0	K00900	0	SMcontig_53769	1	AGATGCACCAATCAAGGGCTAGCTAATTTCCCAATGGACTGCTTTTTAATCATTGGATTTTTTTACCATATTTTCGATATAATTAATTTTTTTCCAGAAAATGAAGTCAAGTCCTTTTACGTTTATGTTGTTTGTGCTGACAGAATCGGTTTAGTAGTGTCTCTCATGTTGTTTTGGGtTTTTAAATCCGTGGATTAACCTCAAATTAGCCAACTATGGTCGTCAAGAAATC
ko00051	0	K00966	1	contig02099	1	cTAAAAAAGGCCATCACCcACAAAGTGCTTtGCAAGCTAAaCATTTACGTCATGTtCTAATTCTATTtCCAGCaTCaTTAACATAAAAaTACTGTAAAAATATAaTGAAT
ko00051	0	K00966	0	contig09409	1	aGACGCCcATCCGActtGGAACAGATCTGGTATGTCGAGTTTAGCAAaGGgTTtGTCCGGATTTGGATCGTTCGGAGTTCCCTCGATTCTAGTCCACTCtCCGaCAAAACTCGt
ko00051	0	K00966	0	contig09487	1	aaGACcAAGTGTTGACAGCGGCTTAACCAGATATGGAAaGAACAAGAACAGGATCGTGTTAaTACTGGTGAAGGCAAaaGTCGAAGGCCTTTCTTGCCATTTTGACAAACt
ko00051	0	K00966	0	contig30399	1	cTATTCTTTGCTGTCAACATGGCCGTCATTTACGTCTaCTTCaGTaTGTTCCAGAAAGTCGATGAGGAGGAATATGGCGGAATATCGGAGATTTTTAAAGAGGGCCTGATGACTTCATTCGcaaCATTTGTTGTTGCTTGGATAATCTTTTACTCGGCTCTCCACATCGACTGAGTTCCGTCAGATgTCTCcaaGATCCTTGCCAATGACCTACAGCCAACCcATTtGCCcGgtCAaGTTAtGAaTCg
ko00051	0	K00966	0	SMcontig_59965	1	GTCTCTTGAAAGTTAAGGAACTCGGGAACATGATCGCtTCAAAGTTAATCTGTTCCAACTCGGTCCATTGNGAAgTTTTGACCCTCCATTCTATAGAAGTAATTTCCAAGTATNGGTGCCACAAAGTCCAAGATAGTGATGTCTAATCCAAGAAGGGAGAAGAGCGTCAGtAACAGATGGCTCCAGGTACCAG
ko00051	0	K00976	1	contig29629	1	AATTGTGATGAGAATAACCATTCTCTGTTGTATGCAAAAGTCTTGTTAATTTTGATGGAATTTGACTCTGGTATGAACTAACAGAAACTTAAAACGATAATTATAGCTCTATTAAAACTGATCAAGCTATCTTACAGAAAGAAGATTAGAGAAGTTCAAGGTGCCAAATGATTAATTAGATACGCTTACGAATGTCTTGCCTTGTAATAAGATTAGTTGATTACTGTAGTTGTTTTGATTACAATATAAGAATGTTCCACAGAACAAGACATGTTAAAAAaCAATAATTAAAGAGTTGTGTGAACTTTAAATGAATTGCCGCTATTATACAGACAGAAAGGTTGAAGTCATTTTAATGATGAATAATAATTAATTGTGCaaaaatAAATTTGTTGTCTG…
ko00051	0	K00976	0	EW1_F1P06_A06	1	TGTTTTTGGCCTTTCCTGTCGATGGTGCAACCTCATCGACCACAACTGGAATCTCGTCGTTCTTCTCGCCGGACATCTTGTAGAATGACGGCATTGGCTTCTTTGAGACGTGCTGCAGTTGAAGAAGAGTATCGGTTGCTGGAGGAACCACCTGTAGATCGATCAGCT
ko00051	0	K01112	1	contig03844	1	GAGGCTGaCGACTTAGGTGATGAGTACGGTCCAGAGGGTCTCGTATTTCTTGAGTGGACCTCCTTCTGCAGTTCCTCGAGTCTCTTCTGCAGcTGGTCTTTGaGgAAGAG
ko00051	0	K01112	0	contig18545	1	TTTTAGGCTTTtCTTTGTCATTCATTtCAACAAGTAACCCCcATAAATATGCCcTTGgCAAGGTGCAATTTAGAGAAAATGGCCAAAAATCACCTGCAGGATCAAAaTtGTGTGTtGTTaTCaaaaTTtaGtGAAacATTATtATAC
ko00051	0	K01112	0	contig28307	1	ATTATATGTGTCGAATATTTCATATCTtATTGGTTGtAGTGGgAGAATGTGTTGGTGATTTGTGtATTTTTTAGCATCTTTTACTGATTtATCTAATTtCTCTATATGTATGGCTGCATTTtGAAATATGGTTTTAATTCTATATGATTTCAATAAGGTGAATTGTGAACCTAATTAAGTAATTATGATTATTATTATTAAGCATTTTTAATTTCCAAATCTGAGAGTCTATAAATTGCTCTTTGTATGATGTTATTGGGTCCAGCTCTTAGTGTTGAAAATATTGTTtCAGTGATAGtA
ko00051	0	K01112	0	EB3ZX6E02JVAQ5	1	CGGAGTTGAAGCAACTAGAACAGAGACGACAGTAGACGTTGGCGCTGATCGTACTTCCGCTTCCGCCGTCACACGCGATCACCGTCGAATGT
ko00051	0	K01112	0	SMcontig_19689	1	GTGACATCGATAAGAGGTCTACTAATTACATTAACGAAGTTTTTCTATGCAATTGCAAGCAGCAAAAGTTCAAACATCATAGTCTTATGCCTTGCACAGA
ko00051	0	K01112	0	SMcontig_21465	1	CACCTGTTATGATTGGTGGTGGTGTTCTTGCTCATACAATCCTTGGGGTGGACTGGAACGAGGCTACGGGCGATACAAAGTTTCTAATCCTCGATCCTCACTACACTGGAGGAGAAAcNCtTAAGATCATTCAAGACAAGGGTTGGTGTGGCTGGAAAGGTCCAGATTTCTGGGATAAAACTGCCTACTACA
ko00051	0	K01112	0	SMcontig_34842	1	CCAGTATCAGTTCAGTTTAGTCCTTCCTCTCTCTTTTCCACAGCAAAAAAGACCAAATTGACTCGAATGAAATCGGTGGTCCACCAAATCACtACCAAAGTTCTTTAGTTTTTTTACTTTTTTTAAAAATTTTTTTTTATTTTTTTTTGAAAAACTACANGGATTAAGCACACAACTCTTAAAGCCAAAAGTTTCAAACCTAAGCACAGAAAATATTATCTTCATANACGTACNACTGGCTTTCCTTGAAATACGCATTTATGGTGAATATACCTAATCACGCCTAGAAACTGATAAAGGTAGTATATAATCGTA
ko00051	0	K01112	0	SMcontig_39484	1	TTATAATAGaCGTTCGTCATATNAAAGGTGGATAAAaCTGGCACAGACTGCTAAGAGATAGAAGGCTCAACAATGCAGAAACAACATAGCAACGAAAGCACAATTGTGTATAACCTAAACAAACTGGTTGGCAGCTGTTTGCCTGTTGGAACGAAAGCGAACAGCAAAGTGAATAACATTTGGCAGCAATAGAAAGGCATGTGGCTTATGTACAATAT
ko00051	0	K01623	0	contig00530	0	aaCTCATCCTGCGCAGCCTTCACATTTCCCGCTTGACCTTTCCAGCTCTTCAGCACGGAAGCCTGGAGGGCTCGACCAAAGCTGAAGGACAGTGCCCAAGGCTTGACACCC
ko00051	0	K01623	0	contig02545	0	aaCGAGCAaGGACATTTGCGTTCTCCTTTACCGCCAGAAAGGATGGCGTGTGACTTGAGATTTTCAGTACACAGCGCCATTTAGCAAAATCTGCTCCCTCCTtCTTGTAGgCAGCACAGCGtC
ko00051	0	K01623	0	contig05969	0	AAGtACCAGGGTGGTACAGCAAGCTCTGCAGgAGGTGAATCGCTCTtcGTCAAaGACCATAAATACTAGAAaGTCACAACGCATTGGTAGTTGTTAGATGGTTTGGGGTCCAAATATATTCAATCTTTAAACGGTTGGTGAaCTTGGAaTATCTGTGTGGGATGTAAATCAAgAcTtGTCATTTAGTGCCTTAGAAGCTaa
ko00051	0	K01623	0	contig14827	0	cGGATGaCGGTACTCCGTTTGTCAAGAtCCTCACTGACCAGGGAATCATCCCcGGAaTTAaGGTCGACAAGGgAACAGTCAATCTGGCtGGAACACTGGATGAAt
ko00051	0	K01623	0	EB3O8BM01BKXE5	0	CGCAGGGTCTCGATGGCCTGGCCGAGCGCTGCGCCCAGTACAAAAAAAGACGGCGCACACTTCACGAAGTGGCGCAGCGTCC
ko00051	0	K01623	0	EB3O8BM02FNFMG	0	CATTACCGCCAGTTACTGTTCACCTCTGGTCGTGAGATGGCATCCGCCATCAGTGGAGTGATCCTCTTCCATGAGACACTCTACCAGAAGGCG
ko00051	0	K01623	0	EB3ZX6E01EO4MZ	0	ACCGTAGCTGAAGGTCAAAGCCCACGGCTTCAGCAGCGGGACCTTGTTGATGGCGTTCAGATGAATCGTTGCTTCCTCCTCAGACTGACCACCAGACAA
ko00051	0	K01623	0	EB3ZX6E01EVLM0	0	CAGATGAAAGCACAGGCACAATTGGAAAGCGATTCGCTTCAATTGGCGTAGAGAACGTAGAGAATA
ko00051	0	K01623	0	SMcontig_39729	0	AGGGACCCTTCGTCGCAGTACAGTCACTGTTGCAAGGGCTACTTCCTCCGGAGTGTACTTCTTCGTCGAGGACTGACCGGCGGTCACCATGTTTGGCTTAAGAAGAGTTCCCTCCAGGTAGATGTGGTGGTCA
ko00051	0	K01711	1	contig28614	1	GGCCATCATCGCaCGCCAGGGGCAGAGGAGGCTTCTTAATTCCTAACACAGTCCAAGAACTGAGCACATTACCGGCCATTCACATATTTCAGTTTCAGGCATAACCCATTATTATACAGCTAAAGTGAATCTATTGGGTGTCATTAGACAGTTTACCTGGGTTTTGGAAAAAAaaTGTTGTTtCCAGTCGCTCAGAGttactttaagaaaaaaaaaTTAAGTTACTTATtCACAACTACAAGTAAGTTACCCAAGACCAATCTGACAAGTTAAATGGCGAAGATGTGTTCATTGCTATATGCCTGGATGTATATGACTG
ko00051	0	K01711	0	SMcontig_59147	1	AACCGATGACAATGGTCCCTTAATTTTGATGTATATCGAATGAGGGCTGTAAAAGGTTATTGTGTACATAAGGGTCAATTGTTCTTCTCAAGGAACTTTAGCCTCAGCTTCCGTATTTCGTCTGTGCTAGGAGTCTGAACGATTGGAAGAGATTGGGAAGATGACGAACAGGCACCTTCGTGAATTTGTTTNTTTTCTTCACTGGTCCGTTTGAGGTCTTTCTCGAGATGACTGTTTCTGGCAGTTGATTTTGAATTTACGGTCCTGAGAGAGGTAAATGCTTCTGGAGGAATAA
ko00051	0	K01803	0	contig26404	0	CTCCAAtACACGGCAGAATGTGAATTCCAGCAGCCAAAGcATGaGCCACcTTCTCtCCAaTCAGaGTGTTGCTTTCACCGAAAACGTGCCTGCGTTCTGAATGGCCAAGGATcACCCAGTTAaTTCcAAc
ko00051	0	K01803	0	contig30816	0	tGGgCTGGgCTTGCCACTTTGCCtGTTCCAATTGCCCAGACTGGTTCATATGCAATCACAACTCGTTTCCAGTCATCAGTGTTCTTTATGTTATCAGTGATGGCCTtGAGCTGTGAAAAGCAGACTTCTTCGGTCTTGTTGGCCtCTCTCTCTTCCAGCTTTT
ko00051	0	K01803	0	EB3O8BM01A8OJG	0	CAGGCGCAGGAAGTGCACCACAGCGTACGCAAGTGGCTGGCTGACCACGTTAGCGCTGATGTGGCCAAGTCGGTCAGAATTCTGTATGGAG
ko00051	0	K01803	0	EB3O8BM01CDAE5	0	TATAATGGTAATGAAGTCTGGTTTCAGGGATGCACCACCGACCAAAAAGCCATCAACATCATCCTGTTTCGCAAGTTCTT
ko00051	0	K01803	0	EB3ZX6E01BPK7R	0	ATTTACCGGCTGCATAAGTCCAGCCATGTTAAAGGATATCGGCGTTAAATCTGTGATCCTTGGTCACTCTGAAAGACGACACGTGTTTGATGAA
ko00051	0	K01803	0	EB3ZX6E02GK2YX	0	CTTACTTAGAATAGTTACAAAGTGGAGAAGGGAGCATTCACTGGTGAAATAAGTCCTGCTATGCTCAAAG
ko00051	0	K01803	0	SMcontig_55843	0	AGCCTTATATTCCAACACNACCTTTCTCAGCTTCTGCCACCCATATTTAATACAGAAGTAGACTGCAAATGCCAAATGGAACAACATTCAACAGTTATAATGTTACATGTGTCAACATGATTGTATCTGACTGTATAAGCCTTCAAATACCGATGCCCTTAGAGGTACATGCCCTGTATTTACCCNACCCCACaAAATACCAGAAATCCCCACTTAAGCAGTNNGANTTCAGGGATTAAGGAGCTGGCAACGGAACATTTCGGCTACAATAAACTGTCCTTGTTCTGTGGGAATTGGTTATGGGCAAAACGTTGTCATCTGTTACTGGAGACCAGAGCAGACGTTCAGAGGCGTGCATTTATGATGTTGANGAACTCTGGTTTGAGCGAAGCGCCACCC…
ko00051	0	K01809	1	contig21638	1	CgaCCTCCTCAGGgAaaCgTtGACAGCAACACTCCAAGTCCAACATCAGCAAATTACTTCTGAGCAGGATGGTTTAGCAACCAAAATTCCATTTTAAGAAAGTAGTTCCAGAATTGCACACTGTACTCTAATTCATGGTCATAATGTAATCAGGTACTTCAATTTACTTCTGAACAAGGCGGTTTtCAGTTTAGAAACCAAGAATCCCATTTTAAGAAAATAGTtCCAGAATTGCATTCtGtACtCTCCTTTATAATCATAATgTAATCAAGtAATTTATATAGTGCCGCTTAAATCATCACAAtGTCTGCTGTTAGTGCGAGTTACCGGCAAACTTTGGAtCttAAGTACTAGAAaCCtCCATTGCAATTATTAAggg
ko00051	0	K01809	0	EW1_F1P02_G04	1	ACGAGATTAGAAACGGTCCACAGAGGCCATGATTACATTGTCCAATATTCGACCAACATGCCGAGGCCTGACACATGCAACTTATGCAGTCATCTGACACCCAAGCTCCTTCTACGTTTGGATAGGCAACAAGGCCTATTAGAAGGAGGATGGCTCCTGACACCAGAATATTCGCCATTATTCCACCAAACAATAATATTCAGGTCTGATACCTGCCCGG
ko00051	0	K01809	0	SMcontig_6119	1	TTACCAGGTTGCATCGCATAAGTATTAATAAATAAGAAGACGAAAACATCTTAAATATACAGCACAAATAGATACTTGTTGCTATGCTTTTGtTAGTAGCAGCCAAGGGCTACTNTGGAACAGTGNGGATTTGTTGCTCGATAGCTA
ko00051	0	K01840	1	contig00063	1	CTCTCGTCCGCAAaTATCTCGTAGTCttATTCTCACCCGGTTGTGTTTTGTCTCCAAAGAAGTAGATCTTCTTGAAaCCATCTTTTtCGATGTGTCGTAAGCAATATCGCTTGTCCCATCCAATTGGGAAGACGTCGATGCTGATCTGACCa
ko00051	0	K01840	0	contig18526	1	AGGAAaCTCCTTCTGAAaTAGCTGGAGAAGTTTCTCTCGAACATGGTGCTCCTTATCGTaGGCGAAGAACTGATCCCTCTCGGCCTGGGTACAGCTGCGTCCCACggg
ko00051	0	K01840	0	contig28063	1	cGTGATGCTGAAACGTCTGGTTCGACGCTGGTTAAGTAGCTCTGTTAACATACTTGGGGTGGTCTCAGTCTGGATTGTGTAGACTGTTTTGTAGGAGGCACGGTATAAATGACTTGTGCAATGCAATGATTTGgCCTcGgTtGCT
ko00051	0	K01840	0	SMcontig_5688	1	CCCAAAGTNTTCCCACTAACAAAACAAATTTTTAAATACGTGCAGAGAAAAACTCTGCCATAGTTTCCTGTAAATGTCTACACACTTTCTCTACAGAGCTTTTGATCACAAGACTCTGGGCATCAGAGAGAATGACNACCTAAGGAGAAAAGACNTTNTAGGAAAACAGTTGTTTGAGTTGACGCATTGTGTCCTCAGGAGACGTCACTGAATGGCCCTCTGTTCTCTCGTCC
ko00051	0	K02377	1	contig23894	1	aTGTTGaTTACTtCCGTGCGGaGTCATAGTTGGCCGCAAaCcAcTCACACGtCTCcTTgACAGCTTTTTtGaTAGGCgtGAACTTGAAatCCGGaCAAATAaGTGCgg
ko00051	0	K02377	0	SMcontig_35138	1	TGAACTGTCTTCTAGGAGCGCCACTGCCCCACACAACAAACGGCTCGTCTTCTTTTTTTGCAAGATAAATCTTGTGCATCAGTCCTGGCAGTACGTGTCCATTCTCGATGTTAAAATTGTCGTGAGGTCCAAAGACGTTGGTAGGTATCACAGAGGTATACTGAC
ko00051	0	K03841	0	contig09106	0	gggATATTCATGTACCCTGCGACAAAGGACTGCCCAAaaGgAAaGTTACGATTACTGTaCGAGTGTATCCCGATGGCGTATATCATAGAGCAGGCAGGGGGCCTGGCg
ko00051	0	K03841	0	EB3ZX6E01EVAK1	0	CGCACCAAAGGACAACCCAGCCGGAACAATCTTCACGTTTCTCTTCTTCAGTGCATACTGTACGACGCATTCGTTCTCCTCAACGAGAACCGAACAAGTGGAGTAAACG
ko00051	0	K03841	0	SMcontig_25227	0	AACAACAGCTAAAACGGTTAGATAAAATAAATGGTTTCTCTTGCATATAAAAAATGGTGCTGGAAACCGAATCTCTCTACTCGTCTGAAAACAAATCTAAGTTTCCCATTGAATGTGAGTAAAGGCCACCATTAGGCTAATATCGAACAATTAACACGAGTCGGCCCAATATTCTATATTTATAGACCAACTGGTATAAATCGGCCTATTCGAATCCGTCATAAATAGTTATCAGAGTTTAAATTAAAGGCACGGAAGTGCACGTGAAAGTGCAGTCTCAAGTAGCTATGACTTTAAAAGCTTAAACTGCTAAGAAGATATTTAAAAGCTCCGGGTTCAAAGTGGTTGCGGGCTAATGAACGAACGGAGAACTGTAGACCGATCGAGGACATCCGAGGG…
ko00051	0	K05305	1	SMcontig_31274	1	GAGAGGTCCATGGCAACCTTTTAGACACACTGCTAATATTAGTGTATATATACATCCGTCATGCATGATCTGACTGAATgGCTATGCTTCAGTGAGATCATCATTAAAGTAGAGATGGACACACTGGAGGAACTCGTCGTCATTCATCCGCAGTCGATAGAAATCATCATCATCATCTTTGATTCCATTCTCCTCCANAGTTTTATCCATGTCCAGNTTGCTGCAGTCGTATTTCCAAGTGTAGCTGGCTGCATGGCTG
ko00052	1	K00011	0	contig01376	0	cTAACTGATGCCcGAaGATGTTGATTGAAGGTGGACTGATGATGTTTGAAGATGAGCTGGAGATGTTGATTGAAGGTGTCAAGCGATTGATTGAAAGTGAGCTGGAGATGTTGATTGAAGATGTCAagATATTGATtGAAGGTGAGctGGAGATGTTGATTGAAGATGGCAAGCTTGAGGgTGGGTGAGCTGAAGTTATGCCag
ko00052	0	K00011	0	contig03616	0	aaTtGCTTCCATATCTTCTTGAaTgTGCCAAgCATAGTcACTTTAGAGATGCtGGAAGGGATTTCATTCCAGATAATCGGGCCCTTGCAAAATAAGGAAAaTCTTCTGTAATTGGTCCTTGCATATTGCACTGATAAATTCCCAGATGCTCTTGTATAGTGATCATGCTCTtCATCTCtt
ko00052	0	K00011	0	contig11836	0	CGTATGAAGCGGACACTGACGGATGGAAGGAGGCAAAGAAATTGCCGGAGGTTACCGTCTGGgAGAAGCAGTCGCCGGATTGGAAcGgAATGCTGTACCGGGTCGAAGGT
ko00052	0	K00011	0	contig22830	0	CGGgCACTTGGTGGAAAAAaCATTGaGACCTaCAAaGCTCTtCACGAaCTAAAGAAGGAaGGACtCATCAGGTCAGTTGGCGTGTCcAaCTTTGGAaTTCATCACCTGAAAGGATTGGAGGAGGCGGGgCTTccgactccaTCTGTCAATCAGATTGAACTGCATCCGTTTcTGAaGAGAGAAGAt
ko00052	0	K00011	0	SMcontig_57421	0	GCGGACACTTAGCACAGGGTGCAAAACACGACTATAGGTAAAAACTAGATAGGCCTAACACAGTTCGTTCTTATTAAAAGtAACAGGAAGCTTGATAGGAAACTATTGTAAGAATTGTCGATAAAGCGAGNCTTCATATANCGCCTGATGATTTGAACTGTCAGAATTCTTCCTTGAAAGGATAGTGACGATGATCGACGCAATCGTCATCACAGAGACGTATTCCTCGATCACACTTGTAAATTTCCTTCACCTCATCTGCTGTCAACTCAAAGTCCAGAGCCTCGAAGTT
ko00052	0	K00011	0	SMcontig_62919	0	AAGCTGATCGAATTCTGTCAGGACAAGGGAATAGCAGTGGCCGCTTACGCTCCGCTGGCAGGATTTGCTCCAAAGAAAAGAGAGGAAAAGGGTTGGCCGACAATTTACACAGATGAGACAATTGGACGGATCGCAAAGAAACATCAGAGGACACCTGCGCAG
ko00052	0	K00704	1	SMcontig_62382	1	AACTGAAGACTGCCGAATGGCACCAGTTTGAGTTTGTCACGTTGTAACNATTANGTTCTGTCGAGTCGAATACGTTCTGTATGTGCCGTGCATTGTTTGAAGAACAAGTCTTTTATGTTTTATCTGTGTTCTCTTTCTTATCGGTGTC
ko00052	0	K00844	0	contig16678	0	CACAAAACTCGtCCTCGaaGgaGTTGAATAtCGACAGATtCACCAgaGACGACTGTCGCTACGTACAACATATCtGCTGGCAGGTCTCACAGCGCGCTGCATaCCTGGCCGGAACAGCttGTGGCATCAGt
ko00052	0	K00844	0	EB3ZX6E01A8WSG	0	GTGGAACCAATTTCCGCATACTCGTCATCGACCTACAGGGTAAGCAGGTGGGCATCAAGAACAAGATCTATCCGATCGGCGAGGGACTGATGTCTGGACCAG
ko00052	0	K00844	0	SMcontig_50090	0	GCCGCTGACCAACACAAAACTCGTCCTCGaAGGaAGTTGAATATCGACAGAtTTCACCAGAGACGACTGTCGCTACGTACAACATATCTGCTGGCAGGTCTCACAGCGCGCTGCATNCCTGGCCGGAACAGaCTNGTNGNAtCANTCAtAGaTCATAGATCGTCTAGAGCCCGATCACGTGACCGTGGCTGTCGATGGTTCCCTCTATCGATTCCATCCGCACTTCAAGGATCTTATGCAGAACAAGATATCGCAGCTGATCGAACC
ko00052	0	K00844	0	SMcontig_56142	0	TCCGAGATGTACTTGGTGTAGAATCGATTCCTCTCGAACATTTCGTCTGATCCCCTGCCNCCGAAGAGGAGACCTTTCAGGGTCAGTTCGCAGAGCAGCAGACGAACCAACTCGCCCATGTACATCCCAGATATCATCTTCTCAAACACTTGCTGAATCTGTCGTCATCCGTTATC
ko00052	0	K00849	1	EB3O8BM02J0VL2	1	GGTCTGTAGAGCAGAAATATCCTGGGATTTTTTTGTAATCGTCTGGAAAGTCGTGATGATGATAGACTTGCAGACGTCCTCCAGAGGAATATTCTCCCA
ko00052	0	K00849	0	SMcontig_44927	1	ACTGAGCTTGATGAAATTGTTGAACTGGCCAAGAAAAGCGGAGCACTTGGCAGCAGACTGACTGGAGCTGGATGGGGTGGATGTGCCGTGTCACTGGTTCCG
ko00052	0	K00849	0	SMcontig_51470	1	ATACAGCTACAGTAGGGGGCCATCTGAAATTTTTTCTGTAGCTGATGAACTACCAAAAAAAATTGAAAAAGGACGACTTTTGGACCTCATGGGATTGAACTGGAACTTTTGCATAGTGCTAT
ko00052	0	K00850	0	contig04107	0	ACCGTTCTAATACAAGCCCTAATATATAAGTCTTCTGAAaGACTTAAATACTGTTACGTTATATTATATCATGTCCTGTTAGATAaTTCAATTCTAATGCAAAATGGTGGATGAAAaTGAAaGTTTCAAGATCTCAGATAGCcTGTTATTTGCACGTCTTGCAGCAGTAGGAGCGGAACGACGCTTCCTGGCAGTGATGACGGCCGAAAGCACCAACATAGTCTTTGCAATTGTAACTCGTTTTAACCCATCGGTATTAGTGCGAATCTTtGCGTAGTGGTCTCCATAGGGgCAATCTGAg
ko00052	0	K00850	0	contig09161	0	gtGaTGaTAaCGACTgACGCTGTGCAATATCCCgTGCAaTATTtCTAACTCGGATCCATTAACAGCTGCTTCCGCCCcAGTTGACACCcGAaGTTACCcAAGTAgCCATGCTaaa
ko00052	0	K00850	0	contig26056	0	ATAaTATGTGcAAaCAAAAAAGAaCACAGATTGACAAGAATATGATTAGCAGTTGTTTTTGACTGGCAGTTTAGATTCAaTGATTCTACAACACGAgCAAAAATCCTAGGACAACAGAGCGGATGAAGACGGAGGCAG
ko00052	0	K00963	0	contig10153	0	GGTAGAAaTAATGAACCGACGGCTGTCCAAAAAaGCCCATAGGTtACTTGTTTCGAATAGGCTACACGTTGACAAAATCTTTAATAGTTTTAGCAGAAAAAAAAaCAAATAAAACACAAACTTATGCTaGTAAAAAAAAAAAAAAAAAAAAAAAAAA
ko00052	0	K00965	1	contig00259	1	cTTTGCTGgTCCGATtCCAAAaTATCCCTACcaCACAATCGACATGTGgATAAACTGGGAAaTCGCACTCGAGAAAAAaTATTTAATGTTTCTGCTGTTAGTACCAAACTGTAGAATCCTGCTTa
ko00052	0	K00965	0	contig20593	1	gtACGaCTCTCCAGTTTTtAAATTTCAAAGCTCTaaacatttCCAAAATCTGAGAaCTTCTCTAAATTGTGAGTAGGCAATATGGTTTCTTTATaGCGAAaGAATGCCAAATCAGAGCAg
ko00052	0	K00965	0	SMcontig_28846	1	AAATGAATTATGGGCTTTTCAGAATACCTTGtCATTGCACAAGATCAATTTCTaAATAgGCcTACCCACAAAATAACAATAAACACACTTTTCTCAGGAGTACACGAGGGCAAAGTATCATTCCTGATGTTAAAACACATTTACTATTATTATTATAANTTTTATTAAGCAGCCCCGTCATGGC
ko00052	0	K00965	0	SMcontig_33986	1	GATGTATGAAGACATTCGCTTTTTTAAGAATTAAATTTTGAAATTCAAACATTCCTAGAAGACATGTGCTGCATGGAGCTAATTTCACCTAGaATaAATaGTAGGGATCANTTNACTNCGACCCCTCCTCGTCTCCCCTTTAGCCTATCTCTCCCGCTTCACGTAATTAATTCTGTCTCAGTATGAAAATGCTCACATAGAAAGCTACTATGCATAATGGACAATgGGNTATaATATGTGNCNCAAGGGCTCAAAACCCGTCGTTTGTCGCTTCCTAGATANTGAGCTAGAGGCCCAAA
ko00052	0	K01084	0	EB3O8BM02HNOI0	0	TTCTCTTTTGTCATCTCGAACCACTCTGCCAGCTGCCTTGACGTTTTTCCTTGAGGCTGCGNGCCAGGTAGACCATCTCCTCTGCCAGCTTCT
ko00052	0	K01084	0	SMcontig_35344	0	GGTGACGTCCGCAGTCTTATTTGTTCTTGTAAAGGAAGTCATCCAACCTGCTCTCGTCCAAGTTTCTAAGAATAGGTGGCTCTTCGGATTCCTGCCCTGGCTTAGCTACACCTTAGTCTTGGTTCTCGTCTGTGTGTCGCGATGTTTCATTGCAGCACATT
ko00052	0	K01187	1	contig00297	1	TtGTAGAAGGcgcAAGACAACGAgaCATCTATCTACCAGAAGGAATTTGGGAAGACAGATTGAATGATAGGCCTAATGCTGTCCACATTGGTCCcAAATGg
ko00052	0	K01187	0	contig05164	1	cACTTCTCCAAaCTGACGGACGATGAaCACATTTGGCATCAGAGCAGCTAcgACAAGCTGACGGGAAaGCTACAACCACCAGTCAACAAACATCAGGCAACGAAATGAGACAACCAATGGCAGAATCATgg
ko00052	0	K01187	0	contig24757	1	GTAGAcAAAAaTCTAAACAGCTAGTGGATATATAAaGTATtAAGACATATTCACATGAGTAGGATCAATTTCAAAATCATCAAATTTGACGCATCGGTtCCGTAACTTCAATCTCACGCAACAGACTTGTAATTTGCCCATAAAGgcAACcATGTTGAATTTGTCAAAGAACAGCAAAATCAACACTGGCAG
ko00052	0	K01187	0	contig29225	1	aGAGTTTAATtCAAGCTGAATAGACTTGTTTTGTTTCAGTGCACAGTTGTGAtCcTGAAATACAATGCTTTTCACAGAATGCTGTGATGCCAGATTTTAGGGAAGCCTTAACTTtGCCATATGTTGAATtAAtATTAATTTTtCACTCCCAAAaTTAGCTATTAGTGCAATTAAtGTAaTCTTGAAaTGATCGaGTTgaCAAAaTTCAATTATTGCAaC
ko00052	0	K01187	0	contig29889	1	CGGGCtCTAGCCAgTGAaCAGAAGACCTACATCCGTTGCCATGGGTTTCGATATTCCTGAGCCATATGTCTGGGATGAGTCCTTCAAAGTGTTCTACGAGAATCTGGACGAGGAGCACAAGGGTTTGTTCAAGGGCATCTTCGACGTCGCGAAGGCTCCAAGTGATGGTGGTGCGCTCGATCACCTGAGAAAGGTCGTTGAGAAGCACTTCTCTAATGAGGAGGGTATGATGGACAAAGCCGGCTATGGTGAGGTTGGTCCCCACAAACAACTGCACGCTGACTTCGTGGCAAAGCTGAAGGGCCTGTCCGTTCCAGTCTCCAATGATACGATCCACTTCGCCAAGGACTGGCTGGTCAACCACATCAAGACCACAGACTTCAAATACAAAGGC
ko00052	0	K01187	0	EB3O8BM02F7R1Z	1	AGACAAGCCGTCTTGCAGCCAGGATGGAAGGCCAGAGTTACACTAATGCCATTAACTTGCTTCTTCTGACTCTACCAGGAACGATCTTCATCTACAACG
ko00052	0	K01187	0	SMcontig_16211	1	TGTGAAGGATGTGAAATAATGACAAGGGTAAGGCATAGAGCAGTGCTGTCCAACCCAAAGCCCGCGGGCAGCGTACGGACTGCTGATTGATTTCAAGTTTCCCGCCAGAGTTTCCCAAAAATGTTACAATTTGTTTGTTTGTGTGTTTAAGGANTGTTGaCCTAACCTACAGGGTTCAGTTTATATGCTCAGACGCACTTATCAATTGGGNTGATGGACAATTCCNCTGGACAGTTCTCACAAAATTGTATTGAGATCAATTTGGACGTCGTGAGTAGGGTCACCGAGGAATANCCTGAAATTCTCATGAAtTTTCGAGATTTCTGCGACCCTGAATTCCCTTTGGTAATTCCAGGGAATTTCTGAATTTTCATCGGGAATTTACGGTAATTTGATAGA…
ko00052	0	K01189	1	contig07187	1	tGAAAaGCTGTTCAAaGACATGGCCGATCGCATGGCAAGTGATGGCTTtCGTGAGGCTGGTTATGAGTATGTCATCATGGATGACt
ko00052	0	K01189	0	contig08602	1	aGCTGCTAACGGTCGACTTCAACCAGACCCCCAGAGGTTTCCCAGTGGAATAAAaGCCCTGGCTGACTAtATTCACAGCAAAGGTCTGAaGTATGGAaTATatgaagacattggaaCAAAGACATGTGCAGGCTTtCCGGGCAGTTtg
ko00052	0	K01189	0	contig13274	1	cAGttGCAaTGTCGGCCTTTCGTGGGCTCAATTAATCTGGATCCTCTGTCTGTGGaTAaTGCTACCTTCGCCAAAACTATATtATGTGCAGTCCATATGATGCTCCATAATTGgCGGGGgAGgCATCCAGGCAGGTGGAAATGAGGGAGGACGACATTCAGGCAGGGAGGAAGAGAGGGAGACCGGGAAAGAGGTGGAGGGAGAAAGCCAGGCAGGGATGTCGag
ko00052	0	K01189	0	SMcontig_57237	1	GACTGTTGGCTAGCAAAGACAAGAGCTGCTAACGGTCGACTTCAACCAGACCCCCAGAGGTTTCCCAGTGGAATAAAAGCCCTGGCTGACTATATTCACAGCAAAGGTCTGAAGTATGGAATATATGAAGACATTGGAACAAAGACATGTGCAGGCTTTCCGGGCAGTTTGTTCTACCTGCAGCTGGATGCTCAGACGTTTGCTGATTGGACGGTTGATTACTTAAAGTTCGATGGGT
ko00052	0	K01229	1	contig01223	1	ctAtCGAAATCCcAGCCcGgTTTttCCaCACCTCGATCGCAGTTCtCAATAAGCTGCGCTGAATATTGGTTAAGTCCAAGGAAGTCGCCAGTTCCTGCtaTCCTAGCCTTCTCGTCTtcGGTGAATTCCGGCAATCGTGAAGTTTTCAGt
ko00052	0	K01229	0	contig05122	1	tCATGGCCTGGCtGGGATATGGAACTGGATTCTTTGCTCCTGGAGTCcGCAAaGAGGATGTCGGTTCATATGAGGTGgCGCATAACCTGATCAaGGCAcACGCTGAGGCATgg
ko00052	0	K01229	0	contig18563	1	CAaGaCTGCCTGGTAAGTTTTGGTTTTCTTtGAGGAAaTTGACTGATTACCGTTACTTTAGTTACgTAGTTtGTTGAGCTTTTtCCTtGAaTTGGCTTATTTAAATGGTTGAAATGCAACAAGGCAAaGGCTtcTTtCGTTGTTtAGAaTa
ko00052	0	K01835	0	contig08722	0	CTAATCAAAaTAATATAAAATCAATCCAATTtCAAACAAAAaTTAATGAGTACTATAAaGGAAaTAAAATTTTTAACTTAAAGTAGTGATATTTCACGTACCTTGTGCATTATGGTTTACAAGCCAAAAaTTTAAAaTTCTATCCcg
ko00052	0	K01835	0	contig22245	0	GATGAACTCAAGAAGGGTGCcATGATTTTGGAGCTGCTTTtGATGGTGATGGAGACAGGAACATGATACTTGGTAAGAATGGATTCTTTGTg
ko00052	0	K01835	0	contig31093	0	cATTCAAGATTGCCAAAaCAGACAACTTTGAATACACGGATCCAATTGACCAGAGTATCTCCAAAAACAGGgAATTCGgATCATATTTGATgATGGCTCTCGAATTGTCTATCGTCTGAGTGGAACAGGGAGTGCTGGAGCAACCATTCGca
ko00052	0	K01835	0	EB3O8BM02GI96I	0	TTAATTAATTAAGCTTAATTCTGTCTTTATGTGATGACGTTCGGTTGGTGACGACCTGTAAGTTCTCTCAGCTGCGATATCTGAAGCGCAATCTCAACCA
ko00052	0	K01835	0	EB3ZX6E01AT3O5	0	CGAAGCCAAGCGTCAGATCGAAATCCAACAGAGTCTCCTTATCCAGAAGGAAGTGGAGCTGGCCGATCTGAAGTCCAAGGT
ko00052	0	K01835	0	EW2_R1P08_C09	0	GCCGAGGTACTAGAATATGCTGTGTCCTGGAAAATCACCTTTGTCCTGGAATTCAAAAGTGCCTTGGAATGTCCTGGAAAATTACAGCTGTCCTGGAATTGGGAAAACCGGATCAAAAATGATCTTCAGAGAGTGAAACCCCGGCCTAATAAATGTAATTGTCAGTTAATAATCAGCAATCTTGGGCTTTGATGCTGTAGTTTGTTGGTTGTGCAAAAGTGTGGTGGTTTACAATGTCATTTATTATACTTGCATCATTTTATTTTCAGT
ko00052	0	K01835	0	SMcontig_3164	0	CCTCACCTATGCAGCTGACCTGGTTTGATGAACTCAAGAAGGGTGNCCATGATTTTGGAGCTGCTTTTGATGGTGATGGAGACAGGAACATGATACTTGGTAAGAATGGATTCTTTGTGTCTCCATGTGACTCTCTGGCTGTCATTGCA
ko00052	0	K01835	0	SMcontig_52845	0	AGAGTGGCTAAAGACAAAGGAAAAGAGAATATTTGAAGTTCCAACTGGCTGGAANTTCTTTGGCAATCTCATGGATGCTGGCCGTCTCTCTCTATGTGGAGAAGAGAGCTTTGGTACAGGATCAGA
ko00052	0	K07966	1	EB3ZX6E01CDXSI	1	TTTCACACCTGAACGTGGAAAGTCACCAGCGTATAAACCGTCCATAGACGTATGACATGCAATTGATTTTGAAAAGGAAGAAGTATTGTTACTCGATGCA
ko00052	0	K07966	0	SMcontig_55620	1	TTCGCCTGTGCCCAGAACAACGATAAGGAATTGTGGTAAAGCTGGCTGCCAGAATACCGTTCGACCATGAGGTCGGAGTACATGTTCAGCATTCCAAACGACAGTCATTAAGAGGCCTTCATCAGCACCTTCCATCAGCGAACCGATATCAACACTGCCCTCGGCCACACNACCCGCTCTCTCCATCTTATGGCAGAAACGCTCAATCCTCTCTATGTCGTGGGCACTCGTCAAcCCCCACCAAGCGGGGCCAGCGCACAGAATCCGGTTGATGGTAATGGCTCTCGTGACTTGGTAGAGTGGGTCGCCTGAGAGGCCACGAGCTCAAAATAC
ko00052	0	K07967	1	contig01618	1	aGAAAGAAaGTTTtCCATGAATATtCAGAACACAATACTAGAAaCTATCCCATTCAGAAACAGGAGACATCGTTTAAGATATACTTtCAGTACACAAAACAAGCTGTTaaaaaaa
ko00052	0	K07967	0	contig25890	1	ttGtAGATTTGTTCTACTGATGTGCTGCTTCTGATTGCTGTGGCTCTCTTGGTAGATGTTTTCTATTCTTTTGTTATCTATTtCACTATTCTTCtCAGGTCCATATGGTCTTTCTTCCCAGGAGGCCACCATCACAATTGCACAGAACACTACTCAAGTCATCTAACCACTGTCATTCTCTGCATTCCTTCTCTGCATGACTGTCTTTGGTTCATCATTACTCTTTCTTTGCTTTACCGTACTTATCACTATCTCACTTTGCTTTATCACCCTTTCTTTGCTTTACTTTtCACTGTCtCACTTTGCTTTATCACCCTTTCTTTGATTTACTTTTCACGGTCCCACTTTGCTTTATCACCCTTTCTTTGCTTTACTTTTCTTTGCTTTACTTTTCACTGT…
ko00052	0	K12047	1	contig28860	1	GTTTTtAGTCATTTGTTTGCACTGCCAGTGGCTTATGGAGTGGCACTGGCCATTGCCAGTTCTTGTGGGCATACGtGTAAATTTGTAGTTGtaCGCAGTTTAGTACTAA
ko00052	0	K12047	0	SMcontig_32204	1	GCACCAATGCCATAAGCTAATAAGTTTTATTAATTCAGTGCTGGACAAAGTAATGTCTTGTAAACTTNGTNGAATGTAAGGAGTGGGTAATGCTGAAATCTAAACACTGAATCCATTCACTAGCACGAATTAGTTGGTATTAATGTGCATTTGAAATGTGAAACAATGAGCAACAATCTGTTTCTGCTTCTGATACATCGATCTTAGTCTCAGGAATGCAGTGTTAANGAACACGANCCCTCCGACACCTCTAAATGTTATCTGTAGGGATGTTAATACCAGCATTTTTGGTTTTACTGGCCTTCATAGAGATTTATATTTCAAGCCCAGTTAAATCTTGAAATATATGGTTTCTTTGATCGTTTNATGAAAACTTTTGTAAATACNCACATAACATTC…
ko00052	0	K12309	1	SMcontig_20099	1	TTCCATATTCATTCTTCAACCTCGTAACCATGATGATCGGACCGCCATTGCTATACAGGAATGGTTTCATACGTGGAAGANAGCACCAAGCCACCGATCAACAGCTGTCAGATAC
ko00052	0	K12309	0	SMcontig_30203	1	CCAAACAAATTGACAACAGTGAATACTAAAGGTACCCAAGTGAATACTAAAGGTACCCTGGCACAGCAGGTCAAACCCTAAACCTTTGGTTCGATGAAAATTACATCTGAGAAACTGGAATATTTATTGGCACTGAAAACCCAAAATATGANGAACAATCTGTAATCACCGTATAACTTTTGGTAGTGAATAATACCAAAGCCAAAACTGA
ko00052	0	K12309	0	SMcontig_35529	1	GGTGAAGCTCAAATATCAGCACGATTAAGGTTCCCCAAGCTGTGGCTNTNCAACGAATCTCAGCACATCGGCCGATTGGTGAAGCTCAAATATCANCACCTGGTTTTCCCCCTCCTTCAGTAAAGGAGCTGGTAAGTACAAAGTAGCTTGAGGTCCAATTTCCCAGTATCGACCTAAATTGAAGCCATTGATGAANACAACTCCTTTTCTCCAACCAGTCATGTCAACAAATGTATCCTTGGGAGTTCCTGATATTTTCAGAATG
ko00052	0	K12316	1	EW1_F1P03_F03	1	GAATTCGACATGCATGCAATACGTCTTAATTAATCATTTAGTTAAACTGAAATTTTTCTGAGTTACCATCATAGGCCCGTCGGCTTATGTCGGAAGTGTTAAGTCCCTACAATTCGACTTTAATACTTTGAATTTGTCCTTTCAAAACGCTCCGCTTCAGAGCAGATATAAAATAAGCGAAGTATGTGGTGTGTAGATGCCATTTAGGCGATGAGCTATTCAGGAGCCATAGGCCTAATTTTCTCTGACGGTTGCAACCTGCGAACCCGTATAGCTTCATCTTTTCTTCTATCGCTGAGATGTCTGGCGTCTTCAATCAACATTATTGTCGGCGATGCCTGCGACCTTTTCTAGTCTTTATTGATCTTCTACGCGTATCATTTGGAACCAAGGTGCCCC…
ko00052	0	K12316	0	EW1_F1P04_E04	1	ATAACTATGATTGGATCGCCCCGAATGGAGCATATGCACGGGTCGGAATTTCCAAAGATTGGCGGTGGCGCATCAGTTACTGTAGTGGTAGGCGGAGGAGTGGTAGTCGTTGTAGTCGTAGTTGTCGCTATAGTCGTTTCAAGTGGCCAGTAGCACCATTTACCGACTGCTGTGGCATTCCAGCAACATGAACGATTGAGACACTGCGTGGGTTTGGTCGATGGATCGCCACAGTCCCTGCGATTGATCGGTTCAATCATACACTGAGGTCCTGGCAACTGAGCAGTAGCTTTGTAATAGCAGTTTGGTATGTTTTTCTCGTTCCAGCAGCATCGTTTGTCTTCTACGCACTTTTGCGGAGTATAGT
ko00052	0	K12407	0	SMcontig_60311	0	TAAAGACCTTAAGATAAGAAGGCAATCCAAATGGACAACGATCATGGACGCAGCCTCACAGCATATCGATGTAACACTGGTGTTCATCCACAAAACACAACAGCAAACATGCTACAATTCCAC
ko00053	1	K00012	0	SMcontig_39871	0	GGGCCAAGTTTGAAACCAGGGAAGGCGGGTGTGGTGCCACAGAAGAAGCAGCTGAATCCAGAAACTGATCCAGAGNAGCTGACCAANTTCTTGTGTGGAGGCAACATCCTAAAGGAAGGCAGTGATCCAGAACTGAGACCAGCTTCAGAATATCCGGACTGGCTGTGGTCTCTGCGATTAGACCGTAAACCACTGGAACTGGATGAGATAGAACCTGATACTTGGCATTACTGGA
ko00053	0	K00103	1	SMcontig_37939	1	ACCTGCTACATCAACGTCATTATGTACAGACCCTACAACAAGAAGATCCCTTTTGAAAAGTACTGGGAAGCCTTCCAGGATATAATGATAGAGGCTGGTGGACGACCACACTGGGCAAAGGATCACACAATATCTACTGATCAGTTACGCAAAGCCTATCCANGCTGGGGCAAGTTTATGGAAATTCGCCAACAGCTTGATCCG
ko00053	0	K00128	0	contig01556	0	GAaCTTCAAAaCACACTGGaCtGGCCcAAaTATCTCCTCCTTCGCTATAACCATCTCTTCTTTAACGCCAGAGAAGATGGTGGGTTGTATGAAATACCCTTTGTCTCCATGCCGACCACCTCcAaTCT
ko00053	0	K00128	0	contig08187	0	ggcAAATAGTACGTCTTATGGTCTTGCAGCTGGATGCGTAACgaacaacaTCAACACGGCAATCACGATTGCAAaCAGTCTCCAGGGAGGCAGTGtctggATCAACTGCTGGGATCCATGTTCTCCTCAGGCTCCATTTGgTGgATACAAGCAGTCTGGATTTGGGAAAGAGCTTGGACAAGAAGCGCTGAAGGCATATACACAAACGAAGACGGTGGTGATAAAAATTCCACAGAAAACGTCCTAGGCTCTACATGATGTCCATTATTGGAAATGCAAATTtGCATATGCTGACTGTTACAGCTTATGAGCTAGCAGATTtATTATTGGCAAAAaCATATATTATGTTCTTATATTATATCCAATAATTCATGTGTTATTATATTACATGTATGCTAT…
ko00053	0	K00128	0	contig13550	0	TTCAAAATGTCGGGACAGGGAAGGGAaTTTGGTCAttAtGGAGtGGAGCCTTACCTTGAAGTGAAAaCGGTTTACATCAACCTGCCTGTCAAAATCTAAAGTGAAAAaGAGTTTGTTTCAGTTTTGTGGAAaTTAATGgCATtGCTTTtCCTAAAACCGTTAAg
ko00053	0	K00128	0	contig25082	0	TTtAAACATGaTTATTAGTGGTACTAATTtACTAAACAACTGGACTAAACAACTGGAACAAACACTCCTTTCACTTTAGATTTTCACGGGCAGGTTGATGTATACCGTTTtCACTTCAAGGTAAGGCTCCACTCCATAAAGACCATATTCCCTTCCCTGTCCTGACATCTTGAACCCGCCAAATGGAGATTGAAATCCGAATTTTAGATAGGAATTCACCCAGACAATTCCAGCTTCAAGTCCACTCGAAACGATCAGAGCAGTCTCGAGATCTTTGGTGAAGACGGCAGCAGCCAGACCAt
ko00053	0	K00128	0	EB3O8BM02GFNTU	0	CAGATTGCTCTTCCCAGCACCCTGTAGGATGTACTGTCCCACCTCTGTTGATCCAGTGAAGCTTATCTTGTTAACATCTGGATGGTTTACGAGAGTG
ko00053	0	K00128	0	EB3ZX6E01A7KNX	0	CAAAGGCAGCTCAACGATCGTGGCATGAACAAAACAGCGACAACAATAGCAACAACTAAAATTATGAGAACAAAACAGT
ko00053	0	K00128	0	EB3ZX6E01BRMZJ	0	CCAGCGTCTCCAACGACGCCAAGTAGACTTTTGTTTCTCGCTCCATCAGGTCAGCTAAGATGTTCAGAAGTCTGCCACGATCGGCTGCATCC
ko00053	0	K00128	0	EB3ZX6E01DL59V	0	CGAACAGTCTTCAAGGCGGGAACTTGTCTGGGTCAACTGTTACGATGTGTTTGATGCCGCTTACTCCGTT
ko00053	0	K00128	0	EB3ZX6E02GAFVU	0	TCTCTTCTTCAACCAGGGCCAGTGCTGCTGCGCCGGCTCACGTATATTTGTTGAGGAGAAGGCGTACAAGGACTTCGTGGAGCAGTCTGTCGAGAAGGC
ko00053	0	K00128	0	SMcontig_13729	0	TGGAGTTGCCTGGGCCAATACCTACAACGTATTCACCTCTCAGGCTCCATTTGGCGGCTTCAAAATGTCGGGACANGGAAGGGAATTTGGTCATTATGGAGTGGAGCCTCACCTTGAA
ko00053	0	K00128	0	SMcontig_27497	0	AAATGGTCGGCTGCATTGGCTGCTGGTTGTACGGTCGTCTTGAAGCCAGCTGAGGATACTCCACTCACTGCTTTGTATGTTGCCGCTCTCACCAAAGAGGCTGGATTTCCTN
ko00053	0	K00128	0	SMcontig_61169	0	AGATGGAGTTATTTGCCCTCTGAATCACTTCCTCGATGGTCTTGAACTTCATGATCTGCATNACTGGTCCAAAGATCTCTTCTCTGGCAATTCTCATGTCATCCTTGACATCGGCAAATACGGTCGGCTCAATGAAATATCCTTTATCTCCAAGACGCTTTCCGCCAGTACAGAGTTTGGCGCCCTCCTTCTT
ko00053	0	K00469	1	contig10631	1	ATACTTTTCtGCCAGAGCTTCGTAGTAGGGAGTaCaaaTTTCTTtATGTCTGGATCAGCGTCAGCCTTTGAGTATAGGTCAAaTTTGTTGAaTTCCTTGACCCAGCAAAGCATTttGaGGTCtACGTCATCACAAaGGtGATAATAg
ko00053	0	K00469	0	contig11774	1	aaaaGTCTATCCAGACAACGATTGGCTTCAATtAACTGgATTGATTCATGGTCTCGGCAAGTTGCTTGCTGTCTGGGGAgAGCCACAGAGTTCGGTTGTtGG
ko00053	0	K00469	0	contig15721	1	aTGGcTCTAACAGTTtcATGGACAatGAGGATTATCATCATCCTGTTTtCAGAAaTAAaCTTGGCATGTACAGTGAAAaTTGTGGTTtGCAATCCGt
ko00053	0	K00469	0	contig26549	1	cTTTTGTTGTTGTTGCTGACTTATAATGAGTTGTTTCGTATTTTtAGAGAATCTATCGTGAATATATACTATTTtGTTACTGGCACTCTGGCAAAAaTGTCTCTTTCTCATGGCAaTTGTTCATTAAGCTTATACACATAATTTAGCTTAGATATGActGATTCTCTTCATGTTAAATATtGCATACTGCTGCCAACATTTATTTtGTAAGTCGTGAAAGAGTACAAATTAATAcAGAGTCAAAGAGAGTAATGACTTTATCATATTATAGTTATGTTACCTTAAGATTTATTGTCTATGTTGTAGGCATTTTTGTGAAGCTGTTAGATGCTAAAGATGTTAAAGAAATTTAGTATACCAGTATACTAGGCATTGTATTCATTGGCATTAGTTTGCTgA…
ko00053	0	K00699	0	contig00881	0	TTTTCATTACTCACTGTGGAaTAAACGGACTACACGAAACGCTATATAATGGTGTTCCAATTATAGGATTTCCATTGTTTGCAGAACAACATCAGAATGCCG
ko00053	0	K00699	0	contig03825	0	TAAGGCGGTtGACCATGGTTGATGCAGtACAAaTATTTGGCGACaTAAaCTCTGATCATCAAAAGCGACGAGAACTGAaGTCGGTAtGTtGtACAGaTTa
ko00053	0	K00699	0	contig13635	0	ATACAaTgCATAACTCCACGAGTCTTTCCTCtCTAGtCATCTTTGATGTACACTCTTGAATTAACAGCGATGAGATTCCTTTGAAAATCGTTCATATAACACTCCAAATCTGCGAATCTAAACCCCGAGCATTtCTATGGAaGTTtCAATTATTAAaCATTATTTAcgAAGATGCATTAAAAGCAGGACAACTACTTgTTTGTCTGAAGATTAGCACTAAGGTCGTTCAAGGTAATTTATAAGCAGTTTGATATAAGATAATCGATTCGCTAGCCCTCTAACTCTATGAGACGAACAGTAAGGAAAGTCCACTTGTGCATGGACCCCCTTCAAACAGCGTACACCGCCCGCTTATTCCGGTCTTCCATTACGCGTTTtCTTTTCTCCAGCGCTGGTTTt…
ko00053	0	K00699	0	contig21235	0	AACGAACTTTTTAACGCTTCACGCCCCTAAAaCAAAACGCcTAaCTTTTATAgAacGATAGCAGGAGAACGGTCACGTGATTGTGAAAGACCGCAGAACAAGAGGACGGCaGAaCcATAGA
ko00053	0	K00699	0	contig21717	0	CAAGAAATTTAACAATTACTTCTTGTGgAAATAATTtACGCAGTCGATCCGAAGCTGAGCAGAATAATTCCATCGGATTTTtCGGCTACATCTTCCAAGTCTTTtGGTAGTTTTTtCGG
ko00053	0	K00699	0	contig26318	0	TGTACTGACTGACCAAACTGATGATGTATCATTCCTTACCAGAACAACTGAGCCCGTCTTCCTGTTTTCCCTCAACATATACTGCtAGTAGGCCGTTGGCTTGTGtCTTTTTGAGAAACAGATCTATAGTGATGGCCATCTGTTGGCGGTtGATATATTTTATAGATTTTTtAATGGGCTAGTATGCAGTGATGTTAACTATTATCATCAACAGTTAGAATTACTTTGGGgCATGTATGAtGTaGATgAAaGTTATTGTATtGCACTgTGTTTTTttAGa
ko00053	0	K00699	0	contig27735	0	ttttACCACGTTTCTAGTATCTGGAACTGCAAAAATtCACCATTCTTTTTAGCAGCTAAGCTGTGGAGCTTTCCCGGCGATCTTGCGGTTGATGCaCCTGACTACTATCCTACaCCTTGaTATTtAAAaCACCAAATTGTCCTAGAGGTTTTAACGTTGCTTATGGCTGCAAATAAAGAACTGTTCGTTGCTTGAATTCCGGTTACACGCCTTCGAAAGCATACCATCTTGTATAAGAATCGTCTAAGCTATAGTTTTAAATGAAGATCTCcTGTACAGTATATATGACCCGTGTTTACTGTGTGTGTCCGCTGTTAATTCTGATTATGAATTTATTAGAGGCCAATTGATTTACCTCCATCATAAATTGTGTTGGCCAGATTGAGGATG
ko00053	0	K00699	0	contig28615	0	tGTTGGGTGATATCATAGGTTAGATGACATTAACATCATTTGATtCCTGCGTAAGGGTTtCAAGTAGTGCAACGTTCTTTCACTGCACTGTGTGGTGTGTATAGAATGTTTCAAATAG
ko00053	0	K00699	0	contig29140	0	TtCCCACAATtCATGTGCATTGCGGgTtcaCTGAATTACTtGTAaTGgATCTtCTGaCTTTTtACTCCTATtGtGCATTCATCTGGTAATTTTtACAAAaGCTACAAaTCCATTAGTGTTCTCGCCATTGAGAATAAATATCTTGGGAAGAAGTGTCTCATTACACAGCACTCATTTTTTCAAGTATTAAATCATTGGATCTCAGTTTtCATATGAATGGATGCTAACTGTTGAAAaTGTTTTACGATCTGTTACAAGCACCTCTAGTCTCGAACAGTTTATGCTTCATTATACATGGAAAAaGAAtGTTTAGGAATTCTTTGCCAAAAGATCTCCACAaTATCAGCTGTCCAGAAaCTTATtGACTAGACtCTGTATACATGATGCCAGATATTTTTG…
ko00053	0	K00699	0	contig31094	0	tttAGTAATCTATACAAAATGCTAAATACAGGATCAGTTAATTCGATTGCTAACTCTTAATGATTGAGATTATTTGTGATGAGCAGAATTGCAACAAACATGCAGTTGTCGGCTTCTTTACCTCACAGTTCACACTCCTCGGaCTCAACCGGATTtGtAGcAgCACCATTGCTCTGATCCACTCTGCTTCCAATCGAGTCCAATCCAATCaCAATACTGCCATGATCaCTTAAAAACTGCTTCTGCAACACTGAGTCTAGGtCAACAGCTGCCAACACTGCATcc
ko00053	0	K00699	0	EB3O8BM01DNHNA	0	TGGCTGAGGACAGACATGGAGTTAATTTTTTACGTTTATTTTGTTTTAAATTTTACCCCTTAAACTTATCTTGCCTGTGTTTCATATCACTTGTGCCATACCAGTTTAGTCTTATGGG
ko00053	0	K00699	0	EB3O8BM02IIHE9	0	TCGCTGTGGTTCGCTGCGGAAGATCTTCGAAGCGAGAGAGACGCGGTCCTTGTAGCTGGAATTGGTTAGCACCTCGACGATCTTATTGTAA
ko00053	0	K00699	0	EB3ZX6E01BDZV0	0	ATTGAGCACTGGGCTATAGTTAAGATGAAACCGGTAATATGCTGCGTTGTTAATAGCCCTATTAACCAGTACAATTCACTTACGTGTGCACT
ko00053	0	K00699	0	SMcontig_11836	0	TCTGGCTTCCGAGCACTCTCCGACTATTCTCAAATAACGGTCTATTATTTTCTGGGAAAGTAATAATCATGTGTGTGTANGNNTATTATTATTTGTTTATTATTANNATTGTGCATTTATTTAGCTCCATTATATCTAATGAGCAAGCATCAATCGATGGCCCTGAGCAGATGCGTACAAAGTACTTGTATGAAGTCCCTACACAAGGTGTAGTGATATTGGATAATGGAGTATTCCATAGCATACGTAAG
ko00053	0	K00699	0	SMcontig_15007	0	GGGCTCTTTAAACGTTAGCGCATCACGAAGATGACATAGTAACCTGGGGCCAAATGAGAAACTGGGAGGATAAAAAATTATCATCATTCTAAGCATATGAACACATTGCaTGCacTATCCTCCATTACACAATAATCTCTCCTCAGACCTGAAGTTTGAGAAAGTGAGGCTTCTACAGCTCCGCCCATGACTCGTGGCCATTACCCTGCACACTGAGTNAAGG
ko00053	0	K00699	0	SMcontig_26052	0	TATGTTGTTAATGCTTATTACTGGACACTGCAGAAATGGACATTTNCGTTATGTTATGTCATATATGGTTATTTGTATAGCACCTCTCACACTTAAATGTCTTAGATGCAGCTCGTATTTGTGTAGTGTTTTCTGCTGAAATTAGCATTTGTTTaATAAAATTTaCTTaGTATNAAtTTCtTgTANNAATTGCAACTGATTGGTTTGAACTGGGTGGAAATTATGCTCTTAACTGCAGTTTTTTTCAGGACAAATTGCTTTTGTGCTCTCTTGCAGAGC
ko00053	0	K00699	0	SMcontig_28720	0	TTTTGCCGAGGCACAGGAAAATGAACGTTAAAACAATGGCAGAGATGGAATGCATATGTACGCTAATAAAACATTGGTAGAGCCACGATGTGTAATAATGCACGGGCATGAGGTTCATTGTATTGGTTATTAAAGTCATTTCATTTATGGTGAGCTGTTTTTGCTAATTAGTTTGTAACAAGTTGTTGCACGGTGGNTTTTCGNTCANCTGGCNAATACGCTGTTTA
ko00053	0	K00699	0	SMcontig_30916	0	TACTAGAAGATGCAGATTTTAGAAAATTCAACAAGAAAAAGTTTGATGCCGTGAATAAGTCACTGATGAAGAAGAAACCGAAAAAATGAATTTCTATTAAACCGAATGTATATGTGTGAAGCCGTGTATTCTTTGGTGCCATGTTGTTTTGGTGTCTAAGACATTTCCTCCCAGACATTTCCC
ko00053	0	K00699	0	SMcontig_31	0	CATTGCAAAATGTCATGGCTGCAAACTATATCAACACCTACTTTTGATAAGGCCATACACTCCATACAGTATACATGTATTGAAATATACTTGTAGCAAACACAACTTGTTTTGGAAAATGACACTAACACTTACCTATTTGAGCAGCTACAGAAACCANTTCAGAAACCTCTTAATAAATAAATTTGTTTTTTTAGATTACTTCATAATATGGTATTATATACAGCAGGGCtTTTTTTGTAAAAAAaATGTAAAGAACCGGTACTAAGTAATAGGTGCCAGTACTAACTAACCGGAA
ko00053	0	K00699	0	SMcontig_33319	0	TGCTAGTAGAAGTCTCTGGAGTGACTACAGGGAATGTATCGGTCTCGTCAGGAATCGGCTGGAGAAATTGGTCTTCGGCAGCAACTGAAGATGGGAACAGCCGCTGAGAACCAGGATAGAAGAACGTTCCTTCAATATTCGCAATATAAATATGCAGTTCCGGTTGT
ko00053	0	K00699	0	SMcontig_41007	0	CTTTTAGGCGGTCCATGTAATGTCAACATCTGAAAGTATCTTCCGCAAGAGATGAACTTCTTTGCGCCTCAGTTCCGNTTTTTTCTTCTTCGTACGTGTTTGCTTGGAACTCTACAGTCTCTAGGTCCAGATATCTCTCATCCAGCA
ko00053	0	K00699	0	SMcontig_46791	0	CACTGACTGCGCTGGTTCTAACCATTCTCGCGTATGCCATcTCACTTGGAAACAGTACGGATCAGCACAGGCAGTTTTTCTTATCAATCTCTGCGTGGTTCTAATCCTT
ko00053	0	K00699	0	SMcontig_56475	0	TCCACGCATCGAGTGAGGTTTCACATCATCACCAAAATCAAATGACACAGTATGTCATTACCAGCATCATGTTGTACATCCAGTTCATCATTTCCAGGATCGTGGTGTTACGACATAGAAAACACGTGAACCATGTACGTATGATAAGGTT
ko00053	0	K00699	0	SMcontig_60510	0	CTCTGCCGCGTGGGAAGAGATTGGTGAGGGAAACGAACTGGAGGACACCTTTACCCTCCTCCACGATGAAGACTCTGGACGAGGCCGTTAAGAAGATCATTAGAATTCCTTGGTCTGCAGCCGTGCGAGCGATCAGACAAAGTTCCCGAAGGCAA
ko00053	0	K14085	0	contig16451	0	aGTGATCCATAGAGATTAGGCACCAGAGGtACGtACACTGTGTaTACAGGgAaCCcATtGCGGCATAACCCTGGTGAGCACCAGAAGGCACCTGGT
ko00053	0	K14085	0	SMcontig_27724	0	TCGTGCATGTTGATCGTCTCATGTACTGCTTCCACGAGTCGCTTCCAGATTCTCNTCCTCCACCTGTGTGCtTTCtTCACCGCCAAAAGCTCCTCCAATCTCCGCTCAACTCGTTGGAATATTGACATTAACGATGCCACAGTCCGACCCTTTCGGACCAAGCCATTTGAAGACTGTTGCTGATGTCCTTTGTGAAGATGACTGACTAC
ko00061	1	K00645	1	contig26329	1	ttGcTtCATCACATGATGACAGCGATCATAAAATGGCTTGGACAATTAATTTGCAATTATCAAACAAGGTGCTTAATTCTTAATtCAAAAACTACAGAGgAGGGGGgggACTAGAATTCAAAaGTTCACACACACCAATCATTTTCGTTTCCTTAAACACTCTCATACAATCACAAAAACTGCCAATCAGAAAAAAaCACACATCATTTACgaGGTTCTGAAaGGCCcTACATAAATTGCCACATACAAGCCCCTCAAGGTAGTAAACAGATAGCAAGATACACGCATATAAGCAGTTATATGTAAAGCACAGAAGCAACTGCCAGCTGCACAAGCTGTCGTAACTCCCATGAAGGCGAAAaTGAATTTGAAAAGGCCATCGTTAAAGTCGAACAGCAG…
ko00061	0	K00645	0	SMcontig_36721	1	GTACATCTGGACAATACAACTTCCAACGACTCTCAAATATCGAACCCAGATGTTGGCCAGGCCCTGGTTCAACCTGAAGAATGAAATCTGTTGACTCATGTCTTGATAAGCCAGGAAGAAAGAGTGAACATCATGAGCAGTCCAACAGGT
ko00061	0	K00665	1	contig01429	1	ACGATGGTTTTAATGGTCTTACCCCATCTTCTGTCATAAGACACTTCACCATTATTTGTGGTAGCGTAGTAGTtCCTGTttAACGACACTGTTCCATAACAAAGAGGATTAGTGTCGCCCTCCTCCTTTTtCCAggCTtGGGgCt
ko00061	0	K00665	0	contig15424	1	aGCCTTCTAGTtcACTCAaTGTTtGCTACAAAAGAAGACGTAACTGAAGTATGAAAaTTATATTCATTGGCTCTAGCCAACCATCGCTATTAGTAATTATTGTGATAAACTATTTATTGACCATTCCAACCAACCGGTAATGTCTTTACCATCGCTTTTAGTAATTATTGTGATAAACTATTTATTAACCATtCCAACCAACCGGTAAtGTCTTtACCA
ko00061	0	K00665	0	contig16633	1	GGAAATAACAAaGGGAAAGGgCGTCgACATTGTCTtcgatgtcgttggtggaaaagtcctaGAGgAAAGTCTTCGATGCCTTGCATTTGAGGGAAAACTTCTAACCCTCGGTTACACAAGCGGAGAGATTCCCAAGATCCCAGCGAATCTCCTCCTGGTGAAGAATATCTCGGCCCACGGTGTCTTTTGGGGGAGCTACAGTCTGAACAACCCGGAAaTCTACCTCAAGTCAATCACCACttGtt
ko00061	0	K00665	0	contig30144	1	ggTAGCCAACTGGCAAGGTATTTGTCTTTCaGCTGTGAGtCGTGGgTTCAAATCCTGGTGTACCCCACTTAAATGTAACGAGCTATGTATATAATTGGTTATTCTGTTGTCTCGACTG
ko00061	0	K00665	0	SMcontig_20284	1	TTGTACCTGGACCAGACGTCTTCTGCATTATTGCCTGTTAGTAATTACATCAAAACCTGAACCCCAAACACGGACAAATATCGGCACTAACAAAAGAAACCACAAACAATAGAAATGGGACAATGGCGTGTTGCATCTAAACA
ko00061	0	K00665	0	SMcontig_20529	1	GGACATCGAGCGCACAGTTGCTATTTCAACGGGACACATCAGACGATATGACGATGGCCAATCATTGGAAGAAGCTGATCGACTCTTTCTTGTCAATCAAGGAGTGCTGGCAATGAGATCATTCCTCGAACAATTCGTCTCCAGCTGTCCTTCGTCTGCATTTCTTTCGtATGGGAAAAGAAGGAGAGGTGGATGAAACCTTGACCGTTCTTTCTATCGAGAAGATCT
ko00061	0	K00665	0	SMcontig_23545	1	TTTTTATTGACAAGATTTGATTTTGGCTGCCTTATGATCTTGTCATTGGGGAAATGTTTATTTAACTTCATGATACAATCGAGTCTTGGCTGTGTTATTTAAAAATTGAGGACCTTTTTTAATTGACCCAAAAGTT
ko00061	0	K00665	0	SMcontig_44033	1	AAATACTTTATACATTCAGGTACTGAAAGTGCTTACGCAATCAGCTATGATGCACACCGGCtTTCCAGGCAGCTNCAACGTTCGATACTTGATCATCAGCAATAGCTTACAGTGGNTCAGGGCTTGTAGAAAATACTATGGAAGGCACTTGGAATGACCTAAACTAACACTGAATACTAACAGAATAAGACATCAGCTTCTGACAAATGAGCGCAAGCAGGAAGTGtTTTTTCACGGTTTATTCAGTGTGATATCCCTTCCAAAT
ko00061	0	K09458	1	EB3O8BM01DWK9R	1	GCACAAACTTCCGCAGCATCACCCAGAGGAGTCGAAGTTGCATGTGCGTTAATGTGACCTATGTCCTCAATGCAGAGTCCGGCA
ko00061	0	K09458	0	SMcontig_61254	1	TTCCAACACGATCGCGACGACGCTACCAAAATGGCGACGAAAATAGCGAAGAGTATTGAAGACCACGGTGCACTAGAGTCTGCAGCTGCGCAACTGACTAAAATTATCCAGACTGCGGTGGCATCTGTGGAATAGA
ko00061	0	K11262	1	contig05117	1	CCcTGgAGCCAAGAAATACAGTGCTACAAAATAGTGCaTCGCCTGATtAcAGCGAATGTaTTCTTACGCCAAATATGCAGATTAATACAATTAAAaTGTCTGGTTCGGTGCCTCACAAACACGCCACTGCggCATCTTGAACTGACGATTAGACAGAAACTAATATCAGTTTTTGGGTAGCTTTtCGACa
ko00061	0	K11262	0	contig29439	1	tttCTAAGTGTATGTTGTTTTGAtGAAAaTAATCCTTtCTTAATGGAAATAGAGGCTGGATCGATGCAAAATaTTCTTAGTTAATAGTCttCttGGATGAAAATGATGCTCCcTGAAATATAAGTTGGATTGATGAAAACAATGCGTtCCTGTAATAGCATTTACATTTGATGACTGCCCTACGCCAAGGATTtCGCTTGCACAAGTGCCTGCACCCAAACGTCCTgCTTCGTACCTAAGGTGCTGACGAGAAGtcTGCAAAAGGTGAGGATTTTCAaTTATTGTTGCTTGATaTTAAGAT
ko00061	0	K11262	0	contig30941	1	TCTGCCGAGAGAACTATGGTAGATTTTGCTGAAAGACAGaGATTATTGGCATTTCTGTTGAACTTGCTTTTCTTGATCATTTGTCCGTATACGTAGATCTGCGCGTTGAAAATACTGTTACGAGTGGATTATTTAAAAAAAAAAAAAAAAaaa
ko00061	0	K11262	0	SMcontig_38896	1	CCTTGTCAGtTGGTGGCGTAGAACCCGAGGCTCACCAGGCTCTGAAAAACATGGGAGCGATTTTGAAGGCTGCAGGAGTGGATTTTGGAAATGTGGttTTAAAACAACTGTTCTGCTGGCTGACATAAATGACTGGCCTGCCTTGAACAAAATCTACGAAACCTATTTCACAAGCCATTATCCAGCAAGAGCTGCTTNATAGCTGTGAAAGATCTTCCAAAGGGAGCCAAAGTAGAGATCGAGGCAGTTGCAGTCGTTGGaAAAATCACAGATGAAAATAA
ko00061	0	K11262	0	SMcontig_63206	1	CAAACAGAAACGAAATCGCCACAGATGACTGCACGTGCGTCAAGCCAAGCGTGACTTAGCAGANCACTCGTTTATAAAGATGGCAGAAACCGCACTTGGTTACATGAAATCACACGCATTGCTTACTCGTGaAAAAGCCGATGCNCGTTGCTTAGCTNTCGAGTTGTGCTCTAGAAGTTTTATGATTACGATTAGGCCTATGATTATGCTTACGGGGCTACAGATTACGAAGAAAAGAGGAAGTACACAAACGATAAGGCACGCAT
ko00062	1	K00022	1	contig25327	1	GAGCTGAACATAGAaTGTCAAAGCAaCTTTTtCTACTGCATCTCAAAATTTAAAATATTACTTtCTCCCAGGTTTtACTGAaCCACTtCCAATCTCACATGCCTGGTCACCTCTTTTCATATGTGACGGGAAATTCTTGCACACTTATTTCTTATAGGTATAGAAACCCTGTCCAGCCTTTATGCCAGTCTTTCCTTCAGCTACCAGTTTATCAAGTAGTGCACTTGGCTTAAACAGCGGATTGtCTGGATATTTCTTGTGCCAACCATCAACGACAAATTTGCATGTATCCAACCCCACATAGTCACCCAATTCAATCGGACCCATAGGATAGCCGGCCCCCAACTTCATAGCTGTATCAATATCTTTTGCACTAGCATCACCTCTTtCCAGCATTTT…
ko00062	0	K01074	1	contig25829	1	TGCcTATAAATCATTCTTATtGGatttttGTACTAAATGTTtCTGTTGTATTTTAACcATtAAaTTTtATCTTAaTTCATTGGtaTTACATTACCATTGGATGTTAATCTATATGTTATGACACACAAATTCTCATCTTGCCTTACTTTTAGTTAAATTTGAAGAGGGGATGACTAGATAAGCTAGATTAGCTTCTTGTCCCCTCGAATCGGCAGTAATCAAAACTGGTTTGTTTTATTGTCTTAAaGCTACTAAACTAatGTtAGCCCAAATGCTGTATCAA
ko00062	0	K01074	0	EW1_R1P03_H04	1	GCTGAAGTCTGCCAACGACTGCTTTGCCAAGCAACGGGAAGAACTCTGTCTCTGCAACCAATCACTCAAGTGCAAGATCAAGAAACTGGACAAGCAGCTGTGCAAGCTCCGATCCCAAGTGGAATGCCTGAAGCAACGGCTGGCCTGTCTGACTTGCGGCTAAACTAGTCCATCTAGCGGCTGGAAGTGACTTTATGGAGAGCATAACATCATGTCTGAAACTAGAAACCCAACACCCACTTCGAAACGAACACTTTTATAATGAAACCTATGTTAAGGTCTTAAAGAAAATAGGGAAAACTGTCTACAAGTTTGATGACAAATGTGGCCAAGCTATCTACAGCTTTGATGATAAATGTCGCATATGAAACGTAAAATAAAAATAGCAAAATATGCAAA…
ko00062	0	K01074	0	SMcontig_16007	1	CATTCGGAAGGCCAACACCAACATTATGATATTCTCTGGTTCAATTCCAAGATCCATACAGAATTTCTCCATTCCATCCGGACCAATCGAATTGTCGGTTTCACTGATATAGTTGTT
ko00062	0	K01074	0	SMcontig_28478	1	TTGAATTCAACATCAACAAAGCCATTGAGCTTTAATGTGGACTGCAGGCGGTTCTTTGATTGCGATTTTGAATCCCCGTCTTTGACATCATCTGTGATNGTAGCCAGGATCCACAATCTGCCTCCGGGTTTCAACAGCTTCAGCACCCCAGAAAGAATCTCTTCAGAAATTGGGAGTGGAGAATCCGAGCCAATAATGCAGACATGGTAGCCAGACACATCTTGGTTCTCAATGTTGAGTAGCTTGGCCGCATCCAACCTCGCTATCTTTCCCGTAGCTCCAACCTGACTAGATAAGCTTTCCACCAACTCTTGTGGACAAGCGAAT
ko00062	0	K01074	0	SMcontig_61841	1	GTATTTGGTCCGACCATTACTGCTCGGCCGAATACCAAATAACCTATTTGGCAAAAGcCCTTAGTCCAGGTGATAGCAGCAACACTATTAACAAATATCAACCACTGCCTTGCATTTTAATACAGTTGAACAGTCTGTAATGTACTGCTGTAACGGCACACAAAATTAACTAAA
ko00062	0	K07508	1	SMcontig_34723	1	ACCATAACCAATCACCTGAGCAAGTGGCGTCAAACCATATTTCTTGACAGCTGCCTCGCTTGCCAATATGACGCATCCAGCTCCATCGCATATGCCCGAAGCATTTCCCGCATTCACTCGTCCGTTCTTCTTGAAGATCGTAG
ko00062	0	K07509	1	contig18213	1	CTGAGTTTtCGACcAGTGAGAcAATGGgACATTCGGCTGACCGGCTTTGTgCTGCATTTGGGgTtACACGACGTGAACAGGATGaGTATGCaTTCCGa
ko00062	0	K07509	0	contig24369	1	cAGGAAaGAtGCATTAGCTGCAGTGATGGTGCCATGTGGTTTAACAAACGCTGGCTTGAgCTGACCCaTCTTCtCCACACTTGATAgTCg
ko00062	0	K07509	0	EB3O8BM02JUUYH	1	AAGAGGAGGTGCACCAAACTTCTCTGAAAGACCCATGTATTGGCTAGCGAAGAAATCTGAATCCAATGCCTTCAGATTAGCCAGAACTTGTCCTGCA
ko00062	0	K07509	0	EB3ZX6E01A3RNV	1	GCATACGGCATTCCTCGTATCCTGAAGCAGGCTGGCCTTACTCTGAAAGACATTGATGCTGTGGAACTTCATGAGGCATT
ko00062	0	K07509	0	SMcontig_22687	1	GAATTCGACTATCAAGTGTGGAGAAGATGGGTCAGCTCAAGCCAGCGTTTGTTAAACCACATGGCACCATCACTGCAGCTAATGCATCTTTCCTGACGGATGGTGCGTCCGCATGTCTTTTAATGACTGAAGGAAAAGGCTTT
ko00062	0	K07509	0	SMcontig_39243	1	TTCATCTGTAGCCTTCTTTGCCAAACTGTGTGATCGGAATGCATACTCATCCTGTTCACGTCGTGTAACCCCAAATGCAGCACAAAGCCGGTCAGCCGAATGTCCCATTGTCTCACTGGTCGAAAACTCAGCC
ko00062	0	K07511	1	contig08702	1	CCAGACTATGGTAGATAACCTTCGTTTACGCGATACACAGGAAGGAATCAAAGCcTTCTTtGAAAAaCGTTCACCAGTCTGGCAGCATGGAGATGACAAGGAT
ko00062	0	K07511	0	contig25698	1	tCTCCACCAATGCTGATGCTTGGAGATTGAACATCGACTGCTGCTTCACGATGCAATCCGGCATCGTAGCTAGTTGCAAATCCAAACTCTGCCTCTTTCGCTTTCTTCACATCAACCTGAACTGCAGGAGGCGTCACTTTCACTCCACCACcAGCACTAAATCCAGGCTTGTCAACGCTAGATCCTTCTCcACCTCCAAGTGAAACATCAACaTCAGCC
ko00062	0	K07511	0	contig28942	1	GaaGGCATTTGCTGCTGGTGCCGACATCAAGGAGATGGAGAATTTGACATTCCAAGACGTCTGCTCGTCAAaaCTTTCTGGGAGACtGGACTCGCCTCACG
ko00062	0	K07511	0	EB3ZX6E01E1P0N	1	GCCGTCGCCCGGGCTGTTCCTCGCAAAATCGCACTTCAGATGCTTTTCACTGGTCAACCAATATCAGCTCAAGACGCGTTG
ko00062	0	K07511	0	SMcontig_32133	1	GTTGTTCTCACTGGAAGNGAANAGGCGTTTGCTGCTGGTGCCGACATCAAGGAGATGGAGAATTTGACATTCCAAGACGTCTGCTCGTCAAACTTTCTGGGAGACTGGACTCGCCTCACGCAATTCAGGAAACCCATAATNGCGGCTGTTAATGGGTTTGCTCTCGGCGGCGGTTGTGAACTAGCTATGATGTGCGACATTATCTATGCTGGTGATAAAGCCCAATTT
ko00062	0	K07512	1	contig10255	1	TAGCAGTTGTCACCTGGAGATGTTGTCATTCAGAATGGTGCTAACAGTGGGGTCGGTCAAGGCGgTGaTTCAGCTTGCGGCTGAAATGTCTCTCC
ko00062	0	K07512	0	contig26470	1	TATGTCCAAaCAACCTCTCATGGTGCCAACTGGTTCTTTGATTTTCAATGATGTAAAGATACGGGGATACTGGATGACGCAGTGGAACAATGAGAACAAGAaTACTACGGAGAGCGAGGAGATGTGGAAGTACATCGGTGGCTTGGCACAAAGCGGTCGTCTGCGAGCTCCTGTCCACACGTTGGtGCCGTTTGAACAGtt
ko00062	0	K07512	0	EB3O8BM01CO9JG	1	ATCTTCTGAAGTATCTCGCAAAGAGAGGTTCGCTGGTGACGTACGGAGGTATGTCCAAACAACCTCTCATGGTGCCAACTGGTTCTTTGATT
ko00062	0	K07512	0	SMcontig_33328	1	CCCAGCTAAAGAATGACGAGGTTCTGCTTAGGATGCTGGCCGCGCCAATTAACCCTGCNGATATAAACATGATACAGGGCGTTTATCCCGTAAGACCAGCGCTGCCAGCTGTGGGCGGTAATGAAGGTGTGGCGGAAGTTGTGGAAGTTGGCTCATCTGTTACTGGACTAC
ko00062	0	K07512	0	SMcontig_38208	1	GCAACCCTCTCTGTTAATCCTTGCACTGCGTACCGAATGCTGACGGATTTTGAGCAGTTGTCACCTGGAGATGTTGTCATTCAGAATGGTGCTAACAGTGGGGTACGGTCAAGGCGGTGATTCAGCTTGCGGCTGAAATGTCTCTC
ko00062	0	K07515	1	contig04112	1	TTCCTGCAGACATAGCACTGCCTCATTCGTGAAaCGaCCAAGAAGTCTCAGTCGAAAATCTTCATCACTCAGCTTTTgTTTTGGTGGGGTAGCATa
ko00062	0	K07515	0	contig19352	1	aCACaTTAAGCAACTTGTgTAGAATACATTCTCaCCTATTAACATATTTtCACTGATGAACACATTATCACACAAAGGTACGTCAACAATGGTGAAAAaGAGGgCATCAACAGACGACAAaCg
ko00062	0	K07515	0	EB3O8BM01EWBQD	1	ATCCGAGGCCAAAGACCATTCCAATGTCTTTTACCTTTTTTTCTTAAGTCGGATTGGCAAGAATGCCTTCCTGCAGACATAGCACTGCCTCGTTCGTGAAACGACCAAGAA
ko00062	0	K07515	0	EB3ZX6E01DIMXR	1	CTGGTCGCTTGCTGGCCTCTGCGATCTTTGTAATTGGCAGAGCGGAAGTATTTGAAGCGAAGACACAATGCTCTGGA
ko00071	1	K00022	0	contig25327	0	GAGCTGAACATAGAaTGTCAAAGCAaCTTTTtCTACTGCATCTCAAAATTTAAAATATTACTTtCTCCCAGGTTTtACTGAaCCACTtCCAATCTCACATGCCTGGTCACCTCTTTTCATATGTGACGGGAAATTCTTGCACACTTATTTCTTATAGGTATAGAAACCCTGTCCAGCCTTTATGCCAGTCTTTCCTTCAGCTACCAGTTTATCAAGTAGTGCACTTGGCTTAAACAGCGGATTGtCTGGATATTTCTTGTGCCAACCATCAACGACAAATTTGCATGTATCCAACCCCACATAGTCACCCAATTCAATCGGACCCATAGGATAGCCGGCCCCCAACTTCATAGCTGTATCAATATCTTTTGCACTAGCATCACCTCTTtCCAGCATTTT…
ko00071	0	K00121	0	contig01694	0	tCtCaCACGATGgACcTGgATCACAtcAATGAAGCATTtGACCTCaTGCATTcGGgCcAAaGCATtCGTtCcGTGgTAACCATCTCGAAGAaGtg
ko00071	0	K00121	0	contig04461	0	tGAAGGCGGTGgAATTGTGgAAAGTGTGGGTACAGGTGTAACTGGCTTGAGTCCAGGAGATCATGTTATTCCACTTTATGTTCCTCAGTGCAACGATTGCAAATTCtGCCGAcATCCGAAGACCaa
ko00071	0	K00121	0	contig27021	0	cTGGCGACCATCATGGGgTGTCAGAAAGaCAGGAGCAGCACGAATCATTGGAATTGATGTAAACCCAACAAAATTTGAGATTGCAAAGCAGTTTGGAGCgAACTGAGTGCTTTAATCCAAAaGACTTtGATAAaCCAATCCAACAAGTCATGATTgaCGTGACAGACGGAGGgCCGGACTACACCTTTGAGTGCATTGGAAaTGTAGCCACTATGAGAGCGGCTCTGGAGGCGTGCCATAAGGgTGGGATTGTCTGTGGTCATTGGAGTGgCTGCTGCAGgccAAGAAatCTCCACACGCCCTTtCCAGCTGGTTACTGGACGTACATGGAAGGGATCCGCTTTTTGGAgg
ko00071	0	K00121	0	SMcontig_19246	0	ACATGGAAGGGATCCGCTTTCGGAGGTTGGAAGAGTCGTGATAGTGTTAACCAAACTGGTCCAGGAATACATGTCTGGAAAGCTAAAGGTCGACGAATTTGTGTC
ko00071	0	K00121	0	SMcontig_42627	0	TTTCGAACAACATGTATAAAATGTGTGCAAAAACATTTCTAAAAGGAATATTTANNTNCGtNTCNTANGNNTTTCTTGTGTGCGCTCATCTCACNACCTGTGTGCNCGCGCANACGTGCACAGCTTAGAGGGAACAGTNNTNACGGGTcTgCAAACCCCTAAATAAATGCATTACTCTTACAGAAGCCTAAAAATACTATGTAAACCCTCAAAATGTAAACAGTCATTATTTCTCGTTATGTCCCTGGTCTGCCTGACT
ko00071	0	K00128	0	contig01556	0	GAaCTTCAAAaCACACTGGaCtGGCCcAAaTATCTCCTCCTTCGCTATAACCATCTCTTCTTTAACGCCAGAGAAGATGGTGGGTTGTATGAAATACCCTTTGTCTCCATGCCGACCACCTCcAaTCT
ko00071	0	K00128	0	contig08187	0	ggcAAATAGTACGTCTTATGGTCTTGCAGCTGGATGCGTAACgaacaacaTCAACACGGCAATCACGATTGCAAaCAGTCTCCAGGGAGGCAGTGtctggATCAACTGCTGGGATCCATGTTCTCCTCAGGCTCCATTTGgTGgATACAAGCAGTCTGGATTTGGGAAAGAGCTTGGACAAGAAGCGCTGAAGGCATATACACAAACGAAGACGGTGGTGATAAAAATTCCACAGAAAACGTCCTAGGCTCTACATGATGTCCATTATTGGAAATGCAAATTtGCATATGCTGACTGTTACAGCTTATGAGCTAGCAGATTtATTATTGGCAAAAaCATATATTATGTTCTTATATTATATCCAATAATTCATGTGTTATTATATTACATGTATGCTAT…
ko00071	0	K00128	0	contig13550	0	TTCAAAATGTCGGGACAGGGAAGGGAaTTTGGTCAttAtGGAGtGGAGCCTTACCTTGAAGTGAAAaCGGTTTACATCAACCTGCCTGTCAAAATCTAAAGTGAAAAaGAGTTTGTTTCAGTTTTGTGGAAaTTAATGgCATtGCTTTtCCTAAAACCGTTAAg
ko00071	0	K00128	0	contig25082	0	TTtAAACATGaTTATTAGTGGTACTAATTtACTAAACAACTGGACTAAACAACTGGAACAAACACTCCTTTCACTTTAGATTTTCACGGGCAGGTTGATGTATACCGTTTtCACTTCAAGGTAAGGCTCCACTCCATAAAGACCATATTCCCTTCCCTGTCCTGACATCTTGAACCCGCCAAATGGAGATTGAAATCCGAATTTTAGATAGGAATTCACCCAGACAATTCCAGCTTCAAGTCCACTCGAAACGATCAGAGCAGTCTCGAGATCTTTGGTGAAGACGGCAGCAGCCAGACCAt
ko00071	0	K00128	0	EB3O8BM02GFNTU	0	CAGATTGCTCTTCCCAGCACCCTGTAGGATGTACTGTCCCACCTCTGTTGATCCAGTGAAGCTTATCTTGTTAACATCTGGATGGTTTACGAGAGTG
ko00071	0	K00128	0	EB3ZX6E01A7KNX	0	CAAAGGCAGCTCAACGATCGTGGCATGAACAAAACAGCGACAACAATAGCAACAACTAAAATTATGAGAACAAAACAGT
ko00071	0	K00128	0	EB3ZX6E01BRMZJ	0	CCAGCGTCTCCAACGACGCCAAGTAGACTTTTGTTTCTCGCTCCATCAGGTCAGCTAAGATGTTCAGAAGTCTGCCACGATCGGCTGCATCC
ko00071	0	K00128	0	EB3ZX6E01DL59V	0	CGAACAGTCTTCAAGGCGGGAACTTGTCTGGGTCAACTGTTACGATGTGTTTGATGCCGCTTACTCCGTT
ko00071	0	K00128	0	EB3ZX6E02GAFVU	0	TCTCTTCTTCAACCAGGGCCAGTGCTGCTGCGCCGGCTCACGTATATTTGTTGAGGAGAAGGCGTACAAGGACTTCGTGGAGCAGTCTGTCGAGAAGGC
ko00071	0	K00128	0	SMcontig_13729	0	TGGAGTTGCCTGGGCCAATACCTACAACGTATTCACCTCTCAGGCTCCATTTGGCGGCTTCAAAATGTCGGGACANGGAAGGGAATTTGGTCATTATGGAGTGGAGCCTCACCTTGAA
ko00071	0	K00128	0	SMcontig_27497	0	AAATGGTCGGCTGCATTGGCTGCTGGTTGTACGGTCGTCTTGAAGCCAGCTGAGGATACTCCACTCACTGCTTTGTATGTTGCCGCTCTCACCAAAGAGGCTGGATTTCCTN
ko00071	0	K00128	0	SMcontig_61169	0	AGATGGAGTTATTTGCCCTCTGAATCACTTCCTCGATGGTCTTGAACTTCATGATCTGCATNACTGGTCCAAAGATCTCTTCTCTGGCAATTCTCATGTCATCCTTGACATCGGCAAATACGGTCGGCTCAATGAAATATCCTTTATCTCCAAGACGCTTTCCGCCAGTACAGAGTTTGGCGCCCTCCTTCTT
ko00071	0	K00232	1	contig02008	1	ttACcACAttAAGAACcTTGCAGAAAGAATCAACATTTACAAACACTGCGGTGTTCAAATATTGACATAAATGTTTGGCATACCCATTCTCAACAGTTGTCTATACa
ko00071	0	K00232	0	contig10083	1	AaTTtATtCATTtCCtCTTtGTTtGTAATTtATTtGTCTTATATTTGCATTAGTTTGTTtAGGAAAaCTGAGGAAaCCACCCCcTCACTGTTtCAGACCATACAGGGaGGTATGGTtCACa
ko00071	0	K00232	0	contig25400	1	tACaGAaGTTCCTTCTGGaTAtGGGGCTGAgTGCaTTTTCCTTTAACCCGCTGCTGCTTCTGGAGgCCATTGTGGATAGGCACGTCGTGTCTGCTTCAAGTTTATTACTTGCAGTTAATAGTTGACATGttAATAAATATGTGTGATATGCGCTACGTCTTATGCCTTGCCTATGTCGCTAgTTGATT
ko00071	0	K00232	0	contig30767	1	AAAGATAGTTTGAGTTAGGACACaGAAAaTTAGAGAGGTgACAGCCACTATCTATCTAGTGACCAGGCATAAATTGTCCAATATTCATGCCATGACATAACGCAGCTTGCTCCAGCATCTCATGATAAGCGAGTGCTGCTCAAAGCTCTTTCtCCTTCAGCACGCGTCTATCGAGATTACACAAAGGTTCCATGACAGAGCAGGTAAAGAAGGTAATTAGAATCTATCCCGaGATGATGGTAAGATAAACCAATCCAAG
ko00071	0	K00232	0	SMcontig_159	1	CGGAGATTTTATTTAAACTTCATTGAACTGTTAATATTTTGCAACTTATTTCAAAACGAAANAGCTCTGaANGACAATATCAAACCACAAGCAATAAGAAGGCTACTTGAATAGAAAAAAATCATTTCTTTATACTAGGCTCTCGAAAGTCCAGCTCANAATTTTGTCTTCGGCCCTCNANNTAGACAACTAAAAATAAATTCACTGAAAAAACAGTCCTTCGCCCAAACAGGTTGTGCACCTCTGTCCTACATGCTGCATTTGACAGGACCATGGGCGTCCATCCCATGGGAGGAATGAAGCAGAAATCT
ko00071	0	K00232	0	SMcontig_17179	1	TGTGTTGCTATGAATGGTATGANGGATCTCGTACGTATAAAGCTTCTTTAAGTTTTCAAGTGCTATTGATGGTTCAGGTTTAACCAATTTGAAGCACATGTCGGCTGCTGCTTCCTTGTAAACTTGTTTATGCTGCTTGTGGTTAGCAGGTAATTTTGTTTGAATACTAATCTAGAAGCTCATTTGCtAACAAAGNCAAGGTTGTCAGATTTCAAAGTAACGAATAAAACATTTTGGGCACAGTCTGCTGTTCTAGGCTCATTTTCTCTGGGTTGATTGACTTCCATAATGCTTGGAATTAAGTTTTCTCAAACATCTTACTTGTATTGGTTATTAATAGTAAATTATTTGTTGGTTTAATG
ko00071	0	K00248	1	contig12635	1	CcAAGGgATtAACACTTGGAAAAAaGGAAGACAAACTGGGAATTCGCGCCTCATcAACcTGCCAACTGATATTTGAaGACTGCAAAaTTCcAAaGgAAAaTATCCTTGGCaaa
ko00071	0	K00248	0	SMcontig_36144	1	AGTTCCACACTCTTCAGGCATTCAACAGATCGAGACCGATACATTCCGACTGCACTGCTTACAGACTCTAACAGGCATNAAATTCGTGGTGATCACTGATACACGAAGAAATAGNGAAGATGCTCTGTTGAAAAAATTGTATGAAATCTANTCAGATTTCGCTTTGAAGAATCCATTCTACAGTCTGGACATGCCAATAAGGTGTGAACTATTTG
ko00071	0	K00248	0	SMcontig_60515	1	GACCAAGGGATTAACACTTGGAAAAAGGAAGACAAACTGGGAATTCGCGCCTCATCAACCTGCCAACTGATATTTGAAGACTGCaaAAAATTCCAAAGGAANATATCCTTGGCAAACCTGGCAGTGGTTTTAAAATAGCAATGaAAACTCTGGATGGTGGAAGAATAGGAATTGCATCTCAGGCACTTGGAATTGCCCAG
ko00071	0	K00249	1	contig01270	1	ccGAAGAGTGCCTTTTTAGTGCATACTGTGTGACTGAGCCCACTGGTGGTTCTGATGTTGCTGCAGTGAAGACGCGAGCTGTTCGAAAGGGAAaCgaTTa
ko00071	0	K00249	0	contig09781	1	ccccTTTATGAAGCcACAAGATaTtCAATGgAGCGGAaGAcATTTGGTGTtCcAATATGTGAAcACCAGGCTGTGTCGTtCATGCTCGCCGACAt
ko00071	0	K00249	0	contig12565	1	aaTGTATCTTAATGGAGGAaTGTCATTATGGGTGTACTGGAATATCAACAGCCATGGCAGCAAACAATCTTTCACAAGCTCCAGTCAAGaa
ko00071	0	K00249	0	contig29826	1	GTGAATATACGCAAAAGATAAGAGAGCAGCTGGTGACGCGTTATGAAaTGCAAATCGCCTCTAaTAACTAAACTTGTGCTGAATCTACAGCCAGGTAGGTAAACTGCATCATCAAATGGGATAATTACTAAGTACCACTTCAAAATCTATTCACAGTGCTCCTGTACTGATATCTGTGGAAGAGTCGATCA
ko00071	0	K00249	0	EW1_R1P05_H03	1	ACTGGAATATCAACAGCCATGGCAGCAAACAATCTTTCACAATCTCCAGTCAAGAATGCTGGCAACGAAGAACAGAAGAAGAAATATCTCGGAAGAATGACCGAAGAGTGCCTTTTTAGTGCATACTGTGTGACTGAGCCCACTGGTGGTTCTGATGTTGCTGCAGTGAAGACGCGAGCTGTTCGAAAGGGAAACGATTATGTGATAAATGGCCAGAAGATGTGGATCACAGGTGCTGGTGTTGCTGACTGGT
ko00071	0	K00249	0	SMcontig_27080	1	GCAACAGCCGCCCAGTATGTATTTTCGTCGGCCAGNGTCAATCTCATAGGCAGCTCTCTGCACACCCATTCGAGAAAGTTCCAGACTTATGGCCATGTCGGCGAGCATGAACGACACAGCCTGGTGTTCACATATTGGAACNCCAAATGTCTTCCGCTCCATTGAATATCTTGTGGCTTCATAAAGGG
ko00071	0	K00252	1	contig19269	1	CaCGCCcTtCCcTTATTCGCaCGTGGCTTACCCCTCCCccAGTTGCGGACGTCCACATCcAGtATtgtaaaatgcgttgtggtCTGgTATTGACACGCACATAGTGTGTATGATTG
ko00071	0	K00252	0	EB3ZX6E01DF70Q	1	ATCCAGAAGAAGATGGCCGACATGGCAACGGAGATCGCCCTCGGACAGCAGGTGGCTCTCCAGGTCGGACGCCTCAAGGACCAGGGAAGGGCTGTGCCGGA
ko00071	0	K00255	1	EB3ZX6E02GSU1G	1	GATTTGCGTCGCCCGGTCGTTTGTCGACTCCTGCATTTCGATCCACAACAGAGATGGACTAGATTCACAGACCGCATCAATGGCGAAATACTGGTCT
ko00071	0	K00493	1	contig01478	1	aTGTCTTTCGTCCGGaGAGATTTCTAGACGAACACAACAACATCGTTGGGAGAGATCGAATCATTTCATTCTCACTAGGTCGTAGATCTTGCCTCGGAGAAATATTGGCTCGTCAGGAGATGTTCTTATTCATTGCTGGTTGGATACAACGATTCAATATTGAACCTGGAACAGACGGATtGAAGATTGATGACAAGCCAATTGTTGAGTCAACCCTATCACCGCCCCCTTTTAAAATCCGCATGTTCTCGCGAGATACATAAAAaTGCCATCCTTATAAACTGGATTCTGTGCTTCTGGATTCTTATTTTAGTAAAGCAAATTTATGTCATTCTACGTAGTTGGCGTGCTATTATATTCTCCACGAAGACCTTTTCCTGCCCCAAACAGAGAAGAAGt…
ko00071	0	K00493	0	contig24182	1	AAcGTCATCGATGGGAACCGCGTAATTCCATTCAGCATCGGGCGTCGCTCGTGTCTTGGAGAGGCGcTGGCTCGTCTAgAGATATCTTTAAtCATTA
ko00071	0	K00626	1	contig23978	1	CAGGAAGCCcAAaCGGAcTGGGGCAACTCAGtGttCGAATtGCCGGAGGGACTtGGGGGTtGAaCCCCcTACcTCATCTtGCcGACCTcTTTACcTCTGGTCAAAATTTGACCCcGGAGGGGgTCGAGTTt
ko00071	0	K00626	0	SMcontig_3094	1	TGTATGGTCATTATGCAAATCAATTCCTACACAGTAATCAAATTTCAAACATTTGCAAGAGATTGCATTTACTATAAAAGCAAATAACATATTAATTAAGAATCATCCTGCCCTAGAAAAGCTGTACTTTTTTGTTGAATGGTAGAATTCATTCGATCGTTTCATTAATTCCGCAAGCAACAGATGCCTGCCTATTCTTGTTCTGGTTAGACTTGTTCAACAGTACATGCCCAGCTNAGAACATATTCATCTCTGTACAAAGTCA
ko00071	0	K01692	1	contig23088	1	TAAGTTAAGGGAGAGGGTATAATTATTCGTTTTAaTAGACCtATATATAAAAaCGACACTGgTCGACAGACCGCAACTCGGCTAAGAGGTGCTATACAAATTCTTCAaTATGTCG
ko00071	0	K01692	0	SMcontig_44787	1	TAGCCGATTGCTCCACAACACGCATATCGCACATGCAAGCAAGCTCAAGTCCCCCGGCAACAGCATAACCAGAAACTGCAGCGATTATCGGCTTACTTATCATTGCGACCAAT
ko00071	0	K01897	1	contig03268	1	ATGCCAATGAGACCcATGAaTCcAGCAATGCCACCTCGTATGCCAATGAAGTGAAGACGTTTATAGGGATGAGCAAGACTAATtATACTAAGACTGCACTCTTGAAGACTAAAGATCCATTTTACAGAATCTTGATAATTACAGTTCCTTATTTGCAAGAAAGATGAAACATGTTAAaTTTCcAAAAAAAAaaaAAAAAAAAAAAAAAAaaa
ko00071	0	K01897	0	contig05590	1	cGCcATGAACTCTGAACCcATCGCCGTGTCTGTCAGGTTGGTCTCTATATTATCGCTCGCAACTGGCCAGTGCAACAGAGGCGACACTACCCGATAAACATCACTACTCTACGCTGCATAGATAACAAACTGGGAACGCAACATACGTCtgattAtATTCGGCTAAgCGCTAaCGACAtcatAAAGAAACGCTAAGAAGTCCGGATCCTATGAAAGATAACCGAAGTGGGCACAGAAAaGTGTAAATGAaCTATCGTAATAATATcATaCCAACAaTTTATtGGgTAGgCGGGACCAGCGTAAaCTCGtAATGGCCGGtta
ko00071	0	K01897	0	contig11471	1	AACTAGCTCTGCAaTCATTGTCTGTAGGCCCCCTATTGTTACATGTTAATCCaGGTTGTTGGAGATTACTTTACTTtCGTGCTGTTAACCAAGTATTCGGGAgAAaTCAg
ko00071	0	K01897	0	contig27438	1	ccATGTATGTTATGTCTTCCATGACAAGAAGAACATTCCATGGAAAaGGCCGTGGAGAAGGAGACAGAATTGTGAAaGAGTGCCTGTCCATGTTGACTTCAGTTATGACAATGAAtCCTGAGACaTTGCTCAACACAATATCAT
ko00071	0	K01897	0	contig28410	1	GGTTTTGGCATTGAATGTCTGTGTGAACGCTTATAGTTATTGGTGCCACATAGAATGTTTACTGTGACAGTTGTTCCCATCAACGGTTGTGTAGAGTATATTACTGTGAAAAAGTTTCCCcTCAGGTCAGCGCACGATAAGTGATGTCAGGTTGCCAGTTTGGTTGTGGTAATGATAACACATTATTGTTGTATTTTTTTTtGGAaTATACAGTGAaGACTGAAaTTtaGGCTAtGATtCATtAATTATTtAGTGGAAaGTGAACTTGTGTTCTGCCCATGTTAGTCAGATCGTGTATAATCGTGTGCTAGTTTGAATAATAATtCTTTACAGCTGT
ko00071	0	K01897	0	EB3O8BM01C77ZF	1	CGGGGAGTCTAACCTTAAGACCCAAGTCAACAACATTTTTTTTCACCCCTCGGAGCCAAGAATCTTTGTAAGCCTACTAGTGCCAACCCATAAAATTATTCGTAATTGTGGTATACGACAAATCGT
ko00071	0	K01897	0	SMcontig_19315	1	TAAGGGTCGCTTGAGTTTCAACGTAGGACCAAGTTCTCCTCCTGGGATTGAGAAATCGCGTTGAAGAATGGTCCACTTCTGCACAAACTGTGCTCGTGAGATCGCTTTCGTGTTTGCTCGGTCAATTCCTTCTTGAATTGCTTTCATCATTGGCTTGTGCTGCTTCTTTAGAATCTCTGAA
ko00071	0	K01897	0	SMcontig_30445	1	GATCGAAGCGCTAGTAACGTTGCGCTACACAAATACAGCACGATACTACGCTAATGCGTGAACGTAATaGTAATGCAGGGCTAAGAAGTATTGTAATTGATATCTCATTTGGCGTTATAGGAATGCATCGGTATTTAGAACATTCGTTATAGGCCCGACTGGAATTTTGAGTTTACATAGGTAGGCCTAGGCTTCTTCT
ko00071	0	K01897	0	SMcontig_56104	1	TTTTCCTAANAGGNCGTATCCGGGGTTTTATATTTCGGNAGATTTCCATTTAATATGTTTGTATTTTACACATTTTAGGCTCTTTACACCAGTAATGCATTTGTTTTTCGGGAAACGTGAACCCGTTGTTAACCAACAtCcATTACCCTAAAATGCACTGAAAGCAGTGGTAATCAACGCAAGAAGTTAACTT
ko00071	0	K01897	0	SMcontig_5690	1	GCGCATATTATTATGATTATGTATTCAGAATGATTACTGCTGTATCTTCTTCCTAGCTTTTTACTGATACCTTTGCTTGTGTGTGAATTTGTTTTGAACGCCAGATCGTTTCTTGTCCATTTCCAAATAAATCTATACATCNATGAAG
ko00071	0	K01897	0	SMcontig_60852	1	ACCTCTTCTAATGATTCACAAAGGTATAACTTCTCAAACTCTATTCATAAGAAAACCTCTTAGATTCTAAACATTGCCATTTTAAACTTCTTCAACACTTTCTTTTCTTCTTTTACtATTTTTTNTTCAACCTTATAAACAACAAAATGCAGGCAATTAGCTCAGGATTAAGaAAAATTTTANTCAAAATATTTTAGCTAATTCATTCAATATCTTAAATGTATGCACACACAGAGAGGGCTCCATTTCAAATGCCACGCTTGAACACTAATCCGTAACAAGCCACAAAACTCAATAGCTACGTTAGAATAATACTCCACTTTCTAC
ko00071	0	K07425	1	contig01924	1	ttGTCAGTGTTCCTATCTGGgCAATCCACCATGATCCTGACCtCTGGCCTTCGCCTGAAACATtcGACCCAGACAGATTTTCCACAGaGAAaCCaGATCACAATCAGTTTTCTTa
ko00071	0	K07425	0	contig06226	1	AATTTTCGGATTCggCTCGAGGATGGCAGCTTGGTTTCGGACAAAGTCTTGAGGGCCGAAAAGCGCATTGCTGCATATCCGTATGACACAGAAGCTTGGAGCATTCTcATACGCGATGCCCAGACGAagAAGATAGAAGAtg
ko00071	0	K07425	0	contig12308	1	AGCGAAACCGAGTAAAAGGTCTACGGCTGATGTGACTCGTAAAAGGCCGCCGACATCAGCTGCACGCTCAACAGGAGAAAGCACACAAGCGAGAGTCTAAAG
ko00071	0	K07508	0	SMcontig_34723	0	ACCATAACCAATCACCTGAGCAAGTGGCGTCAAACCATATTTCTTGACAGCTGCCTCGCTTGCCAATATGACGCATCCAGCTCCATCGCATATGCCCGAAGCATTTCCCGCATTCACTCGTCCGTTCTTCTTGAAGATCGTAG
ko00071	0	K07509	0	contig18213	0	CTGAGTTTtCGACcAGTGAGAcAATGGgACATTCGGCTGACCGGCTTTGTgCTGCATTTGGGgTtACACGACGTGAACAGGATGaGTATGCaTTCCGa
ko00071	0	K07509	0	contig24369	0	cAGGAAaGAtGCATTAGCTGCAGTGATGGTGCCATGTGGTTTAACAAACGCTGGCTTGAgCTGACCCaTCTTCtCCACACTTGATAgTCg
ko00071	0	K07509	0	EB3O8BM02JUUYH	0	AAGAGGAGGTGCACCAAACTTCTCTGAAAGACCCATGTATTGGCTAGCGAAGAAATCTGAATCCAATGCCTTCAGATTAGCCAGAACTTGTCCTGCA
ko00071	0	K07509	0	EB3ZX6E01A3RNV	0	GCATACGGCATTCCTCGTATCCTGAAGCAGGCTGGCCTTACTCTGAAAGACATTGATGCTGTGGAACTTCATGAGGCATT
ko00071	0	K07509	0	SMcontig_22687	0	GAATTCGACTATCAAGTGTGGAGAAGATGGGTCAGCTCAAGCCAGCGTTTGTTAAACCACATGGCACCATCACTGCAGCTAATGCATCTTTCCTGACGGATGGTGCGTCCGCATGTCTTTTAATGACTGAAGGAAAAGGCTTT
ko00071	0	K07509	0	SMcontig_39243	0	TTCATCTGTAGCCTTCTTTGCCAAACTGTGTGATCGGAATGCATACTCATCCTGTTCACGTCGTGTAACCCCAAATGCAGCACAAAGCCGGTCAGCCGAATGTCCCATTGTCTCACTGGTCGAAAACTCAGCC
ko00071	0	K07511	0	contig08702	0	CCAGACTATGGTAGATAACCTTCGTTTACGCGATACACAGGAAGGAATCAAAGCcTTCTTtGAAAAaCGTTCACCAGTCTGGCAGCATGGAGATGACAAGGAT
ko00071	0	K07511	0	contig25698	0	tCTCCACCAATGCTGATGCTTGGAGATTGAACATCGACTGCTGCTTCACGATGCAATCCGGCATCGTAGCTAGTTGCAAATCCAAACTCTGCCTCTTTCGCTTTCTTCACATCAACCTGAACTGCAGGAGGCGTCACTTTCACTCCACCACcAGCACTAAATCCAGGCTTGTCAACGCTAGATCCTTCTCcACCTCCAAGTGAAACATCAACaTCAGCC
ko00071	0	K07511	0	contig28942	0	GaaGGCATTTGCTGCTGGTGCCGACATCAAGGAGATGGAGAATTTGACATTCCAAGACGTCTGCTCGTCAAaaCTTTCTGGGAGACtGGACTCGCCTCACG
ko00071	0	K07511	0	EB3ZX6E01E1P0N	0	GCCGTCGCCCGGGCTGTTCCTCGCAAAATCGCACTTCAGATGCTTTTCACTGGTCAACCAATATCAGCTCAAGACGCGTTG
ko00071	0	K07511	0	SMcontig_32133	0	GTTGTTCTCACTGGAAGNGAANAGGCGTTTGCTGCTGGTGCCGACATCAAGGAGATGGAGAATTTGACATTCCAAGACGTCTGCTCGTCAAACTTTCTGGGAGACTGGACTCGCCTCACGCAATTCAGGAAACCCATAATNGCGGCTGTTAATGGGTTTGCTCTCGGCGGCGGTTGTGAACTAGCTATGATGTGCGACATTATCTATGCTGGTGATAAAGCCCAATTT
ko00071	0	K07513	1	contig20185	1	CAaCGAAAAGACTGTTGTGATTGaTAAAGatgatggcattcgacctggaacTACCATGGAGATACTTGCGAAACTTAAGCCAGCGTTTACAGAAAATGGCt
ko00071	0	K07513	0	SMcontig_11358	1	TCGCCAGAAGGTCGTACGCTTCGAAGAACAACCTACCGGTCCTTGGCGTCTTCCGTAGCTTTGCAGTGGTTGGNGTTCCACCAGAGGTTATGGGAATTGGACCAGCATATGCCATTCCAGCTGCTCTTGAAAGAATACGGCATGACACTTGAGGACAATTAAAGAAAA
ko00071	0	K07514	1	contig21528	1	CATtGGtCCACCAGTTTGTCTtGGCCAACCatAGCCCAATATACATATtGTAtCAATTtCTTGTGGCTTAGTCGCGATtCCCTCCTCAaGgATTTtGAATCCTTCATTgaTTACT
ko00071	0	K07514	0	SMcontig_22164	1	CTCATCAACGTCTACACTCAGAGCCTTAGCAGACTCTTTCAGTTGGCTTATTCCAATATCAATTCNACtCAAATNGAAAACTTTAAACGACCCATTGGAAACCAAAGTCTTCTGAAACTTGGTCAACTTCTTCGATACTACAGCCTTCCTCAACCAGGAACATTGCCTCA
ko00071	0	K07515	0	contig04112	0	TTCCTGCAGACATAGCACTGCCTCATTCGTGAAaCGaCCAAGAAGTCTCAGTCGAAAATCTTCATCACTCAGCTTTTgTTTTGGTGGGGTAGCATa
ko00071	0	K07515	0	contig19352	0	aCACaTTAAGCAACTTGTgTAGAATACATTCTCaCCTATTAACATATTTtCACTGATGAACACATTATCACACAAAGGTACGTCAACAATGGTGAAAAaGAGGgCATCAACAGACGACAAaCg
ko00071	0	K07515	0	EB3O8BM01EWBQD	0	ATCCGAGGCCAAAGACCATTCCAATGTCTTTTACCTTTTTTTCTTAAGTCGGATTGGCAAGAATGCCTTCCTGCAGACATAGCACTGCCTCGTTCGTGAAACGACCAAGAA
ko00071	0	K07515	0	EB3ZX6E01DIMXR	0	CTGGTCGCTTGCTGGCCTCTGCGATCTTTGTAATTGGCAGAGCGGAAGTATTTGAAGCGAAGACACAATGCTCTGGA
ko00071	0	K08765	1	contig26924	1	ACAGGTTTAATAGgCcATGTTtCTTAAGGAGTCCATATTACACGGAGCTCCATTACAGACTATCGATGTTAACAGCAACTAACACACAGAAGAACTTAAGAGCAATTTTAAAATGAAAAACAACTACGAAAAAAGCCGATGTGCTAGTCACGCTCAAaTAGAACAACATCAGTTTTGCTTGTTTTACACAACACGGAAATCAGGATTCAAGAACTTAAACAAAGCTATCAGTGCCTCCGCTTCTCTCaCAAAATCCATGGTGCATCCACAGAAGCTATCCCTCCAAcTGATCCCcATGCAaCAaCTaCCTCATGTaGGCCTTCc
ko00071	0	K08765	0	contig29847	1	TTGTATTGTTCGAATTCTTCGATTCAAGTGTTTAGCGTTTTAGTTTtGCTATTGTATTTGATTGTCGGTTTTTtAACATTACCATTGTGATATAATATTAAATAAATGCCCGATGTGTGACATACAATAAAGTGGGTGGTTGTTTAAGGGTGGGACTTCTCCAACAACAGGTCAGTTTGTGGACCGGGTCAAACTGAGACGTATGCCATTGTTGGCTTGGTAAGAAATCATTGCTTCGCTATCTTGGAACCAAGTAGAAACGTtCCCCAGTTG
ko00071	0	K08765	0	EB3O8BM01D6WL5	1	GTTCGAATTGAGACACGGATGACTGCAAAGTCGATTGTAACCGTAGAGTCCATTGTAAATAAGAACAAGATAGACGAAGAAACG
ko00071	0	K08765	0	SMcontig_24463	1	CTAAATTTCCAAATTCTGTATAGGTCAGTAAGAAATCGTGCAGCCCTTTACATAACAGCAAAGTTTCTGGCTTTAAAAATTAACAAATGTGAATTATGTTAATCAGAATGCCAAAATTAATGCTACTGCATCTGATAGGCATCCTGTGAAGGAACACAACAG
ko00071	0	K08765	0	SMcontig_32298	1	GATCTTTGCAGGTGCGCGTACATGTATATACTGCATTTTAGTTTCtTCAAGTTAGAGCATNCCAACACCCTTTCAAGTGGTAAGGTACATATGGCAAAACTGTCTTTGCCAGAAAAAACAACGTGGACGAAAAACAAAAGAACAATAATTAACCTACAATAGAATCCATAGATTCATTCTCA
ko00071	0	K08766	1	contig17929	1	TTTGGTGGTTTTGCTCCAGTTGTTCCAGATGGATATGGCATCGGTTACAGTGCTGAAGATGACTTTCTGGGATGTAACGTGACTGCCTACCCTCCAGCTcGCAACATCTCAGATTTCCTTACGTGTATTCAACAGAGCTTTGttATGAAATGTTtGAAGTTCTGGACGGTCGACTTCCAAGAAAGTAAAGCGGAAAGTTCAGGTTTCTATTCCTAGAAGGGAACAGATGCATGAATTtCCATCGTGTGGccGAGACTTCAACAATAAACGCTATTCATAGATTTCAAg
ko00071	0	K08766	0	SMcontig_22589	1	TATTTGTTTCTATTTAATTTTCCATTTGAAACAAGGTAGGCCTGTTGTCTTCAAGATAGTGCCCATAATAATGTGTTTAATTTTATAANNCGAANNTGGTTATATACATATCGaCAATTATTGTATAAATTTTGATAAGATTTCACATCCTATCAAAATGTATACAATAATTTATACAATA
ko00071	0	K08766	0	SMcontig_31727	1	CATGATGTTATGATTAATAAGTGGGTATGCTGGGTCAGTATAGAGTTCAGGTAATGGCCCCCTCTCGGATGCAATCTGTCGCAGGACAAAGAGATGACGATCAAA
ko00071	0	K08766	0	SMcontig_37623	1	CNATGCGAGTTATTTGCGAGTTCACAGTCGAGCGTTGAGGAACTGAGAAAGTCCATGGNNGAGTGCTCAACAATTCAAGGCAAGCTTATCAAGGAAGCAGCCATGGGTCAGGGCTTTGATCGTCATCTCTTTG
ko00071	0	K08766	0	SMcontig_60263	1	TAATCATAACATCATGTCCACCTCAACCCTCAGCAGTCCCNCGATCCGCTTTGGTGGTTTTGCTCCAGTTGTTCCAGATGGATATGGCATCGGTTACAGTGCTGAAGATGACTTTCTGGGATGTAACGTGACTTGCCTACCCTCCAGCTCGCAACATCTCAGATTTCCTTACGTGTATTCAACAGAGCTTTGATGAAATGTTTGAAGTTCTGGACGGTCGACTTCCAAGAAAGTAAAGCGGAAAGTTCAGGTTTCTATTCCTAGAAGGGAACAGATGCATGAATTTCCATCGTGTGGCCGAGACTTCAACAATAAACGCTATTCATAGATTTCAAGACACACAAAGACTCATATGACAA
ko00071	0	K09478	1	contig13447	1	TGGTAAATTTCTAGCAGGTTTCTTGCATGGTAACCGGAAATtCCCCCATTtCTTCTTGTAAATAGTtGACAATCTCAGTGTCTTTAACTGTTGCCGTTGAATGTTTTTttAAGgCGGAAGTGTTtAGAGTGTTGTAGAATTC
ko00071	0	K09478	0	SMcontig_35690	1	CTTCAAACCATTGTAACAATAAAGATATATGTGGTRTAAATCACCGGCGTAGACGTGTCATAAATATTGGGGGGGCaAAAATTTGGGTCACaAATATTGGGGGGGCTAAAATTTTTTGAAATATATTTTAAGAAAAAAATTCTTTAAAAGTTCCCTTTCAATTCTCTAAAAAAATTCTGACGACCTTTTT
ko00071	0	K09479	1	contig11854	1	aCAAGCACTAATGAATAATCAGAAAGCGATAATCTATAACTGGACGATTGTGgACATCAGTTAACGGTACATGCAAGCAATAAAAGTCAACTCTAACAACGATGCTGtAAtCAcggTGAATTTCATGATAAGTCACCATCACAATTGACAATTGCAGCCTATGCATAAAGTGTCTACAAGACAACAAATAAGCCCTACTCATCAGGCTTAAAAGCTCTCTAATGATATGCGATTATCTATCTATGGTGTAAGAAAGATACAAAACTTTCTAAAaGAaGCAAGTGTCAAaTCAGTGCATACAGAAaCATTTGGAGGGTTTGCaGCATGATGTGGATCAACATCATTTCTCaGGTTACATAatAGCCTAcATGACAATTTGAAAAAaaTa
ko00071	0	K13238	1	contig06439	1	TGTTCCAGGACATGCTCGGCaaTTAACAAaGGAaGCACTGCGAAaGCCAACACTTGAACGAATGATTtCTCGAAAAGATGAAaCTTTGgATTACATGTCCAAt
ko00071	0	K13238	0	contig13630	1	cTATGTGCTGTGATCACCGAGTGATGGCGTCAGGCCcttACAAGATAGGCCTtAATGAAGTCTTGTTGGGAATTGAAGCTCCACATTGGCTg
ko00071	0	K13238	0	contig14726	1	cAGCCATAAACGGACATGCGTTTGCCGCAGGAGCGCTGCTGGCGATGTGCCATGACTAtCGTGTCATGCaGACGGACAGtttttA
ko00071	0	K13238	0	contig20926	1	GGTCCGATTGCATAGGGACCGGAGGCCATCACACGGTGATCACAAGACAGAGCAATAAGGCAACCACCTGCGGgACTATGACCATTGATTGCCGCGA
ko00071	0	K13238	0	SMcontig_60435	1	GCTCTTTCCTCTGCCAACTGTAGCAGCCATAAACGGACATGCGTTTGCCGCAGGAGCGCTGCTGGCGATGTGCCATGACTATCGTGTCATGCAGACGGANAGAGGGTGGTTCAGCGTCAACGAAGTCCACTTGGGACTGAGGTTAGCCGAGTGGAT
ko00071	0	K13239	1	SMcontig_34718	1	GCCGACATGTATAGTTTGTACAAACAGGCGACAGCTGGTGATTGTAACATCGCGAAACCGTCAGTGACGGAC
ko00071	0	K13951	0	EB3ZX6E02HMGKI	0	CACACGTCCGCCATCATCACCGACTTTTTTTGTCAACCGTAAGCACCACACTATCTCCCCGGCTTGACCTTCCCGGATTTTGACCTGGCACCGAACGAAA
ko00071	0	K13952	0	contig29908	0	ccTTTCAATGGTACCTGCGTGAGATCcACAGACcTGATAGTTTTGTTGTCGTTGGCCATGTTCCAGAGATGCAAGACCTGCCTTCCTTCTCATTCAAACACGGCCTGAAGCCACCTGTTGATGAGTGGCAGAAATCTCTTAACGAATCCATGGAGAAGGTCAAGGAGCTGGAAAaCTATTACGATGCCGAACTTCTCCAAAGAAAGATACAACACAAGTTCAGAAGCGAGGcTtGCAAGAATCCGGGTCAGGGCATAATCA
ko00071	0	K13980	0	contig11631	0	tGTCAAGTtAAATTTTGTCcAAAAAaaaTTTGACATGTTTTCCTAGATGTCATGTTTGTCTTCTTCAGGAATAAATAGTTTTCGTTTTTtGCACTGGAAATAATTTGTTGTGTTAATTAGGTTAGGTCCTTGGAGACGTGAATATTtCATTAAGCGCACTTTTATTGAAaTGTTaGACGTTAAATTAGCCATAGGAcTCAATAAaCAAGAACACAGTTCACGGAaTatgTCcAT
ko00071	0	K13980	0	contig24735	0	tACCGGTACATCACTTTCGACTTCAATGTTTCTGAGGCAGAAATAGGGCGTATCCTATCACATTTGCCGCAAAGCCCAGATGTTGGGCCATAGCAGCCCTTGCCCTTGCGACAGAGAGATCTAGAGAGCGGACAGAACGAAAAGAAACAGCAGATCTAGGAGCTGTTCCAAACACAGCTTGAAACAAGTAACCGACCAGTTGAAAATTCAAAACTAAGCAATCTGCGAAAACACGATGTTGTTCATATACAGCCGACtGAAaCTCAGATGAACTATTAACGAAaTGAaGAAGACGTCACAAaTtATGCACTGGCAACcTTAAAGAAa
ko00071	0	K14085	0	contig16451	0	aGTGATCCATAGAGATTAGGCACCAGAGGtACGtACACTGTGTaTACAGGgAaCCcATtGCGGCATAACCCTGGTGAGCACCAGAAGGCACCTGGT
ko00071	0	K14085	0	SMcontig_27724	0	TCGTGCATGTTGATCGTCTCATGTACTGCTTCCACGAGTCGCTTCCAGATTCTCNTCCTCCACCTGTGTGCtTTCtTCACCGCCAAAAGCTCCTCCAATCTCCGCTCAACTCGTTGGAATATTGACATTAACGATGCCACAGTCCGACCCTTTCGGACCAAGCCATTTGAAGACTGTTGCTGATGTCCTTTGTGAAGATGACTGACTAC
ko00072	1	K00019	1	contig00146	1	CCTtCGTTACTcTAACCATtCCcAGCTGGTTAACATTTGTAATGGCaGAAAACTGCTGCATTGTTGTCAaCTCTACATCACCAAGGAaGTTagtACCAGCATTATTAACAACTCC
ko00072	0	K00019	0	contig18215	1	tCTGAaGTAGTCTTCtCCAAACTCTTCCTTGACAACATCCGGAACAAAaCTCCAGGTGTAGTCGAGAGAGGCCTGTGTTGCTTCAAAACTGTTCATTGCAGTTGCg
ko00072	0	K00019	0	contig30542	1	aGTGACTTACTGTGCgACCAAGGGTGCTATCAGTGCAATGACGAGAGCGCTTGCTGTTGATGAGGCATCTCATAATGTTCGAGTTAATGCGTTTTCACCAGGTAACGTCTGGACTCCAATGTGGGAAGCTGGTACAAAAGGATTTGCTAATCCAAAAGGAATGATTGAAGCTGGCAAAGATGCTCAGTTATTGGGAAGATTTGGCACAATCGAAGAATGTGGTGAACTGTGTCTTTACCTGGCAGCTGAAGCGACTTTCTTGACAGGTGTTGATATTCCGATCTCCGGTGGAGCGGAGTTGAACTATGGAATGAAGAACAGGAGAAAGTCGAAGTCAAACGTCTATGACTAAAACTTCTCAGACCATGAAC
ko00072	0	K00019	0	EB3O8BM02GRAKT	1	ATCGATGTGTGGACGATTCACTATGCCAGTTACATCCTCTTATTGCGTGTCAAAGTACGGACTTGAGGCATTTACGGATGGACTCAGGCGATC
ko00072	0	K00626	0	contig23978	0	CAGGAAGCCcAAaCGGAcTGGGGCAACTCAGtGttCGAATtGCCGGAGGGACTtGGGGGTtGAaCCCCcTACcTCATCTtGCcGACCTcTTTACcTCTGGTCAAAATTTGACCCcGGAGGGGgTCGAGTTt
ko00072	0	K00626	0	SMcontig_3094	0	TGTATGGTCATTATGCAAATCAATTCCTACACAGTAATCAAATTTCAAACATTTGCAAGAGATTGCATTTACTATAAAAGCAAATAACATATTAATTAAGAATCATCCTGCCCTAGAAAAGCTGTACTTTTTTGTTGAATGGTAGAATTCATTCGATCGTTTCATTAATTCCGCAAGCAACAGATGCCTGCCTATTCTTGTTCTGGTTAGACTTGTTCAACAGTACATGCCCAGCTNAGAACATATTCATCTCTGTACAAAGTCA
ko00072	0	K01027	1	contig15466	1	TAAATCTCTTATTGTGGTGATCTTACCTTGAATTAGCTTATGGTCTCTATGAAATGACACAGAATATGTACAAAGACATGTTTTAAACATATTATATGCATATCaa
ko00072	0	K01027	0	SMcontig_60206	1	GGAACACGAGATTCTCTTCGCCTTCTTTCACCTTGTCTCTGAATTTCTTCCAGCTGTTGCTTATGTTCAGTGGCTCCGGAGACATCTCCCTTTTGAAGGCTTTCCGTGACGTTCCTCCACAGCTTCCTTGACTCCATTTTGCCCTGTGACTCGATTGGTCGAACNCACTTTCNCGTGATAGGCAGTTGTGATGTATCAACAATTTTTGAATGGCCATTTGCATAATTGAATTCCAGAAGTCCGTTCCATTCGCCGG
ko00072	0	K01640	1	SMcontig_32980	1	GCAGGTCAGAATATACTATAGAGACGGTTGCAGAGTCTGAAGTTGAGGAAAGAAATAGAGGTTTGGGTGTAGCAATAATTATGGAAACCAGTTATATTGATATGTTGAAATGACGTaGTAAAACGACTCGAACTGTTGGGTATATGCTGGGTAATGAATGGAAGTTACTATACAGGATCTTGAATCTAATTCTCCGTACGTATAGTGTTGTATGATAATGTATCTATTTGTATCAtTAGTGATATCTAAAATATCGTATTATTCT
ko00072	0	K01641	1	contig21246	1	atccagattgctttaagtatcctgttcgaacgttATGATATTTGGACCAGAAGGGTCACTTTGCTGGAAATGCATGTGTGTAAAACAAACCGCTGTAAACTCGTTATGTGtCACTTaTGGGACCTCGTtCATGTTACACGTAGTTGCCAGTTTACGTCAACGTAATTGTATAAAaTATTACtGtACg
ko00072	0	K01641	0	SMcontig_25920	1	TTCATCACTTGGCTCCATATTCTCCAGTTGGAAAAGTGGAGGATCTATTTCCAGGAACGTGGTACTTGCTGCACATAGATGAAAA
ko00072	0	K01641	0	SMcontig_3436	1	ATCTAAATATTCAGAAGTGtTTTATTTCCAACCGAACCACGTCTAAGTATTTAGAAGTGTCGTTGTGTTGTCAAGTGTTTCACATTTTTACCATGCCACCATTGGGATTTCCAAGTTAAACTCTGTCATCAAAGCAACTTAACAATCATTTAGCAACACTTAACTGTCTGGCTTACTGTAAATCAACCTCTCCGTGTGTGTAATTTTGTCTTGCTGCCAATAAAGTGGTTATATTACWACTCTGGTCCCATTTATTGTTATTCATAAAATCTGCAGCAGAAGC
ko00100	1	K00213	1	contig15712	1	ctttcgaacccatcttgatggatgtttggtttGGCCCCACAGACCTTTCTTGATTGAGTGTtCAAAAGACGAATGAGTGAGTCAGCACAATTCATCATGCCATTTAATTAGCTtAaTGAGACTAAg
ko00100	0	K00222	1	contig22782	1	tCCAGCTTACAGAATGTCCCAAAGAAATTGATCTTGCTTTCCATTGGGgTCGCCcATAATAATCAGTATAGAAAAGTTATGATCAGTAAACATATGGAAAAATTCTGTATGGAACAATCTtGCAGTACTTGTCCCAGTCcGTtCCGTATTTGTGTCTGCAGTTGTGGTCATCTCTTAAGCTTCGATGAAtCAGTAGACCCAACAAGAAAAAGCTGTAGAAATATGGTAGTa
ko00100	0	K00222	0	SMcontig_39343	1	GAGACCTGACTTGGGTTCCATTTGTCTACTGTCTTCAAGCTAGGTTCCTACTGGAACATCCTCAGCCCTGNACCTATGCTGGAACATTGGCTGTCTTTCTACTGAACGTGGTTGGTTTCTACATATTTCGA
ko00100	0	K00227	1	contig05268	1	TGATCCGCCAAATCCGCtATCTGAtCCACCAAaTCcTCTATCTGACCCACCAAATCCTCTATTtCcACCGTATCCTCCACCACTGTATGAGCCACCAAATCcTCCACGATtGCCACCATATCCTCcGAAGCCTGCACCAGAGCCCcGa
ko00100	0	K00227	0	contig19746	1	AGAGATCCTGAAGCCACTCAtCAATGgCTCTGCCCACCACACTGACCACCATCTTTTCTACAGCTACAACTaTGGgCaGTACTTCACACTTTGG
ko00100	0	K00637	1	contig00982	1	ccGACCGTTTTAACCAAGGTCTGATATGTTtCCCACACGGGGACTTGTAACCCTCGTTGCTTGTCATCCTCCACCAAGTCCATAACAGCCACTGGGTGTTGgACATATGCATCCAGTGGAAATAATTtCAAAaTTGCTtCCAGCAATGGAGGTAttcGATGAcc
ko00100	0	K00637	0	contig04147	1	AAAGTAAACGTtcAAATGTTGTGTTCTCCtGTTCTTTTCCCTAATGAGCCGTTAGTCTTCTGTTTACAGGCTGAAACATTCTTGTTGCTTTGCGATTTTAAAAGCTGGGTTCTGTTtACAA
ko00100	0	K00637	0	contig11486	1	acAGAAAGCtACAGACACATTGCCAACAGTTtgAAaGTGAAAGCTGTCAAAAAaaaTaGCAAAGACGCAGAAAaTGATTTAGTATTtAaTGAAaTTACAAAACAGATTGAGAACCTAAGACAGACAGTTaGCGAGCTACAGAAAaaTCTACTGAAAaCTAGTTACtt
ko00100	0	K00637	0	contig15272	1	CACTTTGTGAGGGACcTACAAGGgACAGGCGCAGGTGCCcAAaGTGCCTATATACATATTTAATAATTGCTATCACCTCATGGAATCCGTCCAGCAAGGCAAaTTCCCACCcAAAAAaCTGGTtAGCAaCATAATTtAGTAcaaaa
ko00100	0	K00637	0	contig15964	1	TAACTAAATTACATGAATATCAAACACCAGGCACAGAAAAACACTTAAAAAGTTTGAAGTGAAaTATTGAAAaTTTAAAGTGAAaTTTTTGGAATATACTATCGCATAAATCAAGTTCTAATACTTCAGCATAACGAGAAAaTATGCTTGTTGGAATATACTATCGCATAAATCAAGTTCTAATACTTCAGCATAACGAGAAAATATGCTTATTGAATGTTGATATTGAAACCAATGAAAAGTAACAAGCATGATCCAGGCGAAAAAGTTTATTTCATTTGAAGATACCAAACAATGGAGTATAAAATCCCAATATTAATACTGTGATTGTCAAATCAACTAAATTAAAAGATATTAAAATATTAAAAGCTGTTAAGATTCGGTTATAAAGTTCATGGC…
ko00100	0	K00637	0	contig20763	1	TAaTCCGTTGGgAAGCAAATGgACAttcattttcttgttggactgcagttatATAAGAACTATCTGGACTGTTTTGCTATTAGCAATAAGTTTGCTATGATTTTTTTCGGACACTTAATGCTAAACACTTCACGCAGAaGTTTTTtGGTATTCCATTCGATACTGCCATATATTATTATTTTCATTGTTTTTTTTtATTTGTATTAAGAATAAGGTATTTCATTGG
ko00100	0	K00637	0	SMcontig_62249	1	AAAACAGCACATAACATGGAAGNATGAAATTTTAACCTTTACCCCTCCTGAGTCCGCTCCCAGCAGCCAATTNTAGGGCATTTATGCANNAATTGGAGGGGTAAGGGTTAAAGGATACAGGGTGTATATTAGAGTGTaAATAATCCGATAAAAGTCATTGACGTGCCCTGACAAATTAATGTGCTTTTAGAAACAAtACTGTTAATTCCAGTTTGTAACTGTTTTGAAGTTTGCATATCTTGTCTGATGTAG
ko00100	0	K00801	1	EW1_F1P01_B10	1	CGAACAAAACTCGTTGAGAGTTCCGGTTTTCGGCGACCGACAACGAATGTTATGCTATCTACAAATACTTTTATTTTCGTGATAATCTCGTTGATGCTGGCCACAGCGAGTGGAAAGAAGATCACGGAAGTCACGGAAGACAATTGTGAAGTTTGTGTCAAATTCCTTTCAAAATTCATCGACACATTGGACGATGCAACTAAAAGCAATCCTGGCAAGATAGAAACAGAATTTAGAAAGATGTGTAAATCAGCTAAAAAAGATGACAATCGATTTTGTTACTATGTCGGGGGATTGGAGGAATCGGCAACTGGAATGCTGAGTGAGATGTCCAAGCCAATTAGTTGGTCCATGCCAGCTGACAAAGTCTGTATGAAACTGT
ko00100	0	K01824	1	contig04673	1	atCCATATATTACTgCTGaTTTTtgCATACGGGTGCATATGGCGGAGGGgTCGCTGCAAAATAAATTtATAATTTtGATGTCCGCATTTGCCTATAACTCTGCATTAACATATACTCATCCAATTGCATTTtAtAACATTATCTAAaCATg
ko00100	0	K01824	0	contig15093	1	tATATtATTATTTGCAATCTTGATGTCACAGGTTAGCACTTTGTTACATGAAATGCAAAaCTTATTTAAGGATTACTTGCAAAGGTTGGTTTtgTATCGtCTTCAATTta
ko00100	0	K01852	1	contig04190	1	CCCAAATAATGCTGGAGTGAGAGGGCAGCTGCACCCACTCAGTAATCAGCCACACTtGGACATCCGGTGAGCACACATTATCCCAGCAg
ko00100	0	K01852	0	SMcontig_36100	1	AAATCCAAACTGGAACTTTCATCAGCATGAAAACAATGTTCTCTGAAACCAAAATCCACCTATTACATAATTGTGACATGGCAAACGAAGGAACGGTATTCATCCAGTCCTGTTGTATGGGAGACGGCATTCATCCAGTCCTGTTGTATGGGAGACGGCACTCGTCCAGTCCTGTTGGTTGTATGGGACATGGCACTCGTCCAGNCCTGTTGGTTGTATGGGACATAGCACTCGTCCAGGTCCTGTTTTATGAGAATTAGTAAGGTATGAATAAGTTGGCCTGTGACATGGAACAGCAGTATAAATCTACCGATCGATTTGTATGCGGGTTTACATGCAATCATGTTTAAAAGTCTAACATTACAAACAGAATTCTAACACAGAAGCAAGTNGTATATC…
ko00100	0	K07419	1	contig20173	1	tGTGTCAaTTTAGAaGAAATTGTCAAAGATATCCGTGGTTAAAATGGTGtGCGAGGTGTGGTCTTTGGTTTGACATTTAGTGGaGGaGTAGACGTGCTTGGGGTGAAGatgatagcggatgtta
ko00100	0	K07419	0	contig20259	1	aattGACAACGAGCTGTCCGGCTTTTTCATCTCttGCTGGAACTACTGTTTTTGCAAACATCTACGCTGTTCATAATGACCCCAAAaCATGGTCGGACCCGGACGTTTTCAg
ko00100	0	K07419	0	contig28345	1	tCTCGTGGAATCAGtCGAAGGTTAAActCATTTGAAGCCAATATGAGCGCCACCGGTTCAACCGGTTGGGCGTCAACAATGTGCTGGCCCTCTGGTGGTCGTATGAAGAAACGTTGTACCAGTCCAGTGAGGTGATGGAAGAACTCCGCACGAGCAAGGCTTTCTCCGAGACAAGAGCGCCGTCCAACAGAAAaCGAAATAACGGATTCCcTAAGGATCACTTtGCCGTCTTCATCcAAAAaCCGTTCCGGTCGAAaTATTtCTGGATCTTTCCAAATCTTTGGATCCATGTTAgCGGCGTAAAGATTTACCAGAACCAAAGTTtCCCGTGGTATGAaGTATTCGCCAGCAGAAGt
ko00100	0	K07438	1	contig01153	1	GGGAACCATCTCATCGATCTTCCCTCTGtAAAGCAATTCTGAaTCTCGGAaTGGTtGgCCAaCTCCACTATTGCCcACTGCAACGTTGTtCGACACGGTTAT
ko00100	0	K07748	1	contig29921	1	GgAtGAAGTTGACGTGGGgTTTAATGCGCTCCTTTGAGTCCCAGTACCAGTTGCCGCGGTTGACTATTGTCACCTTGTCTCCTTTCTGTACCAGTTTCTCGACAGTGCTAGCACCCATGAACCCATtCCCACCAAaGACCAGAATCTGCCTAGCCTTCCCCTTctcGACTTTGGCcGTTCCAGTCGCcTGGAAAaG
ko00100	0	K07748	0	contig30256	1	cTACaGCTGTgACAGGGCCAaGAAAGaCTtCGCCTaTAAaCCCCTcGTtCCACTTGATGAAGCTatCAGGATAACGATCAATAGCTtCAGTGAACTGAAGAAGAAaGTCAATTAGCCAACTGGGTTTGGCtACAATGGACAGCTTAAGAAaCCTTTGGAATAAGGTTGATTATTCAAGCACCACCATAGCCATATGGCTGAaGgTGGTTTGGATTCAACCAAGAGGATCAACACAATGAAGGAATTTGCTAGTCATGAGCTGCAG
ko00100	0	K07748	0	SMcontig_38766	1	GAGGGCGATCNTGTAGACCAACCAGAAGGGTATATGATACTTTGGGGCTGGATAGCCAAGACCAACAATCATTCGTGTCATAAATGTCCAGAACTCGATTGGTTCGTCATTCGT
ko00100	0	K07750	1	contig03380	1	aaaGTTTCTCATGGGAATAGTTGTATATTGTGACCACATCTTCAACAATGTTTTGAAGATGTGTGGCAAAGTTTCTCATGGGAaTAGTTGTATATTGTGACCACaTCTtCAaCATGTGGGGCGTGGTgg
ko00100	0	K07750	0	contig26109	1	ccTTCGAGAAATCGAGCAAATTACATAAGAATGAGAGAGGTCTCTTAAAATAGCCTCACGGtAGTtCCTTGTGTATGAAaTATTAGCGACATTAATTTCTTAGCCTCGGCATGCATATAAGAGCGAGTGGTGAGCCCATTCCATtAACAGTAGCCTATGCAGTtAATACATCGTTGTTGACTTGATTATACTCATAGTATAACATTTtCACAGTTTGAAATGGAAaTTtCCGTCCAGTTATGAGGCGCCATAATAACTATTATTGTCGTGAGCTCTCGGTTACATCCAATCCGTTATCTTCGAACTGGTTGGAAaGCTTtCGGTaTG
ko00100	0	K07750	0	SMcontig_22929	1	CTTTCTGTCCACCGGATTATTTTTTTCCTCTTGGATTTTATACTTCAACAGAAACTGTGGCCGACCAGTCAGATCCAAGATCATGAGAATGCCATTGAATCCCCAGAATACAAGAAAGATAACACCTGTGCCCC
ko00100	0	K09828	1	EW2_R1P06_D10	1	GGGTCGTAACGTCAAAATAAGACTTCCTCAATTGTTTCCGTAAAGTTCACCCTGACCTTACTTTTCTGACCTCTTTCAAACAAATCCAGCAAACTCTGGATAAGCCAGTTAGGAAAATTACTCTCTGTCATTAGGAGGAGCTATTAAGACCAGTCAGAAAGAGGCAACTAAGCATAGTCTGTGATATATGGTTCGCTCGTGAACAGTTTTGTCAACAGATTACAATTCTTGGATATACTATTCACGTCTGTGTATCTTCTTCGGATTTTCATCTGTCTTCGAATGTTGCCGCTATCCCTCATCTATGACATCGGCCTTCTGGACAAGAACATCGCTTATGGTAAGGACAGCAATACTTCATTCCGCTGCAACAATTTGCACGACG
ko00100	0	K13373	1	EB3O8BM02I2D5V	1	GCCAGAGAATTGGCAGCAACATCAGCCACACCCACCATGGAAGTATCCCGTAGGTTAAATTGGTCAAAACAAGTCCTGGACAAGTAAC
ko00120	1	K00037	1	contig15767	1	cGCCTTTAaGGCtGGTgaCGCTCCTTTTCCGAAaGACGaTAATGGAAaGTATTTGACTGACGACACGGATTACTTGGAGACATGGAAGGgAaTGGAAGAGTGTGTTGACCTCGGTCTgCCAAaGCca
ko00120	0	K00251	1	EB3ZX6E01ENK6U	1	CATGCTGCGATGGAGCGTACAGAAGGGTTACATAACGATTCCAAAATCCACTCAACAAGAACGTATAGTTGAAAAC
ko00120	0	K00251	0	EW2_F1P03_G05	1	TCGCAGAGCTTTCGTTATAAAACTCTCTCAAATCTCAACTGACAGGATATTTTTCGGCTGATTCTAATCTCAGAACGCTGCGCACTACTCCGAAGCCTACTGGCAACACCCGCAACGAAACATTTCAGCATCGTCTATAGATCATATTGGACAACTATCAACAACTGATGTGCTTAGCTGTCACGTCTTTACAGCACAAGCCGAATCTGTGCAAGACAACAATCTCGGAATGTTCTTCTTATGATGACCGACCTTTAATTTTAGTCTTCAACTCTAATAAAACGCTACTAACCT
ko00120	0	K00251	0	SMcontig_24299	1	GAATAACAGGACACTACGATGTTGTGTTGTTTGCACAGATCGATTAGCTTTGTGTTCGGAAAGAAGGGACTGACTTCGACCTGGAGATTGGTTGGTACTTCGGTCGTGGA
ko00120	0	K00488	1	contig16042	1	aCttCCAAGtGTGTGCAAaTCCCAAACACtACCATACAGCAATCGAtATCGgATATACCCgTTCAaCTGAATGCCGTCTTCACCACGGATTATTATtGA
ko00120	0	K00488	0	SMcontig_49323	1	AAATCTTACATAATAGAACCTCTCCATTATTTTTACAAAACCTCCATATGTCAAACCNAAGTACAGCCTTTTAATATNCCATTCCATATCTCTTCAAACATCATCCAGAGACAATTCACCATATCACTAAAGATGCTAAAATGGCAAGAGTTGTGAAGTT
ko00120	0	K00489	1	contig29663	1	CGggATTGCGATAAATTCGCCATTCGAGTAGCTTTTACGCAGACAGGAAGGTTGTTCGAAACACTaGAAGTTATTCGTGGTTTATTGAATCTGATTTCTGTTTTTGACGCAAGTTGAATTCTAAGGATGGTGAAGTGCAGGccTGCAGT
ko00120	0	K01796	1	contig12270	1	CTTAAACTGATCCCACGACTGGAAaGGaaTATTGATCGCAGTTCGATAGTTCGGACTGATCTCTGAGATGCGAAGGTACTTCCCTCGTCTGTTGTCCTGGACATCGAAATAGAACGATTtATTGTCGATCTGTAGAGAGAACTTtCCCTcATCCGGCTTCTtCtCAaTtC
ko00120	0	K07431	1	contig25438	1	agcaaaacTtCATTATAtCGAaCCTCAAGGGACCGGTGTTAACGGCTTGAAAAaTCCGATGTTCGAAATAAGCCATATAAATTTATTTGCATTGATTGTGGCCGGACCATTTGTCGTTGTTCTCTAAAaCCGGAAGTtCGAAaTACCCCACTAAGAAATACCGAAGTTCGATATACGGTACTGAAGTTTTGCTGTACTAGAATTCATTTGGTACATGAatATAtCAcAaGGaTTtCTta
ko00120	0	K07439	1	EB3ZX6E02HTDOQ	1	ATCCAACAGAAAGGCTCTTAGTGACTCTCCGAGCAATGGCACCAGGAGAATGCAGACGAATTGCTTCTAGAACACAGCGCTTGACTGCAG
ko00120	0	K07440	1	contig23790	1	aGTGCAAACTTCGTCGACTTCTCTCTGAaGACGGgCAAaTaTCTTGCTgTGGTTGGCtAATTCGAGGAGCGTCCAaCGAAACAATAGACTGGACGGTAATTGAGgCG
ko00120	0	K08748	1	contig04603	1	aaTTTCcTTTGATCGCCACACAtCAAAGAATCCTTtGATCAGACCGCCCGATGATTTtAATAAGCTTCACGAGTAACGACGCTGTATATACCATACAGAAaTCGAaGGGTTTtAAAACGTGCTATATTA
ko00120	0	K08764	1	contig08936	1	ccTTCAATTTCATTGCAAGCGACAttATTtCCAGCAATCTTCAGCTTtCCTTGGAAGAAAGCCTGTTGTGGATTGAGTTGCCCAGTCATCAGTTTAat
ko00120	0	K08764	0	contig15637	1	aCTTTGTACATACACTAGGTTTTGTGCATTTGCGTACGTCCTAGCACAGACATGAATGAGGGTTGATATTTAGTAGTCAACAATGAATGACTTTACTTTGCAGGACCTTCCAGAAAAGAAACTTCATAATAAATGGAATTATTTTGTACTAAAATGTGTCTGTTGAATGGGACATCACAATTGTCAAGAACATTATTTCATCTTAATTGCTGGTATCCAAAACATTTGTGCAATTGATGAACTCTGACAAAAACTGTTTCCAGGTAACAAAAACATATGGATGAGATGTTAGTTGGTGTTAACATTGAaGCCATGaaTAAAAAACAat
ko00120	0	K08764	0	contig28374	1	TAACAAatCAATACcAgAATTTATCGTGCTAGACTTTCCCCAATGCACCGATTACTCCCCAACTGCTAGGAGCATCATCATTTAACCCAAAACTAGTTTACAATATAAAGCCTTCACATCACAAGAAATTTAATCGCCACAGAATGTCCACTACCTAAAACCTCCcGAa
ko00120	0	K08764	0	SMcontig_28034	1	TCCTGGTGGACACAACCCAAGCGCTTCATATGTGATCAGCTCATTGGCCGAGAAGCAATCGTGTAGTTCAATCACATATG
ko00120	0	K08764	0	SMcontig_47031	1	CGGATCTACCAAGCACTTTTAAAGATCAAAGCTGNATCAAAGTGGTTGGTTATGATATGACGAAGCGAGCGGCCGACGAAGTCTACCGCAAGGCTGGCATTC
ko00120	0	K08764	0	SMcontig_60365	1	CATAAGCATATAAGATCATGCTAACGTTCATTAACGACTGTTCCAAATGTTGAGAGATTCTGTAAGACCGTCAAAAACTGCAAATGCTGCTGTGTTTGAATAGCTTATAGTTTGGATTGGCGCAGTTGGTGTAAAAGTTCTTTGAGTTTGAATGCAAGTCCTAGGTTGCCCTGAACCTTCAGGTAACCCTTCATAAATGCCTCTGGAGGACTGAGTTTGCCAATACTCATCTGGAAAAAGTATTCATCACCAACAGTGATTGTTACGTCACATGCACCTGCTGAGTCATATGTTACTTCACCGCTGCCATGCTTCAAGTCNACAACCCAGGCACCCTCATTACCA
ko00120	0	K10214	1	SMcontig_1378	1	GTTGTTTCAAGTAACGTTCCACTTTAGGGCAATGTCGTGATTAGGATTCTTTCATATACTACACAGAGGAATCATAAAGTACTTGTGCAGATTGTTGAATTGTTNTCATACTAGACGTGTACTCGGTGTTTGTGGCAAAGCAGATAGCAGCAATTTTTGCACtTTTACCACtTTTTTACNAGTATGGCATTTATTTaGCCGACATTAGGGCACAGAATTGATGGTTTCGTGTATGCTAGTTNTGCATCTGTCTGTTCTTTATGTATTCTTGTATCGTTCTATTGAATCTATTCGTGATCAATTGGCGTAATCATTA
ko00120	0	K10214	0	SMcontig_58301	1	CTTCTTCAGTACAGGAATAATCTGGAGATTATAGAATAACTTGTCTATGGTGTGAAATATTTACTTATAATAATCAAGGCTGGAACAATGTTTGCCAACTTTTTGATTGTTTAGTTACCAGTAGCAGAGTCATGCCTTTGGGTTGAATATTATAAGTAACATAATTAGTGGCAAAATGGTCCCTGCCTTGAACAGTGTGTATGATCGCAGTGTGTGCTATCTAAAGCATCTTGACTAAAATTTGGTAGCTGCAGCTGTACTTGACAGTGAAATGCAAATTGCTTAATTGTAAAGATACATTTACACATCTAAGGTTGTGCAATTTTGATTGaAAAAAAGAACTTGCTTAAAACGAAACTAGTTGTCTTGGGTGTATGCTTGTATTAATACATGTTTGTN…
ko00120	0	K10223	1	contig20295	1	GGGgATATATCTTGGTCTACCAGATGCGTTGGTtCGATGCGGACAAAGGTGCAAGCGGCGACAGTGGCGTTGCCATGGAACTAACTGACTCTCTTCTCTT
ko00120	0	K10223	0	SMcontig_33349	1	CTATCTTGAGTACGGTTATAGGCCTATATNGAATAATTGTAGACGATTACCAGGTAAGCAGATTGTTGCAATACACTAGCACAATAAGCCTAACAGAACAATCGGCAAGCAAAAACCCAAAGAACGAACAACAAACCNAAAAAGNGAAATAACTATTGGCNGTTACATAAATNAATTTATGTAACATGTTACATTGTAACAGCCAACTNCAACTGTATGGTAGTCTGAAGCAATATGTACAATCTTAAAGTAATAATGATTATTATTAAG
ko00120	0	K12405	1	contig17374	1	CTTtGgACTTGCAGAGTGATTTGGTATTTCTGGAAATCCAGCGACGTCTTAAAGATGAGCCAAACTTGGCAAGAGATGTCAATGCCAGCTATCAGTTCAATATCACTAAAGATGGAAAACt
ko00120	0	K12405	0	contig25093	1	ACAACAGTTGTTCTTCTCTGGCCGATTGAAaGTGGAGGGCAACATAATGTTGATGATGAAGATGCAAGCACTCTTCCGTGAAAGAGCCAAACTGTGATTTTGGGGACTTCACGCCAGCGACAATGGAACCAATGTGgaTGCTGTGAGAAGGTTTtCcATTCCACTGAAaGCAAGAGttAATtAGAGAACAAGTTtCCGCACTtGTTGAGACTTCACTTGATTtGGTATTGACTGCATATATATATATtg
ko00120	0	K12405	0	SMcontig_20394	1	CGCACCTTGAATGATTTAAAACGTGTCACTTATCATTGTTGCAGTACTGCTTCAGAACATGTCGTGCCGCAAACCCAAACGAGCACAATCCATGAAGAATTGGCTTCGAAAAGCCTCCAATAGCGGCAAACGATGGGTCGATGTGAAGAGGATTTCTGTCTCCGGAAAGACGATACAGAGCAGCCTGATCAATGTGG
ko00120	0	K12408	1	SMcontig_17807	1	TACGCATATACACTGGTACTTTTCACCTGGTCCGGCATAGTTTAACGCTACtTGCACCACACGCAGGGAACACCCAcCAAACATACCCATGCATACACGCACACAGCTACAACTGTTCTT
ko00130	1	K00457	1	EB3ZX6E01DXL1N	1	GAGCGATGTGTTGGACCCCGGCGCCTGCGTTGTATTCGACGTACTCCTGGATCTGACTCTTGCGTTTTCCCGGCGCCGGTTCGTTAATCGGCATCTTCACCGTCTCCTC
ko00130	0	K00457	0	SMcontig_33392	1	AACAGTTTAACCCACAGAAATAAATAGACCCGAGTCAAGCCATTAAGGGAACCAATTTCACTATATTTTCTTAATCGACTACACACAATTCCACACATCATGCCTCAAACTCAACAATTTCTTACTGTCAACATTTTCTAAGTCAAATTAACACAAACGGTGCATTCAT
ko00130	0	K00591	1	contig04929	1	ttGGTGtAATATTtCCTGGTTGTCCAATGCCTCGTGTATTTTGCTACAACAGATCTATGGGAAGAgACTTTAAAATGGCTTGACAATGCAAGAAGTTGCTAGTTCTCTGATCTCATATAGCAtttt
ko00130	0	K00591	0	contig05011	1	TCAATGATTTCAGAGGCAACGAGTCCAtCGTATTTCTCAGgCTcTTGAaGGCTGAAGTCCTCCACTGTTGAACACTCATATCTCAACCTCAGt
ko00130	0	K00591	0	contig19443	1	aGTTGACAaGACCACCAAcAGAAaCATGTAATCTGAAAAaGATATGAGTCCATGCTGCCCtAACTTCCAGAAGATGCTACTGTCTGGAAGTTCACAGACTACAGtGt
ko00130	0	K00591	0	SMcontig_5410	1	GTAATCTTTGTGCATTATGTACATGCCAGTAAAACAAATTCACAATTACACAAATGCACAGTTTTACCTTCACGAACACTACTANAACACTGACGAATGTTTCGATTTTCATGGTCCACTCGTATACAAGACCCAAGGTATCCTGAAATTCCTAATACGGTTAAGAATTTGTAAAGTAATCAACATGCACAAGAACCAAATTCATTAAAGGTCACTGTGACTGCCTGGCCAACCAGAGCAAAGTAACTGTCCCAAAATCATTACTAAAATNAAACTTTAATTAACAGAAATTTTTGTTTGCATAGCAAATCTCGAGGTTAATAACTTGCTCTGTGATTATCTACTCCTTCACAGGTTCCTTGGCCACGGAA
ko00130	0	K00815	1	contig24574	1	TAGAGCAAGCATAGATGCTAGAACTACCTTTGGACGTTAGTAGCGGTGTAAATAGATCTAAGGTTTGAGCGTTCTGCCATGTGTAGTTAGGTCTACATgTAcAGTGAAGAAACCACAAAGCTATCGAAACGGCGAATGAAGAAAaGATGAATTAACTTAAATATTCACAGTGAAaTTTTCAGAACAAACTCTAAAATTGCGTAAGATAATATTGGTCTGCAATGGATTTAGTGCATTTAaGACAaCGTCTGCAaCCACTTCGtcGTTGCACTTCACGAGGTGAGCAGCCCGTGaTTAAAatccaggtcgcaggggtgaaaattctttacatCGCAATcGTATACGATCCTTAAAcTCTTAAATTCCTAAAATCCTACTTCAAAGCTCAGCGATCGCTGA…
ko00130	0	K00815	0	contig26771	1	ATATCGATGCTtAATGTCCTTAGCAAGATGACACGATAGCTAAGGGCATTGTAAATTCAGCTTTCCGAACTGGTTGGCCTTCAGCTGTCaTCGTTAAAGATaGAAaaaGGTACTGCAAGTCTGgATCgAGCGATCTTAAAAaCATGtGCAGTCGTCATTTAGGAAGCGATTCTTG
ko00130	0	K00815	0	EB3O8BM01ERP71	1	TAAGACGGATCTCGAGTTCACCCAACAGCTTGTAACGGAGCAATCAGTCTTCTGCCTTCCAGGGAAGTGTTTTCAATACCCGAACTACTTCCGCGTGGTT
ko00130	0	K00815	0	SMcontig_28707	1	TGGCGTTGAGCTTATTTGTCTAAAAGAGAATAATGTTGATTTTGGGAAACTGATTGTGTTGGATATACATGAGGCTCATCATCTGCTTCCCAGTTTTCNCAATTTTATTTATGTAGTTCTTGTCGTGGGTTCTGTTTTGATGAATGAATTATGCTGGGGGTAATAAGCaACAATTTAGTA
ko00130	0	K01904	1	contig03563	1	AaTTtATTTtGAGCCTTTCTAAAGCAGCAATCGTtGCTAaTGaaCGGAAAaCGCCACCATCTtCaGGTCGTGGCACAGAACGTCGACCGGTCATTtCCTGCAtAGa
ko00130	0	K01904	0	contig14806	1	tAAGGCTTTCGTCGTTCGCAAaCATGGATCTAAAGTCTCTGCCGAACAGATAAAaCAGTTTGTTGCCGGAAAGGTTTCTTCGTTCAAACATCTTCGCGGTGGTGTTGAaTTCGTTACAAA
ko00130	0	K01904	0	contig15839	1	GGGAACACTTATGCAAATCACTTTAAGCAGCAACCTGCACTGATGTACGACAGACTGAaTTCGGGCAAGCCTAGtGCtATCAGTACATGTA
ko00130	0	K01904	0	EB3ZX6E01D1QDM	1	GATGGCGTTGGCGACCTCTGTGAAGTGGCTGAGCATAACGCCCTTCGGAAGTCCGGTAGTTCCGCTCGAATAGGGCAAGATGGCGACTTGGTGTTT
ko00130	0	K06125	1	contig01590	1	TATTGGCCTCAGGCATTCCTTGGGCTCACTTTTAACTGGGGTGCCGTTATGGGTTGGTCAGCAGTTCGTGGTGTGTTGGACTGGGGTGTATTGCCATTGTATGCTTCG
ko00130	0	K06125	0	contig13465	1	TTCGCCACTCACCttGGACATCAGATTTATTCTGTGAATCTGAaTGACCCAGACAGCTGTGGaCAGAAGTTtCGCTCAAATAGAGACCTAggg
ko00130	0	K06125	0	SMcontig_56047	1	TAATAAATATAAATAGTATCCTATGGTTTAATAAGTGTCTTATACATGACTTCAGTTAATAGATTCTGTAAATGGGGAGGGTTCCATAAAATATACCAGGTGCAACATGAGGGGGATTAGATAATATGAGTTTTGGGGCACATGGTACTATGTGAACGGGCTTTTTTTGTGCATTTATGTGCGCTGTGCTCTCAG
ko00130	0	K06125	0	SMcontig_62908	1	CAAGGTGAGTGGCGAACACTGCAACCCCCAAGtAATAgGGCCACGTCTGATCGGTCAGATAACCAGTTGAAAGTAGACCTGCAGTTGTCAAAGAATTGAAACCCATCAACCAGAGCTTTGTTCTATCACCAAACTTAAGAGCGGTCGACTTGACGCCTACGAGAAGATCATCCTCTTTGTCNTgGANGTGAATAAACTGTAGTACATAGAACACCGTCCAGAATACACCAGACAGGTAGAGGGCAAGAC
ko00130	0	K06126	1	contig07694	1	ccaGAAaTATACCGATCAAGTGGCACTTCTAACCCGTGTGCGTGCTTGCGTGtCgtCGtCCtAAGCACGCTGGCGCCACCTACAGCCAGGTATAAAAAGCAGGTTAATTTAAAGCAGTACAAAAGCAGCAGACTGCATGaaa
ko00130	0	K06126	0	contig22775	1	cgAcaTCTcGtAgTAGGGCCTATtGAGTGACAATAGAAGaGCGACACACgACCgAaCATGTACGTCACTAACTAAAACATCAAGAGCAACACTAATGAGAaGATCGTGGAGAAAAGGAGCACGTTtCAAAGATCTGCTTCCGACCAGAACGCATTCTAAAGAAGATAAAAACTATCTCCTCCGCCGAGCATCGTTATTTGAAATAACATCATAAGAAATAGTTCAAGAAGATCAACGTGCAACAGGAAGCAGAGACTCGGCGATCGCAGTTAACATCAGCAGAAATTACTTGGAAGAACAACACCAACTGAGAATGCGTTCAAAACTGTTGTCATACAACATTGTAACAACAGAACTATTGCAATAGGCGTCATAATTACGTCTAATTTTAAGCTTACG…
ko00130	0	K06126	0	SMcontig_52123	1	CATTCGGTGAAATGGGAATACAGTCAGATGGCCGTTGTGGCAACATTGCACCTGACTGAGGATATGATAAATAATGTCGCTTGGCAACGCTTCTTGCCTGATGGACCAATTGCACTGCTTCCTCTTA
ko00130	0	K06127	1	contig02587	1	CTCACGTATTTCAGACATCGAAaTGCAATATCACCTGTTCCGCCGGCAACATCAATGATCTGAGTTCCGGGCATTGGACCAAGGCGTGCCACAAAATGATCTTtCCATAGTCTGTGAACACCAGCGCTCATGACGTCATTCATT
ko00130	0	K06127	0	contig03131	1	AATGATCAGGGACGCTGGATTCAGttCTTTGTAACATGCGAGAACTtGTTGCTTGGAGTGGCTGCAATTCATTCAGGATTTAAAaTCTAGTCTAg
ko00130	0	K06127	0	contig12556	1	cTCcACCCACGTTCTTtgTAGCGtCAGAGATGTaGACCAgTGTCTAAGAGAAaTCTTGAGAATTCtGAAAAaGGgTGGAAaGTTCTTATTtCTGGAGCAcATCGAaGcccc
ko00130	0	K06127	0	contig13688	1	ccACCAGATGACCCATGACTGGTATGACTTCAAATGAATATTGATCATATAAGCTTTTGAGAATCGGGTATTTTACTTCACTAAACTCCAGGCACATGAACCTTCCACCTGGTCGCAGGACTCGATAAGCTTCCGACAGGACCTTGtCTATGTGAGTCATGTTTCTTaTTCcAAAGGCAACAGTATAGACATCAAATGAGTCTtCCTcAAACGGcAg
ko00130	0	K06127	0	contig29143	1	tttACcGTAAaGTGGGgTATATAAGTTtATGTTtAAaTtATTGATCAGTTAGTGAGTATGGTCTCTGAAAaCCGTCTGATTTTATGATTATCATTTATAACCACCTGATAACCGGgTTGTTTGTGGTGCTCCCTAATCTGTTGCATCAAAAGAAAaGATCATTATTtGCATAATTATATTTGGgACTGTGGTCGAaCAGAACCAGGgCGACGGAGATTTTGATTTACATTTCAAAACATTGTTAAATGTTTATTTCAGCTGCATGCATCCTTCTTTTCCGTGTTTGGAGTTGCTTTAGGTTGTTGCATTTCAAGCCAAAGGTTGTTtGAaTAATTTAGAaCGTTGTCTTTGCAGTCACAGACTGTCACAGGGACAACACTTCTTTCTGTTGTTAGCATA…
ko00130	0	K06127	0	EB3O8BM02HU7AM	1	CATTACCTCTTGTCCAAGAAACACCATGCTGAAAGCCAAGATTATCCGCCTTTGCTTTCCCCACATCCAACATCGCTTGATTAATATCGCAAACCGTG
ko00130	0	K06134	1	contig03221	1	GAGATTATATGAATTCTTAAATCCTTtCAGAAAGCCAGATTGCAGTCCTGCAGCCGGTTTCAACCGCTTGACTCAAAATATCGTACAGAGGAGCCTTTTCAGCATCGAGTTCTAAGCCTTTGTCTAAATGTTCCAATtCCTCATCTCTAAACTGACTTATTATTTGAATTAGTTCCTTGTGTTTTtCTAAaCCATCTTTGCcATCGGCCATCAGAgTTCGTAGCTGATtGTCATAGTGTtCTCCTATGACTGTCTCGACa
ko00130	0	K06134	0	EB3ZX6E01ATSHB	1	CCAAGTAATGCTGATCCAACACCTCTATGACTGGGCCAACATTACTTCTGCCAAGGACCGCCAGTTGGCCTTCGTAAATTCTGACAGCTCCAAACTCTC
ko00140	1	K00037	0	contig15767	0	cGCCTTTAaGGCtGGTgaCGCTCCTTTTCCGAAaGACGaTAATGGAAaGTATTTGACTGACGACACGGATTACTTGGAGACATGGAAGGgAaTGGAAGAGTGTGTTGACCTCGGTCTgCCAAaGCca
ko00140	0	K00044	1	contig01727	1	aCTCTTATGTCCGGTCAGCGCTTGCAACTATTGGAGTGGCTGCACACGCAGATGGATGTATTGCGCATGCAATCCAGGGCTTTCTTATGGTGAGAGTTCCGTCGTGGCTCTATTACAAGGTCCTTTATTCTACACTTAtGCCAGCACGAGcACGAGCCCTTAAGAAaCAGCAGAAGACCCAGTGAGATAACAACCaGTCAGCTTTCGTCCTTACAGCACAAAGTTCCATTGAATTCACATTGTTTGTCTGTTGATGTTAGTAGCGTTTTGCTTTTGAATAGCGATATGATTTTTtACACAGAACTTTATTGAGCTGTTGTTTGTTTGCTGTGTCAGCATGATCCAATTGCTAATTATTGTCTTAGAGAGTATATCAaTTTTAAGGtt
ko00140	0	K00044	0	contig14798	1	tCTTGGTCGCCACAAATccAGGAGAAATGCACTGAACAATGATGCCTTTtGATTTGTATTCCTGAGCAATtGCTGCACTGAaGAaCTCAACGTAag
ko00140	0	K00044	0	SMcontig_268	1	CACTGTAACACATANNCTGTTACtTTTTCGGCCTCAATCTTTCTTTACCTGTATTCCAAAACTATTTTCTGTAAATCTTGGTTTTGCCTTGTCGGGTTGGGAACGTCTCTGGCCTTATATAAACCTATGTTTACAATGGGTCTAGGACATTCCC
ko00140	0	K00070	1	EW2_R1P10_F08	1	CAGCAATACCAGGATGCCACTGCTGAAGAAGAGGGCGAGTTCGAAGAAGAGGAAGGCGAGGGTGAAGGGGAAGCAGCCTAGACGCAACGTCCAACATCTGCTGGTTACATCTTTTAGCTTGTTATGCAAACAGCAATGTTTTTCTAACAGTTCAGTTGCATTTTAAACTCAGTTTTTCATCTGAAAATAAATCTTATTTTGCAATAACTTTCACTTTTTCAGACTCTACTGGCTTCTGTATCAGCAGCAAAGTGTAACATCGTTTTGTTTTTCTGGCTTTACTAAAATAAGAATTTCAAATGTTTCTTTGGACTTTGTCTGAAATCTTCTTGGGAATTAACTTTGCAATTTTGCCACACAGCCTTACTTACTACATCATACATTTAGTGAAN
ko00140	0	K00070	0	SMcontig_5874	1	ATTATTTATTATTCTAATCATTCTTCATTTACCAAATACCACAATAACTAAAGTATATGGAGCTCAACACAACAAAACAGATAAGAAAGGCTGAACATGTATTCACGCAGTTACGCATAAATCCTATCCAAGAAGATCGATCTGAATTTGTATCGCTTTAAACAAA
ko00140	0	K00070	0	SMcontig_793	1	AGAACTACTAAACATTTACTTTCAGTATTATACCTTTTTACtTcCCGGCtTTTTTGTCGCACTGTACCATGAGCCATGACTCAGCACGATTTCATATTCATNTGATCCACACTTTAATTACAAAACACCTTTTATTCCCTTTTAAGTCGGAGTTTTAAATTCTTGGCGATAAAAGGGTATTGTAGTCAGTTTTATTGCAGTATTAACTGCATTCTGTCGCTGTTTTTTATAGAATATTTGCAAAAGTTGACAATTTCTTGATGATTTGTTAAGCAATTATTGTAGTGTTAC
ko00140	0	K00071	1	contig08328	1	GGGgACTTtCAAAAaaCAGTCgATGTAAACTTaCTTGTCTTATGCTCACCTCGCTTCTCATGCAATCGAGCCTCTTCAGAAAACCAATGGTAGCATCATTGTTGTTTCTTCCCtAGCAGGTAAAACaGCTCAACCGTATACTATCGGATATTCAGCATCAAAATTtg
ko00140	0	K00071	0	contig24986	1	cAAAAAGCGACGAAGTTCAGTtAGGCAGTTAAATAAaTAATACTTGCAATAATATCATTAACtAttGtGCGGACTAGAATGTGTGCTtCAGATTGTGACCTTCCATATatAAAATTTTAaTCAATGTTCTGTTGATATGACGTATTTAACACaTAGCCTTTAGTTtCCCTCAAGCAATGGCGGTGGAAAGCTGGGATGTCCCTCAGCAACCATCTATCTACCAGTGATGTcGGGATGAATTGTGCAGCCAATATTCTCCACCTGTATATGTCATACCAGTGGCTACTGCCTGGTACTAAATAGCGTATTtGTGGTTTATTGGAGAACAGTGCATTGGTGATTGCATCCAGAACAGGGGTGAGATGAAAGCTGGCAGTTGGTATGCTATCAGTAGCCCGC…
ko00140	0	K00071	0	contig27402	1	tGTATGTTAGAACGATGTGGTTGAGCACCAGGTAATCTATGTTTCCAAGACCTTCCTTGGCTTTCTGAATTAGACTTTCTGTGGCTGATACATCTGACATATCTg
ko00140	0	K00089	1	contig27182	1	gaagtGGCACGAGCATtGAGGAAATCCAGTGTTAAACGAGATGATGTCTTTGTTGTATCAAAAGTTTGGATAAaCAATCACGGCTATGACGCTGCAACAGCCT
ko00140	0	K00251	0	EB3ZX6E01ENK6U	0	CATGCTGCGATGGAGCGTACAGAAGGGTTACATAACGATTCCAAAATCCACTCAACAAGAACGTATAGTTGAAAAC
ko00140	0	K00251	0	EW2_F1P03_G05	0	TCGCAGAGCTTTCGTTATAAAACTCTCTCAAATCTCAACTGACAGGATATTTTTCGGCTGATTCTAATCTCAGAACGCTGCGCACTACTCCGAAGCCTACTGGCAACACCCGCAACGAAACATTTCAGCATCGTCTATAGATCATATTGGACAACTATCAACAACTGATGTGCTTAGCTGTCACGTCTTTACAGCACAAGCCGAATCTGTGCAAGACAACAATCTCGGAATGTTCTTCTTATGATGACCGACCTTTAATTTTAGTCTTCAACTCTAATAAAACGCTACTAACCT
ko00140	0	K00251	0	SMcontig_24299	0	GAATAACAGGACACTACGATGTTGTGTTGTTTGCACAGATCGATTAGCTTTGTGTTCGGAAAGAAGGGACTGACTTCGACCTGGAGATTGGTTGGTACTTCGGTCGTGGA
ko00140	0	K00489	0	contig29663	0	CGggATTGCGATAAATTCGCCATTCGAGTAGCTTTTACGCAGACAGGAAGGTTGTTCGAAACACTaGAAGTTATTCGTGGTTTATTGAATCTGATTTCTGTTTTTGACGCAAGTTGAATTCTAAGGATGGTGAAGTGCAGGccTGCAGT
ko00140	0	K00497	1	contig25534	1	cACTtGATGAAGCACCTGAACTTGGACACTCTGACAGTTGATGAAGTCAATAGACGATATGGCTTCATCGAAAACAAGGCCAGTCTTTTTACATCCATCAAGGGTGATTGCATTGACCTTTCCTTTGACATGAATTGTGCTGTTTTCACACTTATAGATGTAAACAGTCTGCTTCATTtCCGTATCCTGTa
ko00140	0	K00512	1	contig21819	1	GGACTAGGAAAGCGTTCGTGTCTGGGAGAGATTCTTGGTCGTCAGAGCACCTTTCTGTGTTTGACCAGTCTCGTCCATCGTTTCGACATCCGACCACCAGAGGGCCAGG
ko00140	0	K00512	0	contig21995	1	CGTTTCATTtATAGAATCACCGGCATTTGTTTTCCTTGTACCAGGTATTAAAAGTAATAAATTCTAAGCCACTTAGAATCTGCTAAATTAGAGTtCAtGCACAAATAAGGCAGAAGTCCttGGTCTCATAGATGTCGAAATGTCCTtcaGtATTCGATGACTGACTGTATCTATg
ko00140	0	K00512	0	SMcontig_14520	1	GCTGCAGGTGGACAATCTGCACGACCATTTTTCCATCAGTGGATTATCTCGTTCGCATTTCGTAGGCAACTNGACTACGGCTCCTCATGGAGTAGGCAGAAAAAATTGACATTTTCGACGTTCACAATAGGCAACTGCAG
ko00140	0	K00513	1	contig00438	1	ttCcATTtcTtCATCAaTTCAGGAAATCTGGgAAAAaGATGGAGTTCTTGGATTTTTCGCTGGaTTGATTCCTCGATTAATTGGTGAGGCCCTGACGATTTGGTTGGT
ko00140	0	K00513	0	SMcontig_35095	1	GACACGGAACTCTGTGGTTACCATATACCATCCGGAACTGTGGTCTTGCCAAATCTGCAAGCAGCGCATTTAGACCCAACACTTTGGAATGATCCTGAAGATTTCAAAACCAAGAAAGGTTTCTAGACCCGGAAAACCGCGTCGTTAAAGGACGCA
ko00140	0	K00699	0	contig00881	0	TTTTCATTACTCACTGTGGAaTAAACGGACTACACGAAACGCTATATAATGGTGTTCCAATTATAGGATTTCCATTGTTTGCAGAACAACATCAGAATGCCG
ko00140	0	K00699	0	contig03825	0	TAAGGCGGTtGACCATGGTTGATGCAGtACAAaTATTTGGCGACaTAAaCTCTGATCATCAAAAGCGACGAGAACTGAaGTCGGTAtGTtGtACAGaTTa
ko00140	0	K00699	0	contig13635	0	ATACAaTgCATAACTCCACGAGTCTTTCCTCtCTAGtCATCTTTGATGTACACTCTTGAATTAACAGCGATGAGATTCCTTTGAAAATCGTTCATATAACACTCCAAATCTGCGAATCTAAACCCCGAGCATTtCTATGGAaGTTtCAATTATTAAaCATTATTTAcgAAGATGCATTAAAAGCAGGACAACTACTTgTTTGTCTGAAGATTAGCACTAAGGTCGTTCAAGGTAATTTATAAGCAGTTTGATATAAGATAATCGATTCGCTAGCCCTCTAACTCTATGAGACGAACAGTAAGGAAAGTCCACTTGTGCATGGACCCCCTTCAAACAGCGTACACCGCCCGCTTATTCCGGTCTTCCATTACGCGTTTtCTTTTCTCCAGCGCTGGTTTt…
ko00140	0	K00699	0	contig21235	0	AACGAACTTTTTAACGCTTCACGCCCCTAAAaCAAAACGCcTAaCTTTTATAgAacGATAGCAGGAGAACGGTCACGTGATTGTGAAAGACCGCAGAACAAGAGGACGGCaGAaCcATAGA
ko00140	0	K00699	0	contig21717	0	CAAGAAATTTAACAATTACTTCTTGTGgAAATAATTtACGCAGTCGATCCGAAGCTGAGCAGAATAATTCCATCGGATTTTtCGGCTACATCTTCCAAGTCTTTtGGTAGTTTTTtCGG
ko00140	0	K00699	0	contig26318	0	TGTACTGACTGACCAAACTGATGATGTATCATTCCTTACCAGAACAACTGAGCCCGTCTTCCTGTTTTCCCTCAACATATACTGCtAGTAGGCCGTTGGCTTGTGtCTTTTTGAGAAACAGATCTATAGTGATGGCCATCTGTTGGCGGTtGATATATTTTATAGATTTTTtAATGGGCTAGTATGCAGTGATGTTAACTATTATCATCAACAGTTAGAATTACTTTGGGgCATGTATGAtGTaGATgAAaGTTATTGTATtGCACTgTGTTTTTttAGa
ko00140	0	K00699	0	contig27735	0	ttttACCACGTTTCTAGTATCTGGAACTGCAAAAATtCACCATTCTTTTTAGCAGCTAAGCTGTGGAGCTTTCCCGGCGATCTTGCGGTTGATGCaCCTGACTACTATCCTACaCCTTGaTATTtAAAaCACCAAATTGTCCTAGAGGTTTTAACGTTGCTTATGGCTGCAAATAAAGAACTGTTCGTTGCTTGAATTCCGGTTACACGCCTTCGAAAGCATACCATCTTGTATAAGAATCGTCTAAGCTATAGTTTTAAATGAAGATCTCcTGTACAGTATATATGACCCGTGTTTACTGTGTGTGTCCGCTGTTAATTCTGATTATGAATTTATTAGAGGCCAATTGATTTACCTCCATCATAAATTGTGTTGGCCAGATTGAGGATG
ko00140	0	K00699	0	contig28615	0	tGTTGGGTGATATCATAGGTTAGATGACATTAACATCATTTGATtCCTGCGTAAGGGTTtCAAGTAGTGCAACGTTCTTTCACTGCACTGTGTGGTGTGTATAGAATGTTTCAAATAG
ko00140	0	K00699	0	contig29140	0	TtCCCACAATtCATGTGCATTGCGGgTtcaCTGAATTACTtGTAaTGgATCTtCTGaCTTTTtACTCCTATtGtGCATTCATCTGGTAATTTTtACAAAaGCTACAAaTCCATTAGTGTTCTCGCCATTGAGAATAAATATCTTGGGAAGAAGTGTCTCATTACACAGCACTCATTTTTTCAAGTATTAAATCATTGGATCTCAGTTTtCATATGAATGGATGCTAACTGTTGAAAaTGTTTTACGATCTGTTACAAGCACCTCTAGTCTCGAACAGTTTATGCTTCATTATACATGGAAAAaGAAtGTTTAGGAATTCTTTGCCAAAAGATCTCCACAaTATCAGCTGTCCAGAAaCTTATtGACTAGACtCTGTATACATGATGCCAGATATTTTTG…
ko00140	0	K00699	0	contig31094	0	tttAGTAATCTATACAAAATGCTAAATACAGGATCAGTTAATTCGATTGCTAACTCTTAATGATTGAGATTATTTGTGATGAGCAGAATTGCAACAAACATGCAGTTGTCGGCTTCTTTACCTCACAGTTCACACTCCTCGGaCTCAACCGGATTtGtAGcAgCACCATTGCTCTGATCCACTCTGCTTCCAATCGAGTCCAATCCAATCaCAATACTGCCATGATCaCTTAAAAACTGCTTCTGCAACACTGAGTCTAGGtCAACAGCTGCCAACACTGCATcc
ko00140	0	K00699	0	EB3O8BM01DNHNA	0	TGGCTGAGGACAGACATGGAGTTAATTTTTTACGTTTATTTTGTTTTAAATTTTACCCCTTAAACTTATCTTGCCTGTGTTTCATATCACTTGTGCCATACCAGTTTAGTCTTATGGG
ko00140	0	K00699	0	EB3O8BM02IIHE9	0	TCGCTGTGGTTCGCTGCGGAAGATCTTCGAAGCGAGAGAGACGCGGTCCTTGTAGCTGGAATTGGTTAGCACCTCGACGATCTTATTGTAA
ko00140	0	K00699	0	EB3ZX6E01BDZV0	0	ATTGAGCACTGGGCTATAGTTAAGATGAAACCGGTAATATGCTGCGTTGTTAATAGCCCTATTAACCAGTACAATTCACTTACGTGTGCACT
ko00140	0	K00699	0	SMcontig_11836	0	TCTGGCTTCCGAGCACTCTCCGACTATTCTCAAATAACGGTCTATTATTTTCTGGGAAAGTAATAATCATGTGTGTGTANGNNTATTATTATTTGTTTATTATTANNATTGTGCATTTATTTAGCTCCATTATATCTAATGAGCAAGCATCAATCGATGGCCCTGAGCAGATGCGTACAAAGTACTTGTATGAAGTCCCTACACAAGGTGTAGTGATATTGGATAATGGAGTATTCCATAGCATACGTAAG
ko00140	0	K00699	0	SMcontig_15007	0	GGGCTCTTTAAACGTTAGCGCATCACGAAGATGACATAGTAACCTGGGGCCAAATGAGAAACTGGGAGGATAAAAAATTATCATCATTCTAAGCATATGAACACATTGCaTGCacTATCCTCCATTACACAATAATCTCTCCTCAGACCTGAAGTTTGAGAAAGTGAGGCTTCTACAGCTCCGCCCATGACTCGTGGCCATTACCCTGCACACTGAGTNAAGG
ko00140	0	K00699	0	SMcontig_26052	0	TATGTTGTTAATGCTTATTACTGGACACTGCAGAAATGGACATTTNCGTTATGTTATGTCATATATGGTTATTTGTATAGCACCTCTCACACTTAAATGTCTTAGATGCAGCTCGTATTTGTGTAGTGTTTTCTGCTGAAATTAGCATTTGTTTaATAAAATTTaCTTaGTATNAAtTTCtTgTANNAATTGCAACTGATTGGTTTGAACTGGGTGGAAATTATGCTCTTAACTGCAGTTTTTTTCAGGACAAATTGCTTTTGTGCTCTCTTGCAGAGC
ko00140	0	K00699	0	SMcontig_28720	0	TTTTGCCGAGGCACAGGAAAATGAACGTTAAAACAATGGCAGAGATGGAATGCATATGTACGCTAATAAAACATTGGTAGAGCCACGATGTGTAATAATGCACGGGCATGAGGTTCATTGTATTGGTTATTAAAGTCATTTCATTTATGGTGAGCTGTTTTTGCTAATTAGTTTGTAACAAGTTGTTGCACGGTGGNTTTTCGNTCANCTGGCNAATACGCTGTTTA
ko00140	0	K00699	0	SMcontig_30916	0	TACTAGAAGATGCAGATTTTAGAAAATTCAACAAGAAAAAGTTTGATGCCGTGAATAAGTCACTGATGAAGAAGAAACCGAAAAAATGAATTTCTATTAAACCGAATGTATATGTGTGAAGCCGTGTATTCTTTGGTGCCATGTTGTTTTGGTGTCTAAGACATTTCCTCCCAGACATTTCCC
ko00140	0	K00699	0	SMcontig_31	0	CATTGCAAAATGTCATGGCTGCAAACTATATCAACACCTACTTTTGATAAGGCCATACACTCCATACAGTATACATGTATTGAAATATACTTGTAGCAAACACAACTTGTTTTGGAAAATGACACTAACACTTACCTATTTGAGCAGCTACAGAAACCANTTCAGAAACCTCTTAATAAATAAATTTGTTTTTTTAGATTACTTCATAATATGGTATTATATACAGCAGGGCtTTTTTTGTAAAAAAaATGTAAAGAACCGGTACTAAGTAATAGGTGCCAGTACTAACTAACCGGAA
ko00140	0	K00699	0	SMcontig_33319	0	TGCTAGTAGAAGTCTCTGGAGTGACTACAGGGAATGTATCGGTCTCGTCAGGAATCGGCTGGAGAAATTGGTCTTCGGCAGCAACTGAAGATGGGAACAGCCGCTGAGAACCAGGATAGAAGAACGTTCCTTCAATATTCGCAATATAAATATGCAGTTCCGGTTGT
ko00140	0	K00699	0	SMcontig_41007	0	CTTTTAGGCGGTCCATGTAATGTCAACATCTGAAAGTATCTTCCGCAAGAGATGAACTTCTTTGCGCCTCAGTTCCGNTTTTTTCTTCTTCGTACGTGTTTGCTTGGAACTCTACAGTCTCTAGGTCCAGATATCTCTCATCCAGCA
ko00140	0	K00699	0	SMcontig_46791	0	CACTGACTGCGCTGGTTCTAACCATTCTCGCGTATGCCATcTCACTTGGAAACAGTACGGATCAGCACAGGCAGTTTTTCTTATCAATCTCTGCGTGGTTCTAATCCTT
ko00140	0	K00699	0	SMcontig_56475	0	TCCACGCATCGAGTGAGGTTTCACATCATCACCAAAATCAAATGACACAGTATGTCATTACCAGCATCATGTTGTACATCCAGTTCATCATTTCCAGGATCGTGGTGTTACGACATAGAAAACACGTGAACCATGTACGTATGATAAGGTT
ko00140	0	K00699	0	SMcontig_60510	0	CTCTGCCGCGTGGGAAGAGATTGGTGAGGGAAACGAACTGGAGGACACCTTTACCCTCCTCCACGATGAAGACTCTGGACGAGGCCGTTAAGAAGATCATTAGAATTCCTTGGTCTGCAGCCGTGCGAGCGATCAGACAAAGTTCCCGAAGGCAA
ko00140	0	K01015	1	contig05175	1	aaCCGAACCGCCTTtATTGGCGGAGAGAAGAAACGAGAGACAAATGTCAAGATCGGACAGGAGCAGGACATCACGCTGGCCGACGGAAGATCTGCCAAGGGAAaGGTTGTTGTAAACAGTGAGACACaa
ko00140	0	K01016	1	SMcontig_8587	1	CATCTGGATCAAATCGCCCTTTGGATAAACCCCAATCACGGATTCGAACGTTTTCTTTATGTTGATCCACCGTTTCAGATAGTCTTTGTAGNCNAGACCGAGGCGCCCCGCCACCTTCACCAACCGGT
ko00140	0	K01131	1	contig27902	1	TACTGAGTTGGTATATTCACTGAGTTGGTATATtCACTTTtGTTGGAGTTAGAATATTTTtATTtGATTAGTGTTTTTATtCTGTAGCCACTTTTGTAGGTTCCTTtCGTCTGAATATTATGTGTAGGTCATCGAACTGCTTTtGCGATAATTTCTTAGTGACTGGTAGCAGaTAAAAGcatgagttcGACTATTTTGATAATTATGAaGTAGtCaaTTtGCAGAAGTGTTGCTGCACTTTTTGTATCTATGTGAACATGGTTGTCTTTTtAAAGAACGTTTTACGTAaGTATTAAAAaGTGAGAACATATTAAaTAaTCATCCAaTCTGAAAAAAaaaaaaaaaaaaaaa
ko00140	0	K05295	1	EB3ZX6E01BL74O	1	ACAAGGGCCAACTGATCCTAGATGAGGAGTCAGACTTCACAGAGACATGGAAGGGAATGGTGGAATGCAAGCGACTTGGCCTTGCTCGTTCCATTG
ko00140	0	K07408	1	contig00226	1	ATGCCATGTAAaTTGATTcgATTTCAATTGACTAATTGCTAAATAACTGTGGTATACATCTTTTTAATGGTTTGTATTtCATTCTGGCACTTTGAAGGGTTTAAGCAGATTTTTGTCAGCATGCTTGGATTTGTTTGTGCAGTTaTTTTTAaT
ko00140	0	K07408	0	EB3O8BM01BYLW8	1	TCTAACAACCAATCTATACAGCAACGTCTTCAGATGAGCATCGATGAAGTAGTTCCAAGAGATAGACGCCCATTGTTTGAGGACAAATCAAAGCTTAC
ko00140	0	K07408	0	SMcontig_53308	1	CGACATACAGCTATCCCGTTTTTTGTGCCGCACCAAACGTTAAAAGATACAGAGGTCTTCGGACTCCACATACCAAAGGGATGCCTGGTCTTCGCTAACGGAATCAGTGCTCACAAGGACCCAAAATCCTGGACTGACCCGGAGAACTTTAG
ko00140	0	K07410	1	contig15247	1	tGACCcTAGAAGTCATGAGACTggCACACTCTCGCACCACTTTATATTCCTCACGCGACaaCCAAAGaTACGGAGGTTCTTGGATGCTACATa
ko00140	0	K07410	0	EB3O8BM02HPWSP	1	ATTGAGAGCAGAAATTGACGCCCTGATACCGCGAGATAGACTGCCTTCCATGACGGACCAACCCAAGCTGCCGTACGTTGACGCAATATTTGTGGAG
ko00140	0	K07410	0	SMcontig_23306	1	GGCGTGGGTGCTCCTGGAACTGGCCAATCATCCAAAGGTTCAGTCCCGTCTTCAGGGTGAAATCGACGAAGTATGCNCTGGGANCAGGCTTCCCTCGATCGATGACAAACCACGTCTATCATACGCG
ko00140	0	K07424	1	contig02030	1	GGCCaTGATCATGTGACCTATGATCTTGTGCAGAAGATGCCTTATCTAGATATGTGCCTCAGTGAGATTCTAAGACTCTa
ko00140	0	K07424	0	contig04661	1	ttCTCTGAAGTATAGAGACCATCGCcATCTTCAACTCCATGAGCGCCAGACGCActtCCAACACAGTTCCTGGGACCAATGCCAAaTGGTAGG
ko00140	0	K07424	0	contig09442	1	tttCACCtCTTGTACAAAGTTCGACCTGGTTTTGTTGACTACACAGCATCAAAAGGAACTTCTGAAaGATGCAGTAAAGCTCCATGGTCCCATATCTTCTAAaTGt
ko00140	0	K07424	0	contig25314	1	gcaagaaaccacatgATGATAAAAaTGATGCgTCAACAGATtCTTGGACgAAAaagCAAAGGTTTATCTCATGATGAaGTTTTGGCACAGTGCTTGATGTTCTTTCtgg
ko00140	0	K07424	0	EB3O8BM01ARM7W	1	GGCATGGACTTGTAAGACTTTTTTAAAAAACACTGCGCTTTGATTATTTTGATCGTTTGAAATTTAATATAGCTTCTGACGAATACATTACGTATATGTGC
ko00140	0	K07424	0	EB3O8BM01EGCL4	1	CACTCTGGCTTTGTTTGGGTATGAATTGGCAGTTCATCCTGATGTTCAGGAAAAACTTTTCAAGGAAATTGATGAAGTCT
ko00140	0	K07424	0	EB3ZX6E02GDZMX	1	GGACATATTCACTTCCAATTATCATGCGTTTTTCGTCAAGAAATCTCTCGGGTCTGAAATTTTCCGGATCCTTCCAGTGCTTTGGGTCCATGTGAAT
ko00140	0	K07424	0	EW2_R1P01_D11	1	ACCAAATACTAATGGTAACAAGCTACTTTTCATTCTACCAATACCAACACAAAATCTAGCACCACAATTTGGAGTTATAACTAGATATCAAGAAAAATATGGAGAACATTTTGATTCAAGTAAAACTGAATATCCTAGCATCAAATGCAGAGTGCATGCTGGAAATTAAATGGTGACTGCCTCCCATTTCATTTAAATGT
ko00140	0	K07424	0	SMcontig_28743	1	TCTTTCTCATCTTGTGTATTTCTGTATTTCTGTCGGTCTGCGTAACTGTTTATCAGGAATTTTTTGCGTAATGTTACGTGTTATTTTGTGTCTTTATTTAATTAAGACGGTAAATGCTTGTTGCCAGACGAAGCTCTGCGTCGGACGAGTTGGCTATTTGTAATATAAGCACTTCTTTCTACATCAA
ko00140	0	K07424	0	SMcontig_63245	1	ATATTGGAATTCCAATAGTCATTCCTTTTGGTATTGGCACTCCTTTTATAGTGATTGCATCTTTGTCACTCTATCAGTTCNNTGACCAGATGGATACAGTCGGAGAACCTCACTGAGACACATCTCTAGGTAACGCATCTTTTGCACAACATCATAGGT
ko00140	0	K07433	1	SMcontig_55458	1	TATACATTAGATTCCATCACTATCATGAACTTTGAACTGATGCCAAACATGATATGaAAGCACGACTTAAAACAATACATGACGTTGTTCNACTCAAATCATGCAAGTGCCAACACAATGCCTAGTACCAAAAAGGaAAGCATAATGACTTTTAAACAGTGAACAACGA
ko00140	0	K07434	1	SMcontig_6429	1	TGTTTAATAATATNGTGACCCAcCANNNCAAAAGTAGGATNTTGtTCGCCAAAANTCNAAATTAGTTTTATTCTCTCATGAGATTCTATGCTGTAAGACCTTTCAAATGACATATTATTTATTTATTTATGACGTTCCTAACAGNAGTTGTGTGACTTTAAAGTATAGCAGTGTCGGAAACTACTTCTGGAGaAAAACGCAATNNAAGTTTGGCAAGTATGCGTCCTTAGCAACGCATACTTATAGTAAAACTANTAGAATGTAGGCTATTTTTTGTNTACCAATCATTTTGTTTGCTTTGTTATGAAGACCAGACCCTGGCCTTTCTAAGCATATATAACATTNATAGCCGTCTACTCTAAATGCTACCCCTTGAAAAGCAGTCAAGATCATGTATGT…
ko00140	0	K12343	1	SMcontig_28601	1	CAAGTGTTGCTGACAGATTTTCAGCAAGCCTTGCAGACTATCCCGTCGAGTTGTGATCGACTGCAGGGCAGCTGAAGGAACGAAAGAAAAAGACNANAANAAANNATCTCATCGGATTTTTATCAAGAAGAAGAAACAAGAATGATAGAAGAAGAAAAACACAACTTTATGaCAGaCTaCTGTGTTTATAGGAACNTTTTCNTCTCCATGCTCTAAATTTAATATCTATCTATCTCTGTACACTGGCAATTATGTTCGtCACCTGCTCAGAATACAGATTAAACAAGTTACCATCAGT
ko00140	0	K12345	1	contig06506	1	tATAGCATTACTTATTTtCTGGGTGTATGTATTtGACCAtACcTGAaGCAACAGTCACAAaGttttCGgAAAaGTTAATTtGTgaGAAaCAAACTTTTaGTtCTTtCctACATaCCCGTaCt
ko00140	0	K13368	1	contig21564	1	agttgtggctgataaatatgtagataatatgtaatgcagAAAaTAaTTTTAGGTATTTGAATTCTTGATcTGAGCAGACATTTGGGAGTTTCTTCAAGCTAGTTTTTtGttGAGGCAAGaGGTCTGTTGTCATGGACAGTTTAGCGGCACTATGTTGTTTtCAAATGCACTTtCAGTGACACTTTTCTTGTTaTGCATAAGATGTTTGTTtGTAGTAt
ko00140	0	K13368	0	SMcontig_58565	1	GTGGACCTAGCTACTACTTCCATTCCTCATTCGCTTCCAGCTTCATGATTCTGTTCTTTGGAACGAGACATCTGCTATGTAGTTCGCCCTCAAAGTATGAGGCTGATGGATTCCTTAAAGAGATTCTGTGTTCGATGATAACCGGATTACTGGCGATGCCGGTTGGTATTCTCCAGTTCATTCCCCTCTACCATCCGCTGCACGATATCTTCANCTTCCATTCAGTAGGTCACTGTTCTGCTCTTCCTGACGACCTACATCCTGATTGTGTGGGTGGCTGACAGACACCCTACTGATGAAGCAAGAGCACAGTCTTCAAGAAAAGG
ko00140	0	K13369	1	contig02670	1	CTTCTCGGAAGATTtCCTCGGGCGCGCTAtCtAGTCGGAAAAGATGCTAATTATCTGTTTATTCCAGTCCAGGCACTTCCCGAATGGCTGGGAGATTGGATTTTCAG
ko00140	0	K13369	0	contig04395	1	TTCTGTAAaTCCAATCTCCCAGCCATTCAGGAaGTGCCTGGAGTGGAATAAACAGGTACTTAGCATCATTCCCCGCTAGATAGCGTGCCCGAGGAAATCTTCCGAGAAGAGCATGTTCATAGGCGTCGACCACGTCTGTCAGGCTTTCCGCTGCcAACTTAAGCACCGCTtCGACCTCGTTTtCTGC
ko00140	0	K13369	0	SMcontig_23332	1	TGCGGAGACTGAGGATCGGTGACTATGGCAACCGATTCATTCCTTAGTTGACTGGATGTGACTCGGGACTTCGGGAACTTGATAACGAAGCGATTGGACGGACTGGGATGCCACGTCTTTGCCGCCTGTCTGACGGAGAAGGGAGAGGACGATTTGAGGAAGAGCTGCTCCGACCGTGTTCAGCCTTTCC
ko00140	0	K13373	0	EB3O8BM02I2D5V	0	GCCAGAGAATTGGCAGCAACATCAGCCACACCCACCATGGAAGTATCCCGTAGGTTAAATTGGTCAAAACAAGTCCTGGACAAGTAAC
ko00190	1	K00234	0	contig28431	0	ATCACTTCTATCTGGCATACATTACACCTACATTACACTACTGCATGGGTGGTCTAAAGATATCGGAGAAAGCCGAGGTTTtGCACCAAACAGTAGGTGATGCGGAGGAGGCTGAGCGGCCGGTGCCAGGGCTTTATGCGGCAGGAGAGGTCACtGGTgg
ko00190	0	K00234	0	contig30053	0	AGGAGAGTCGCGGCGCTCATGCCAGGGAGGATTTCCCGACGCGTGTTGATGAGTATGACTACAGTAAaCCACTGGAAGGTCAGCAGAAGAAACCGTTTGAACAA
ko00190	0	K00234	0	EB3O8BM01A1WJX	0	TAGATGTGATCCTTTGCTGGTCCAACGCCCCTGCCCTCTCGGATTTCAATGGTCATGGCACGAGAGACGACGTCACGTGACGCAAGATCCTTGGCGTTAG
ko00190	0	K00234	0	EB3O8BM01DA6X9	0	ACATGGAGTTCGTCCAGTTCCATCCGACAGGAATCTACGGTGCCGGGTGTCTGATCACCGAGGGTGTGCGTG
ko00190	0	K00234	0	EB3ZX6E02F5UO2	0	GGCCGTGGTGGTCAGGCACATCGTGCGTGCTGTGTCGCCGACCGAACCGGACACTCCATGCTGCGCACGCTCTACGGAAGGTCTCTGAAATACGACACG
ko00190	0	K00234	0	SMcontig_49407	0	CCTGGAGATCCTCTACCAAAGCTTAGCGCGAATGtTCtTTTGGtAGAGGCAAGCGTTGCAAATATCGACAAACTGAGATATGCCAAGGGAAGC
ko00190	0	K00234	0	SMcontig_62853	0	CCGAGGTAGTTGGTTGGAATGCCCCCCATGTTGTAGTGTACGGTCGGCAGNACGGGTACGGGTTCACGGGTCACGTCTACCCCGGCGAAAATCTGCGCCGTCTCCGAGATTCCAGGGAGACGCTCATGCAACTGCTCCGGAGGCAGGTGGAACATCTGNAGATAGA
ko00190	0	K00235	0	contig26540	0	tGTTGGATGCCTTGATCAAGATCAAGAATGAGATTGACCCTACACTGACcTTTCGCCGTTCTTGCCGTGAAGGgATCTGCGGTTCTTGTTCTATGAACATCAATGGTGGAAaTACTCTTGCTTGTTTGTGCAAGATTGATGAAaGCACCAGTAAGACCAGCAAAATCTACCCATTGCCACACATGTACGTTGTGAAGGATCTGGTTCCGGACATGAACAACTTTTACgCTCAGTATAAGTACATTGAGCCGTGgCTGAaGAAGAAGGATGTCAAGgATGAAGACCTTGGCAAAAaCAGCTTCTTGCAGAGCCCAGTTGACCGGGCTAAGCTGGATGGCATGGTTGACTGCATTCTATGTGCTTGCTGCTCGACTTCTTGTCCAAGTTACTGGTGGAATG…
ko00190	0	K00235	0	EB3O8BM02I843Q	0	GACCTTCCCGGCGCAAGGCTCTGAACCTACCACTGAGCCCCCACCCCCTAAATATAGCCTGAATAACAA
ko00190	0	K00235	0	SMcontig_5773	0	TAAACCCGCTCACATTCCATTTAAGTTGACATTTCTTGTACTTGGGACCAGAAAACATTTCAGCCATTGTTTTTGAATGAGTGAATGAACTACTACAGCAAGACCTAAGAAAGCACTCAAAGATCACAGGACAAGTGTAGTGACATCCTGAACATTTCTCTGCAATCCAAATgNCTTTTAACTTTTTTTTAACTTTTTTTTNNNTNTAAATGCAATACTGCAATAAACCCAAAATAGTAATACACTCAGAgTCTAAAACTAAAATGATTTTATTTATTTCCAAAACTAAGAATTCGCAGAATTACCTTCCAAA
ko00190	0	K00236	0	contig02130	0	tCcATTATTGTGGcACGATGCACTGCTCCTATGGGAACCTCTGCCCATGACCAGATGAAGAATTTCTGGCACAAGAATCTGACCCTCCAGAGACCAAACTCACCTTGGTGGATCTACAAGCCTCACTTGCCAATGCTGACATCACTGTGTCACCGTATGACTGGGATAGCTATGGGAGTGGCATTCTATGCCTTCTCTATTGGTGTCTTCTTGGCCCCTGGCGATTTtCCATCCTACGTGGAATTCATCAAGAACTTAGAAATATCTCCAGCACTGCTGTTCCCAGCTAAGACCATTGTCGCCTTTCCACTGGTCTATCATTACATCAATGGCATTCGCCATTTGACGTGGGATGCTGGCCATGGC
ko00190	0	K00236	0	contig28501	0	TACGTTAATCCCTAAGCATTCGATATAAACAGCTAACATACTTCAGGTCATTCCTATATTGTCACTCCAAACACCTAGATGTTACAAAACCATGTTtCAAATAATTATCCcTATGAAAT
ko00190	0	K00236	0	EB3O8BM02IGBJU	0	CCTCACCATCTCAACACCATCCACCATATCCATCCGACTGTCTGCCTGCCAAAATTTCTGAATCTTGACCTCCTGCCTTA
ko00190	0	K00236	0	EW2_R1P03_A11	0	GTTGTACTATGGAAAGATCTATTAGGAAAATTGCATGTGTGCAGAATTATTTGCAAATAATTCTACTTTGGGCTCCAACTTATCCTCTGTGAACATCCTTTAGTGACTGCCCCTTAGATGTGAAGCTATGTAGCTTATGCAAACTCAGCTGATGATGATCGCTTTTACATTCCTGTCTTTCATTTTGTCAAGACTTAATTTTCTAAGTCACACCAACCTAAAGTCAGCTGGTTTGTAGTATTAGCAATTCTGCAGCTGGAAAACGTGTTGAAATGAGTGACTGGCCAAAGCAAGGGAGGCTCAAATGAAAGGATATGTTTGGCACATTTTGAAATGCATGT
ko00190	0	K00237	0	contig09498	0	tGAAAaCCGAGATTACTTGAACATGGCTGAGGAGGATGAGCCGCAGTTTGAGAGCGAATGGCAAGAGAGGACAAACAACTGGAGGACGAGCCATGGACGGaa
ko00190	0	K00237	0	contig14226	0	cTATCTAGCCCCCAGATCACCAGCTGTACGAGATTGGCTCAGTGAGCTGCAACTGCTGCAGTGGAATACTCTAAAGCACCATCCAAAGTCTAAATCTGAGTGTAGAGCAGTCGGGCTGCATTGGCAAAGCCAATGTCAGTgtagttgaagtagcagatgctacccaatgcac
ko00190	0	K00237	0	EW1_R1P02_E07	0	ACGAGATTGGCTCAGTGAGCTGCAACTGCTGCAGTGGAATACTCTAAAGCACCATCCAAAGTCTAAATCTGAGTGTAGAGCAGTCGGGCTGCATTGGCAAAGCCAATGTCAGTGTAGTTGAAGTAGCAGATGCTACCCAATGCACAGACGGTCAGCACATACACCAGAGGTCTGGCAATCTTCGGCAGGATCTCTCCGTGGATGTAATCCTGGGCCACTCCAGACAAACGCCAGTGGGTATGAAGAACCATGGCTGACGTCAGAAGAGTGTCAAGAATAAAGTTTGGAAACGCAAGAGCTGCTGGAATCAAGGGCAGCAGAGCCACAGCAGCGTAACGCTCGTTGACCCAGTGATGCACTTCATCAACCTTCTCATGTTCCTCCTCAGGTCCATAGAGT…
ko00190	0	K00356	1	contig14345	1	aCTAATGCTTCCTGCGCTCGTAGTATCTGTCGTACATCGCACTCCACTTGGTGTGGGCGAAGTACGCCTCTGGATGGACAACAGGGAACCGGTCATTGACGTTGTGGTAGACTGGTTCCCCATTCAGCTTTCCTGTTTCCCAGCCAGgAACATTCTTCATCAGTTCGTTCTCTTCATCGCGGTTCTTGCGTAGCTGCGTTAGGTACATGCGTTGTTCCTCAGCAAGCAACAACGGTTCAATTGCAAGTCGACCGTCATTCATTtcTGTCATCCa
ko00190	0	K00411	1	contig16905	1	CTTGCCCTCGGGTATGTCGCTCAGTTTTATCTCGATTTTTGCAAGCGCAAGAACATCGGCCGATGCACTCATGCTCAGCACAAACTCTTGGACTAGCACCTTCGAAGCATATGTTGCAGGGACGGCACCAGCTGCCAACAAAAGATAGGAGAATGCCTTTCTGTTTGCTGAaGTGGTTTCTtGGTCACCACCGgCACCTTTCACTGGCTCACGACGATAGTCAGAAAAGTCCGgAAaTTGGATATCCGTATGTGCTGTACGAATCTGacg
ko00190	0	K00411	0	contig24219	1	cgtAGTTTTTactAAAaTGAGATTTTATTgTTACATACACTAGGAGAAaGTATCTTGTGAAGGGTTCATTCGGTAACATTTAGTAACTATCCATtGAAAaCATTTAGCTATTTTTtAGAAGTTGCTAACTTGTtCATGTATCACTGTAGTGGTTATCCTAATAGCCAGATTTGTTTCTCTCAAATGTTCGAACAGTTTCACTTATTTATCCAACAACTAGAGTACCCTCATCAGGAAaCGAATATtCCGGAACTTCCAGATTCAGCGGAGCTGGTCCTTtGCGAATTCGACCAGAAGCGTCATAATGCGACCCGTGACAAGGACAGTAGTAGCCACCAAATTCTCCTTGGTTTGCGATAGGTACACATCCTAAATGAGTGCAGACACCAAGGAGAACAA…
ko00190	0	K00412	1	contig21902	1	AATTTtCAAAACTATTtaCAATTAAATCGATTATATGCAGTACAGTtCTAAACTCGCTATGTACTGATACTACGCCATACTGGACAATTAATCCTTtGAGTAGTTGTTGTATTCTACTGgTAGCCTACTTGCTGTATAGTATTtGGATAAAATGAGCATTCAaTTGACTTTATTTTGTTGCCGTATTATATGTTGCTCATGTTGTCTTTgaaTGTTTGtttCAGTAATCTTGTTTTtCATTTAAATATCGCTAGGGgTTAAGATATTGTtGAg
ko00190	0	K00412	0	contig24442	1	CttGttAttGAAACTATGGTTCACTATTAGGCCTATGTCTAGTAATtCAAGTAATTACAGGCCTATTCCTCAGAATACACTACGTGCCCAACATTGAAaTGGCCTTCTCATCCGCTGCCCATATTtCACGAGATGTAAATTATGGATGACTTCTTCGATCGATCCATGCCAATGGAGCATCAATATTCTTCCTATTTATTTACTTGCACGCGGGGCGAGGCCTCTATTATGGGTCTTAT
ko00190	0	K00412	0	contig24557	1	ACCCTAAGGGAAACCTGAAACATTGGAGTTATTTTATTTTTATTGACAATAGCAACCGCATTCATAGGCTATGTGCTCCCCTGAGGACAAATAAGCTTTtGAGGGGCCACAGTAATTACTAA
ko00190	0	K00412	0	contig24585	1	CGATCCATCCCCAATAAACTAGGCGGAGTTCTTGCCTTATTCGCAGCCATCTTAATTCTATTTATTCCTCCTCTTACCCATGTAATAAACAAACGAAGATTAACATTCTACCCCCTAAACCAACTCATTTCTGAATTCTTGTAGCCTCATGAATAATTTTAACATGGATTGGTGGACGACCTGTtGAAGACCCCTACATTTTAATTGGTCAACTATTTACATGTTTATACTTCATTTTCTTCCTTACAAATCCACTAATTACCCTTATATgAGACAAAGCCATTAAaTCAAAAAAAAAAaaaaaaaaaaaa
ko00190	0	K00412	0	contig29848	1	ACGCAGATTCTGATCGAATTCCATTTCATCCTTACTACTCCATCAAAGACGCCCTAGGCTATATACTAGCTATCCTGGGACTATCCCTCATAGTGCTATTTGAGCCAAACCTCTTTACAGACCCAGAAAATTTTCTAATGGCTAACCCCCTCGTCACCCCCATTCACATTAAGCCGGAATGGTATTTCTTGTGAATATATGCAATT
ko00190	0	K00412	0	EB3ZX6E01AQPV5	1	TTGCGAATAAGGCAAGAACTCCGCCTAGTTTATTGGGGATGGATCGCAGAGAATGTGGTGACCACTGGCTTGACCTGTAAATTTGTC
ko00190	0	K00412	0	SMcontig_13874	1	AAATTTCACNCAGNGTGTCCAGTAGCCTACGTGTACAGCATGATGCACAAATACATCNTGGTCAAAATAGAGGGGAAGCAAAGAACTTAATTAAGCGAAAAATGTAAATTGAACAAAAATAGGGGAgAATNTATAAATTTtGTGGAAaTAGGGGAAAATGCAATATGCATCATTGACTTAaGaGGGGATGGACGCNCCTGNNGAAAGCTAAAATTCTAAACGGACCGAAAATCAGAACAACGATAATTTCAT
ko00190	0	K00413	1	contig13184	1	aGCaTAAGGCGTGGcTACCAGGTGTACAAGCAGGTCTGCGCCGCCTGCCACAGCATGAACTTCATGTTCTACAGGAACCTCGTCGGTGTCATCATGACGGAGGACGAGGCCAAGGCGGAGGCTGAGGAGGTCATGGTGACGGATGGTCCGGACGAGTCTGGAGCAATGTTCGAGCGTCcGGgAAAGTTGTCGGACAGATTtCCGAGGCCGTACCCGAACGACGAGGCAGCCAAAGCGGCCAATAACGGAGccc
ko00190	0	K00413	0	contig30865	1	TtGCGATCGCTTTCTACTACAAGCGtCACAAGTGGTCGGCTCTCAAGAGCCGAAAGATCGCCTTTAAGCCTAAACAATATTGATGAAGGATCATGCGTAGAGTGTCGAAGAAAAGTTAATCCTCTGACGTTTCTCAGTAACGATATGCATTAAGatCGGt
ko00190	0	K00413	0	EW1_F1P02_F12	1	GACGAGGCAGCCAAGGCGGCCAATAACGGAGCCCTTCCACCAGACCTGACCTTCATCACTGGTGCCAGACACGGAGGCGAGGACTATATATTTGCTCTGTTGACGGGTTACCAAGACCCACCAGCTGGAATCGAAATTCGTGAAGGCATGCACTATAATCCGT
ko00190	0	K00413	0	EW2_R1P07_D11	1	ATTATAGTGCATGCCTTCACGAATTTCGATTCCAGCTGGTGGGTCTTGGTAACCCGTCAACAGAGCAAATATATAGTCCTCGCCTCCGTGTCTGGCACCAGTGATGAAGGTCAGGTCTGGTGGAAGGGCTCCGTTATTGGCCGCCTTGGCTGCCTCGTCGTTCGGGT
ko00190	0	K00413	0	SMcontig_63110	1	TTCTGGAGAAGAACCCAGACTACGAAGCATAGCCAGCATTTGAAAACTCTCGATTGATCAAGGGAACCTCGGATACACNGACANTNTGAGCAANGATCAACTGAAAGAAAGACTGCCTTGTTTTNTGTTGTCGTCGCTGAAAACTGCTAGTTTGGTAAATTTGCGTATGGCGTAAAGCTGCAATTNCAAATGACACTAATTCTAACGAGTGACACATAGGGCAAATGTTTCTGTAAACACAACAGTTGAAAATAAATCTAGGTTTAAAGTTGTAAACGTGACAAGAAGAGAGTTTCAATGTTTCTGTAAACAAAATGGTTAGAAAATAAGTCTGGGTTTAAAGTTGTAAACTTGACAAGAAGGGAGTAAACACAGCAGGTGAAAATAAATGCAGGTTTA…
ko00190	0	K00414	1	contig02409	1	aGGCAGCTGTTCCACtGGCCCAaTtGAAGCCAGAGCCGGGCACTTGTCGTAgtACgtACTtGTAGCACGtCGTCACGAACCGTCTTCGCtGACAcGGCATCg
ko00190	0	K00415	1	contig07401	1	cTACTTCAAGCCCATTTGCAGCCTCCGCAATCTGTGCCAGTTACTCAGATTCTGGATTGTTCGGCTtCCAAGTGACAACCGCTTCCAAGGATGCTGGAAAAGTTCTCAAAGCAATCATTGGCGTCATGGGACAGGCTACGAAAAaCACCATAACTGATGCCGAAGTCCAAAGGGCTAAACAGCAGTTGAAGGCTTGTGTTAACATGGAGGCTGAGAGTGCTGTTGAGAGACTGCATTGGATTGGTGCCGAGTCTCTACTTTCCGGTCAAGTCCTTGGTCTTGAGCAGTTCGACAGCGCCATTGACAAGATTACGCTGGAaGATGTGAACAAGGTTGCAAAGAAGATTGTGAATGGAAaGCCGTCTATGGTGGCCATTGGTGACCTCACACACACACCCT…
ko00190	0	K00415	0	contig26033	1	tttAAGATGTGCCACACAaaTCTGCAACAGttAATtATCTGCTTTGTAATGTAGGTCTAGCGTATAGACTTACTTCTCAAGAAACACATTTTGTAAGCAAGCATTTTAGATTCTTAGCTCTCTGTCAAaCGGAGCCcTTAAttAAAAATGACTTAACCTTCCTGTTCATGGTAAACTGCAAACAGAAGTCTCTAAGAATCATCTCTCAATAAATTGTtGTAAATGTTTAAaCAaGTGaCaatGTTCa
ko00190	0	K00415	0	SMcontig_22759	1	TCCTGCATTGTAGACCACAGCGAGTCTTGAAACAGGCGAATAGTCCTCCAAGGAAGCAACGACTATTCCACTTGGTAACTTGGTAATCTTGACATCCTGAGGTGACAC
ko00190	0	K00416	1	SMcontig_60015	1	AACTTCGACGTGCATNNTAGTCAGTCAGTAATCCATAACCAGAGTAGTTGACAGTTCACACTAAACCGTTTGTTCTCGGAAGCCATCTAAACGGTCTCCAAGGCCATATCCAGGACACAAGGCCAACAGCGTCGTTACTTCAGGTGTTTGAACAAAGAATGTGACACACAGTGGTCAACGCAATGGATGAAGTCAAACAACTCCTGCGAACAGTTCTCCTCCGTGTGTGAACGACTAGTCACCCTCTCCGTGCATCTTTCCAGCTCCTCGCGATAGTGCTGACAATGTTTATCTTCCCGGCACTCATCCTTCAGAGTATCCTGGGGATCCACCAATTCTTCTTCAGACATTTTCACGTTGGCCAACAAGGTCACAGCTCTTGAGCGATCAGAATATCAC…
ko00190	0	K00417	1	contig24948	1	tACTTCAAtCAacTGGGTAtGAGACaTGATgACACGCTgCaCGAGAGTCCGGAGGTGAAGGAGGCGCTGAGACGTCTGCCGAAGAACCTGCAAGACGAGCGCCAGTTTCGCATCACAAGAGCCCTCTATCTGTCGATGAGGAAGGAGATTCTACCGAAACAAGAGTGGACCAAATACGAAGAGGATGTCCACTATCTGCAGCCGTACCTGGAGGAGGTCGAACGGGAGTTCCaCGAACGCGAGGAATGGAACAAAAAaTAGAATGTCTCGGCAACGTAATGCTCGGATGGCTGaGAaGAACTTGTTTTATTATGAAAaTGATTTGCCGACTTCATTTGGACCCTTTATGTTTCTCGCATGAAACTGATTGAGTAGAACTGCAGAGAGTTGTGCTCAGTT…
ko00190	0	K00417	0	EW1_F1P05_E04	1	ACGGCTGCAGATAGTGGACATCCTCTTCGTATTTGGTCCACTCTTGTTTCGGTAGAATCTCCTTCCTCATCGACAGATAGAGGGCTCTTGTGATGCGAAACTGGCGCTCGTCTTGCAGGTTCTTCGGCAGACGCCTCAGCGCCTCCTTCACCTCCGGACTCTCGTGCAGCGTGTCATCATGTCTCATACCCAGTTGATTGAAGTAGGAGATGCTATATGCCCATTTGCTCAGCGACCTCGCATCCTTTCGAGTCGGGAAGGTCTGTGCACTTATTGTTTTCTTTAGGGGCCGAACAACCTCTCCACCGAACTGAAATCTGGACAGGACCATTGCGAAACGTTTTATTTTTATAAGCAACCAAGCATTGTGTTTCATCGCCTGAGCACGTTGCGTTTGAG…
ko00190	0	K00418	1	contig29187	1	CgTATATTCTGTACGATTGGgCcGAGAaGGAAAaCGCGCGTCTCGgCCGCAAGAATCCcAAAaCcTTTGAGAACGATGTTTAATTCTGGAGGTACATTGGAGCCAATGCGAATTAGAAATACAGATACTtCTCATAAGAAGCTAAACCAGCAATGGCTTCTGCAtAAACGCTGTATCTGAAAAGGAGAGAGAGACATAGTTTTCTTCTAAATACAACATCCTAGGAATAATTGATCACAAGTGAAAAGCTGCTTTGCCTGAACAATCTCCGTCTTGGAcTtAAGTTATGATAGTTTGTTTGCATCCGTTAACAAACTGGTTCATGTTTTGAAATGAGATGATGAGCAGTTGGAATTTaGAAATCAAGTTCTTTCTTAGTTTTCTGGCTAAGCTGTGAGG…
ko00190	0	K00418	0	EW2_F1P03_C11	1	GGCAGGTCGGCTGTATGTTGAATCCTACAACGAAGAATGGGGCGACACTTTGGTAATCTTGGGGTGCGTGTCAGTGGCATCATCTACTACACGCTGTCTCCTCATGAGCAGAGGGCATTTGCGGGATTCTTTAAGAAGACGATCCCGAACACATTTCGACGCCTCCGCTCAAATTTGTTGACGGCTTTTCCACCACTGTTTGGTGCGTATATTCTGT
ko00190	0	K00420	1	contig26545	1	ccAGACTTTGGACGCaGAcTGCTTCGGTATTTGGAGGAAGTACAGTTGGTCTGTTCTTGTACTTCACCGACTGGAAGGAGGTTCTGCGATTTGTtCCATGGTATGGAAcGAAaTTGAACTTGAGCCTCCAAGATAAGAAaCATTGATAGGGGGAACAGCTGTTGAGGAAACCAACTGGTTGTTCTGAATATGGAACTGGTGACTGACTATATCAGAATTTAAAGAAATCTTCATAATAAAAGTTTtCTGTGTTTTCTGTATCTATGTATTTATCAGATTGGACAAGACAAGTAAATCCGTAAAATCTGATTATGTTACTTCAACCATAAGCGAAATATATTTTtCTTTtGGCTtCACGAGGGTACCATATACCGGCTCATTGGGCACTGTATCTGGAAG…
ko00190	0	K01507	1	EB3ZX6E01BF02V	1	TCCAATTGATGTTTGTGAGATTGGCTCCAAGGTGCACAAACGAGGAGATGTCATCCAGGTGAAAGGTGCTTGCAATCAT
ko00190	0	K01507	0	SMcontig_1897	1	CTTAATCACAAGCACTTAAAGGACGGATTTTCAATTACCCTTAACAGACAAAAACCAGGCTTTGATAAATGCAAGTTCAAGCAAAACAGTTATGCTTGTATGCACTTGTATCGACTGTGGCTGGGCCATCGACTGTTATATGATATAAcNACaTAAACAATAAAAGACCTAAATGCTTTAAATAATGAAGTTTAGCATAT
ko00190	0	K01507	0	SMcontig_36411	1	GGATCGTTATCGCCCTTCTGTTTCGTGTGTTCATCAATATGTTGCGGATCCTCCCAGGTCTGCGGAATGGCACCGTAGTTCCAGATGTAACCATGGAACGGAA
ko00190	0	K01542	1	EB3O8BM01C4N0B	1	TTCGACTGCGTCGTCTACTTTTGATGATTCCCCCAAAAAGTGACCCAAAAAGTCCACCGACAGAATGCAGTTTTTTGTCACCTTGGGACAAAAGGTCTCTGGCCTTCTTTTCATGG
ko00190	0	K01544	1	contig02613	1	cGAAATGATTAACcGTTGTGGTATTGATTTAaTAGGCTAtAAGGCTTCGTCTCTGTGCTCTTTGCTGAACCTTGAAAGACAGAGGCCTGGTTCATTtCAGAATACTGTTTCGGCTAGAGAAAAGATTGGCTTGGTTGAAAaTTACTTTtAAAATACTTGATTGAAaTATtGCATCTTTGGACAATGTATATAAaTATGAGTTATTGGgTGCCATAATtGTGTAACACTATCTCACTCAtACAAACACTAGGCAATGCTAGAAGCCTATTTAGTCTAAGCTATAAACGTTGGGGTTTTTtAGATTtCAgtGGCTATAATGCTTCGTCTGTGCAACACTACTGATTGCAAGaGCTTTGTTTCAATATACTGTCTCAGCAGT
ko00190	0	K02125	1	contig18293	1	CTACTTCtGGACTGATGCGACCTTCGCTTATCAACTCCTGAATTGACAGATAGACGAGTTCTTTGAAATTCTCTtCCAGATTCCTCGTCTCCAACCAAGTCGCTCGACGATCCTCCGACGACTGATCCACTGACTCAACCTCGTTTGCTTTGACGTCGGAAGGCATCGCCTGACTGGGCGATATTAGGCAAAACCCTAGAAaTACGGTCATTGAAAaCACGGCCATGATCTTCgtctccattgtttcgtcaggt
ko00190	0	K02126	1	contig02380	1	CGGGACATGATACCAGATATTTTTtCTTCCTTTGACCCCTACATGTATAACACACTATTCCCctCAAACTCCATATTTTTAatGATAAaCACCTTAATCATTCTTATACTACAaTCATCCTTTTGACTAATAAACTCTCGAATCTCTACCCTTAAGTCCCCTGTCAAAGATACAATCTTTACTCAACTATCCCGTACATCTGGTCTTCATCTAAAGGGGCTATCCTCCGTGCTATCTGCAATTTTTATTCTTTTAGTAGTGGTAAACCTAATAGGATTAATtCCATACACCTTCAGCACCTCTAGTCACCTAATCTTCACCTTGACTCTAGGCCTCCCCATCTGATTTAGACTCATTTTATCCAGATTCGCAAGAAACCCAAAAAAATCTACTGCCCAT…
ko00190	0	K02126	0	contig27796	1	cTtCgACTTTGTGCaCTATTtCAGACGTATGGTCTATGATACAGATGTCTACAGTGACTTtCAGAGATTCATGCtGAATGTGATGGGTCCTATTATGGACGATATTAGTCTCgCAGGGAACGCATAAACTTGTTTGAATGGTTTAATCAAGGTCAGATATGGTCATTGTCGTGTACTCTCGGTCATAAAGGTTGCATTGCGAACGCg
ko00190	0	K02126	0	EW2_R1P05_F04	1	TACGCTTGAATTAAACAGATTGCGACTTCAAATAGAATATAACCTAAGGCTGTTAGAGTTAGTATAATAGTTCCTGCTAACCTTGAGAATCAGGCTGAGGCACAATATACTCCCACCAGTCTTAGAACGATATGACCAGCTCTTATGTTGGCCGCTAGGCGGAATGATAGGGTTAAAGGTCGGACTATAACTCTAGTGGTTTCGATGAGAACTAGGAATGGGTTAAGTCAATCAGGTGCTCCGTCTGGTAGAAAATGGGCAGTAGATTTTTTTGGGTTTC
ko00190	0	K02127	1	contig08384	1	ttttCTCATAGAaGAGCTGGAAGAATGACTCCGGGATGAAGCCAAACCGGACGGGTGGAGTGGTCAGCGGCTGCTTGCGGATTGGgAAATTGACGAGATCCCTCTCCGGTCCGAAGTAGA
ko00190	0	K02127	0	SMcontig_36607	1	AGGCACAGAACATTTATCGACGAACTGGtTAGTTAAATTCCTTAtTCtTGGAGAGAGGAGGGACAGAAGCACCTGTTTGAATCGAAGAAGGAGAATGTTGACCTCCAGTTGGAGAGCGTCTACCGTCAGCGACTGGCCGAAGTTCATCAGAGCGTGAAGAAAAGACTTGATTACCAGGTGGATGTGGAGACGACCCAGCGTCGGCTTCAGCAGGAGCACATGGTCCAGTGGATCGCNGACGGTGTCTTAAAAGGAATTACGCCTCAGCAGGAGCGTGAAAGTCTTGCCAAGTGCATCCAGGACTTGAAGGGCTTGGCCACCAAGTATGCAGCGGCCTAATACAAAGAAAGGATGTAGACGATGGATTTAAATGATAGGCACGTTGACGTTTCGNGATAT…
ko00190	0	K02128	1	contig23875	1	CTATGTATTCGGCTGCcTGATCAATGTCCTTcATGGCGGATCCaGtCTGGAaCAGCCTCAGCtGGGAGATGAAAGGCGACAGGGTAGA
ko00190	0	K02128	0	contig26217	1	cGgtCACATACGAAATGATTTTCTGGTCCGCTCAGGTTCTGCAAAAaTtCCTAGAgTTAAACTAAGCCTTCTTGGTAACCCATGCACTCTAAAGTCCATCGTCGCTAaGCACAGACAAATGCATTTATATCTGGAATACCTACGGCCCCGACAAATTAGAAAGCAAAGAGAATGAGGAAGGCCATCATGAGgCAGAACAGACCCATGGCCTCCGACAGGGCGAACCcTAGAATGGCATAGGAGAAGAG
ko00190	0	K02128	0	contig29752	1	tttttttttttttCTTTTTttttttttGACACCAAATGGTTTGTTGCAAATGGCCACCATAGATCGATCAATTCTTTATGTTTCACACATGCATGTTAAATAAACCATACTGCAAGTGTtAaCACAGTTGTTAGACTCTACCGTCCCTccatccGaTGctggAGCGCCTAGATTGCATTCATGTGCTGGGGTTCTTCCTATGGCAATGATCTAGCACCATATCGAACAACCTAGATTAGAAAGCGAAGAGGATTAGGAAAGCCATCATGAGGCAGAAAAGTCCCATTGCCTCTGACAATGCGAAACCAAGGATGGCATAAGAGAAGAGCTGTTGCTTCAGAACAGGATGACGTGCATAGCCCATCACAAGACTTCCGAACACGCTGCCAATTCCAGCAC…
ko00190	0	K02128	0	EW2_R1P10_E09	1	GCAGGCTTGGAAAGAGCGAAGCTGTAGAGAATGCACCATGCTTCGCAATTCAGCCACAGAAGATGGCCGTTGCATCTACCCTGTCGCCTTTCATCTCCCAGCTGAGGCTGTTCCAGACTGGATCCGCCTTGAAGGACATTGATCAGGCAGCCAAATACATAGGTGCTGGTGCAGCTACAGTTGGAGTGGCTGGATCAGGAGCTGGTATTGGAAGCGTGTTCGGCAGCCTCGTTATCGGCTACGCGCGTAACCCATCACTTAAGCAGCAGCTCTTCTCCTATGCCATTCTAGGGTTCGCCCTGTCGGAGGCCATGGGTCTGTTCTGTCTCATGATGGCCTTCCTCATTCTCTTTGCTTTCTAATTTGTCGGGGCCGTAGGTATTCCAGATATAAATGCAT…
ko00190	0	K02130	1	SMcontig_6316	1	CCGCAGGTCCGTATCGAATGGTCGAATGTACCTACACCAACGCTCAACTTCCAATGCAGCAACTGCATACTCGACAAATNTCTACCAGTGGTACTTGACGTGGCGATGGTACTTCAGATGGGGGTACTGGTTCAGGTAGTAGaAAAACGACAGTGCCAAGCACGCCTGGACCAGAGGAGCGACNCCNGGTTTCTTCACCTGGACCCAGTTGAGGTTCCACTTCCAGAAACCTCTGCCAATGGCTCTTCCGACTGCCAGTGGGTGATAGTTGCGGCGGCCCAGCCACTGGAACACCTCACCAAGCTTCACTTGG
ko00190	0	K02131	1	contig25265	1	aaTTGCcTaTAAaGCTTTGTCTCGCAACATTGGCATCTCGTCTGTATGTTACCAAAAAGCTCAAGCATCTGTAGACCCAATTCAAAAGCTTTTTATTGACAAGATTCATGAGTATGCCCAGAAAAGCAAAGCGGCTGGTGGCAAGTTGGTGGATGCCTCTGCAGACACAGAAAAGCAGCTCCAGGATGAGCTAGAGAAACTGGCCCGTCAATATGGGgCTAAAGGTGCAGACTTCGCAAAGTTTCCAGCTTTCGCTTTTACAGATCCAGATCTAGAACCCGTTGGTGTACAGGTTGAAATCAAGCCCCCTGCGCTTGTTGAAGCAGAAGGAGAAGCAGTTAAGGAAGAGGACTTGGATAAGCCATATTGGGAGGCATAAGACTAGTGATCTTCtttcct…
ko00190	0	K02131	0	SMcontig_978	1	ATTGCCTATAAAGCTTTGTCTCGCAACATTGGCATCTCGTCTGTATGTTACCAAAAAGCTCAAGCATCTGTAGACCCAATTCAAAAGCTTTTTATTGACAAGATTCATGAGTATGCCCAGAAAAGCAAAGCGGCtTGGTGGCAAGTTGGTGGATGCCTCTGCAGACACAGAAAAGCAGCTCCAGGATGAGCTAGAGAAACTGGCCCGTCAATATGGGGCTAAAGGTGCAGACTTCGCAAAGTTTCCAGCTTTCGCTTTTACAGATCCAGATCTAGAACCCGTTGGTGTACAGGTTGAAATCAAGCCCCCTGCGCTTGTTGAAGCAGAAGGAGAAGCAGTTAAGGAAGAGGACTTGGATGAAGCCATATTGGGAGGCATAAGACTAGTGATCTTCTTTCC…
ko00190	0	K02132	1	contig23278	1	aCGTGTGTTGTCGATtGGAGATGgTATCGCCCGTGTTTAtGGACTTAAGAaCAtCCAGGCCGAGGAGATGGTGGAGTTCTCCAGCGGCCTTAaGGgCATgg
ko00190	0	K02132	0	contig24533	1	TCCGAGGACATCTGGACAAGGTGGATCCGTCTCTTATCACGAAGTTTGAGCGCGAGTTCCTTGCTCACCTGCGAAGCTCACAGCAGGAGCTCCTCAAGACGATTCGCGAGGCGGgAAaGATCACCGATGAGACGGAGGCACAGCtGAaGAAGGTtGTTACAACCTTCCTGAGTGGTTCCAGTAAGCGGGAGTTGGGTCGGgTCATAACATGACCTCcATGTGCGGGATGACATGAaCTTTAGTGAAGATCAAAGCCCcTGAGGTTGCTTCTGTGtCaGAAGCACGGTAATtAAGaGGaaGtaCTaGTGCGGGAAAacTGgACACTTTCCGGAAaTGTTTTTG
ko00190	0	K02132	0	EB3O8BM02JRR0J	1	CAAGGATCCTCTCTTCGAGGATCGAAGACACCTCGGCCGATCCTCCGGCGGCGTACACAGACTTGGTCGTTGAAAGGTTTCTAGCAGCTACGAACGCCGCACCGAGA
ko00190	0	K02132	0	SMcontig_24511	1	AGACGGCTGTGAAGGTAGAAGACATCACCTGGGTAGGCCTCACGACCTGGTGGACGTCTCAACAGCAGAGACATCTGACGGTAGGCGACAGCCTGCTTTGAAAGATCGTCATAGATGATCAGAGCATGCCTTCCGTTGTCACGGAAGAACTCTCCCATGGCACACCCGGAGTACGGCGCCAGGTACTGCAGAGG
ko00190	0	K02132	0	SMcontig_37122	1	GTCGAACGCTTCTGGCCGATGGCGACGTAGATGCAGTACAGCTTANCCTTCTCGTTCTGCCCCTCGTTGAAACGTTTCTGGTTGATGATCGTATCTATGGCAACGGCCGTCTTTCCGGTCTGTCGATCACCGATGATCAGCTCACGCTGGCCAC
ko00190	0	K02133	1	contig04706	1	aaCACTgAGTAGCcACCATGAGCCTTGGCAACGTTGTTGATCAACTCCATGATCAGCACGGTCTTGCCGACACCAGCACCACCAAAGAGACCGATTT
ko00190	0	K02133	0	contig07514	1	tAAGATCATCAGCTGgCACGTAGATGgCCTGCACAGATGTAATGgATCCCTTCTTGGTGGTCGTGATCCTTTCCTGCATGGTACCcATGtCAGTTGCCAGTGTTGGCTGGTATcccGa
ko00190	0	K02133	0	contig24136	1	TCCATACCAAGGATGGCGATGATGTCCTGGAGGGACTTGTAGTCCTGTAGGATCTTCTGGACGCCACGGGCAACCTCGTAGTGCTCCTGGCCGACGACGTTCGGGTCGAGGATacGCGAGGTCGAGtCAAGAGGGTCGACAGCAGGGTAGATACCCAGCTCAGCAATACCACGAGACAAGACGGTCGTAg
ko00190	0	K02133	0	contig28741	1	ggTATGGATGAGTTGTCGGAGGACGACAAGtCTGACcGTTGCCCGAGCACGCAAGATCCAGAGGTTCTTGAGCCAGCCCTTCCAGGTTGCCGAGGTCTTCACGGGTTCGGAGGGCAAGCTTGTCCCACTGAAGGACACGATTAGGGGATTCAAGTCGATtCTGAACGGTGAATTGGACCACTTGCCTGAGATCGCTTTCTACATGGTCGGTCCAATTGAAGAGGTCGTTgTCAAGGCCGAGAGACTGGCCGAAGAGAGACGCCAATAAGGTCTT
ko00190	0	K02133	0	EB3ZX6E02JNX6V	1	AGGGATCTAAGTTTCGTTATTTCTTGTAACGGTTGTAATTGGACCACTTGCCTGAGATCGCTTTCTACATGGTCGGTCCAATTGAAGAGGTC
ko00190	0	K02133	0	SMcontig_39234	1	CACGGATACTGGTTCCCCCATTAGGATTCCAGTTGGACCAGAAACCCTTGGACGCATCATCAATGTCATCGGTGAACCCATTGACGAACGTGGACCAGTCAATTC
ko00190	0	K02134	1	contig02069	1	cTtgTCTTCTATGATTCACAAGgTCACCGCCAGAGGGACATTCCCACATTTGgAGTCGCTGGCATTTGCTcTCATCACATGTAgCGAaT
ko00190	0	K02134	0	contig21415	1	GGATGAAacTCATTTACTTtCCAAAATgTCcACTTGCCACTCAATCTTATCACCTTACTCATAGCTATAAAATCGAACAGAAACCAGAACATCAAATTGGCAATAAATTCGACATACAGGTTTTGTGATCTAACAGTAGTAAACACTTATGCACAATTTAGTTTGCATAAAAGTTCTGCTATTCCGTGTGTACCAATTCAATTCTTCAACCTATTGTTCATTGCGAAAATTGTCAAGGGGCCAGCGTGACAGAGCTTGCAGTCGTCAACTTAGTGACCATCGACGGCTTTCTGAAGAGCATCATAACATTCGAGCGCTATTTGAGCCTCGGCTTTAGCCTGATCAGATCCAGCAGACAAAAGATCCTGAGCTGCCTTTGTTGCTCCGTCTCTGATCGCC…
ko00190	0	K02134	0	EW1_F1P09_F04	1	TCTCTGTTGGGTGTTCTCAAGCCAGGAGTCGTAACTGTTCATGAACAAGATGGGACCTTGAAGAAATACTTCGTTAGCAGTGGTTCAGTCACCATAAATGATGATTCATCTGTTCAAATCCTGGCCGAGGAAGGATGTCCAGTTGACCAGCTGGATGGACAGGCGATCAGAGACGGAGCAACAAAGGCAGCTCAGGATCTTTTGTCTGCTGGATCTGATCAGGCTAAAGCCGAGGCTCAAATAGCGCTCGAATGTTATGATGCTCTTCAGAAAGCCGTCGATGGTCACTAAGTTGACGACTGCAAGCTCTGTCACGCTGGCCCCTTGACAATTTTCGCAATGAACAATAGGTTGAAGAATTGAATTGGT
ko00190	0	K02135	1	SMcontig_62901	1	TCATTGGTTACTTCCGGATAACGTAGCGACATCCAGCTATCGGACTGAGATCAAACTACGAGTNGTCAGGTCGGTCGTTTTAGGTGTGTGGTGAAGGTCAGAAAAGCTGAAGTTAAACTAGAAAAATGTCCGCCTGGAGGCAAGCCGGTTTGACCTACATTCACTACTCGCGGATTT
ko00190	0	K02136	1	contig05343	1	TGCTGACATCGGAAaGCGTCCTCCTACGTTTGATGATGCCTCAAAGGTTGCCATCGAAATCCTGAaGAGCGGTtgCGAATACGATGTTGGACA
ko00190	0	K02136	0	contig10582	1	CcAGGCTGTCATCACcAACGAGCTGGTTGAGATCATCTCTGGTGCGGCAGCCcTGAAATaGCCGCTGTGATGGGCGTtCTATCAAAa
ko00190	0	K02136	0	contig16475	1	ttttGCTCACACAAGATCATGacaaagaagaggcatctttGCAAGAATGAaTACAATCTAACtGGTATATGTAATaGAAaGTCTTGTCCGTtAGCAAaCAGCAAGTACGCAACTGTTCGTGAaGaaTGGTGTCTGCTGCTAAGTTTGCCAAAGCAGAAAGAGACCTGCGTCCTGTGAGGCCTTACGGTATTGGAGCCCAGGCATTCTACCAGAAGGCCGAGGTGGATCAGGATGAGAAGAAGCCTAACCACCTGATTGTCGCAATGACATCGGACAGAGGTCTcTGTGGCTCGGCGCATTCCAACATCGTGCGTGCCATCAAGGCGGCTGTaCCTCTCAaGCcAGCCGGCACTTCGTtCAAGATCATTGCAATTGGAGATAAAGCCAGAGGAATGCTCG…
ko00190	0	K02136	0	EW1_F1P10_G05	1	CTTCTTGGCCTGGTTGACAGCCTCGGCGTTAAACAGAGGCAAGATGGTCGTTTTGTAGGCCACGACAGACTTGAAAACGTTGAAGAAGAGCTGTCCAACATCGTATTCGTAACCGCTCTTCAGGATTTCGATGGCAACCCTTGAGGCATCATCAAACGTAGGAGGACGCTTTCCGATGTCAGCAAAGTGCATCAGCATTTCATTCTTGT
ko00190	0	K02137	1	contig02700	1	ccACATCCTCAAAACCACCAaCGCAATCAATGTTACTGCACATAAAGCCTCCTATCGTGTTCCAACTTAGACCGCCTGCTTGATGAGGTTTGTGTACGTCTTGATTTTGGTTGCCATCGACATATCCACGTATCGGTCACCAATGTTCACGACCATTCCTCCGATCAAACTAGGATCAACCTTGGTCTCCAACTGCAGGGTTTCTCCTTTCTTAAGAAAAGCCTCCAGTGCAGCCCGCAGTTCTTTAAGATGACCTTGCTCCAACGGCTTGGCAGtt
ko00190	0	K02137	0	SMcontig_27886	1	AGTTTACACAGGATTGATTTAAGGATTTCGTAAGCATTGAAGTTAAAGAAACTCTCCGCTTGACCACAGTGCTGTCTGTTCATAGAGaAAAGAACGTACCGTCTTTCTGGGGCCGCCNTNATGTGCCGAGGCTNTAAAATTGAAGTTACTAANACTTCATACCCTTTGCTACCCTAGGGCTAGCCTAACGGACTTCTCTTCTCTCTNCTTCAGTCTTACTACAGGAATTAGTTGTGCGAATCTAACGTGCTAGAACAAGGGTGAAAATGCTTTTGCAATGGCAAATGTGTTTATTCTAGAGGGGTGAAACGGATCATGGGTGTATTGGTTTGAAATACTTGCATTAATCTTTGGTCGTAGAATAATGGAAATGACACTGGCTTGAAGTGCAGAAAAGCG…
ko00190	0	K02138	1	contig26192	1	CaTACATCTCATGCGTCAtCACGTCGGGCGAAGGAACTGAATCAATCTTtCCTAACAGGGCCTTGGCTTCATCAATTGACTTGCGTGCTTCAGCGATCTGCTTCTTAGTAACTTCTTGAGCtaGCTTCTCCTGGGCATCAATCTGTGCTTTCACATTGCTTTTGTCCTTGGGATAAGCAATCGCCAGAGCCTTGTAAGCCTTTtCAAATTCGTCCACTACAGCTGGGTTAGACAATCGTCCTTTATAGTAAGCaaaa
ko00190	0	K02138	0	EW1_F1P02_G07	1	CGCTGAAGCACGCAAGTCAATTGATGAAGCCAAGGCCCTGTTAGGAAAGATTGATTCAGTTCCTTCGCCCGACGTGATGACGCATGAGATGTATGCAGATTACTTCCCTGAAACAGCATTGAATCCATGGGAGAGACCAACATTCTGGCCCCACACCAAGTCCTACCAGCCAGAGAATGACTCACACACCATCAAGTAAACAGCTCTTCTGTCGAAGAAGT
ko00190	0	K02138	0	EW1_F2P19_B05	1	AAGGGAGGCGTTTCGAGCATTTAAAGCGAGATCCGAACTTTTCATAGCCAAAGTTCATCGATTTCCGGAGAAGTTGCCCGAAATTGATTTTGCTTACTATAAAGGACGATTGTCTAACCCAGCTGTAGTGGACGAATTTGAAAAGGCTTACAAGGCTCTGGCGATTGCTTATCCCAAGGACAAAAGCGATGTGAAAGCCCAGATTGATGCCCA
ko00190	0	K02140	1	SMcontig_26428	1	GCAGAAGAGCCAGGGACAACATGGCGCAGGCCGTTCAGAAGTTGGTTGGTGGAGTTCCAAGGCTTATTAAAGGAACGCAGGATAAACTTNTTCCGAGGCTGCAGACGTTTTGGCGCTATGCTCGC
ko00190	0	K02140	0	SMcontig_57839	1	CCAGGCCGCCAAGACGCAGAAGTGGAAAAATGTTACAATCAAGGAGGCGGCGCTGAACACCCTCGTTGCGACTGAGATCGTCTGCTGGTTCTTCATTGGCGAGGTCATTGGCAAACGAGCGCTGACCGGCTACCAGATCGAAGGAGCCGTCGATTTTGAGGCGCACATTTGATCGCAAGGACCTTTAGATACGTTCGAA
ko00190	0	K02144	1	contig09751	1	CTTATTCAAACGTTGTCCAATGGAgtCAGCTATCAGATtcAATACCAGCTCATCTTCTGCCTCTGGgTGATGaCCTTTGACCCAGAACTGGCTGacAAAATCtCCAAGTGCAA
ko00190	0	K02144	0	contig22631	1	ttCGCTATGAaGCCcTGATTGCTCTCCAAAAGATAATGGTACACAACTGGGAATAtCTTGGTAAGCAGGTTGAAGCACCAACCACAAATGCAAAAGAAGGTGTTACAAGTGTAAaGATGTGAACTACCTTTCACg
ko00190	0	K02144	0	contig29573	1	cTTTCGACGAGTATTCGTCTGAAGTGAAGTCAGGTCGACTCGAGTGGAGTCCCGTTCACAAGTCGGAGAAATTCTGGCGAGAGAACGTTATGAgaCTTAACGAGAAGAATTTCGAGATTCTCAAAATCCTGATTAAGT
ko00190	0	K02144	0	SMcontig_56849	1	CTGCTAGCAGTTCAGAAACTCATGGTNCACAACTGGGAATATCTTGGGAAGTCAACTTGAAACACCCAATACGACTGGCAAAGATGGCATTAACAGTGCAAAGG
ko00190	0	K02145	1	EB3O8BM02HK9IE	1	CCCATGTCCCGGTAGTACTCGGAGATGGTGATTCCTGTGTAGATGGAAGCCTCTCTTGCTGCCACAGGCATGTTAGAGGTGTTGGCGACCAAGGCCGTTC
ko00190	0	K02145	0	SMcontig_55416	1	CGTCATACGACAGATTTTGCCCGTTCTACAAGGCCGTAGGGATGCTGCGTAACATGATAACTTTCTACGACCTGGCTCGTCACTCGGTCGAAACAACGGCACAGANCGTTAAAATAAGATCACGTGGGGAACGATCCGTGACCACATGAACGACATCCTCTACAAGCTCAGCAGCATGAAGTTCAAGGATCCTGTAA
ko00190	0	K02146	1	contig10826	1	cGCcACCTCGTAtttCGAAGAATTtGTCTTCCAGAGTTTTCTCACCGGCGTTCATTCCAACATCGGCAAAGAGACCACGATATTCCCCGTAGAATTCAGCCACCATGCGTACTTGTTCGTAGTCCTCTGCACGAGACAGCGCAACCAGACCGTCGGGAAAGAGCTTtCCACACGTCGGAAACAGTTTGGCTCg
ko00190	0	K02146	0	contig27133	1	cttttgtaGCGTCGACTAAAaCACAAaGCTTTGCaGTTACATGATGCATAGAAaCGTTATTAGACGAACAGAAAAaCAACTAACATAGAGAGTAAGGCAAaGTAATTCACCCATTAGGCACCATAATTAATTCACCCATTAAGCACCATACCATAATAAGCTATTTTAAATTCCAGACTTGGCCGCTAGTCTGCACTGCGCATAAATCATAAGCATGAACAAACCATTTAAACCAGACCCAGGCATGGTTCTTTGATGTTCAAATTAAGAAAAAACCAATAAAAACCCAATAAATTAGAACTGACACGTGATTTACAAGTGACAGACTCTCTGCCCATAGTTCACATGTTACGACCTGCAGTTAACCTTAATGACAAGTTTACACATCATTCACGTGTT…
ko00190	0	K02146	0	contig29673	1	tGCAAATTGTACAGATATTGGCGTACGCTTAGAATATTGGAATGTCAAATTAGCCACTtCCGGCTtCCTCATGGGAAAAGGTtCAATtcGTTGAGAAATCTTCGTCTTTTGAGCTGAATGTACAAAGGAGTGAGATAGACTGATGTTGACGTCTGCTTAGAATATCGGAATGTAGCTGTCGATCTTGGCGCGATGTCTCTGcGCGACGCATTCTGCGATCCAGATGATGTtGCgg
ko00190	0	K02146	0	SMcontig_22447	1	CGTTTCGATGAAGATTCTGTTGTTAACAATTGCAGGATCTTTAAGTGTCGTATCTTGCATCAAGAATATTATTTAAATGtATTACATATATTCATATATATGACATCACNTCAAATAATGNGTACNNACAATCATTTATCNTATTATAGCAATTTAATCCTCCAATATNATTAGGCTATANTCTTTTTGACANTTGCTTTTCTATTTTTGTCATNGCCATTGTGTTACATGCTGCGGTTTTTcNAGCTTGNCNAATAAACGAAGACTATATATAAACATT
ko00190	0	K02147	1	contig09675	1	CCAATGGCAGACTTCATCAATCTTGACAACGATGGCAAAACGTTGATTGGAGGATAGATCTGTCTGTTGTGAAGTTGTCGATCGACGTAgaTCTGACCcTCAGTGaTGTAaCCAGTCAGaTCaGgaa
ko00190	0	K02147	0	EB3O8BM01DK5O0	1	TGGTTTGAAACATCGGCATGGTCATCCCGGGTTTCTTATTCTTTCGTTCTTCCTAATTGGCAGACTTCATCAATCTTGACAACGATGGC
ko00190	0	K02147	0	EB3O8BM02F1XCW	1	ATTGTCTTCGCTGCCATGGGTGTGAACATGGAGACGGCGCGTTTCTTCAAGCAGGATTTCGAGGAGAACGGTTCCATGGATAACGTCTGTCTCT
ko00190	0	K02147	0	SMcontig_42448	1	CAAACCAANTGTACGCTTGTTACGCTATCGGTAAGGACGTGCAGGCAATGAAGGCCGTTGTGGGTGAAGAGGCTCTGACTGCTG
ko00190	0	K02147	0	SMcontig_49374	1	GAGGATAGTATTTCGCCAGCGTGTCCTGAGGGATCCGCTTCAACATCTCCTTCGGGAAGtTtATACGCAGCAGCTGtCCAGCCGaACGTCCAGTGTCTCGAAGATCGTTCGGTTTCATACGGACTTTGG
ko00190	0	K02148	1	contig25653	1	aGAGGAGtGCGTGTGTCTAGtCAGTGTGTCAATGACGACCTGCCAGTGGAGGATAAAGAGATGAGCAAGGAGTCCCTCTCCTTGGCTTCTTCATCTGGTGTAATTCCAACTGATGATGTCGAAAGTGCAGATGAAGCATCGGAGATTGTTGATGAGGATGATGGTGCTTTACCACCATCCGATGGTTGCATCACAAATCCTGAGGATTACTGGCAGCTTTTAGCACCGTATCCGTGCTCCTTTTCCAACCATCTGAATAGGCTGaCTAAGTCACCATCGCTGGACAGCATTTACGACAGTGGACTAGAATCCATGAATTtACAGGACGGCCAGATGTCTGTCAGTCACGAGAACTCGGTTTGCCATGAAAAACTTCGACTGATTGTCAAGCCCAATGCT…
ko00190	0	K02148	0	EB3ZX6E01DV43H	1	TGCCCGTGAACTTCCAGGCAATGGTTCTCGCTCCTCCGAGGAAGCAGCAGAAAAAACTGAAGGAGGTGCTTAACCAACACTACGCTTACCTGGAAACGGGAGCCACCAAGAAC
ko00190	0	K02148	0	SMcontig_10381	1	GTTCATGAGAATAAATGGTTGCATGTACTGTGGATCAGTGTATCTTCCTTTCTGTANTTTGCCAGAACTGTAGCAAAGTTTTGGCTAGCACCTGATATAACATGCATTGAAACTGTTGCACACAAGAAATGCTTGACTAAACGCCGTGTTTGAGC
ko00190	0	K02148	0	SMcontig_63472	1	AAGCGCAGTGACGAAGAAAAACGTGCACCAACgGTTCCGGTTGGGTAAACGGNAAAATGAACAGTAGAATCACAgGGTGTTGATGATGATGATTTTGGGACGACAGCATTATGGTTGTTGACTGTTATGATCAGGTGTTTTTGTAACTGGGTTCATATATATGGGAGGGAAGTGGGTGCGGACTTCGAACAGAACAA
ko00190	0	K02149	1	contig24558	1	aTTCTtCTtCtCCCtCTTTCTTATtCCGTTCTGCTTCAGCCCTCATGGCTGCCTTCTTCTTCTGAATCTTCTTCATTCTGTAGAATTCCTCTCTCTCGCGCTCATCAAGTTCTGTGGTTATGTACTCCAGTGTTCTTTCGATCTTTGGAATGATCACGTGTTCAATGGCATTGACTCTTCTGTTGGTGACCTTGATGACTTCATCCAGTATAACGAAAGACGACTGAAGAGAGGCCAGGTCAACGAGCATGTCAACGGCCTTTGCGAAGTTCTTCTTTATACGGTCAATCTGTTGACCACCTCGTGCCAGACCGGTGTATTCGTACGCATCTGAGCCGTCATGGAATGCCTCGAAAACTGGCAAAGTGACACCAGCAACATTGTCCTTCTTGGTTTTGA…
ko00190	0	K02149	0	EW1_F1P08_E10	1	CACCGGTCTGGCACGAGGTGGTCAACAGATTGACCGTATAAAGAAGAACTTCGCAAAGGCCGTTGACATGCTCGTTGACCTGGCCTCTCTTCAGTCGTCTTTCGTTATACTGGATGAAGTCATCAAGGTCACCAACAGAAGAGTCAATGCCATTGAACACGTGATCATTCCAAAGATCGAAAGAACACTGGAGT
ko00190	0	K02150	1	contig03903	1	ATATGGTCTCCAGCAGATtCAAGTAGACACACACTaCCTCCAGCTCTACCTcTGGCGATTTGTCtccGATGAGAACCTGGTCCACTTGCTTCTGGATGAAATCGTTGGTAGTACGCTTCACCGTTGTCTGGATCCAG
ko00190	0	K02150	0	contig26202	1	aGAGCTAaGTAATtAGtCTTtGGGATGTCGTAATGAGAGCACCAGCATCAGCAGCCACTGCAGTTCATCAGTCACGGAACTTTCTGTTGGGATTTGGACCAAACAGCATTTCTTTCAACTCTGGCAACATCTGCTGACTGATCAGTTCCAGACGACTTTCCAAAGTGTTGACGATCTTGATCTTTCCTTTCTGTGCAATCAGTTCTACACCACCAGAGATTTCTGCACTGAGAAAATTCTCAGAGTCGACCGTCACACGAATGTCCCTTTTGGCTGCGTTCTTATAAGCAGCAGCAGCTCGTTCAGCTGCTTCCTTAACAAGAGGCAGATCCTTTTGGCGGCATCGCACAACAACGTTCTCCTCAATCAACTGGAACAGACCCTGTGCTATCAGACCCT…
ko00190	0	K02150	0	SMcontig_23876	1	TTGNCAGCAGACAGTAGTATCCACATTATTATTATTAAACAAATTTCACCTACATTTACGTGAGCTTCTTCTGTGGCTCACATTTCGACAAAACAAAATCAATTGCTTATCTGCAAGAAACATCGAGTTCTATCACATCTCACAAGCAATGTCTACAGATGACGAAGAAGAAGAAGAAGGAgACACAGCTATATGCTATTAACTTATAATTAATTAAGAGAGCTAAGTAATTAGTCTTTGGGATGTCGTAATGAGAGCACCAGCATCAGCAGCCACTGCAGTTCATCAGTCACGGAACTTTCTGTTGGGATTTGGACCAAACAGCATTTCTTTCAACTCTGGCAACATCTGCTGACTGATCAGTTCCAGACGACTTTCCAAAGTGTTGACGATCTTGAT…
ko00190	0	K02150	0	SMcontig_50951	1	ATGAACTCTAGAAGATGAAGACCACTGAAGACCAGTAGACTGCAACtNAACAAGAGGCAGATCCTTTTGGCGGCATCGCACAACAACGTTCTCCTCAATCAACTGGAAACAGACCCTTGTAAAGAAAACTATCAGACCC
ko00190	0	K02151	1	contig10557	1	ACAAGCTGCTGCAAAAGGAAAGCTGATTGCTGTAATTGGAGATGAGGACACTTGCACTGGCTTCCTGCTTGGTGGAATTGGAGAACTTGACAAGCACAGAAaGCCTAACTACCTACTGGTTGATAAGAGTACAAGCATAGGGGACATTGAGGATGCCTTCAAATCATTCACAGCTCGAGATGATATTGCAATTATTCTCATCAATCAGAAtATTGCTGAAATGATAAGGCTTTTGATTGaCCGCTACACTAAGGCATTGCCAGCCATTTTGGAAaTCCCGTCAAAGGATCATCCGTATGATGCcAACAAAGATTCCATTCTTCGTAGAGCAAAGCGTATGTGtGCAGCAGAAGACTtCa
ko00190	0	K02152	1	contig29192	1	CaGAAGATCGTAGgATCGAGAGGCggCATGCAGAAGACCATTGATCAGAAGACACAGCAACAGATCATCGAGATCAATAAAAATGTCCAGGTGAACAAGGAGAAGGCAATGCAGAAGCTGCTGAAACTGGTTTGCGACATTCGCGCCGAGCTCCACACAAACTACCGTGGATAGCGCGTGGATTGAAGTTGCGAACGTTTTGGTGAATCGACACAAAGTATGTGCTCTGGCCGGGTGAACATCGTCGGCAATGGTTGGCGATtGCTTAGAGAAATTTATTCTGTTCATGATAT
ko00190	0	K02152	0	SMcontig_27351	1	AAGGTTGGAGAGGCGAGGAAACGAAAGGCTCGTCGTTTGAAGCAGGCAAAGGAAGAAGCAAGTGCAGAAATTGAAGCGTATCGAAAGGAGCGTGAAAAGACCTTCAAGGAACTAGAGCAAGTCACACTTGGCTCTCACGGTGACAGACAGGCGAAGATCGACGAAGATACGGAAA
ko00190	0	K02152	0	SMcontig_41268	1	TTGATCCTACGATCTTCTGCTCATGATCTTTATACTGCCGTTCACAATCTGCCCTGTATGCTTCGATTTCCACCTGGGCCTCTTCCTTTGCCTGT
ko00190	0	K02153	1	contig20081	1	TTtAGtCTATgTTATGgAAaGAGTtGGTATATTAAAaGaTtATTTTTTtCTAAGTtCTTTTTAtATTTCATAAAGCATCTTAACCATGAAATCCAGCAACTGACTTTtGGTAATGTCCTGTAACAATACATtGATATGTGCGATATAAAAAAAAAAAAAAAAAAAAAAAAaaaaaa
ko00190	0	K02153	0	EB3O8BM01DUZGO	1	ATAACGTTTCAGTTGCGCATAGCCTAGTCATCGTGATCTCACGCGTTGTTATTGGGTTCTATAAGCAGTAGTTTTCTTTGTTTTTAATATGTGTTTCGGACAGTTA
ko00190	0	K02153	0	SMcontig_13185	1	TTTATTTGCTGTGTACCTTGTCAGGTTATTCCGAAGTCAAAATACTCGAGTTTATAATGGACAGCAGTCTTATTAAGCCGTGCATGTTTTCTATTTTGGCTTTGTATTTGGTTTATTGTGTTAAACGTAATCTTCAGATGTCAGAGTTTTT
ko00190	0	K02153	0	SMcontig_2364	1	CGTTCGAATCACCCCAGAGTTCGCTCCTCTTCACAAAAAAAACGGAGCTACTATGCCGACTATGGCCCAAAAGACGGTGAATACCGTCGGCGAAATCCAAGCGTCNCCCATTTCTTTCTCTAA
ko00190	0	K02154	1	contig02408	1	aCATTTAAaGTAACATCTAACAGCaGCAGCGACTGCTGTTTACATCATGGTTGGCAACTTTGCAGTCACTATAACAAAGACCTAGAAAGCAGAAGAAAGATACTATGGCTTCAGGCACACGCTAAATACACAAATTATGACAAACAATTtGAAGAAaTAATGATTTGGTTAGACAGTGAAAAAATATTTtAAAAAAaTTATTtGATTAGCAGTTGAGATAGATACTTTCAGTGCTACGCCTGTGCCATAGAATACTACTTGCCTGACAGTATCACATTTTCTCTGGACAACAACTTTTAACTAACGAAAaTATGTTAATGAAATCTGAAACTGTTCAGCTTTAGTTAGGCAAACGAACTTTACATCAGATAGTATGCAGCCTGATTTAACATTGATACA…
ko00190	0	K02154	0	contig05263	1	TATGTAACCTCTTCAGAATGTTCCAGGCCTTCTGCAGAGCAGTTGTTAAACAAGAGGCCTCTCAGAAATCTTCCTCTGTAGGAGACCATTTTGTGACAATGTTTAAGGAAAaCTACTGCAATTCACCTCAAGGGgCAAAaCAGGAATTTCAATAGGAGATCAGAAAATTTCAACTACTTtCGACAACTGTATAAAACATTGCGATAATATTGAAGGCTGTTGgcGCAAAGACAg
ko00190	0	K02154	0	contig17716	1	ggAAaCTAATATAAATTtCTTAGTTGTAAaCTCATATtCCTACGGCACCACACTAAAGCAAAGCACGGAGAACAAGCTTACAGTGGCATACCGAAGAATTtAAACAGGGGGTGCGTAt
ko00190	0	K02154	0	contig24590	1	GGATGGCATTTATGTATGTAAAAGTGCTCATGTACATGCAAATAAATATGTAACATGCTCAATTCTTCTAAATGAATTTGTATTTGGTGTACAATGGCGCTGGTCTGCTTTGTCGAAGACTGCACAATGTTGGACCACTGAGTGCAATGTATCATGTTAAATTCAGATGCTTTTAGTGCATTATTGAAGACTGCATAAACATTTCATCAGTATGGTGCTTCAGATTCCTGCCCAAAATTCAAAGTTAATTTAATGGCAGTATAACTAACATGTGTAGTTGTGTACATTACATAGGCACTGATTGGGTTCGAAGACATAGCAAGTCTGGAAGCTAAAAAaTTTGGCTTTTTGTTAACAGAAaTAATTATTCCTTGAAaCTTGTTATAATAAACAGACACA…
ko00190	0	K02154	0	contig26509	1	ATATGGAAAaCAATTAGTTAGAAGAAGTATCACCATTTtCACAACGGTTCTTGAGTGTTtGAAGTTTAACGAAGAAGACGGCATGTTATTACTTCTCTGTGTTATAATAATTGCTTCTTGCTGTATGTCCCATTGTGCGGTTGCAAgTGGAGTATtAAGAATATGCTTACAtACaaTaCTtACTTAACCAGAGACTACAGGATATGTAaaGCAGTAGACTAAGAATGGTGTTTTGCAGCATTAAGCATTTtGCaGGTAAAaGAGCACTTGTTAACAGTACGATGGTGCTGGTGTGATAAAATATTCTTATTTtGCGATTCATTTCTTTTtGTATTTGTCGGCGGTGGGAaTtCATCAGCCAATTAATCAGCGTGGTCA
ko00190	0	K02154	0	contig27826	1	cTTaTAAGCCTCTGGCAGTAAGGTAATGTAGAAAaGATAATTTATAGAGCACTCTTAGGGCTATGTTTACTGGGCTCATGCtGGACCCACAGCAGACCGGTGGTGCAGTGTGGGCCTCATgAaGGTGAATTGGCTGTCTAGCCTGAAGCGAGTTGTGCTAGAGACTTACGTGCAGCTCTTATTGGAAGAAAGCTTTtGCTTAGTTGTTGTCATGTACAAATTCATTGGACACTAaCTGGAAaCTGATTGa
ko00190	0	K02154	0	contig29887	1	ccTTCtgTtGCATTGCTGTGTTTGTTTAGTTTtCTCACCTTTTtATATATTTATTCGTGGAaGCTAACTTCTTAGCAGGTAGATGGCAAACAATTAACTCGAGAAGGCAGCTGGGATCCGGTGGTTTAGTTTGGATTTGAAaTGAACTGTTTAACCAGATGTAGTGAGCGAACaTAaTGATGACTtGCTGTtGTTtCagTGTTCTACTTCACTAGATCTAGCTATATCTAAACATTTCATAGTTTATTGTTGAAGTGTTCAAGGAAAGTTTTTGAGATGACTTGTATTGTATTTtCGTTTATTGGTAGAACAATTATTGTTGTCAGAATGCAACAAAATTACATAATAGTGTAACTTATCAGTTGAGTACAGATTGTTTAATTATATGCATCTAAACCT…
ko00190	0	K02154	0	contig30689	1	aTAAAATgAtAaTTTTtATGTCATTGtAAaGAGgACGTGTTTCTCCATTATACTCCAAAaGCCAAAAATGCGACTTAAAACCGGTTTtGTGCAGATGGGTCACAAATCACATGGTCATCTCAAAATATTTATAATTGTACACAGTGTTTCATAATACCAGAGATTACTTGACGCCCGAaTATATTGTTCGACTATGGTTTTGTTGTGATGCAGAGGCGCTATATAAATTTGCAATAACCA
ko00190	0	K02154	0	EB3O8BM01BK3AE	1	TGTAGCCGATTGGTTAGTGCAGTCGATGAGTTGTAGTGCACGGACCAAAGAGTCTGGATGAATTTGGACGAATACGGTAACGATCTTTACTAGAACATAGGCT
ko00190	0	K02154	0	EB3O8BM02F66NS	1	GATCGAATACTGTCTCGGCTGCATCTCGCACACGGCCTCGTATCTCCGTCTCTGGGCCCTCAGTCTGGCGCACGCCGAGTTGTCTGAGGT
ko00190	0	K02154	0	EB3ZX6E01D9EIC	1	ATCACACAACCGTATCGTACAAGTGCGTAAACGTTTCAGTGGATGTTGGTTGCAGCCAGTTTCGTAGTGATGTTGGCACCGACGCCCCAGGTCTCCTCATCGA
ko00190	0	K02154	0	EB3ZX6E01DG5PX	1	TAATTAAAAAAATGACATCAAACCAAAAATGAACCAAATGACCTCAGTACAAAAATGACCTAAAAATGACCTCATTACAAAACTGACATAAAAAATGACCTTATTACAAAAAT
ko00190	0	K02154	0	EB3ZX6E02IG8KU	1	TTCTAACTCGGAATACCTTTTGATGAATTTCTCTTTACTTTGTTTTAGTTTCTTTACGTTTTGGTTAATTTACTCTGCCTCATGTCGATCACATCAGGACTTCCAAAGTTGTTGTAGAATT
ko00190	0	K02154	0	SMcontig_12445	1	ACTTCCAGTTCGCTTTGACTGTCTGTGCAAAATTTATTGGaAACACATTATCAGANATGaAAGTCTGTACATATATTTTCAACTAtTTTCCATCTACTTAACATGGTATCAATCTTTTGTCACACTGTTGATAGCAAAAGAGGCAAAA
ko00190	0	K02154	0	SMcontig_57468	1	GGTCCTGGAATAGACACGCACTAGAGGGCCGACTGTCTAGAAAGAGAGTTGTTGAACATTACGCAATTAGCAAACCATAACTGTTGTTGTCGTTATACAAAATACTACATATTAAATAGAAAATGATATGACTGAGTAAAATGAACCAGAAATCTATTACaAAAATTACTACAAATATCCGTTAAAGACAAATATTATCAAACGGTTTGTGTGACATCAGAAATTTGGAATACATTTTTCACAGGACTGTGATAAATTTTGTCATGTCGAGTTCACCAAACtTTTCTTAAGCAGAGGTGCCAAGGGCCATGGTGTTTTTGGCCAAAAGAAAGTTCACTATAAATACCTAGAATTT
ko00190	0	K02155	1	contig00177	1	cTATTTGTGGGCATGATCCTCATTCTTATCTTCGCTGAGGTCCTTGGTCTATATGGGCTGATTGTGGCTCTGATCCTTTCCACCAAGAACGGTTAAAACAAGGTCCAGCCGACGACAGATAGAAGAAGAACGCTCCAGCTTTCCTGCGTCGTTTATCCTCAAaCATTTCTTCATCCTATGGAAaTTACAATATagTAGTCACTCCTGCa
ko00190	0	K02155	0	contig00462	1	GGCCCTCAGAAGGTACCTGCACCCGTTCCAAGCATGCCGCAGATGAGGCCTCCGGAAAATGGATATGGCGTCGGTGGCCAGGGTGGCTATTACGTCCCGATGGGCTACTGGGGCTACCAGCAGGGCTATCA
ko00190	0	K02155	0	contig09795	1	ATCATTCCAACAAAGAGCCTGGGCTGTTGAGCAGTGCCACGTACTCCAGCGTCGCCAACCATCTCGATGGCCAGACCAGCAGCCAGGCCG
ko00190	0	K02155	0	SMcontig_59096	1	TCTCATAATGAAATCTATCATTCCAGTCGTCATGGCCGGAATAATCGCCATCTATGGACTGGTGGTGGCTGCACTGATNAGCAATGACGTCAAGAGTCATAACTATTCACTaGTTCAAGAGTTTTGNGCATCTTGGTGCTGGATTGAGTGTTGGCTTCTGCGGCCTGGCTGCTGGTCTGGCCATCGGGATGGTTGGCGACGCTGGAGTACGTGGCACTGCTCAACAGCCCAGGCTNTTTGTTGGAATGATCCTCGTTCTCATCTTTGACTGAAGTCCTTGGCCTCTACGGATTAATCGTTGCACTCATTCTTTCAACGAAGAATGGCTAGCCAAGAACTACTTTCCAGCTGCAGTGAACTTCTAGTTAGGGGCAGTGTTGTTACTGATCTCATTGTTTT…
ko00190	0	K02256	1	AY874514.1	1	ACTCTTTATTTTATTCTTGGAGTTTGGGCAGGAATAGTGGGTGCTGGAATAAGACTTCTCATTCGAATCGAGTTAAGTCAGCCAGGTGCCTTCCTAGGAAGTGACCAACTATACAATACAATTGTTACAGCTCATGCATTTGTAATGATTTTCTTTCTCGTTATACCCGTATTTATTGGTGGGTTTGGAAACTGATTACTACCTCTTATACTGGGGGCACCAGATATGGCCTTTCCACGTCTAAATAACATAAGATTCTGACTTCTTCCGCCCTCTCTAATCCTACTAGTATCCTCTGCTGCAGTAGAGAAGGGGGCTGGAACGGGATGAACAGTATATCCGCCTCTATCCAGTAATTTAGCCCATGCCGGGCCCTCCGTAGATCTAGCCATTTTTTCA…
ko00190	0	K02256	0	contig00411	1	CCCATGAAGGGTGGCCAACCATCTAAATACTTTAATACCTGTGGGTACTGCGATAATTATGGTAGCTGCCGTGAAGTATGCTCGTGTATCTACATCAAGTCCTACTGTG
ko00190	0	K02256	0	contig01854	1	cAAATTTATTTAAACCAATtCCATgTAGAACAATAATAAACAGgAaGCtCAaTAAACATAAACATGTCAaCTAaTAaTATtAAaGATtAGGAATTGATTCgTGGGgAGATg
ko00190	0	K02256	0	contig12208	1	tGaGAaaaGCcAGtGTCGCAACAGGATCCGTCTCCATATGGAAAaGCCTCTCGAaCGACCGTTCCATCGAATggaGCGTCGACTGTGGCTCCTCCGTTGCATGGAaTGTCCcACCcgg
ko00190	0	K02256	0	contig24543	1	AAATATGTGATGTGCTCACACAATAAATCCCAATACAGCAATTCCGAGCATGGCATAAATTATCCCGAGAGCCCCAAATGGTTCCAGTTTTGCAGTATAGTGACTAACGATATGTGAGATTGCTCCAAATCCAGGTAAGATGAGAATGTAAACTTCAGGGTGTCCAAAAAATCAGAATAAATGTTGGTAGAGAATAGG
ko00190	0	K02256	0	EB3ZX6E01ACZBP	1	AATCACAAAGATATTGGAACTCTCTATTTCATTCTCGGGGTCTGAGCAGGTATGGTTGGTGCTAGGTATAA
ko00190	0	K02257	1	contig23053	1	tAGCATAATTtCAGGAACTtGCACAAGTACAAtcggcaaatgagatcttgttccatgcATCAAaCGTCTAGATCAAGTATTATTTCTTAGACAATTAAACTTCAAGATCAAATa
ko00190	0	K02258	1	EB3O8BM02IXC58	1	TAGCCCTGCTGCCGTCGACAGTTTTTCCTCAGCCTCTGTGGACCTGGTTGGTTATCACCGTCTTGGGTTGTCCTCGAGTTAAAAGAGTCTATGTCCTCAGTT
ko00190	0	K02258	0	EB3O8BM02JR8PP	1	ATCCACATGAAGAGGTCGACATGCCGGTTTTCTTTTACATCGATCCTGAATTCTGCGACGACCCAAGATGGAAAGGG
ko00190	0	K02259	1	contig31078	1	TTGTGAGACCtCATTCACAAAAaCATGATACGGTATtGCAGACAGTAATACAGATTCTTTATTAGCAGTTGCAAATTCATCGCATCGCCATCATTTTACAACAACAAAAATAAAACTACCATAAAACCCTTTTATTCCAGAGCCCCAAATTGAAAAaCAAAGTTTTAACATTTACAAGTGGCCTGGAGTAGTTGCCAACACCATCAAGTTTTCAGTGAGTTTTAAGACCTAAGTGACTGCGATACAGTATCTTATTTAATGAGCAAATACATGATTA
ko00190	0	K02261	1	contig00463	1	tGCCGAaGCGACTACTAGTAGAATCAAACTCCAGTTTTGTAGTAAAACCGCATATAGTATTAATCCACAGGTCCTGAATTAAATTAACAggAAATGaTCTTTAcTAGTTACATAAATTTtCAGTTAaGcAACCTtg
ko00190	0	K02261	0	contig23821	1	ACATCTCCGGTAgCTCTAACAaTGCTGTGCATGTTGCTAAAGCTGTtGCATGCTGCATTTGAAaGATTATGAAAGACAGcGCATGAGAGCCCATACATACATTCATGTAATTGTAATCATTtGCTAGTGTTCTGTTGTATGATTCCAATTAAAATGTTtCAACATAGGTGGTATTGGTTAAGCTGTAAGCTATTCTACAGATTTGAACATGACAGGTTACATTGTATAATAATTGTTAATTACAATTTAATGTCTGTTGaTGCATATATTAAAGGTTTTACACTGATAAA
ko00190	0	K02261	0	contig26442	1	gttCGGGAATGCCAAACTGAGGTCAAGTAATATTCCAAGACGCCGCATCTTCTGTCATACTTCAATTAATTTCATTCCACGATCACACACTTCTAGTTCTAACTCTAGTATTAACAGTAGTTGGCTACGCCCTACTTGCTTTAATGCTAAATAGACACTTAAACCGCTATATTCAGGAAGCTCAAACGGTTGAAACAGTAtGAACAATCCTTCCAGCTCTTATTCTACTGGTTCTGGCCCTGCCCTCACTTCGCATTTTATACATTACGGACGAAGTTAGGCAGCCTTCCCTTACTGTAAAAACCATTGGCCATCAATGATACTGAAGGTATGAGTACACTGACTTCATAAATGTAGAAATAGACTCATATATACTCCCCACTtCAGATCTAATACCAG…
ko00190	0	K02261	0	contig28428	1	ccACAGGTTCTtCCGAGACTaCGACaTCACAGATTTTGACACCTATATGATTGCAACGACTGCGCTCTATCTTGCGGGAAaGATCGAGGAACAAGAATTGCGTCTGACGGACGTCATCAACGTTTGCCACAGAATTCTTCATCCTTCTGAGCCTCCGTtGGACATTGGcGCCACCTATA
ko00190	0	K02262	1	contig12140	1	TCCGAGCaCAGTCCACTTACAAGTCTCATCATCAtCATAATCCGTAGGTTCAATGCCcGtAGGAGTCCAATGTCCCATCGCTTCCTCACTAGGTGAg
ko00190	0	K02262	0	EW1_F2P11_E05	1	AAATAAGGCAGGTAATTCCATGATTGTGAAATCATCTAGCTAGCCCAATGGCAAGGGTGAATGCTCCTATAGAGGAGGTAAGAGGTCATGGACTATATTCAACTAAGTGGAATGGTTGGC
ko00190	0	K02262	0	SMcontig_17132	1	TCACCGTAACATGGGCCCACCATAGTTTAATAGAAAGAAAGCCGAGAGGAGGAGGTGATTAAGGAAATCCCCAAAAGCTGANGTTAATGATGTAAAATCTCACCAGtTTTAAAAAGGTTTTTACTTTTTTAAGTTTTTAAGGGTTTTTAGTTTTCTTAGCTAAAGAATTCACAGAAGAAGAAACAAGAGGAGAGTGATGATGAAGACGATGATGATGCTGAGGACAANGAAGTCNCTTTGAAGGATACTGAAGAACAANANGAAGAAATTGTGGAAGAAGAACCTCAGGTAGAAGCTGNATCTGtCGNGAAGTCACTTTGAAGNAGGCTGAAGAACCAGAGGAAGAAATTATGGAAGAAGAACCTCAGGTACNAGCTGCATCTGCAAAAGGCAGtTTgA…
ko00190	0	K02263	1	contig26311	1	ccATTCACCAGTCGGGGCATTCATCTCCGCAAATGTCATttCGtAAAAGtGGCACGGTACAATTTCTTTTtCTCATCAAGTGACAGATTCTTCCAATCTCCTTTCTCCTTCTCCCTGAGGgCCAACACCTCCTTCGTGTtCTCACCAAATCGAACAGCAGGAAGCGGGAATTCAGGACGAt
ko00190	0	K02263	0	contig28252	1	GGGATTtGAACCTGTGGCCTTCTGGACACAaGGCACCGAACTTACAACTGAGCCACCACACCCCACGCATAAATGTATCTTCTGCTTCAAAGCACGTCCCTCCTGTGACAAGGTCAAGCAGAAAGGTCACAATCTGTACAGAGATCATGTGCATGTGgTG
ko00190	0	K02263	0	SMcontig_5187	1	GTGGCTGCTGACTCCCTGCACGGCTCTCTGGCGCTGCTTCACCAACAACTCCAGCTGCTTCTCCTGCCACTCCTTGGTGATGGTGTGAGGCAAGTCATGCAGCACGAATTTTTTTGAGGAGAATGCTCAGCCATCCGGTGACGG
ko00190	0	K02264	1	contig30936	1	CGaCAaGtCTTATTtATTCATTTtCATAaCTTTCCGTCGCAACATCATTTATGCCAGGAGTTCGAATCAAAACAAAACTTAAAACTAAACTGAATGAAACTCTTGACCAACCGAGaGTCAATACCATTCAGAAATTTCTAAGTTCTATCAAATTAGAAATGTTtCAACATGGGAGTTATCCAGTCAGAGcGCTGTGAAGATACGTTTGATGCCTTAAACAAATGCCTGTGGCATTGCATTAGTTACATATCTAGAACGTCTTTGCAAGCCAGTTCTGGCTTGTCATATCCCATTTCTTCTGGAGTGAGAATGCCCAGTTCCTTTAGAGTTGGACCAACCTCCTTCACCATGAAAGGCCAGATCTCCTTCACCTTTGGGCCACACTTGTCCTTGACAGCC…
ko00190	0	K02264	0	SMcontig_14834	1	TTTACGTACAAGTCTTATTATTCATTTTCATAACTTTCCGTCGCAACATCATTTATGCCAGGAGTTCGAATCAAAACAAAACTTAAAACTAAACTGAATGAAACTCTTGACCAACCGAGNGTCAATACCATTCAGAAATTTCTAAGTTCTATCAAATTAGAAATGTTTCAACATGGGAGTTATCCAGTCAGAGNGCTGTGAAGATNCGTTTGATGCCNTAAACAAATGCCTGTGGCATTGCATTAGTTACATATCTAGAACGTCTTTGCAAGCCAGTTCTGGCTTGTCATATCCCATTTCTTCTGGAGTGAGAATGCCCAGTTCCTTTAGAGTTGGACCAACCTCCTTCACCATGAAAGGTCCAGATCTCCTTCACCTTTGGGCCACACTTGTCCTTGA…
ko00190	0	K02265	1	contig08315	1	cTTGCCCTCCAGAAGAAACTAATGTCCAAACTTGGATGTGTCCAGCTCAACTAGCTTGAACCAGTTGCCGCACTGGCAGCGTTTTGGTTCTCCCTTGTGGAGAAACATCCACTGAATGCTGATGGCATCCTCCTCACAGACACACCCAACCAGTCGCTTCTCATAGAGAGATGGAATCAGAGTTGgCTCTTCTCGGGTtCCTTTCGCtCTCtt
ko00190	0	K02266	1	contig24873	1	AAaGTgaCcGCcTGTGgTGTAAAaCGTTAATCACGTGTTCCATGAACCcTGTGGTCAACAGAGCTATTTGgCTCCTACTTCCTAGATATTTAATCTTCGTAtCCCTCTGGAAGGgCATTGATCTTTGGATTATGGAACAGAGTGTGGTTtCCATCTCCCCATGGGAACTTCTTTGTCCTCAAaCGCAGGTGAGCGTATGGCTTGAACTCCGGGCGATGAAAATGCTCATGCTCTTCCTTTTCCTTCAGCTGGGCATTGATGAAGCAGACTCCAACGCCAGGAATTGCCACAAAGAAAGACAGCAACTTCCACATACGCACACCACCCGAATGGTCGCCAGCGGTAGCAGACGGTCCTTGCACCGAAGCTGAATAACTTCTAACCAACGACCAGAAGTTT…
ko00190	0	K02267	1	contig18309	1	cTCTCTGTTCATCCCAGACtAGAGACCCAttCTTTGGGACACATTGAAGTGAATACTTTCTTGAaGTATTCACATGGTGCATAtGTTtCACCCTtCAGCTTATGGCAACGGTAGTAGTCCACATAATtCtGcc
ko00190	0	K02268	1	EW2_R1P02_D06	1	GCCCGGGCAGGTACTGATCATGTTAGAGAAACTCAAGGTTCATGAATGTAAACATATGAAAAACATACAACGTCAGAACATGCTAGAATTTTCATCCTCTTGCCATCAACTGCAAATCAATGACCTCAGACGATCGATCTGTGTTCTACTTGGCTGGCTTCACTGATCTGAAAACTCCAGCATCCCGCATCCTTTCGAAATCCTTTTCCGCATCGTAATTTTTGTAGAATTCTTCGTAAGCCTTGATGCGGGCATCTTTCAGAAAGTGCTTCGTTAGCCCAACAGTGATCACAGACAGGATGGTCACTGTTGCAACATGCCGCACC
ko00190	0	K02268	0	SMcontig_63163	1	TAACGACGCGGAAAAGGATTTCGAAAGGATGNGGGATGCTGGAGTTTTCAGATCAGTGAAGCCAGCCAAGTAGAACACAGATCGATCGTCTGAGGTCATTGATTTGCAGTTGATGGCAAGAGGATGAAAATTCTAGCATGTTCTGACGTTCTATGTTTTCATATGTTTACATTCATGAACCTTGAGTTTCTCTAACATGATCAGTACTTCAAGAAATAAACCTGAAAGTTTATTCTGACTTGTGATTGCAAAGTTTAGGAATGTTCTGATAGTTTGTGATTAAACTGATTGTGC
ko00190	0	K02270	1	contig25489	1	CTCTTTttCAGtaTCTATTTTtATGAAaCACCTCGTtCAACACACGCAAAATATTCAAACATTCAAGACTCAGTAGTAGCACTTGAAaTATAAAAGTCTTCCATATTTGATATCCTGAGCCACATCAGAAACTCTGTTAAAATCTCAGATGAAGaGgATGCAGCAGAACACAAACcAGAACTTGTTAATCATTCAACCAAATGCGAAACAGCAAATTAGAATAATTGCGCGTCATATTCTGAAGGGTCACTGTTTCTACAGAATCACCTCATCGTTCTCATTCCTGCTTCTTTGGGAAGGACATCTTATAGATGAGATAAAAACTGTATGCCGCTCCAAAAaCGATTCCCGCCAGAGTAACGTAGTATGGACCAGAGTCCCGAAGGCCACGCTTCTGCC…
ko00190	0	K02270	0	SMcontig_57338	1	ATACAGAAGGCATGGGCTGCTGATGAGTCAACATTAGTTTGGCAGAAGAAGGGTACCATCGACACATTACCCTACAATGTGACCCTCCTAGGTTCTGTCCTGGGCGTCGGATTAAGCCTCTACATGATCTTCATCATGTCATTCCCAAAGAAAGCAGAATAATTTACACNCCTGTCTCCAACAACAGCGGCCGAGCNGTCTTTTGAACTATAGATTCATCCT
ko00190	0	K02272	1	contig10099	1	aGAATGAACGGAGCAGTGAGACCCGATCCAAaGTAGACGATGAACAGTCCCAGCAACTTGTATCGGTTGTTGATGTCAAACGGCAAGTTGGCCCCAGGGATTCCATGCTGTTCAATATGCGCCA
ko00190	0	K02272	0	SMcontig_27738	1	AAACCAGACGCCANTCTAAGCAAGCACGGAGAACAGTTTGCCACCAATTGATAGTCATTCGTTGAGAAGTTAAACCGCAAAAGATGAATCTGGCAGGAAAATTCGGTGTCTTGGCGAGAAGGTTTTCGACATCTGCATCAAGGATGGCGCATATTGAACAGCATGGAATCCCTGGGGCCAACTTGCCGTTTGACATCAACAACCGATACAAGTTGCTGGGACTGTTCATCGTCTACTTTGGATCGGGTCTCACTGCTCCGTTCATTCTCGTTCGTCACCAGCTCCTGAAAGATTAGAGCAGAAGCAGTGCACGGATTGAAGAGAAAGTGGGCGGATGAGAAGCATCGTCTGGATAGTCCTTTGCATTTTGAAACATTTTCGATGTCCAGAGAGAAGAAC…
ko00190	0	K02273	1	contig23967	1	cAACTGTTATGgCcGGTCcACCcAAaGTCCCcATCTCCTTTACGGAGAAGGTCATAAGTGGACTCATACTGGCGTTtGCCATAACTGCCCCAAGTGCATACATCCTGGCAAACATtCAGAATTATCGt
ko00190	0	K02273	0	SMcontig_763	1	AGGGCTAGATAAATTTAACTGCGTAGATTAGGGATATTGAAGGGAGGTAGTTTGGTTCGCCATTTCAGCGGAGAAAAAAGNAAGGTCATCCAGTTTCGAAGGAGAAATTTCGTGGAAGTGCAGTCTTCTTCAGACAAGTGAAATTCAACCAGAATGTACGGTTTGATTCGCGGAGTGGCCAACCGGACGACACCGATCATGAAGGTCGCTGTGTCTTCGAGAGCAACTGTTATGGCCGGTCCACCCAAAGTCCCCATCTCCTTTACGGAGAAGGTCATAAGTGGACTCATACTGGCGTTTGCCATAACTGCCCCAAGTGCATACATCCTGGCAAACATTCAGAATTATCGTCAGCGATCTTAGACACCGNTCTTTGGTAGAGGAGATTGACAGACTGGG…
ko00190	0	K03661	1	contig06407	1	ttatttaacaatCGgCTGcTATCCATTtCTTAGAaTACTTgtggTATTTCGTTTTTTTTaaGAATTAATTCCGACCACCAATGACAGCTCAAaGTATTTGCCTCAAAGGTCGCTTTAAATATAGAAATCAATTtAcAGCGTTTCTAAAATTCTTCACCAGAATATGAAGTCCCTGGGCCAAAAGTTCTTtCCTTCGACCACAGAGCAGAGCAAATCAACTGGAATGttCTACGgTTTGTCCCCcATTCGAGCATGTGTCACCTGCAAGAtGgAAATGATGACTCCAAAAAGACCGATGGcccACTa
ko00190	0	K03661	0	contig16495	1	aTGGCTATTGCAGGACACTTCCCCCTACATGTGGGCTAACCTCGGCATTGGACTCGGAATTTCCCTATCTGTTGTCGGTGCTGCTTGGGgCAtCTGACGActggttCAAGTATTCTTGGCGGCGGTGTGAAGGCGtCCTCGCATCCGTACCAAGAACCTTGTCAGCATCATTTTCTGTGAAGCAGTtGCCAtCTATGGCa
ko00190	0	K03661	0	contig29612	1	tGTCAGACCAGCGCCAAACATTGAAAACCCCGCATGACGATTCTGGCTGTTGAGCGTGTACTCGGAGCCAGCGTCCCACTtcTCTGGATGGTATG
ko00190	0	K03662	1	contig27522	1	cAAACAaTTTAATTtACAACCTAAaTAAGCTCATTTGTAACAACATGAGTTtCACAAACGTTCCTCTACAGCAGTTAAGTATATACAGCAAAGAGTCCTATGAGGATAAACCC
ko00190	0	K03662	0	SMcontig_37242	1	AATGAGAAACATCCAGGTCCCAGCAGTGAAGAACCCAATGCAGTCGTTGTAATGGCCAAACTGGCTGTTCTTTATGACAAATGCCTGAACCTGGAAATTATCCAAATGAATCAT
ko00190	0	K03662	0	SMcontig_8037	1	CCCCAAAGCCCTTGCTACGCCACTGAAGAAGATGCGATATCCTGATAGAGTGAACCTAATTGGCATaCCgAGGAATGGTCTTTCGTAAAATTTTAATTGGGAGCtAAATGGAGAAATCTTCAATTGTCAATGCGAAACAAACGGCTCTTTAAGGCCAAAGCAGCTGAGCGGATGAATTGAGGTAAAAATGAAATTCGCCATAGAAAACCACACGACGGGCTTATACGAAT
ko00190	0	K03878	1	contig28543	1	gAGTGTATTTTTGTAATGTCTTATATGGGATTTCAGTTTATGCTTTATTTTCAGAAGAGCAACTGCTTCTCCCTTTAATGACTAGCTGCATAGGTTTTtGCATACATTTTATTATGTTGTTAaaGGgTTAACAGTATATACAAACTTTTTGTGTTtCCcAACCTTTATGTACGATGACTTGATTCCTTGTATCTTTAATCACTTTCTGTTCCTCAACATTTtCAGGTTTGAGATGATAAATTGCTGTGTTATGTTAGCAAGAGTGATGGAATAAAATAATATGCATAACAGCTAAAAGTGAATGTAAAAGATGGATGGACTGATCGTTTAAGCAGGTTGCAAa
ko00190	0	K03878	0	contig30975	1	TGGGAGTGTTCTTAGGAAGATTAGTCTTGTAAATAGTCTTATCACTAAGATGTTTATATATTCTGCTATAAAAATTAGGGCAAATAAACCTCTTCTGTATTCTACATTGAACCCTGAGACTAGTTCTGACTCTCCCTCAGCAAAGTCAAATGGGGTGCGATTTGTTTCTGCGAGGTTTGTGATAAATCAAATTGTAGCTAGAGGCATAAATATGAGGATAGTTCATGAAAAGATATATATTTTAGTAAAATCTATAGTTATTAGAATAACTAGGGCACTGAGAAGGATTAGAGACATTCTTACTTCATATGAGATTGTTTGGGCAACCCCACGTAAGGCCCCCAATAGGGCATATTTTGAGTTTGATCTTCATCCGGCcATGAATGTTGTATATACATT…
ko00190	0	K03878	0	EB3ZX6E02JPN5L	1	CAGTTAATTAGGGCCTGATCTGTCAAACGTTACTTTAAGTTTCTTTAAATTTGTTACTTACTATTTTGATGTTCTTAAATTTACTTGTTTGTACTCGAACTCTTCTTACACAGCAATCTTTAGT
ko00190	0	K03878	0	EW1_F1P08_C08	1	ATTTTAGCCCTTGTAGCCATAGCATTTTACACTTTAATAGAGCGAAAGTTCTTAGGTTATTTTCATCTACGTAAAGGCCCTAATAAAGTAGGTCTTATAGGGATCCCACAGCCATTTGCAGATGCCATTAAACTATTTGTAAAGGAGCAAGCCAGACCTACCCCTTCCAACCAACTTCCATTTCTCCTAGCCCCTACCATGGGTCTAATTCTGGCAATTATAATATGGATTATTTATCCACACTCCCACCAATCATTTTATCTTCAATTTAGGGT
ko00190	0	K03878	0	SMcontig_2294	1	TTATAgTAGTAGTAGTATTAGAGATGGGCATATAATTAGTATTGCTAAGGAAAAGGGTAAAAATCTTTTCAGGTGAGATTTATTAAGTGGTCATAACGTATTCGTGGGTATGTGGCTCGAATCCACACAAATAGAGCAGCTAAGGCCACCGTCTGGGCAATTAAAACAATGTCACTTATAAGTGGGAGTGTTCTTAGGAAGATTAGTCTTGTAAATAGTCTTATCACTAAGATAGTTTAATATATTCTGCTATAAAAATTAGGGCAAATAAACCTCTTCTGTATTCTACATTGAACCCTGAGACTAGTTCTGACTCTCCCTCAGCAAAGTCAAATGGGGTGCGATTTGTTTCTGCGAGGTTTGTGATTAAATCAAATTGTAGCTAGAGGCATAAATATG…
ko00190	0	K03879	1	contig02296	1	TCTATTGGaCACATCGGAtGAAtACTAAGATTACTTGCTGTATATAAGCCAAATGCATCAATTTTATATTtCATaGTCTACACAGCTCTTATTACACCCCTGTTTCTATCAATAAACTATTTTAATATTTACACTACTAAGCACCTTAATACATCAAAATCCCGGAATACTTCCTCACACTGAATATTAATTATTTTACTACTATCTCTTGGAGGGCTACCTCCTCTAACAGGGTTTATGCCAAAATTTATAACCATCATAATCTTGACAGAATATACAAGTATTG
ko00190	0	K03879	0	contig20504	1	GTAATTTGaaCcTAATGAAAaTGGTATTCATATGGCAGTACTGGAAAATAGAAGAAGAGCGGAGCCTAGAGCTTGGGCAAGAAAATATTTtACTGAGCCCTCCACTTCCTGGTTAGTTTTTGTTTGAag
ko00190	0	K03879	0	SMcontig_14123	1	ATGATTATTTAATTATAAACCAGACTTAAAAACAAATGCACATTTATGACACAAGCAGATGTTTCTCGACAAATAAGATGCACTGTATGAGAAAATTTGCGTAGGGCAATTGTTCAAAGATTAAGTACCACTGTTTTGCTGAAAAAAAAGATAGAAAGAGCACAGTAGTAAAGCCAACATACTAC
ko00190	0	K03879	0	SMcontig_57418	1	CACAGATCNACCtACGACtTTTTAATTGCTGtTCtTTTACGtACAAATCTTATGAGTGTTCTTAAGTGCACCGTAATTAATATCTATAGTAAAGCAGAATAACCAGATTTAACTGACCtaCATGTATTAATTCCACATGTGCCTTGCTTATTTCTAATGACCAAAACACAGTCGTTGCGTGTAATTTTAATTTGGCTGCTGGGCAGGTGAATGTGTANGCNTaGCATCAAAGCGGGCATAATaATGTTGTGACGTTCAACGTTGATGGTTTATATGAATATGGAGATGTGTGCATAAATTGTCTAGTGAAAGACTGAGTACGGGATTGCATTAGAGGGCCTATTAACGATACATTAGCATGCTATCTGAATACTGATGACTCTAATTCAACTTCCGTAG…
ko00190	0	K03880	1	contig28558	1	cggTTCCAGATTTGAAAGaCTTCAAGcTGAaGCCGTACGTTtCGTAcAGATGCTCAGACATCAAGCAGTCAGAGTTTACGGCGAGGGATCTTTTCGATGCTGCCATTGCTAACGATATCGTAGCGCAGTACAAGGAAGGGAAAaTGGATATTAAAAAAAaTCGAAGAGAAAaTGGAGACCTTGAAATCGCCT
ko00190	0	K03880	0	EW1_F1P08_B01	1	TTTTAATAGGACCAGTCCAGGGAGCCTTCCTTTCATTCGTGAATAAGTCCCAGTAATAAAATTAGTAGGAAGGCTATTGAGGTAAGAAGTGTGGTATTGATTTTGTTAGATAAAATTACAGTTGGGATTGGTATTAATAAGACGATTTCAATATCAAATACGATAAAAATAATTGCGAGAAGAAAGAATCGCATTGAGAAAGGGATTCGTGCAGTTCTTTTCGGGTCAAATCCGCATTCAAAGGGTGAAGATTTCTCCCGGTCTATATTAGATCGAGCTCTTAGGATTCAGGCTGCGGTTAGAACAAGTGAGGGCAGGGCGATAGCAATGGCAG
ko00190	0	K03880	0	SMcontig_55306	1	TCGTTCCTGGATATTTTTTAATTTTCTACTTGTGTTTAAACACTTTCATATTCCCAATTTCGACTGTTTTACTTTGTGCAAAGGTTGCGATCTTATTGGATGAGTCATGGACTGGTACCAGTAACACaATCTAAATGTTTGCCACTGCAGTAATACTATTATTGGTAATGGTAGATACTATTAC
ko00190	0	K03881	1	contig24454	1	ttttttATCCTCTAACTTATTtATATTCTAtATTTGATTTGAAGCATCCTTAATCCCTACCATAATTCTCATTATATCATGGGGATATCAACCTGAACGAGCCCAAGCCAGTATATACTTAATAATTTACACTGTAGCTGCCTCTCTCCCCATATTAATAGCACTCTGCAAAGTTTATATCt
ko00190	0	K03881	0	contig28891	1	AactaTGTAACCAAATCCACATCAAATTTACTTtCAAGTATTGCTTTAGTAGGTGCAGTCTCGACAAGCCTAATCTGCTTCCGCCAATCAGACCTAAAGTCCTTGATTGCCTATTCTTCCGTTGGTCATATGGGTCTaCATAGTGGCGGGGGCCTTGATAAACTCAAaTTGGGgTTtCcAGGCGGCCCTAGCAATAATAATTGCTCATGGTCTAAGATCTTCAGCCCTATTTGTGATAGCAAACATAAACTATGAGCTAACACATACTCGCAGCCTTTACTTAACAAAGGGTCTGATAGTAGTTGCTCCCTCACTAACCTTATGATGATTTTTATTTACTGCTAGAAACATGGCTGCTCCCCCcTCAATTAACCTGATGAGAGAAATTATACTTATTAC…
ko00190	0	K03881	0	EW1_F1P03_E12	1	AGAATAGACTTCAGCTCCTAGACAATTCATTTCTTCTCCACGTGAAGATGAGGGCGACTTGTTTCTTGCTCATGGTCTGCATTCTGGTGACAGAATATGCGCATTCAGCCAAATTGTCAGAAGATAATATGAAACATAACGGTGCTAATCGTAACGAATTGAACGGCAAAAGGACCCAGCGACTGATCAACTTTAAAGTCTTTTACTCAAATCCCGAAGGATGGCCCAATCGGTTAATGTCACCCGTGAAGACCCCACAACGCAATGCGAACCTACATGCTCAAGCTTCCAGGTTCCAACAGGGAAACTGCGTATCAACTCCAGGTTCTCAATGCAGAGCAGATCCCTGGCCACACGGGACTTGTTGTCCGCCTCTTAATTGTCGCTTTTGGCCAGATT…
ko00190	0	K03881	0	EW2_R1P07_B09	1	AATCTGCTTCCGCCAATCATACCTAAAGTCCTTGATTGCCTATTCTTCCGTTGGTCATATGGGTCTCATACTGGCGGGGGCCTTGATAAACTCAAATTGGGGTTTCCAGGCGGCCCTATCAATAATAATTGCTCATGGTCTAAGATCTTCAGCCCTATTTGTGATAGCAAACATAAACTATGAGCTAACACATACTCGCAGCCTTTACTTAACAAAGGGTCTGACAGTAGTTGCTCCCTCACTAACCTTATGATGATTTTTATTTACTGCTACAAACATGGCTGCTCCCCCCTCAATTAACCTGATGAGAGAAATTATACTTATTACCTCCATTCTTAAGTCATCAACATACAGAATTATTTTACTAGGTCTAACAAGATTTTTTACAGTGGCCTATTC…
ko00190	0	K03881	0	SMcontig_57983	1	TACACAAATCCTATCATACATTTTTTTTAGTTTATATCATGTCAAATCTGATTGGACTAATTATTGGACTAATTTAACAAGGTTATTGGACTGTACCACCTGAAAATATTTGCTTCGAATCTGGTAAAGTTATTGGACTAATTTATGCAGCTATTCCACTGTACGATCTAAAAATACTTTTTATCAAATCTGATCGGGTTATTGGACTAATTTAACAAGGTTATTGGACTGT
ko00190	0	K03882	1	contig01515	1	CGGGATGTACAATTCTATTATAATCTTAGTGTTTCTCCTACCTTTAGTAGCTATACTAAATCTAATTTCCAATCAAACACACTTCCTAATAACTCTTCTATCTCTTGAAGGTATCACCCTTAGGTTAGTCCTATTtGTACCCCTCACACTATCAGTAATAAGTGCTCCTAATaCAAGTGTCAGTGTAATACTCCTTACATTTGGTGCCTGTGAAGCTAGGATTGGCTTAAGTCTCATAGTTCTCATATCCCGGTCCTTTGGCACTGATATACTAAACTCCTTAACAATAAATAAATGTTAAAAATTGAAATCATACTAATGTCCTTGCTCTTACTtCCACTAATTACAATAAATTACATATGGgTTactg
ko00190	0	K03882	0	contig15238	1	aGTTAAAACATTGTCTACATCATCATtAGAATCTTTAGATACTGAGCACCATAACAAATGCACATCATTAGAACAAGTACCCCGTACTTAAAGAACATCAGAACAAAGAGAAGCACCACATTGTACTTAACTAGAGAATTAGTACGTAGTATGTTCGTTACAGTAATTATATACAGCGCCTTTAGAAACATCAGAATTGACAAAACCCATTACACATCCAGAAATACGATATGTCTTGAAaGCCAAGTAGAAACATTCgg
ko00190	0	K03882	0	SMcontig_309	1	GGGCATGCCAGCTCGTTTATTTTTTTCGATCTCGTTGCATTTTACTCTGCATTAGTTTACATTGTTTTATTTGACTTTCGCGTATTGAAATGCTGCTGTTTATATTTGNTTGTGTTTTGGGATCATTTCCTTTTCACTTATTATTGTTTTCAAATGGTCAATTGTAGGGTTATTTCTCCATGGTATTTCTACATTTTAAAGTTTAAACCAGTAAATTGTGGATCTTCGATCTCGAATAACTGCACCATATCATCACAG
ko00190	0	K03883	1	contig00080	1	cTTTtAGTGACAAATTTGTTAGTTTTGTTGAACCTAGTGGGATACATGCCAAGGTCTGTCGTGATTAGGTAATACTTtCAGAATTGGCCAAGtATTTTGCTTTTACTGTTTTGCACTGGCAGTAAAATTGGTTTTCAGAATTGGTGCAAGa
ko00190	0	K03883	0	contig06566	1	TAAaTATAGTGCACTTGGCTTTTTTtCATAtAATTACACACGCTTTGTTCAAAGCGCTTCTTTTCGTCCGCGCCGGTAGATTTATtCATGGTCATATACACAGTCAaG
ko00190	0	K03883	0	EW1_F1P03_E08	1	CCTCCCAACTCATACTTAAGTTGCCAATATATATGTCCCACAACTATTTAAAATTAACAGACCAGTCATGGTTAGAAATAATGGGTGGTCAGGGATTTAATAAGTTATCCGTTAATATCTCAAATACACTAATATCCTCTTCAAGATCAATGCCTGTAAACTATCTTCTCATATCCTCTGTAGTGGGTCTGACAACTCTCTTAATCTTATTACAAAAAAAAAAAAAAAAAAAAAAAAAAGT
ko00190	0	K03883	0	SMcontig_49567	1	CAGGTTTCTGCACTGGAGAGCTTTGAGCCTCTCGGTTGACTGTCCGGCATGCTAACCACTAGGNTGTTGTGCTCCCAACTATAAACATAATTcNTGACNGATNNTAGAATGACTGTTTTCTTATAGTGTTATCTTCT
ko00190	0	K03883	0	SMcontig_56929	1	TTTTCTTGTCTTTGGATCNGTTTTCCTCGACTTCCTGtCGGGGTTCGTTAGCACTAACCTTCCTCCCATTTCTCCTGCGTTTTCTCGTCGCCCTCCNATCTTCATCATCGACACTGTCTTCCTCTGCACTCGACTCGGTATATGTACTTCTAAACCTCGAAGAACCTGAAACCGATGGCGAGTTATCCTCACAGGAATCAGATTCCTCAGGAGAAATCTCACACTGTTCTGAATCACCAACTAACGTT
ko00190	0	K03883	0	SMcontig_59804	1	CCATAATGTATANAGAGGCCTAATAATTGGAACTGGAtTTCATCAATTCTGAGAGTATAATGAGAAGCCTATCAAAATTGATGTAANCTATAGCGTAGCCTACTCTCCAGTGCTTTTTTGTAAAGAAGTAGGTGCCGGTACTCAAAAATAGGTGCCGGTACTAAGTTGAGGtAGGCcTAATTCATTTTTAANAATTNAACANNGTACtTtGTAAGGAAATGATGCATATCACAAcATcGAAGATACTAaAACNAcTAAACTTTTAATTAACTNAAATAAAATTCAACAATTGTATAACATTGTTAAAAGTAATAATTTTTATTTTTCNTAACTTGGAAAAGGTGCCGGTACGCNGTACCCGCGNGTTCCATTACaAAAACTGCACTGCTTANANTATTC…
ko00190	0	K03884	1	contig00683	1	tGACcGTACCATCGCAATCTGTCCTCTCGTTTTGTCAGTAATGCATGCCACTCCCAGCGTCTTTCTGATGACCTCAGACCTTTACAGTGTTCGGTGCAAGTTGAATATTCAATGCACAGTTTTCTGTTCATGTTtcGTGGGAATATTGTTTTGGATGCATGTTATGTCTTTTGCTTGCAGCACAAATGTGGCAATGCAGCTCAGAAAGAACAGTGCTTCTCAATTTCGTATTGTTTTGGAATTTtGTTTtACAAAGATACGAACAGCTGAGAGCGTTGTTCTGCAGATTGTTGGTTTATTACTTCTTGTTtCGTGAATATTTt
ko00190	0	K03884	0	EW1_R1P05_A04	1	ATGCTAATAATAATTACCACTACATTTACTCTATACTTAGCATCTACCCCCATTATTTTGGGGGCCAATATCTTAATAATATCCCTTCTTTTATCGGCCGTATTTGCCTCATTTATAAGATCCTGATTCGCCTTCTTAGTATTTCTAATTTATGTGGGGGGTATACTAGTTATGTTTGCCTATTTCTTAGCATTAACCCCAAATCAGCAGATATCTTACTCTAACAATTTTAAATACTCAATAATTTCAATAGTTGTATTTACGACCATGACATATTCTTCCAACATTAAAGTCCCGACTATAAGAGAGTTTCATCAAGGAAATTCAACACTTTATTTAATGAATACAGCCCCATTCCTGATTCTATTAGCCCTAATCCTTCTTCTTACTATAATTATT…
ko00190	0	K03934	1	contig15355	1	AGGAACAGGACCTTCGGACCGTGGTCCCTGATGTACTGGACGCCGGCCcTGTAGCCAAGGTCAAGGGCCGCAACCTGGCTCGCAACGCGATGTAggaCGTTAAGGATTCTCCAg
ko00190	0	K03934	0	contig19357	1	cGTtATTTAtCAAGGGTCCcACGGTGACTTtGGAGCGGGTATAgccgatatcgtcttgccgggggctgcctacacggagaaaGaaCGGCAACCTACGTCAaCACGgAGGGCAGGgCACa
ko00190	0	K03934	0	contig23699	1	cTTCTACTACTGCACGGACACACTTGGCCATCgTCTGCGAAGATCTGGtGATTGCATCGGTCATGTAGAAGTCTTTTAGTGACAGCTGGGGCGGAGTCAGCGGAGAGGTtGACAACGTTTGCTTCTTCACGCTCGAGGCCAATTCCGAAGCCTGTTTGAAGTAGTTGGCTTcTtCGACATCTCCGTATCGCGTCAGGTTTGGCGAAACTTCCTCCAGTCTCTTGCGAACATCGTTCa
ko00190	0	K03934	0	EB3O8BM02JW4CM	1	TTCGGTCCGATAACAGCCACCTTCAGATCATCGTGTAGGAAGCTCTTTCTGATCCTCGCGTTGAACAGAGGCGCCTCATAGCGAGGATTCGTTCCGA
ko00190	0	K03935	1	contig14040	1	aaCTCTCCAAaCAAAATTCTGATCCACTTTGCACGTTCAGGTATTTCAATGTTGAGgAGCTTCTCAACGGCTAAAGAGTAAGCTTGTTCATTACACATCATCGACACATAGtCCAATCgg
ko00190	0	K03935	0	contig14773	1	ccAGAATGCATGCTGCCTACGTTCGCCcGGGcGGCGTCGACAGGGACATGCCGCTCGGACTGATGGATGACATCTtCCAGTGGGCGGaGAaGTTtGgtCaGCTGGTGGa
ko00190	0	K03935	0	SMcontig_23882	1	ATCTTGTTCAAGCACTGGTGCATGATCTTCAGACTCTGCCTCATCTCCTCCATTCGTATCAAGTACCTGTCATAGCAGTCTCCTTTACTTTACCGAATTAGGCACATCAAATTCCACCTTCTCGTAT
ko00190	0	K03935	0	SMcontig_44759	1	GAGAGTATCTGGTGCCAGAATGCATGCTGCCTACGTTCGCCCGGGCGGCGTCGACAGGGACATGCCGCTCGGACTGATGGATGACATCTTCCAGTGGGCGGAGAAGTTT
ko00190	0	K03935	0	SMcontig_54296	1	CTATTCGATACACCGACGATAATTTCTTGGGAGCAGTTTATCACAGCATGGTTGCTGTTTTTCTTTGAAAAATATGTAATTTTAATCTTGGTGGTTGTAACCCTTCTTATGGCTAAANTGACTGCACTGCTAATGAGAAGTTTGAAAACATCAAATAAGATGTCTGAAATGTCAGTGTAATGTTTATACAGGAGAAGAAGATTCTTTGGTNTACGTTCAGGGTTTCTGTTTATGCGAA
ko00190	0	K03935	0	SMcontig_56445	1	GATGGTTCATGATTCGGGTCAACTCTCCAAACAAAATTCTGATCCACTTTGCACGTTCAGGTATTTCAATGTTGAGGAGCTTCTCAACGGCTAAAGAGTAAGCTTGTTCATTACACATCATCGACACATAGTCCAATCGGTCGAAGTAGGGCAATGCCTGTAAATATGTCTTATTTTCAATTAACTTCTCTGTGGCACGGTGCAGNAGACCAATGTGTGGGTCAGCTCGCACAACCGTCT
ko00190	0	K03936	1	contig12377	1	cGAGGgACATCCGTTTAGGAAaGACTTtCcACTTGTAGGCTATGTCGAGGTGCGCTACGACGaCGAAGTTAAGCGCGTTGTTGCGGAGCCGGTGGAGCTCATCCAGGAGTGGCGCAAGTTTGACTATACATCTCCATGGGAGAGTTTtCCTGCTTTTCGAGAGTCATCTACCGAGGACGTTCCACTGAAaCAACTTGaCGAAGGGAAAaCTGAaGGAAAaGCACCGCcACCcAAAAATTAATGCACCATtAA
ko00190	0	K03936	0	contig12776	1	cAAGcagttGAaTGTGAGTCGACATTCGTTAGAaGATTTATAGAAaTTCAaGGACCCGATTATGaCCgACAAGaaTCTTCTCtACATACTtCGGGaCCTGTGTCTCGCCAGCGCTGACACCATATCGACCcTATTg
ko00190	0	K03936	0	contig13468	1	TGGTCAGTATGTTGGTCAGTGTCTGCCcAAGTATGTTCAGAAGGTGCAGTTGACGAATGGTGACGAACTGGAGATCATGATCCATCCAGATGGCgttg
ko00190	0	K03936	0	SMcontig_63591	1	TCATGATCCATCCAGATGGCGTTGTGCCTGTGATCACATTTCTCAAGGATCACACTAATGCCCAGTTCACCAATGTCGCTGATATCTGTGCAGTTGATGTGCCAACTCGACAGTATCGGTTTGAGNTTGTGTACAACTTGCTGTCAATACGATTTAATCAAAACGCATTCGTGTTAAGACGTACACAGACGAACTAACGCCTATCCAGTCGGTTCAATCATTTGCATGCTGGTAAAGCAAACTGGTATGAGCGTGAGGTATGGGACATGTATGGAGTCTTCTTTGCAAATCACCCGGATCTGCGTCGTATTTTGACTGATTATGGTTTCGAGGGACATCCGTTTAGGAAAGACTTTcCACTTGTAGGCTATGTCGAGGTGCGCTACGACGACGAAGTTA…
ko00190	0	K03937	1	contig13090	1	cTGCAGACCATCAGCGTTGAAGGAAAGGATGATGTTTCGATGTTGTCGGGCGTACCaGAGGAGCAGCTGAAAACGCGTCATGTGAGAATATTTCTGCCGGCTAAGAATGCAATGCAGTCTGGAaCATTtAAGATAAATCGCTGGAAGCTAGAGTAtGACACGCGAGAACGTTGGGAAAat
ko00190	0	K03937	0	contig29996	1	GACACGCGAGAACGTTGGGtAAaaTCCACTGATGGGCTGGACATCAAGTGCTGATCCCTTGGCTTCGATGGAGATATCTTTCACCAACAAAGAAGATGCAGTTGCTTTCTGTGAGAAGAATGGTTGGGAATACCATGTTGAAGAGAAGCATGATCGCAAACTGAGACCAAAGTCTTATGGAGACAACTTCTCCTGGAACAAGAAAACGCGTCTATCTACGAAaTAATCATAATAACCAATGCCAGATACGCTTTTAAATGTGCATATAAACTTTAAGAACATTGTGCTGCAGAACTGTGAAGAg
ko00190	0	K03937	0	SMcontig_28414	1	TTCTGCCGGCTAAGAATGCAATGCAGTCTGGAACATTTAAGATAAATCGCTAGGAAAAGAAACTAAAAGAAAAGTAAAGCaGAAATGANACGCGAGAACGTTGGGAAAATCCACTGATGGGCTGGACATCAAGTGCTGATCCCTTGGCTTCGATGGAGATATCTTTCACCAACAAAGAAGATGCAGTTGCTTTCTGTGAGAAGAATGGTTGGGAATACCATGTTGAAGAGAAGCATGATCGCAAACTGAGACCAAAGTCTTATGGAGACAACTTCTCCTGGAACAAGAAAACGCGTCTATCTACGAAATAATaCATA
ko00190	0	K03938	1	contig30598	1	GATGaCTTCATCGAATGTGCTTATCgCATCAAAACGTTGAAACGCTACAAGTCGATGCAGGAAGAGCGTAAAAGTCAGGGCAAGGCTTTCGTTGAAGCTCCTCCTCCAGACAGCATTAGGGTTTGGAAGAAACAAATGTAAAACAAGGGCATGTTGAACTATGCTTCTTCTACATGAACTCTAGAGAACACAGAACACACTGACCAATGTGGGTAGAATTTTGATGTGTTGGTTTTGCTGGTGAAAAGGTCTTCGTGAAAaGTAGTAAGCTGAAAACAATTGCTGTGTGTTAGAGCATGCTACTTTAGCCCTTCAGAGGTTTTGTGAAATTTGTGAGATAAATGTGATAACTGGTTTGAATTTGTTtCATTTCAAAGTTtAAAATAGTAAGTAACATTA…
ko00190	0	K03938	0	EW1_F1P03_H07	1	ATAATTCGAATATATCTTCTTTATTTTGAGTTTTTGATTTGAAATGTATCCAACGTAATCAGATGCGATCCTACAATTAAGAGCATAGAGTTACATATACATACAGCTGATTAGCGAATACGATTTTCAGTTACTGTCGAACCTCTAATAGCAAGTATAAGCAATACCATAGCCATAGCTATAGTAATAGTAGCAGTAACTAGGGTTATTCGCGATTCTGCTGGCTGCCGTGCCGAGAACGCTACCAATAATGATGATGGCGATGACTCCGACGACGATTCCAGCGATGGAGACACCGTAGGATGCGTTCCTCATTCGGATGGCACCAGGAATATCACCAGCAGCAGCCGAACTCTGACCAACCATGGCCAGAATGAATGCGATCATTCCGAACAGCCA…
ko00190	0	K03939	1	contig30142	1	CCGTCGAGTCCGCTTCTTGGGTCCAAAGAAGCTGGTGAATGATCGTTTTGCAATTGATTTGATTCGTGAGGATCCTGTTGTCGTCTGCACTCGAAGGACTGTTGCAAGTGACAGTGGGGGTCCACTTGGCCACCCGAAGGTTTACATTAATCTGGATCCACCGGGAATCCACACTTGTGGATACAGCGGCCGCAAATTTGTGCTGAAGAAGTACTATGATGAAAAGACAATGGGgCCATCCATAACATATGAAGAATACCTCGAACAGACCGGTCATGAATCAGATGACACTGGTGgaGCTGGCCACTAATAACCCTTTGCg
ko00190	0	K03939	0	EB3O8BM02GNK3X	1	TCTTCTACCACGTGCCTGGCACCAGACAATACGGATCCGTATATTTTGGAAGAGGAGACAAAAACATCGACCTGCCATTCATGCTTTCTTAATTTCAAA
ko00190	0	K03939	0	EW1_F2P20_D05	1	AGGCGGCCTTACGGTGCGCAAGGTCGTCGTTTAGCTTTCGTATGTCTGTAAACAAATGGCGATTGGCGTTCGTTAGATCTAATGCGACCAGCACTTCACTTCAGTCCACTGATGATCATGCTACTCACACTGGCCAGAAGTTCGCTGTCGAGGATTACCGTCGAGTCCGCTTCTTGGGTCCAAAGAAGCTGGTGAATGATCGTTTTGCAATTGATTTGATTCGTGAGGATCCTGTTGTCGTCTGCACTCGAAGGACTGTTGCAAGTGACAGTGGGGGTCCACTTGGCCAC
ko00190	0	K03940	1	contig07843	1	AAaCTTTTCTCACTAACTGAaTTATTAACATtATtCcAAAAaGAAaTAAcTGATTtCAaCTTtCTAAACTGATCAAATATTCtATTTaGACAAATGaCTACCTtGTTTTgAaTtGTTattt
ko00190	0	K03940	0	contig25313	1	TTTTCATTCGTTTTATTTtCTTTTGCAGTTGCAGAACTGCATAGAGCAGGGCCTCAGCGGTCGGAGGACAACCTGGCACATAGACgTCGACTGGTATGATtCTATCACATCCCCGCACAACAGAGTAGGAATAGTGATAGTATCCTCCTCCATTAGCACAGCTGCCCATTGAAATGACCCAACGTGGCTCAGGCATCTGGTCGTAAATCTTTCTCAATGCTGGAGCCATTTTGTTGGTGACCGttACCAGCAACTATGATGCaGTCCGCCTGACGTGGACTGGCACGAAACACCACTCCAAAACGATCCATGTCATACCTTGGAGCGGCAAAATGCATCATTTCCACAGCACAGCAAGCCAGGCCAAAGGTCAATGGCCAGAGGGAACTCTTACGAGCC…
ko00190	0	K03940	0	EB3O8BM02GB5SR	1	CTGCAGAACTGCATAGAGCTTTTTTTTAGGGCCTCTAGCGGTTCGGAGGACAACCTGGCACATAGACGTCGACTGGTAATGA
ko00190	0	K03940	0	SMcontig_38162	1	TTCCATTCGTTTTATTTTCTTTTGCAGTTGCAGAACTGCATAGAGCAGGGCCTCAGCGGTCGGAGGACAACCTGGCACNTAGACNTCGACTGGTATGATNCTATCACATCCCCGCACAACAGAGTAGGAATAGTGATAGTATCCTCCTCCATTAGCACAGCTGCCCATTGAAATGACCCAACGTGGCTCAGGCATCTGGTCGTAAATCTTTCTCAATGCTGGAGCCATTTTGTTGGTGACCGTTACCAGCAACTATGATGCAGTCCGCCTGACGTGGACTGGCACGAAACACCACTaCCAAAACGATCCATGTCATACCTTGGAGCGGCAAAATGCATCATTTCCACAGCACAGCAAGCCAGGCCAAAGGTCAATGGCCAGAGGGAACTCTTACGAGNC…
ko00190	0	K03941	1	contig29534	1	TTTTTTTTTTTtttttttttttttttttACTTTAAACGTCTGTTTTtACCACAAGTCAACAAACTGTACGTGCAATAGGAAGTATCACAATCCACACGATTAGAGCACTCGATACTACCACTTGAAAAATCTAAAACAAAGCAAAGGAAACGCATCTTCAGATAAGTTCAATTCTATCGTAACTGATGTGCATCGGAGGCTGAGCACCAGCTGAGGTCTGATGTGAAGGTGTTtCCGAACGACACAAAAGGTCTCAATCTTCAGCTTTTACCTGTAAAGGTAATCTGCCTGAAGGTTGGCAGCAATCTCAGCTTCCCACTTATCTCCATTTTCCAGCAACTTTTCCTTATTGTAGAAGAGCTCCTCTCGAGTTTCTGTTGAATATTCAAAGTTCGGACC…
ko00190	0	K03941	0	SMcontig_58610	1	TTTTAGAAGACGCACATCCCAGCGCAGTTAGTAAAGCTCTTGACTACTTCAACAAGAAGCTAAAAGAGTTATAGTATGATGTATTTACGCATCATGCTTTAAACGTAGCCTACTGGACGCCCCTGGTTATTCCTATACAAGACTCGTTTGCTTATTTTGCTTAATAGTTGTAGAGCGACGGTATGAACGAATTAATGATTCTGTCCGAAAGAC
ko00190	0	K03942	1	contig14928	1	ACGTTGGGGTCTTTGGTTGTCCAACGACTGTGAACAATGTCGAAACTATtGCTGTGGCACCGACCATCTGTAGACGTGGTGGGGACTGGTTtGCTTCCTTTGGTCGACCTCGAAATACAGGAACCAAGCTGTTCAACATTTCTGGCCATGTGAATCATCCATGCACAGTTGAAGAAGAGAt
ko00190	0	K03942	0	contig29470	1	TACAAAaCGAAAGAAATTGTGCTGAAaGGtAGttGgtAAtGGATTCAGGGTGAAGTGAAGAAGTCGGGCCTtCGAGGTCGTGGGGGTGCCGGATTTCCTACTGGCATGAAATGGAGTTTCtAttGAACAAGCCAAaCGATGGAAGGCCACGATATTtGGTTGTGAATGCTGATGAAGGAGAACcGGgAACGTGCAAAGATCGAGAGATCCTGAGACACGATCCTCACAAGCTGATCGAAGGATGCCTGATAGCGtCCAGTTCGATGGGAGCCCAGGCAGCTTACATCTACGTTCGTGGAGAATTCTACAACGAAGCATCGAATTTGCAGATAGCCATTCGAGAGGCTTATGAAGCTGGTCTGATTGGTAAGAATGCCTGCGGTTCTGGGTATGATTTTG…
ko00190	0	K03942	0	contig30096	1	GATGATTTGGTTGCTAAGCAGACGGCTCTTGGAACAGCTGCACTAATTGTTATGAACAAGAGTGCCGACATCACTCGCTGCATCGCTAGATTGATTGAATTCTACAAGCATGAGAGCTGTGGCCAGTGTACTCCGTGTCGTGAAGGAGTTGGCTGGATGCACAAAGTGATGCAACGCTTCTCCGTTGGAAaGGGAAGCCCAGAGGAAATAAACATGTTGTTCGAAATCAGTAAGCAGATTGAAGGCCACACGATCTGTGCACTTGGAGACGGTGCTGCTTGGCCTGTCCAGGGGCTGATTCGCcACTTTCGACCAGAACTGGAAaGGAaGATGAAGGAGTACCAGGAGCAGAAaGCAAAGCAGCCGAAGAAGTCATCTGCcAGAACTTAGGACCCTTTA…
ko00190	0	K03942	0	EB3ZX6E01A5WBV	1	TAAATGAGAGGGAACACTTGAGTAGGCGTCTTGGAGGACCGCTAGTGTGACTACCTTCATCGTGGTGCTGGAGCCTACATCTGCGGAGAAGAAACGTC
ko00190	0	K03942	0	EB3ZX6E02JK9TG	1	CACTGGATTTCCGTCCCACGACCACCCCTTGAACTGCCACGCAGGTCCTTGAACAAAGACAGCAACAACACGATCCCAGTC
ko00190	0	K03942	0	SMcontig_23752	1	TGAAGCCTCCGTTTCNTGCTGACGTTGGGGTCTTTGGTTGTCCAACGACTGTGAACAATGTCGAAACTATTTTGTCTGTGGCACCGACCATCTGTAGACGTGGTGGGGACTGGTTTAGCTTCCTTTGGTCGACCTCGAAATACAGGAACCAAGCTGTTCAACATTTCTGGCCATGTGAATCATCCATGCACAGTTGAAGAAGAGATGTCAGTTCCACTGCGGGAGTTGATCGAAAGACATGCAGGGGTGTTATTGGTG
ko00190	0	K03943	1	contig01441	1	ATAACAAGAAGAGAGCTGAGGCTATCATTCAGAATTATCCAAAGGGCTTTGAAaTGGCCGCTGTTATGCCTGTTTTGGATCTTGCTCAAAGACAGCATGGATGGCTACCCATATCAGCCATGCATTATGTAGCCGACATGTTGAAAATGCCTAGAATGAGAGTGTACGAAGTTGCAACTTtCTACACCATGTACAAACGGGAGCCAGTTGGgAAaTACCACATCCAGTTGTGCACAACAACGCCTTGTATGCTGGGAGGAATTGGGTGTGGACCAATTCTGGAAGCACTAAAAAaGAAGTTAGACATTGAAGTTGGACACACAACGAAAGACAACATGTTTACGCTGAGTGAAGTAGAATGCTTAGGTGCCTGTGTTAATGCACCAATGCTCCAGGTTA…
ko00190	0	K03943	0	contig27101	1	AACGCTTTGCATCAGAGCCTGCAGGTGGCTTGACCTCGCTAACAACGCCACCATATGGTCCTGGGTTCAAGGTTCGAAGCGATCTGTAAACAGCAAAGACTTATTACAGATTTCAAATAAAGAAACATTAGAACAATTAAAGA
ko00190	0	K03943	0	EW1_F1P01_B01	1	GATTCTAGGCATTTTCAACATGTCGGCTACATAATGCATGGCTGATATGGGTAGCCATCCATGCTGTCTTTGAGCAAGATCCAAAACAGGCATAACAGCGGCCATTTCAAAGCCCTTTGGATAATTCTGAATGATAGCCTCAGCTCTCTTCTTGTTATCCGGGCTGAATTCAAAGGAGACATCCGGATTGTTTTCTGGAGTATCTCGATGCACAAACAATGAGTCACTGAGGGCTGTTGACGTTGCATTAAGTAAACGACTGTGACTTCTCTGTGGCATGGAAGATAAACCAAAACGTGCAGAAGAAGAAAGCAAACAAAACAATTTAGACATTTTGGAAAATGTGAAATTTATCCACGAACGTATCTTC
ko00190	0	K03943	0	EW1_F1P05_C04	1	CCAGCGCCGGTGACTCTCGTTCACTACCGACATAAGCAGTCGATTGGTCTGGGGGCCGCTCAGATTGTGATTGGGAGTCTGTGCATCATCTTGAACGTCGTTGATATGGTAGTTGGAGACTTTTATGGATATGGAGTCGTTGGCCACGGCATCTGGTGCGGAGCACTGTTCATCGTTACAGGTTCGTTTGGAGTTTCTGCTGGACAAACCAAGACCAAGTGCAAGGTTGTGGCTTACATGGTGTTGTGCATCATATCGGCATCTTTTACTTCTGCGCTGGTGATATGTGGCATTATGGCAGCTGTTCGCTTTGGACCGTATTCCGCCTATTGCCAGCACGGTATCAACTCCTCGT
ko00190	0	K03943	0	SMcontig_47770	1	GTTTGTACGTGGTGTAGAAAGTTGCAACTTCGTACACTCTCATCTAGGCATTTCAACATGTCGGCTACATAATGCATGGCTGATATGGGTAGCCATCCTTAAACAGATTACATAATCGTCATTAAAACATACTTCAGGTTT
ko00190	0	K03944	1	contig17605	1	CTGGAGTCGAAATTTTGTCATCGCATTGTCTGTGTCGTAATAGGAGAAGGTGTTGTGCTCGTAGTACTCAGGAACATTATACTTCGTAGGGTCTGCCcTG
ko00190	0	K03946	1	contig24483	1	AATACAGTACAATCGATTTAATATCCATACActtACAGTATTAGAACATTTtATTGGTGTATTCAATTCTCACACACACCAGCCATGTAGGTTTGTTTTGCTTCATCTATCACAACTCAATTTAGCAATGCAACTACATTTAATTAACTATATCTTGTATCGCTCAAAGTTTTCTTTTGACATCTAAACAGTTTTCTGCGAAACGGACTGAAGAGCATCAAGAACCTGTTGGCTCGTgAAGTTGTCTAGCGGCACACTGGTTTCACGACCATAGGCATATCGTGCCCATAGTTTCGGTTTAACGCCACTGCATTCCCGAATTAGTATCGGtAACGAAGGATTGTTCTGCTtCAGGCTTACATAGCTGTTCTCAATGAAATCTCGAACGCCTTTACTGGC…
ko00190	0	K03946	0	SMcontig_15707	1	TGCCCTGACTATCCAACAGCCTCAGTCTTTCAGCCATCTTGATCAGTTTCTCCGAGGCACTTTCTTCAGCCACTTGAAANCGGAAATTTTCATAGTCGGGAAATTCCGTGACGTTAAGNCGTGTGTCTTTGTTCGTGAATGGCGTCCAGATGCCCTGAATGCTTGGCGTATCAGTGTaGCCACATCTTCTTCAGTCTAACGATTTCCACTCCGGACCGTGTCCGCAGATGACCGACCCATTGGCACAGCTCC
ko00190	0	K03946	0	SMcontig_8128	1	AATCGTCTGTAGGTAGTTCtGTAGTTNGTNTTATTTGCAATGGCGGCNGGTCGAACTGTGTTGAAGTTGGGAGGAAATCTGAAGGAGATTCGTATTCATCTTTGTCAGAAATCTCCGGCCAGTAAAGGCGTTCGAGATTTCATTGAGAACAGCTATGTAAGCCTGAAGCAGAACAATCCTTCGTTTCCGATACTAATTCGGGAATGCAGTGGCGTTAAACCGAAACTATGGGCACGATATGCCTATGGTCGTGAAACCAGTGTGCCGCTAGACAACTTNACGAGCCAACAGGTTCTTGATGCTCTTCAGTCCGTTTCGCAGAAAACNGTTTAGATGTCAAAAGAAAACTTTGAGCGATACAAGATATAGTTAATTAAATGTAGTTGCATTGCTANATTG…
ko00190	0	K03949	1	contig30668	1	ATTtACTtCTTATTTCTGaCATTAGaagCTAAAATgtAaCcATATCAACTTTATTGAaTCAATTACAAACCgaCTACAAGATATCCAAGTGTCACTGAAaGTTGCTAAAGTTTGAAAAGCCACAACTGTATTCAATCTAGATCGGCCATTTCCATTGGTTTGGAGGTGCTTCCTTAACCAAAGGCTCCcATGACCTCCACTCAATCATCCTACGAGCCAAATTCAGCTCACGCTCTGCCTGTAGAATAAGTTCTTCTACTTGACCACCGTTGATCTTTGCTTCCAGTTTCTCCACATTTGGTTCAGACTTTACCACCGTTAGACGATCTTGAACAAGCGCCTGTGTATGTTTGCGATAGACTGCACTTTCTGGCATTTTCTGAATAACTCGAAGTATTT…
ko00190	0	K03950	1	contig28506	1	tCTGCTGCAGATTATTCATGTCCATCATAGAATTTTGATAGGAaGTCCGTTGGTCTTTCAACCCAGGTGTCTTTAAACCATCGCATAATGTGTGTCTTCTGCTTCCACATGTTCACAGTTTCTACAAGTTCCATCTGACCCTTGATCACAAGAAGGTCAATAGCTCGAACATCGGTCACATATTTATtCTTGACAAaCATCTCACGCAGTTTCTCCCGTCCATCTTTCACAGAAATTGCAATGTCATATTTCAAAACGATATAAGgaa
ko00190	0	K03950	0	EB3ZX6E02GQ9SX	1	ACAAATTCTCCTCGTGCGATCAGCATCTGTATCGTCTCCGTGTCTGAGACATCGCGGTTCTTTAAAAATGCGGATTTCGTTCTTCCACGAAAGTATTCGT
ko00190	0	K03951	1	contig19845	1	cGCCACCCCcTGCTTTGCCTCATGGACcTtCACACTTATTGTCAGCAAATtCATATCAGGCGAGAGATGGAagaCGACTGTGTGAGGCGCCAAGGCTGGCCTATGATCCTAAag
ko00190	0	K03951	0	SMcontig_53780	1	GTTCCAATTTGCTTTGCTCAAATCAAATGAAAACTTCTATGGCTTTTTGTAAAGATCTGCACCAGTCTGCCAGTCGTATCCAAATCCAGGCAATGGTGTCTTCAGTCCAGTTGGCTTCACCGCTTGTTGTTCACCAGTCTGTGGCGTGGCTGTTCCTGAAGGAAGTGCTTTAGGATCATAGGCCAGCCTTGGCGCCT
ko00190	0	K03952	1	contig18562	1	ttGAGAAaTGtCCATTGTtCATCAGTTATTGACACCATTTATCCCCcAATATTTTGGTTTCCCCcAATATTTTtAATAAGTTGTTGCCAGTGCTCATAATACACTGtccGTGTTtGGAAATGAaGAatcaaatcaactgacggcataggaaaaGATTGTTGAGGTATGACACTCGTATTATTTCTTGGCAGCACCCGAGTAGAAGAAACACTGCAGAAATGTTTTTACTTTTAGAACAACATCAGTCATTGAGAAGCAATTTAGCCACAGCGACTTACAAACATTACAACAGACAAAAAAaCTTTTCATCACCAACCATCAACTAACAATAAAAAAaaCATCTAAACTAAACGTCTGTTCCGTATCGGAGGACTTTGTTGCCCTGTTCATTACTccGAC…
ko00190	0	K03952	0	contig26146	1	TGCTCAaCCGTTTAATCACATCATTGCAACTGACACAAGATATGAAGCTATCTGTAAAGCTTTATTTCCTTACAAGTTGCTAGTTTTGTTTGACTGTGGTGATCACAACTCAGTCAATCTCAGCGCAGGAAAACCAATCGCTAAATAaCTAAAAGTTTTTTGACGAGCTGAATCTAAGGTTCAaGACTTTCAAGCTTCAGTTCATGAAGCGTGTtCCAAaTTTaGTAGACTCTGGAGCTGGcTGTCtcggatCGTACTTTGGGTTCtCCGGAAGTGGCTCCGGGAGCTTGATGTCGGTCTGTGGCTTTGGCCGATTCGTGTGATGAACTCTGACCTTAGAGAAGTGACCCAGACCTGGCCGTTCTTGTCCAAGACTTTCGAATATGCACTTGTCAAATG…
ko00190	0	K03952	0	EW2_R1P02_D08	1	CAAGAACGGCCAGGTCTGGGTCACTTCTCTAAGGTCAGAGTTCATCACACGAATCGGCCAAAGCCACAGACCGACATCAAGCTCCCGGAGCCACTTCCGGAGAACCCAAAGT
ko00190	0	K03953	1	contig03061	1	tCAAATGGCAAAAaTAGAACTTGGCCAAGTTCTCCACCAAGCTTCAAATCCTTCATAAAATATGGATCTCCACGATACGGGCAAATCACTTGAGAGCCAATCTTTCCTAGTCGGTTGACAACATAGCGTCCAAGGAATCCCGacGCACCAAAAACTGTGGCCACAATTCCACTGAAAGAACCACGTCCtCCCTTTCCACGTTTGTACGCTGTCAAATTATCCCGTTGGTCCTTCACGACa
ko00190	0	K03953	0	contig25768	1	ttGGAAACAGCTATGACAGTgTTGGGCCGAATAACTATCTTCTGTCGGACCTGGTCGACTACTTCTACCGTTGTATGAGATGGAGTAACTTCCGAAGAACTTATGTCACCCCTCTGTTCAAATTGAAAGTTATGTACATGTCATATGCACCATCCACTCCtaTCCTGACGCTTGACAAGCTCGACAGGGAACATGTGAGCGACATCTTGCGTGATTATGATACGCTAGAAGACCTTGGTGTGAAACTGACGAGGATCGAGGATAGAGCTCAGTACGAACTGAAGCAATATAGACAGCACCGCTATTACGAAGAAAACGTTGGAGAGTTTGCTGATCCGGAGCCACCCCCAGTGCTCTCGTAAAACCCATATGGTACCCCTTGGGATGTAATCTGCAAGA…
ko00190	0	K03953	0	SMcontig_5884	1	CATCATCGCATATAATAATTATCAGAGTCCAAATGACATACAGCCTATAGCTCATAAATAAtTTACATAAAACATACACCAAAATGCCACCATTTCTAAAANAGACAAGGCTAAGTCAATCAAGGTAACCACAAACTGCACGGCAGAAGCTGGAAACTAAACCACAAAAAACGTANGCCcTAGAAAAATTATCNGTTGGTTGATTTCTTACTAAATAAGTTACATTGCTTAGAAGACATTCTCTGAAAATTACGTCGACATTAATACGGGCAAAAT
ko00190	0	K03954	1	contig01822	1	cTTAGTaCAGGCcAAGGAGTTGTTTTGGTGCGGTCCGTATATTCTGATTCTGTGTTTGTTGACGCCTGCCGACGttCCTGAACTGGCTGACACCGAACTTTGTGAAGTACTACTATGAACTGCGTGACAACAGCATCTGTGAGCTTTGGAGGCCACACCTCACAGTCTTTCTCGACGCTCCAATTGAAGTTCTACGTCAGAGGATCAACAAGAGAAATGACCCAAGGGAAGTGAACAGCAAGGTACTGTCTGA
ko00190	0	K03954	0	contig20458	1	tGTAGGCAGCTGCTGTAGCACAGGTATCGAAATACATCTTGCACCAGTGAAaGCCAATGATATAGTGTAGCGGCAATTGCACAGATCCATCTGTTCAACACAAAGCCTGCAAGCGCGTTTGAAGAAAGAAGAAGATAAaGAAGTAGACGTGAaGCGTTTgg
ko00190	0	K03954	0	contig26178	1	CGTAGGAcTGAGCACTGGGtGGCAGCAACTCATCCAGCTGACGCATGTCAAATCCATACTCTAGGCGTATATAACAATCACGATCTGTGGGTTGTGGAAaGAACTTCATGTCGAAaTCGGCGGCCAACTtCCTAGCAAACTCCGTCTTACCAACTCCGATGTTACCCTCTACAACAATAACTTTGCTGTTTTCGTTGAGCCTTGGAATCGTCTTGTCGTAAAAGCTTTCAAGGAGACCATACTCTTTCTTTTCATAGGGGAAGGGTTTGGAATACGGATATTTtCCTCCGTATGTAGCTTTTAGTGTGGCAACTTGAATGGCATTtCCAGACCCGTACACTATCAGACGAGGGCACTCAACgg
ko00190	0	K03955	1	contig05480	1	ACACACACTGAGCTTAAAAAATCGTTACGATCCGGTATTAAGAAATCCTTGACAAGAAACAAATCCCGTTATTCGCGAACATCTTCCTTGTCCGCTATGTATTTtACGATGTCAGCCGGTCGCATCAGCtttt
ko00190	0	K03955	0	contig08978	1	ATTGGGCAGTGAACAAAAGAAACTAAGAAATAACAGATacTTGAAaTGCACAcAGACAAAACTGCCACTCCCATGAGCATTtACATACAGTCAGAAATAAAATCAgaCtACcTACCgg
ko00190	0	K03955	0	contig27604	1	ttACTGGgACcGGAAaTCACCATCTGATGAACAGGACCCAAGGCTCCCGAAGTTTTTGCGCATTAAATTACTCTCAACCGGCTGTTCTCCCTGTACAGAGGGGAGTTCGATTCTACAGCCACGTTCCTCTGACATTGGACATGGTTCGAGAAAGAGTGCTGCTTGTTTTACGTCTCTATGACAAGATCAaCCCTGAAAAGCTGACGCTGGAATCGCACTTCACAAACGACCTTGGACTTGACAGCCTGGATCATGTTGAGGTCATAATGGCTATGGAAGATGAGTTTGGGTTTGAGATACCTGATTCAGATGCAGAGCGGCTTCAACATCCAGCGGACATTGTCCAATACATTGCTGATAAAGAAGATCTCTACGAATAAATTACCTTAGTTCATGAAC…
ko00190	0	K03956	1	EW1_F2P13_G06	1	ACGTAAAGTCCACTGTAACTGCAGAATATGGCTCATATTACGCAGACCAAGATTAAGGTCTGAGTCGTTATTGGATGTAGGTTATGGGTTTAGTTCTAATAATTCAATCTACCGATCACTGCGAGAGGCGTAAACGCTTGCATGATTAGTAAAGTCCACGGTAATTGCAGAATTTCCCGAAAACAAATAGATCGAATGGCTCAATTTACGCAGGTCAAGACTAAGGCCGGAGTCTTTATTGGATGTAGATCGGGGTTTTAGCTCTAATCCAACCTACCAAACACAGCGAGAGGCGTTATTACTGGCTGTGATAGGTAAAAATCCATATGCACTGTTCATGCAGAATTTTCCGGAATTTGACGGATTTTAGATAGGCCCTACTCAGTTATTGTGGGTTTA…
ko00190	0	K03956	0	EW1_F2P20_F04	1	GAGAGCGATACAAGGGTCTCAGACGGTCAATCTCTTCTACAATGCCGAGCGAAAGACTCGGGTGACGGCCAAACTGGGACCTGGAAAAGGCATGCTTAGTAAGCTGACGGTCATCGAATCGGTGGCTGTGTCGGTGGGAGGTGACGAAGACAAACTCATCTTCAGCGAAGGCGCAATACAGACTGCCGGTGTCGCGCCTAAATATAACACCATTCGTGCTTCAAATCCAGTGATCATTAAACTAACTAATGAGATCATACTGACATATGACTAC
ko00190	0	K03958	1	contig05176	1	aaTGATCTACATGTGAAGATCGtGCCACACGCGCTGCAaGATCCACCTATGTAATTGAGAACTGCTAAATAAGGATTGAaTGTTGttt
ko00190	0	K03958	0	contig27084	1	tCGCACTGTCAAGACTGATATtCCAAAGGGCAATATCATCAAAGCCGAAGTCATCATGAcTTTtATGTGGTACTGGATTTTGTTCCATCTGTGGTACGACaTAGGCCATGTTACGGGTCACTTCGAGTATCCAGACCCATCCAAGTGGACGGACAAGGAATTGGGAATTCCACCACTTGACGAGGATTGAaCGACcAGAGTGTAATtAAAaCgaGTttAAgATTAGCTGCAaGGAGTTGAAGGACAAGAGTtGAATTAGAAGAGGAGTAACATACAAATGAAaCTaGAAATTTGTGTTGTTTGACTTACTAGTATAATTATACCTTAGa
ko00190	0	K03958	0	SMcontig_1987	1	ATGGCCCAGCAGTGTGAAGGAGGCATACAAGAGCTTCTTGATATCATCTTCAGCTTCTTGGCTAGGAAAACAGACTTTTATTTTGGTGGCGGTAAAGGTGCTGCAGAGAAGTTTGATCCTTGATATGTTCCGTGCTTACGAAAAGAAGGCTTTGGATCGTGCAGCGAAGGAGAAGGAAGAGAGAGAAGAGGAGGAACGGAAAAGAAAGGAGAGGCAAGCTAAGAGAGAGGCAGAAGAGAAGGAACAACAGCAGAAGATGGATGCTGAACCAAAGATCAAAGAATTGACTGATGAGGAAGCAGAGAATCTACAGAAGGAGATTGATGAAAAGAAACAAGTTAAGTCAACAGAGGAGGTTAAAGAAGATGACAAGGAAAAGAAAAAAGATGACAAGGAAaA…
ko00190	0	K03959	1	contig08361	1	ttGCGtCCGAAaCCTGGCCAGTACTTGTATCTCCAGACCTCATTTCTGAGCCAAGGATCTCGCAaGCCTTTATCCGCAAGCGaTTGCcGAGTCCATT
ko00190	0	K03959	0	contig25805	1	ATGATGATGCTTGGATTTCGAAATTCCAAATGCTTGATCAATGGCGACTGTGACTACCATGGCCGCTAACGCATACTTGAATCCACGAAAGaCGTTGGTCaTAGCATTGCGTCCGAAACCTGGCCAgTa
ko00190	0	K03959	0	SMcontig_55108	1	AAAATAATGGAACTCGTTGTNAAAGTGTTAAGTGCCTTTTCTGACAGACTTGTGAAGAAAGATCAGAAACAAGAATAAACAATCTTTATTCTGATTCAAAACCCAAGTTCGAAACCAAGATCACAATTACTGCATTGCATCTGTTCCTTTATACTACCaAAAATGTAAAGATGTAGTTTCAATATCTGAAATCTTCACACGCTGCTGCTATCTAAACACTCTGTTGCTATCCAAATTGTTCCCAAACAGCCTCACAGTTGTGATTCAAACGAGTGCGTCATCTAATGATGTTCTCCATGGTGATCCTCATGATGTCCTGCATGATGATGCTTGGATTTCGAAATTCCAAATGCNTGATCAATGGCGACTGTGACTACCATGGCCGCTAACGCATACTTG…
ko00190	0	K03960	1	contig13712	1	tGTGACCCAGGAGGAATTGCGAGCTATTCAAGAGAGGGGgAAAaTGAGAGCGGCTCTTAGAAaCGAGTTtCAAAAGAAAGTGACAAATCCGTATCGTGGAGTCGGCGGATATGTTTTTGATCCAGCTGTTCAGCGGTTTCTGTCGATGAGGGCCAATCACTGGGAGCAGTTCAAGCCATCTCCGAAGAATGCTGCGTTTGCGTTCTTCTCGACATTTGTTCCGATCGTTTTGTTCTGGTGGTTGTTCGAGAGAGACACGAGAGAGCGCGATCGAAAATGCAGACGAGGAGAGATTGCCTACAAGGACAGAAGCTGGAAGTTTATCTAAGAACTGTTGTCTACGTTTCGTgggTGgATGTGTGGCTGAGCAACAGCAGAGTTTATTAAAGACGTAGAATG…
ko00190	0	K03961	1	contig20714	1	GACTACGAACcGAAGCACTGGGAATACTAcAagcATCCCATTTCGCGCTTCATTTCTCGCTATCTCATTGAGTCACCGGAGCAAATCTATGAAAGACATCTTCATTTCGTCGCCCTCGAAATGGAAAaGATtCAGATGAGaaaaCTCGAGTCTAAGGTGAAACATCTGATCGGTTCCCcAACCAACAGATACGACTCCAAGAAaTGGTATTACACGCCGGtCTATGAGAAGGCTGTCGAAACTTCACGCGAGGCAGCGGAGt
ko00190	0	K03961	0	SMcontig_13569	1	ATAATGCCCAGAAGAACGTAGAAANGCAAATGATCCTTCCACTTCCGCCATTCAAAGCNCGTCGGGACCATCTCAATCGTTCTCTTGTGGCTTCCCATCTGGCGCACGGGACCTCGGGCTAACCTTGGCAGGCTCGGCCGAATCTGCCTAGTAAACCAAGG
ko00190	0	K03962	1	contig18741	1	CAGTGGTTGAAaGATCAGGAaTtGTCttCCCAAAGAACCCAgCTTGTCCCTGAACTCTATCCAAAGAATCCTATCAGAAGACTTCTGGCTGCTCCGTGGGACTTCACTTTCAGGCTGCTGAAGCCACTAGTAGGCGAGAACGCAGCAATATCTGGACGATTTTATGCTCCGAAAGTTGTCGTATCAGCATTGGTACTGTGGTCAATTTACTACCACTTGAAGTACAATCAAAACCGATGGACTGATAAACa
ko00190	0	K03962	0	SMcontig_58894	1	AAGAAGTATCCCTCCAGAGAACTTTTTGCACTTCAGAGAGATTCTACTGGACCTATTGGGTGAAGACCTGGaAACACATTTTGACCAAGATGCCTGGGAACACTGCATCGACCACATCACCGCTGGTATCAAATAAACGTCTGTGGTTtCACTCAGCGCCGCTTCAGCAACAANAACTTGCCAGAAGATAACAACGCAAATTCTACAGACTTCCATAC
ko00190	0	K03963	1	contig17556	1	cGGGGGAGAGGGACGGTCCgAAGTTCGAGGGgTTTGTTGAAGGGCAAAaTGGGCGTCGTTTATTCGGCGTACATTTCATCTCCAGACACGACGCCTAATTtCAAAGAGGAtCCGACTTTtGATCCTCTATATGGCTTtGAAAATGGACgC
ko00190	0	K03963	0	contig30615	1	tCGTgTGGgtCAGCAactACATGACTATGaTTAACAACTAAAaTGTAAGTTTAAGACCCAGAAAAATCATAGCTGCTCTtCCACACCAGAGCAATAAAACTTAACGAAATGCCACACACGATCGATATTCACCCACTTTtCAAGGTGCAAGATTTtATTTtCACCTTCTGCCACAACGCTTATCAGCACAGAGATTACACAGTTCTAATTGTTCAGTTGACGAAAGGAAaGTTTtAATCGCCCAGAATTTCGCTTTGACCCGACAATTGCTTCTTCTTCTTTGCTCGTTCTAGTAGGCGCCTCTCACGCTCAAATTCCTTCATCCGAAGAACCCAATCTTCATATTGACATTGATCCCATGCATGCTTCTCAGGTTTACAACCAGCAACCCACGGGAAT…
ko00190	0	K03963	0	SMcontig_5791	1	CAGCCAATCCACATAAAACATCTCCTAACACCTGACAGATGCCAGATCTGTAAAACATTGNCATTGATTTCGTCAGATGTAATCACAGAATTGGCAATTGTTTTGTTCtCGTTTATTATCAGGTGGATATTGTANGACTCAGAACATCAAGGATGAGCaAAAAAAGTAAACTATTATCAGAGAGCAGTGTGTGAAAAAGGGTAAAACGACGTTCGCTTGGCTAGTTTTTGAAGCTGTCATTACTTCATCATATTTCGAAATGATTC
ko00190	0	K03964	1	contig28742	1	CtttttccGtACTGAAGgAAAGGATGCGTATGAGAGCTGGGACATGCCAGAAATCAAGAGGAACTTCGGAGAACCTCTTCACGTAGATGCTGATGCAATGACAGAGGATAGGTGGAGCCCAGACATCAGAATGCGCTTCAGCTTtGGAAAGATGTTAACGTGGTTTGGAGTTGTCGTGGGAACAATAaCTCTTGTCTACATCCTGACGCTGCCCTACCCCCACTTCCAACCAGCGATGCCAAAGCAGTTCGCAAAAGATGGCGTAAAGCACTACACATTTGAACCTTGTGa
ko00190	0	K03965	1	contig01957	1	tCAACCGAAAAGATGAAaCATTCAGttCACAAAtACAACCAAACACTTtACGaTTtCTCCGCCGCTtCTACAGACATCCTGAAAaCGaGAtATAGaTCAgTAgg
ko00190	0	K03965	0	contig02483	1	aaaCGAAGGTTATCTCTCAcgCGGCAAaGaGTTAAGAGCCTGTACAAAGAGGCCTTGCGACAACTCCaaGtaCATACTACTACTTTAGACACTTGTACCGCTACCATGCGGtCCTCCTGCGAGCACGTTTCgaTGAGAACAAGGaTGaGCTAGACtATGgTTAaGgCAAaGCAGCTTCTGgCAAaTGGCGAGGAaGAaCTCTTTCtCAATCGACATCCTCAGCCGTTCAAATTTCCGAACTCGCCTGGTGGTGTtGCTTATGGAAGAAATCCACTTTTCCCAGACTCAGCCCTCGACATGTGGCATCCACTGGAGCGCGCCCAGTACCCAgaataccttGCCAGGCGtGAACAGCGCAAg
ko00190	0	K03965	0	EW1_F1P07_C02	1	TGCGGTCCTCCTGCGAGCACGTTTCGATGAGAACAAGGATGAGCTAGACATGGTTAAGGCAAAGCAGCTTCTGGCAAATGGCGAGGAAGAACTCTTTCTCAATCGACATCCTCAGCCGTTCAAATTTCCGAACTCGCCTGGTGGTGTTGCTTATGGAAGAAATCCACTTTTCCCAGACTCAGCCCTCGACATGTGGCATCCACTGGAGCGCGCCCAGT
ko00190	0	K03966	1	contig05574	1	aCTaTCATGGCCATGACGCTGGCAAaTACTGTCAGAAAGTGACGGATGACTATTTACAATCGGAGGCAAATTGGTTTGCCAAGTACGGAGACCTTGGAGGAAAGgTAGATGTGCGAAaTACGTaCATGaa
ko00190	0	K03966	0	contig17290	1	AAaCAGAaGCACcGGCTGCTCTGGGaGaGaCGTCaCGGCCCGGtCGGAACtGGCATGAAGACCAGAAAGCTCAGCGACACCGATCACTAGTCCATCa
ko00190	0	K03968	1	contig07091	1	AGACGTCCACtAAAAAATGAGATTTTtGACCCTCCCCTGtACACATGAGCcAGACTTCCcTCCCCcTTtGTGGaTGTCCACATGCTGTCGACATGAAATACa
ko00190	0	K03968	0	contig09483	1	tGCTTTCGCGTCTCTATATCTACCCACTCTATGCAGCAGGTGGCTATGGGATTGGTCACCTCCTCCACAAGTGGAACCACAAaCGTGTAGCAGAACGAGATTTGGCAATCTGGGACTACGTCCAACGgCACCCAGAAGACTTCCCAGAATTATCTCCAAAGAAGTTCAAGAATGTCCTGGAGGAGTGGCATCCTATAAGATAGATGaCcTGgAGATCAGaGAAaCTGgaTTTtGTCgg
ko00190	0	K11351	1	contig30837	1	aaaCATAAATAATAGAAAaCTAGCACAATTATTtCAGTATTATTTTACTTCTACAGAGACATCTAAAAACTTCCCAGATTCACAATCAGAATAACGCCCACGATTGTCATCTTTtATGTCAGCTATGCTATGCTCAGAGAGAATCTGGAAAACTTTAAATTCACCACCAAAaCAATTACTTTAGATGACTATGTCAAAGTCACCAAGCTCTTCCTCCGAAGGAAGTTCAACTTTACTAGGATCGATCAGATTAGCATCAATGAGTGGTAGTCCTTCCCTTTCACGACGCGCTAGCTCCAGATATGCCTCACGCTGGGCCCAAGCATGATCTTtGAAaTCAGGGAAGTAGGCAAAGAAAAaCGTTCCACCACAGAATACTACTGTGATGACCGCAAACAT…
ko00190	0	K11352	1	contig30528	1	CggACTGTTATGTGaGATGCgttATCATCTGTGTTGCGACCTTGGCTGTAGATGACTTTAAGTGTAGTATTTTGAGACAAAATGTCAAAATACGTCGAGAAaGTCAGtCATTtGCGgAAAGcTaaTTAAaCAAAaTAaTgtacttcgggCTCTTtCTtGCAGCTTTtCAGAACggATGAACTGAAgTGGGgAACACAtGTTGGAACAGATAAATATGGCAACAAGTACTACCAGAACAAGATGTACTTtCTAGGTCGCAGTCGTTGGGTGTACTACGCAGATGATAAGTATGGCTGGGATTATGATGGAAGCCAGGTTCCTGCTGAATGGCATCGTTGGCTACACTACATAGGTGACGAGCCACCGACGAAAGAGAACACCGTCCACTACAAGTGGATG…
ko00190	0	K11352	0	SMcontig_23455	1	GCGATAAAGGACGGNCTNCTGNGTCAGGTATTATGGTTGTCNACCGTAACTGCAGTCTTGATTCAGTTCCAACAGATTTCTGTGGCGATGCTACCGTATCAGGATTCAAGATTAGAGCCTGCGTCTGCAAAACCAATTACTGCAACGACGGTCAACTGGTCAAACCATCCATATACAGTGTCTTCATTGGTGTAGCGATGGNCACAGTGACTGTAATCGTTTGGAAGAGNCAGATCTAACGATTCATAATTTAGGCTACGCCTNATAATCAACTAAGCATAAATGGCTTTCTAAGCATAATTATTTACTATGATTATTTGAACTC
ko00190	0	K11352	0	SMcontig_53560	1	CTTGAAGCTAAACCTTAAAAAGCCAAAGCTTTTACTGAACTATAACTAGGTTGCACAACAATGCATGGTCARAAGCCAAATTAAATTACACCATGTTCCTGACTGCAGTACACCAGAATTCGATTTAGAATTATGCATAACATCGAAAGGAGAAGCCAGTAGGTTCAGAGTCCACGGGTCTTGTCTTTATATGTACCGGTTGTTTCCTCTGTCACTTTTTGTCGCCTGGTGTAATCTCATATTCAGAATATACAGGAAACTTCTGCTTCTTCTGCGGCTGCTGTAATAATTCTTCTTTGtTTTCATTGTCTTCAGTCATGTGCTGTTTCACTATTtCCGATGCTCGCATCTGTGTTCTCGCAGTGTAAGCTTCATTTCTTCCAATTTCTTCCTCTGTTG…
ko00190	0	K11726	1	SMcontig_8677	1	GCTGCAACGACGTAACAATCATTGGTTNAATTTACACCACACTTGAAANGTCCAACAATGTCAACCAAAGCAAAGACCNGTCGCACTATGCTGCATTTTCAGCTTTGAGGGAAcATTGGTTCCAGTCTGTGATACAGaAAACAGTCAATGTTATCAGCGGCAAAGTCTGTTCTTTCAATTTCGCGAAATATTGCAGATACGTTTCGCATGTTCCCAAATTCTTCTTTCTGCTCAGCTATCAGACGTAATGCCACGTGTCAACTTCAGGAGGAATTGGTTCGGGACATCCTCTTGGAGCAGCCAGATCCACGAACGTTTTTGCCTGATCCTGGCTGATGTAACCGGGAGTTCCACAAATCGTCGTATTGGCACACGAAATGGAACCAACGTTTGACTGTT…
ko00230	1	K00106	1	contig10608	1	TTATGCGTATCCTGGACTGATTTACAACTGGGAAAaGAACACTGGACATTtCTTTGCCTACTTCTCTATGGGTGCAGCATGCTCTGAAGTCGAGATAGACTGCCTCACAGGAGATCACGTGGTGAtGCGAACGgacATCGTAATGGa
ko00230	0	K00106	0	contig16714	1	aGCGTTTACCCAGGGTtATGGTCTCTTCATCCTAGAAGAACAAAAGTATTCGCCCTCTGGTTATCTGTACAATCGAGGTCCGGGTGCATACAAGATACCAAGTTTTtCGAACAtt
ko00230	0	K00106	0	contig23882	1	ggAATATATGGCCATCGGGTTTCCcACATCTTTGAGAAGAGtAGtACATTCATCTGAAGCGGAATCGAACTGGCTGTAGGCATGTGATATTTTCCAGCACCAATCGTTTGCAGATGACCATCAGGACCATAGCGGTGCTCCTCCaaGAGCATACAACCCaTTCCCATTACAAAGGCCCcTTCGATCTGGCCAaCATCAATGGCTGGATTCAAACTTTTTCCAaCaTCCATAACAATATCAACATTTGAAaTAGTGTAGCTg
ko00230	0	K00106	0	EW1_F1P01_C11	1	GATGCTCTGAAGTCGAGATAGACTGCCTCACAGGAGATCACATGGTGATGCGAACGGACATCGTAATGGATGTTGGAAAGAGCTTAAACCCAGCCATTGACATTGGACAGATTGAAGGAGCGTTTACCCAGGGTTATGGTCTCTTCATCCTAGAAGAACAAAAGTATTCGCCCTCTGGTTATCTGT
ko00230	0	K00106	0	SMcontig_19095	1	AAAACTTGTAAAGTAATTCTGTAACTCTAATCAATCTCTTACAAACTGAGTTATAGTCAATCTGAACGTTAAACTGAAAGAGAGTAGGGTTAGGGTGTGAGCCCCTAATGTGAAATCATTGGCGACATGTCAC
ko00230	0	K00364	1	SMcontig_54416	1	CCCTGGACGAACTTCACTTTTACGGATCTTGAATGTCATTACTCTGGCAAGAAGCACTTAAAAATGTTaACGAGACGTGCTGTATATATGTTAGAGTTAACTGTTGAGATAGATAACTGTTTTTTTTTTTGTTTTTTTTTTTTTAGGTTTTTTTTTATTTTTTTTTAGtTTAGTTTACATTAGACCAACTACGGTCTCGTGCAATTTGACATCTTAACAACGACCTGCATTTT
ko00230	0	K00759	1	EB3O8BM01EHI14	1	CTTCCTCAGAGGCACAAATGGAATGTTCAGCTGCAGTGCAATCGAAACACCAAAGATGAAACCACGTGAGTCAAGGGCA
ko00230	0	K00759	0	SMcontig_16696	1	TTATTAGCATCGGCCATTCTCCATCTTGAAATCTGCGTTGCTGCTGGCtTTGCATACCGTGATAAGGAtTTTGGaCCGCTCCTcACAGGAAAATTTTAAAAGTCCATCCTGCCAATAATCGTTGTAGGTAAA
ko00230	0	K00760	1	SMcontig_54768	1	AAATCAATAAAGCATCAGCTGAAACAAACTACTTCAACAATAAAGTATCAGCTGAAACAAACTATTTAACGCAAAACTGAAAACTACAACAATACACTTGAATATATAACAAACCTGCCATTTCACCTTTAAGCCATTTCGCTGNGCACTGTGTTACTGGTCTGCTCTGTTCAAATTCCTAGATTGGCTAGAAATGCAATTGCCTAGATATGCAAATTCCTAGATTGTCTAATGTACTCCATACGATACACATGtTTATCAGCTCTATGGGTCAACTCTCTCAAAAGTCCATTAAAATAGGAAGCGCTCTTCCCGAGCAGCGTTACCACTCCTTNGGtTTTTTTCCCAAGATCATGGGATTTTTAATTCGCCtTTCGGCTTTTTCTNGAAGACCTTGGA…
ko00230	0	K00764	1	contig11326	1	ggTTCTAATCcTGCTTGATGAGACTGgATCAAAagatgccatataggttgagtccacacctttctgcTACTTTCCctGCTACATGgCAaTCAaCa
ko00230	0	K00764	0	contig20269	1	GGAAGAAAGAAaTAACGCGTCTTACCCAGATGTTCATCTAATTGCTGGAGCGACATTTTGTTGgCAATTAGATCTTCTCTAGTATGAATGTTGATTGCCA
ko00230	0	K00764	0	contig28435	1	TTTGTCATGAGCAaCAGCCGAGTGtAGTAAGCCTTAGGACTGTTCTGTTTGCTTCACTGCAAACGTGGAGGTGTGCATCATCAGGTTCTTGCCACCTTTATGCTTGTCTTGTGTTTATGATGATATTTTGGAAAaGAGCTTCTTGTAAACACTCGGGTCCACTAGCTGCATGCTGGGCTGCACGAACTGTAGGCCTACATACTTATTCGaattattcaacTTATTGCTtGGAAaTAGAAGAATTATtAAaGTGCCAGtCCTGTTAATTGGCTACAGTTGTAATAGGAGAAAGACAAaTCTTaGGAAaTTTtGCTGATTGTCATGAATtGCTTtCTGgATATGTAtt
ko00230	0	K00856	1	contig05306	1	TTGCTCAGCTGGTTCAGGGCGGGgCAGTAGCCGATTGCATTCGCTCGGGTAACTATGCTGCCAACTACATCATCCAGCAATCTGGTTGCCAACTGCCAGACAAaCCCAACTTTAGTACCGa
ko00230	0	K00856	0	contig19592	1	tGAGCCAACGCTCGTCATCAGAGAGGGCGTCATAACAGAGCACCCGGTCATTCcGATTGAGAAGAAGGACATTGTCGATACAAATGgAGcGGGCGa
ko00230	0	K00856	0	EW1_F1P05_A10	1	GGAACCAGATTGCTGGATGATGTAGTTGGCAGCATAGTTACCCGAGCGAATGCAATCGGCTACTGCCCCGCCCTGAACCAGCTGAGCAAGAAACCCTCCTACGAAAGCATCGCCCGCTCCATTTGTATCGACAATGTCCTTCTTCTCAATCGGAATGACCGGGTGCTCTGTTATGACGCCCTCTCTGATGACGAGCGTTGGCTCAGCCCCCTGTGT
ko00230	0	K00856	0	EW1_F2P11_E04	1	ACGTCACATTGAACTGCGTCGCCATCTCCTCAAACATAGTTTTATGCTTATCAGTGGCTATAATCGCATCATTTGGTTTCAGGTCATATTTCTTTAGAAACTCTAGGGAGACTTCAGCAATCATGTCCAGCAGGGTATTTCCAAGGCCAAACAATGCTCCTTCCTTGTCAGAAGACGCCATTTTTGATACGTTCGTCGTTTGCAGTCTTCTGGCGAGGCAGTTGATATTCAAG
ko00230	0	K00856	0	SMcontig_21674	1	TTCCACCTCTGAGTAAGCAATGGCCTCTGATTCGTTGCCAAAGAGAATGTCGATGTAAGGCATGACCGCCTTCATCTGTTCGTGGTGATCTCGGCAGAGGAATGGTGCTGAGAGATTGTAG
ko00230	0	K00873	0	contig01693	0	ttGGtGAAaGAGCggTGACCAaGCTTTGGAAGATTTACAGTCTGTGGAAGCGGCTTTTTCAGATCTTCATCGTCGTTATGAAAAAaCAAAAtCTGTTATCGAGGCTTATAAGAAGAATGAGGAGACCCTAAAGAAGTGTGTTAGCGAAAaCCAGgCcAAaCTGAaGAAGCAag
ko00230	0	K00873	0	contig12392	0	tttGCATTAGCGCACGGCCAGCAAGGCATTtAGAAtGTACAGTACGTGTGCCTGAATTAGCCTTTATATACTGATGTTAATATTGATTTGAAGCCTTAAGCAATCGACCCCAATAGTAACAGAGTCGCCACCTaGCTGTGCAATCGAAaGCATTGCAGTTTACCTATAATAGGACATCTTAGTAACTGTCTCAGggaGAAaGCCTGTCg
ko00230	0	K00873	0	contig13527	0	tCGGGATTGAGATTCCGACTGAGAAGGTGTTCCTTGCTCAGAAGATGATGATTGGACGCTGCAACCGGGCCGGGAAGCCAGTGATTTGTGCCa
ko00230	0	K00873	0	contig19618	0	aCaTAAaCCAACGCTGGTACATATATAAGTCTATAATGCTTAAACAGTTGCAGGCCATCTATAAGTACTATGTTTATGTTATAAGCACATGTAGGCCTATATGTCAGAAAaCATGGCAAGTACATGTAGATCTGCATGATCATTGTTTTGTTTGTTGTCTGCTTTTCTTTTTtAGATAGGGGTCTAGGACATTtCCCCGACATTGATGAAAaGAAaGTTGCATAAATAGAAGCTGGACTGATGAAAGAATCTGTGTTAAGTAGAAGCTGGATTTGTGAAACAAtCcTTTTTAATTAGAAGCTGGACTGATGtaaGAATTCTTGACTTAGta
ko00230	0	K00873	0	contig21488	0	AGTCgTAGGTTCcGgTGGgAAAAGTTGaGTCGCGCTTTTTTAACGTTTTTTtCTTTTTTTTATTTTTTtttCCCGgTTttttCTttGTCGATCATCTTCGTcAAGaCATCCACCGAACGACATGCAGGCCCTATGGTACAG
ko00230	0	K00873	0	contig24538	0	aaaCcAGGGCAAGAAaTTGCtGGTCGCGTcaGCCTTCGACAcGTTtATGAAaTCGCcAAaaTAAAAaGCGAGGATCCCTGTTGGGAGAATATTCCTCTGGAGGACGTCTGCAAGTCTATCATCATCACGGCTCATTCGTGCGGTATTGAAGTCGTTAAGGAACTGGAT
ko00230	0	K00873	0	EB3O8BM02HXMRE	0	ACATCGCGGTCTGTAGGCAGACATCAGCTGAGCCGATCTTCCAGTGGTTGTTATGGTGATGATGGCCC
ko00230	0	K00873	0	EB3ZX6E01D4LSK	0	CTGCAAAGAGTGGGTTTGGTGGGTTCTAAGACACCTGCGGACCTTGCGGTCGTCCACAAGCTAGTACTTTTTTTATTGTTCCAGTATGTTTGTGGATGTTCTCTATA
ko00230	0	K00873	0	EB3ZX6E02JUV9O	0	CGCTCGGGAGCCGGTTACACCAACACGATCCGGATCATCAAGACCCCAGAGAGGCAGAAGAAGATCACAATCATGGCGCACAAGATCGATGGAA
ko00230	0	K00939	1	contig00569	1	cgaGgAAaGgAGTtGAccAAGATTATGGAGAAaGGAGAATTGgTtCCTTTGGAAACCGTGTTGGGACTGCTTCGCGATGCCATGCTGAAGAAGGCGTCCACCAGCAAGGGGTTCCTCATCGACGGCTACCCCCGGGAACTCGACCAGGGCAAGCGCTTCGAGAATGACGTTGCACCcGt
ko00230	0	K00939	0	contig03546	1	ccAAATAGGCATGCACTAACACGATTTAACACAAGCAACTAAGTAAGTAAGTAAGTAATTACGAATTGGTAtcGCAGAACCTGAAAGGATATTTAAGCTTCCATGCAATGTAGGCCTTGCAGTACTTGTATAACCGTTAATTCAAaGGTTTCAGCCAAAGTTCCTAAAATTTTAgAaTACGAaTTATTtGgAATg
ko00230	0	K00939	0	contig04473	1	tACTTGGCGGCCCTGGAAGTGGGAAGGGAACCCAGTGTGACAAAATCGTGGCAAAATATGGCTTCACGCATTTGTCGACTGGTGACCTGCTAAGAGATGAGGTCGCg
ko00230	0	K00939	0	contig05155	1	aaGGGAAaGATCGTCCCCTtGGACCAGATCTTGGACCTCTTTTCCCAAGAATTAGGTGATGAAGTAGATAATTTTAATATTCTGTCTTGTTGCTTTttGTGGATGGTCTGTGGGTTGGAAAaGCTTTgg
ko00230	0	K00939	0	contig08831	1	ACTTGACGGTTTTCCACGGACAGTTGTTCAAGCTGAAAaGTTGGATGAACTGTTGACACGACGCAAACAGCAACTGGATTCAGTCGTTGaGTTTGGAATCAAaGACGACCTACTCGTGCGAAGAATCACCGGTCGACTGATTCATACGTCAAGCGGTCGATcgTACCACATTGAATTCAATCCACCAAGGATtCCTATGAAAGATGACGTAACG
ko00230	0	K00939	0	contig11571	1	tCTCTTcATTGTCGTCCGCTCTTCCACTCGTTTCTCCTCTCTTCAGCAGCCGCTTGTCATTGTTTCATCaGaCACCTGGAaGTAGATGACGCAATCCACt
ko00230	0	K00939	0	contig15294	1	aTAAGCATGCTTATGTTTAAATTggAaaGCTTTTGCCATGGTATGTTATGCATTTCTTTCTAAaCTGTTTTCCATATTTGTTGCCGAATTAATTTTTTCTCATATTGAAGCTGAATTTTGCTCATTTACATATAAAACAGTGACCATGTAGTTTGTTAGTGGAACATGTTGAGCAGCCACGAGTGTTGCACATTTCAGCTTGCTTTTATAATTTTCTAACCGCTTGTTTTCTAGATATTATGTTATACTAGAAATGTTTTAtt
ko00230	0	K00939	0	contig26471	1	cACCCGTCAACTGCGTCCTCTACTTCGAGGTAGCAGACGAAACGATGAAGAAGCGgCTGCTGAAGCGGgCaGAGACGAGCGGAaGGGTCGACGACAACGAGGAGACAATCGTCAAGCGCCTCAAGACGTTTCACAATCTGACGCAACCGGTCATCGATTACTACGACAAGCAGCACAAAgTCTGCACGGTTGTCGCTgAGGGATCTGTCGATGATATCTTCAAGAAGGTCGAGGCTTTTCt
ko00230	0	K00939	0	contig28943	1	ggAGAAGGCGGAaGATGATGAGGAgAGAaGagCAACGTGGCTGGAGACCAGAAACCTGGAACAGAACTTCAAAGAGCTCGTCTACCTGTCAATCAACGAGTTGGCGAACGAGGGTCTACTCAACTCGGATATCGTTGCTAAGCAACAGGTCAAACGAGGtCggtCATCAAGGgTTCTGCTTCCGAAaGACCAAGAGCGGAAGATTCCTTCCATACATCTGCTGGAAAGAAGGAGAGCAGgAGtAGGCGGCAGTCGATGATGACCAGTCGAAGTTGTCGTCTAATCaGCGGTAGAGATGGAACTGGAAGtGGAGAATGATtCAAAGCGGACAAAAGAAATtAGTCCAACTATTTtGTAGTCAGAGAAAAAAaCaGTTTTtCGATTAATATCCGCAGCATC…
ko00230	0	K00939	0	EB3O8BM02GBI8Y	1	CAGCAAAGACTTTGTCAGGCGACTGGGCAGCATCGATGTACGTGTGGAGGTTGCGCTTGGCGTAGTAGTCGACCAGGGGCTTCGTCTGCTTATGGTAG
ko00230	0	K00939	0	EB3ZX6E01BDNLX	1	CGAGAACTCTTCGAGAGCCTGTTGGTCGGCCTGCTCTACAATCGACCTCCCGATCCGATTGATTTC
ko00230	0	K00939	0	SMcontig_8152	1	TGCTTATGGTAGGATTCCAGACGCTTCTTCAGNGCTTCGGGATTGTCGTTCCGACCGCTGGANCAACGGCTCCCCCGTTACGTCATCTTTCATAGGAATCCTTGGTGGNTTGAATTCAATGNGGTACGATCGACCGCTTGACGTATGAATCAGTCGACCGGTGATTCTTCGCACGAGTAGGTCGTCTTTGATTCCAAACTCAACGACTGAATCCAGTTGCTGTTTGCGTCGTGTCAACAGTTCATCCAACTTTTCAGCTTGAACAACTGTCCGTGGAAAACCGTCAAGT
ko00230	0	K00940	1	contig00203	1	TGGAGAGTGCCACAAAGGAGaTCAACCTTTGGTTCAaTGAGACGGAACTGGTGTCGTGGAAGCCAGTGGAAGAAAGCTGGGTCTACGAGTAAAGAAGAAGCTTGGCTATCATCTCTCAGTGCTATTATCACTGAACTTTAGGTTGTCTCAACAAGAGCTTGTGTATCATGCCAATCTTAGAACT
ko00230	0	K00940	0	contig09146	1	cGgCACCAAGAGAGCGAACTTTCATTATGGCCAAACCAGATGCTGTTCATCGTGGACTCGTTGGAGACATCATTAAGCGGTTtGAGCAGAAGGGATTCAAACTGgTTGCAaTGAaGTTTaTGCAGGCTtCAGAGGAACTTCTGAAGAAGCACTATGCCGATCTGAAaGACAAACCATTTTtCCCACATCTTATTAAATACATGGCATCTGGACCAGTTGTGCCAAtGG
ko00230	0	K00940	0	EB3O8BM01BQUAE	1	GACAGTATACGTGCTTTGTATGGAACTGATGAACAGAAGAATGCGGTCCATGGAAGTGAGAGCTACTTGGGTGCAGAACGCGAAATTCGTTTCTTCTTTC
ko00230	0	K00940	0	EB3ZX6E02G4SIP	1	CCATGGCAGCATACTCCTGGACAATGCCTCGATAAACCTCGAAAAATTCCTCGGCATTCGGACGTTCCAGGCTGTGCATA
ko00230	0	K00940	0	EB3ZX6E02GAX3T	1	GTCTTCCCAAACAGTGAACGCAAACTTTGTGGACGCAGATGACGAGCAATTTCCTTAAATAAAGTACGTAAA
ko00230	0	K00940	0	EW2_R1P07_F12	1	TACTCCAAAATGAAGACAATGCTAAACGTGCAAAACTCACACCATTATGCGACAAAACGCTTCAAGATCTACCGATCCGGCTACTTGAGCGCATCATGGTTAAAGCTGTTGTTATGGAAGTGTGGAGTATGAGGCTGGCCAAGAGTGTGTGGAAAGAAAAAGCCGATCTTGTGATAAGAAGACTTACAACTGTCTGCTTGCAGTGGTCCAGCATCTTTACTGCCTACAGATTTCTAACCGAAGTTCACAGAATTCTTGACGGCACCGCTCAGAAGACGATTCGTTTGGAACTGTTGCGTGAACATAGTTTTCCGCATGCTGTCGGCAGCTTTGCAACACTCAAAGAAGAGATATTTCTGACCCGCAGT
ko00230	0	K00942	1	contig19195	1	ttGTATACAaCGTGaTTGCAAAACGTACATTTAAGAGaTTATaatttatttaaatatgttttttaGtttaCATTGGTTTtAACaCAAAaCaCGCAAATTCGCCGACTGTCAACATAGTTtCGATAGATGCCTTGGCAATTTGCTCCTCTGTAATTTAAAACATCAAAATGTAGATATAACCAGCTTCAAAAaTCTACTTAAATT
ko00230	0	K00942	0	EB3O8BM02F7XR2	1	AGAAGCGACTCGACATAGCGAAGGGCGAACTCAAATACGCCGAGGAGAAGCCTGGGTTCTTCGATCACATCATCACCAACAACGACTTAGAGGTTGCCTAC
ko00230	0	K00942	0	SMcontig_12619	1	ATGGAAGACGGGAGACATTTGTAACATAAGTTTTGTGTGTGATCACTGAtTTCAATTaAAATATACGTGATAAATATACATTTAACGAAATTATATATAATAAGTTGaAAAATTGTGAAGTATTAAGGACTGTTTCACTGACCAGTGACCACTGACCAGGCCTTCGCGGATGGGCACCGGTCCACGGTGACACAATGACTTTAAGAACCATTGGTCTAAAAGGTGCAGGTGGATCAGCAATTTTGAAAACAATTTCTGCCCTTGAGGGAGATTTTAACCCCTGTCGTGGTTAACAGCCTGTAACTCTTTCCATTGGATTCACTGGTTGCACCCGTTTCATCATCCATAATCCGTAACATGACCTAACAGTAATCTATAGTGACTCAGATGACTCCTGTC…
ko00230	0	K00942	0	SMcontig_44441	1	TTCACTCCCATCATGTCAATGTCCAGGACACAGATGCGGCCGGAGTTCATGACGTCCTNTAAGGCCttTTCtTTACTCGTTCCGTAGATGTGTCCGGCGAACTTTGCGTGTTCAATGAATCCATCTTCATCAATCAGT
ko00230	0	K00942	0	SMcontig_8243	1	TACTATCTTCCGACGTACATCACCCCACAACTTGGATTCCTAATCGCTAGTTCCTACATTGGACATGCAACGGCGTCTCCACTCTCTCCCTCGGTNTTTCCGACGNCTTTCTTCCCGGAGGTCNGTCCTGGAGATCAGCTAATCtTTTCCTTcTCTCTGCCACCNCCAAATCCCGGTCAGTTCCAGGTTTCCACACAGCAATATGGTCGcTTGTGCCAGAAGAATGTGCTGGAGCTGTTAGCGTTCCTTGTTTCTGATGATGCGTCTTAC
ko00230	0	K00962	1	contig29575	1	AATGGCGTGACCTTGATGtAACTCAACAAAggacgccatcttgtgaaggacgaaagaaCaggTCACCaGAGAACAGTTGTGTTGGtCCGACAGAGtCTTGCAGCCGAAGACTTCGGGGTTTATTCcTGTCGCAATGTGCGCGACAGCCATGATGAGGCAACGGTTACcGTAAAAAaCGCCAGTTTGAAATCGTCAAGTGGAAGACACGCAATGGAGACAACTGGACTTGTGATTGCGGTGGTCAGCGGAGCGATGATTGTCATGGCTCTTCTAGATAATAATTAGCCTAACACGTATGCGATTGGCAATGGCATTGAAaTCAGTTTGTCAGTCATTGgATAAtttt
ko00230	0	K00962	0	SMcontig_8180	1	AGTCGTACTGGTGTTTGGTTTGGTTCCTTGGGCTTTGGTTCAATCAGAAGCTGACCTTTGAACCCAATCTTCGTTTTATAGTCAACAGCCATCTTTAGGAAGCTGGCATAGTTCGACAGCTCCTTATGAAGATCGGTATTCAGAAGGGACTGGTACC
ko00230	0	K01081	1	contig11556	1	CTCTTCGATGgtCaTAACTGGgTCAATCTCAATGGCATAGTAGAACTCCTTCAGTTGGGCGACTGCCGCTCTGTAATCCTCCGGTAACAGTGGACtCAACTCTAAGGCCcGATa
ko00230	0	K01081	0	contig22402	1	aTtGGCTTTCTCAaCGACAaGATTGaCGttAAAGGTtACAGACATACTTGGATGCATTCGACATTGTTCTCGTCAACGATCAGACGATGGATGTCCCTAATGCCATCGTGAAACGCATAACGAGTAACAATCACCTGTGAAGTTCATGGTTGATTAGCAACTTAGAAaTTAGGAAATGCGTAAATGCTACACTTtAAGAAACCCGATCAGTTCTGCAGTTTaTGCAGCCGAGTg
ko00230	0	K01081	0	contig22768	1	aGAGAAAGAAGCAGAGAGTAGCTACGGCCTCAGTGTCAAAAACTCTGCAGCTGAACACGATTCACCAATTTATGTGGAGCATCAATTCCGCTTCGGAATCATCGAagAAaCCCAAGATGGATTAACGCAGTATCGCTCGAACTGTGATTAAGCAGCTCCCGACGAACAGCTAATAATAGTGTTGCCATTATTtATTAGCCTAGTACAGTAGTTTAAtATCAGtCTAGTa
ko00230	0	K01081	0	contig22839	1	TACTACTACTATGTcTGCCGTCACTTCTTTtGCATGTCTGAaGCtCGCTTGTTtGGACCATGCAaCACGATCTTTAATACTGACATTGGCACCAAgg
ko00230	0	K01081	0	contig27805	1	CAGGAcaTCCGAGAagCTATGTTTttCCTTtAAaGAGaCCTAGTTCAGAGCTTAAAGTCTtACAaTGATCGTtGGAAAGTGTTCGGCTATGCATGCTATTgTTTAAACATCAAGAATAAAACTCGAGGTTATGTAAGAAACGAAGTTTAATGCTTGGTTCCAGGACATCGGAAACACTAAGTGTGCATTGCAAAAGATCTGCGTAAAATCTTAAAAG
ko00230	0	K01081	0	contig30370	1	ttAGGAGgACTACcACcATCACCATCACCACATCAGCCGTCTTCATTCTTCTCGGCTGGGACAATAATCGATTGGCAGGGATGGACGTCCGTTTAGGAGTCTGCGGCGGCGGACGATACGACGTTTGATGACGAGAGTAATTAGTtGTtCTACTACAGAGATACGAAACAGTCACTGCCATTTGTAGATGAAAGCGAGCGTTCAATGTATAGGGATGCTATGTTATGCGTATTTAGGTTAAAATAACTCTTCGCGATTGTTAGTTTGCTGCGCGCTACACTTATACAGATCCTTACCAGAAGTTAGAACTTTTtCGTTGTTGCATCGAaTTGtATTACGgATAGGgCg
ko00230	0	K01081	0	EB3ZX6E01BHPYE	1	AATCATACTTGCTGTTTGTGACTAAGAACACCTTCGCACCTCTCGCTCGGGTTCTGTCTAAGAACAGAGGCAGACGTTCATCT
ko00230	0	K01081	0	EW1_R1P03_H11	1	ATCCATTTATGAGGTCCATAACAAAATCGTGTTTTTTACCGCCCCCTCCCCCATATCCACATGCGTCCTCACGAGTCTGAACCCCCTCCTCCCCTTGTGGACGTCCACTTGCTGTCGACATGAAATACACATCACTCTCTTGAAACAGCTTGCACAATGACCTTCCGGACCTGAAGCTGAAATTCGGCTATAATACCATCGTAATTTATTTAAAACTACTATTAGTAATTAATATTACCAAGTATTACTGATGAAATATTTCCACTTTTTATTCCGTCGAAAGACGAAATTGTGGTCCAAAAAACGTCAACTTCTTTGCATGAGAAGACGTCGGTGGACCCTAATTTTATGTGTGGACGTCCACATGAAGCGGACTCCCTCCCCCATCCGCAGGCATCC…
ko00230	0	K01081	0	SMcontig_23249	1	AAACCAGTCCGAACCAGCTAACGCAGCCACCCtTCAATGAATTGGCAAGACACCAGTCTGCGGATAAGAGAGGAACCTGACTACAGTCAAGGGtTTTACATGAAGGCGCGTCGTGTGAGAATGCTGTAGAATCGAATAACACCATTCTTC
ko00230	0	K01120	1	contig07445	1	TATACACGATCACAATATTTTAAAAACCCTAGAAGATGAATTCCTCAACGATAGCCCATATCACATACAAaTCCACTTCTAAAACAAATTTCATTAGGTGTCATGGCg
ko00230	0	K01120	0	contig16383	1	tAAGAAaGCATAAAAaTATTtATTtGTTACAATGATCTCTTGCCTCTGCTTCTGTCAAAATATCGTACACAATTATTAAAGAATTGTGGTAGTACATTTACACAGCACCTCCTAGTTtAGAGCCTCTGAGCAACAGGATTCTCAGGTGAGCAGTTa
ko00230	0	K01120	0	contig26293	1	CTCCCATGCTTATTTCCATCACAGACCTCTGTtcGATGAGTACGAGAACGATACTGCGCTGTGTCGTCGGTTCACGACCTTTGTGACAAAGTATAATCTGATGTCGAAGGATAACCTGATTGTTCCgaTACTTGAGGAACAGATGGATGCAAACGAGAGTCAGGCGTAGAACCATCGCCCCCCCccTCACGATGGATCCCAGTTTTGCCAGAAACttaaCTCgCATGTAACAGTAGATCATGAAATCACTTTGATTGCCGACATACTTATGTCCGTAGTCTTGTAACTGATTTtGACAAACACCAGaCTAAGCTGTGGTCGTCGGa
ko00230	0	K01120	0	EB3O8BM01BYJN6	1	ACTGAAGAGAGCGGAATGCAACCAACGTAAGCGGACATTTATCCCATTAATCAACCAACAACCATCATGGCCTATATTTCCACAGCCCGTACTACAATAATGA
ko00230	0	K01120	0	EB3O8BM01DSBED	1	TGAAGTGTCGGCGACGTTCTGGTACTGTGCGGAATTTTTTTTTTTCAAGACAAAGGCAGGGGACGTGGGTGGGAAGGAATTGGTCAGCATTATTTTGCAAGGCCAAGCTATGCCC
ko00230	0	K01120	0	SMcontig_12847	1	CTGTGGGCCATAAATTATTCTACTAAATCCGATGCACATACATAACAAAGCCTGAATATTTCAATTACAGATGAATGCTAGTTCTTTGAAACAACTCTGAAAACAGTTCCAGCAAAAAGTCAGACATCTGAAAAACTTACAGCTAATGAATTACCCCAAATAACGCTTTTACCCCAAGTATCAAATGCTGGAGCATCAAATGGgTACAACACAAAATTTAAGTTAACAAAgGCAACCGGTGGTTTACCGACTTGAACAACCATCGCCCATTCTGCATGTACGCAAATATCATGCACTTCAGTTACTAGACCTAGACCACTCaAACTTAAAGTTAACGAATACAAAATCTAAATTAAtTATTAAAAAGAAACTTCATGCATATACTAACACTGCAATTAG…
ko00230	0	K01120	0	SMcontig_19813	1	ATAAATTTGCTAAAGAAGTACGTCAGCAGAGGCAGGACGATCATCAGCATCGTAAGAAAACCGAGTTTCTTGAACAGATAGATCGGAGTCTC
ko00230	0	K01120	0	SMcontig_28754	1	GTGACAATGACAATTAGTGTATGTAGGTTTATGGTGTAATTGGTTTTTATTATCATCACTACTATTACTCTACTTTAtTTCAGAGTATGAAANCGAGAGGGCGTGTATTGTCATCATTATCATCGCCAACACCTCTAAATTATTTTATTATCATTCATTATTAGTAGTGGTGTGAAACCTCTGATGGCTGGTATTTGGGGATGGCTTTGTTCTATGTGTATTTACAAGCTTAAGATAGTCCCGTGATAGACTGCACTCAATTTCCGTAAAATTTCGAGTGAGCAAATTGTACTTTGTTTTCAAAAATGCTAAGATTATCCGTCCAGAACAAATTTGTCGATAATCAAAAGTTANTCAACGGCCCATTCGTAGAGAGCACCATTTCGTCATTTACTCAAA…
ko00230	0	K01120	0	SMcontig_36382	1	TGGGTTCAAGCATAAACCAATATTTTAGTTGACTGTTTACACTTTAGGGAATTAACATTTTTATGTTTTTGCTGAGTCATCTTGGTTATGTTAGAATAATAATTCAGACTTGCAGACCATTT
ko00230	0	K01120	0	SMcontig_50647	1	TTTCGTTCAAGCAGACATTTTACTCACAAAAACATTCATATGAAACAGAAGGAGACATAATACTTCATTCaACCTCAGCCCAGATAGACCAGCAAAAGAACCAAAGCATTCCTATAACTTTATGCTTATTTGACAGATAAACT
ko00230	0	K01120	0	SMcontig_8475	1	TTGTAAGGACAACNCGTGGGCCATCAGTTTTCGTCACTTCGAAGTCTTTAATCTTAGGAAGCTTTCCAGACTTTTTTTCAATGTCTTTCTCCACTTTGATTTCATCTTTTTTTCAGGAAANCAGCCAAATCATGATCTCCAGTCGTGTGAAGCTTGCAGGCGAGTCCGTTCTTACACGAACAACCATTCTCATTAGCCATGAGCAAAGGGGTGTTCCTTTGCACACCGCAGTTCGACACAGACCAAATCGACCTCAGGTTGGAAGGCCCGAACGGAAGGACGCCTGGCCCGCCTTCAGCCCAAGAAAA
ko00230	0	K01466	1	contig16287	1	TTTCAAAGAGTTTcTTGAGATTGTCCAAGGCCGCCATCGCCTTATTCAGTTCCATCCTTTCTAGATCGTTCTCTGATGAGTCGCTCATACCCATCAttt
ko00230	0	K01477	1	contig03940	1	GGTCGGCCTCTTCTAGCCGACCTCAGACCATTGGAGTTAAaCGAACAGAAGAGATCGTCCCACTCTGTTAGAAATCGACGTCACTTCTTTCCTAATAGCACCTTCGACGTCGT
ko00230	0	K01487	1	SMcontig_39235	1	TCCATGCGCCATGATCGTCTGCTTGGTAAGTAGTCCGGCGGCGTCATAGATATAGGTGGCGCTTTTGAAATCCGGATAAAACCCTTTGATCGCCTCTCCCTCCGGAATAGTTTCGTTGAGGTGACTCTGTACTGGTAGATTGTGTG
ko00230	0	K01487	0	SMcontig_57755	1	AGTTATGCGTTTCCAGATTGTGGCCCTCTTCTATTGCCTCAAtTTAGCACTGGTCTAATTCAAAGTCtTTCTACTTGACACCGAGTTACAATTCTACTTAGCAAGTTAGCATAGGCCTACAACAGCATTTAAATGCtTTTTAGATACAGACCCATTAACTAATAGCCACATAAATAGATCGAGGACAAAGCCTTTTACTAGTTTAGAACCAACTACAAATGCATAATAAGGCTTAATAGGATGCTGGAATTTGGCTGTATTGACGTGGCCGGACGTAGAACTGAAATAcGTTACTGAACTTaATCTgTANAgNAAGTGAAAATTTTGCAA
ko00230	0	K01488	1	contig00367	1	TCTTCTCtACGTCATtGTCTGCTGAATACCTGCATGCAGCcaCAGCGTTTGACCTGACGAAAGAGCAGCTATTCAAACTGTCATACGACAGCATCGACTACATTTTCTCTGAcACTATTTGCAAAaCTTCTCTTAGAGAAAAATGgAAAaaCTTtATGATGg
ko00230	0	K01488	0	contig01597	1	tttCCTtCACGGGACGAAATTTTCCTTCTTTATCATAGACTCCGGGTGGTTGAGGCATtCCcAAGTAAGTTtGACGACCCAACTGTTGTGCCAGTTCCTTTGAACCGCCTGGCTTGTTTAGACCAGCATCACTAGGgCgaa
ko00230	0	K01488	0	contig24822	1	AATATTAACCTTCATGTTCAAAGTGTAGAATTGGTAGCGTAGGATAGAGTAAGGTAATGCCAGGTCTGTATGGAATATGGAAAATGCATCCAAAGCCACGCATTCTTTATGTTGCAGTTTGATTAAAGAGTTGCATGATAAATACATAGAATTGTCAACTTTCCcACTATTTAG
ko00230	0	K01488	0	contig28555	1	TACGtCGGGCAgtCCgTCAaGgATTCCAGTATtcgggCCATAATCCGCGAATCAATACCCTACTACGAAGACTAGAGTCGTGGAACCGCCCAACAAATCCCCCcACCTATTACTTACTCCTa
ko00230	0	K01488	0	SMcontig_20789	1	TTCTTCGTCATCATCTTCCGCTTCCTGTGCTTCATCTTTTGGTGGTGTAGGTATTTTGTTGGAGAACTTCTTCAGTTTGCAGACGAAGAAACCGTCCATGTCGTCTTTATGCGGATAGTACCTCCGTGCCAGATTCATTGACGGATGAAAACGAATGTTCGCGAAAGTGAGTATATCCCTCCG
ko00230	0	K01488	0	SMcontig_61395	1	ATGTCCTGGTGTGTTGAATCTTGGCGTTATTCCAAACATCTTTCAAGAATTCCTTTGTTAAACTTGATGTAAAATTGGTCCCTTGATCNCTTGTAATGACAGAAGGTACACCAACGTCCATGAATAACTTCTTTAACTCCTCACACACTGCTTTCGCTGCCAAAGACTTCAGGAGGTANACTGCTGGCTATCTCGTACATGAATTCACAATGCACAAT
ko00230	0	K01490	1	EB3ZX6E01D4733	1	TTCATGACAAGTGAAAATATCTCCCACGGCCTGCTTCTACGAAAGTCACCAGTTCTGCAGTACCTCTACTATCTAACGCAGATTGGCATTGCC
ko00230	0	K01490	0	EW2_R1P03_C07	1	TACTTGCTCTCATTATTAGTAACCTCTCCACCCCTTTGCTGCTCTCAAAACCGATTTCTCTTGTGGCCTTGCACACATTGAACGACTCTGAATGGTCCACCTTTTGAGGGTTACTTTATAAATGTTTAAATTCAGTATTTGCATCTATCATAATTTGTATAGTTAATTTGCCATGCCGGAAGTCCATGGAAAGTTGGCTTTATTAACATTGT
ko00230	0	K01490	0	SMcontig_17663	1	TCATTGCCTGCAATTCCTTCATGTCATGTAATTTGGACCAAGCCAAGACTGTTTAGTCTGGTGAGAAAATCTACTCATCAGGACACTATTCATAGCCAACTCACACATTT
ko00230	0	K01490	0	SMcontig_21165	1	CATGCTCGTGGACTGTTAGTTTCCCTTTCCACGGACGACCCTCTACAGTTTCACTTCACAAAGGAACCGTTAATCGAAGAATACAGTATAGCAGCTCAGGTGTGGAAGTTAAAGACAAGTAGTTAGACATGTGTGAGCTTGCGCG
ko00230	0	K01490	0	SMcontig_62040	1	CATGCAGACACAGGACATTGCAACCAGAAAGTGCAGCCGAGTTCCAATTACAGCAGCTTTGTAGAAAACTCCAAGAAAGCCTTTCTTCTCCGAAAGCAAGCCATTGCTTTAGTTTTGGAACCCGGCTCATATANGCACATGTGCATATGAGCAAAAGAGCAAGCACCATCAAGCCATCGAATGAGTAT
ko00230	0	K01509	1	contig00912	1	ATATGGGATATGTGGCGTTGCAGCTTCAGTTtCCcTGATCACTATTGCCTtCGaTGAAGACTAGACATTtCCTTGCGTTATGTTAGTGTATCTTGATGCTTAATGCTTCCTGGACAAATGCTTTTGTACCCCAGTGATAAATGTGTGTGAAAAAaCGTTGATGTTTAGTAACAATCGGTAAATGTAATGGTTTTGTAGGATCTTTGCTGTATTTATTTtCACTTTAAGCTCCTTGTATATTCTGGATCCTCGTAGTAGCTTGCCTCTGtAAaTTTtAAAATTTGAGtCTACTtCCGTGTGTTCTGCCTTTTTGGAGATGGGG
ko00230	0	K01509	0	contig07116	1	aGCAGAGTTAGGTAGATTtCACATTATGTGGTCGTTTGGTCATGGCTGACTCCAACCTATAAAATTTGGAAGGAGGTCAAGTACTGTTGGGTCTGGGATGTACTGAGAAAAAGAGCTGGAAATATGTAAGTCTGCTAATTGCAGGGAGAGGCATACACCCATTACCCCTtCAT
ko00230	0	K01509	0	SMcontig_48220	1	AACAATAAAATAATAATACACTTAAAATGCTAATTTGCATATTTTTATGGATTATTATTTTATGGAGGCAGCGGGATTGGTTTGTGTGACGTATTGGTTTTCATTGATGTTGCATAATTTTTTCATGATGGTTTGTGTTCTGTGTAGAATTGAGCTGCGA
ko00230	0	K01510	1	SMcontig_14505	1	TTACTGCGATTTATTTATCTCGCCACGTGTTTTTTTGTGTAAGTTTTCCAGtTCTTTGTGGTATCGTTCGTGCATTTTTGGCACACGAGTATCTTGTCATAGTAGGCATTTCGTTCGGGTAGGGAATACGGCATGTTAGAGGAATTTGTAATTGTCAGATATATTTGATAGTCGAAAAGCGTTGAAATGT
ko00230	0	K01511	1	contig07030	1	aTTTtCTAAAGCATGATTGATGGTTTAGCTTTCAAGCACTGGgCTGCACTCAGTAGTGTACTTACAAATTCATGATCGATAATTAAACCTGGCTTCCTGCAATCTGCTCCACATTtATtCAACAAGCCTTtCTTGTTGAAttt
ko00230	0	K01511	0	contig24744	1	CAGAATtCTTCCGCtGAAGGTAACCGTCTTCTTTGGTATCCATTGCCTCGCAAAGGCATTTGAGGCTGGCCTGAAGGATAGCCTCCAACTTAGGATCATTCCTTTGTTTCTTAAGGGAGTCAATGAGTACAGCTTCAGTCAGGACTCCCTTCTCATCCGTGTTCGTTGAACCCATGTATAGCAGCCATTCATCAAAATAGCATTTTTtCAGCTCCTCCTGTTTGACAGGATCGGTTTTCTCAGCcTCACATAAAcTTTGAGCCGCAAGTTCGAAATCATTCTTCGTAATGAAGCCCTTCTTGTCGGAATCCaGACGATGGAAAAAGGTTGATATCTTCTTTGCCAAAACTCCGA
ko00230	0	K01511	0	EB3O8BM02JEY2H	1	ATCTCGCTTGGCAATAACCTGGTTTTTCTTTGTTTTTATAACGTATTCTCTTTTGTATTTGTATTGTTTTTCGAATCCGAAGGAAGCAGGCCTGGTTCTTTGGATTTTTCGTAAATAATGTTGCCCCCC
ko00230	0	K01511	0	EB3ZX6E02JKF1G	1	ACAGGATTGTTAGGATTTAAAGACAGAATGGTTTGCCACCGGGTGTCAACGCTTGGTTTACCCTGACATTCCTCAGAGGCTAATCACCAAGACCATACGACGCCATAAA
ko00230	0	K01511	0	SMcontig_18912	1	GACCTTAAAGTAGCTCTGTTATAAAGGTGCAAAACTTAAATCCCCGATTTACCTTTATTCTTACCTTTTGCAACAAGCAATAAACTCCTTTACAACTTATTCACTAATACTTAGTTTTCTTACTTATTGTTTACAATGTATCAAAAAAGAAAAAACAAAAANNAGGGAATAAGCACTATGTTAATAACTTACCTACTAACTAAATCATAAGTAGACTCCAGTTGCGGCT
ko00230	0	K01511	0	SMcontig_55488	1	TAGTGCAGAGACAACGCGGTTTATATGGGGACATGATAAAAGTCGACAGATAATATAAATAGTACAATAGCCAAGAAATGTCGGTCACCCAACCAGTCATTCNCCCGCTCTGTCCA
ko00230	0	K01513	1	contig01821	1	ACGGGAACAATTCTCGCTCTGAAAACTGTCAGGATATACAGCCTTTCCTTCTCCAGAACGTAGCACGTATACGTGACGTTGAATTACTAACTGGACTTCGCTTTCTAaCTGCAAaCCtAACTCaGATATCaa
ko00230	0	K01513	0	contig29038	1	TCGTTATTTCCTGACGACTGGTCGAGACCGAAGTGGAAGATGTCATCGCACTGTCCAAACAGAATTGGTCGCAGCAGCTTCCGTCCCACAGATGTTCCGATGGATTCTGAAAGTTGTTCATgTGCAGCTCCAGTGTTCCAGTTGACTCAACGACTCCAGACATCTGGATccGaaTAGACTGTAATCATCAGACTGAACCCGAAGATGCTGAACGCCATCGTTGCTGCTGCTGCTGGTTTTGCTGGTGATGACGAtt
ko00230	0	K01513	0	SMcontig_4244	1	AAACAACGACATTCACAATATTGAAAGTTCACAATTTAGACCTGAACACTAGGCTACGCTGCAGCCATTTTGAATATTTCTCAGCTGTCTTACCTAAGAGTAAAGATATCCCAAGAGCACAAACTCATTAAAACAGTGAAAACTCTTGGGTCGACGTAGACTACTCAAACATGCACAATAAATTATTCAATGCATAAATGTCAACTGTTTCTCTTAACAAGAGTGTGATAATCTACAAACATCGACAACAGCGTCATGCAGTGTAAACAACAAACAAGACGTCTTAAGGCCTAATAATCTTATCTTCAACCAGAGGCGTCAATCTGGTTTTAAAACAGTGGGAGTCGTGGGCCCGGGTTTGAAAACTGGGGGTCGTGGGTTCTAGAAGTTCAACAGACG…
ko00230	0	K01514	1	contig10002	1	cTgACAGAAATAAGTCTGGATCTTTtGCATCCACCAGTACCCGACAGATTTCTtCCCTAAGACGTTTATGAAGACAATAAACTGCCAATTGCCTAGTAAGATGTTTTGAaGCAT
ko00230	0	K01514	0	contig20778	1	tttCAATGTTGATTTCTACGATCACGTGTGGACCAAATGTGGCACCTCGGTGTTaTTCTGATGTTGTCTAGAGCACTGACGTAGACTTGTCAAAAATATTTGGGGCAGCAACCAAAATATTGGGGGgAAaGGTGGCAATAACTGACGAAATCATAGGCGCTTATCAATTATTAGGGGgCACGTGCCTGGgCTGCCCCcAAaGTCTatgaccTATGGTCTAGATTGCATTTtAGGCACCTTGAGTTGTGCTATATGAATGCTGATAATGAATGAATGAATTAAAAaCGAAtttttGCATTTtAACAAa
ko00230	0	K01517	1	SMcontig_46782	1	CAAAGTTACTGATTTAAAGAGGAAGATTTCATCGTATGTAGGCCTATTCATGTACTGATTGCATACAAAAACTGTGTTTAGCAATACGTGGCTTAAGTCTTTGCGTATTCTTAAATAAAACTCATGTAATGAAC
ko00230	0	K01587	1	contig13933	1	cAaGaCCACCGTTtGCATTTTCGAAatATTGGAGCGGGCCTGGAAGTCTGTCGACTGCGCTCTCATTGACATGAAGATCGAATTtGGCGTTGACGTCGAGAaGAAaGAGATACTTCTTGCCG
ko00230	0	K01587	0	contig15531	1	aaGAATTTtGCGTGGATCGGGgaGAAaGTtAAaaaGCTGGCTGATCAGAAGCCcaGTGGACGTGTGgCAGTGTTGATGGGGTCTTCATCAGATAAGGAATTtGGAAaGAaGATACAGGACAAATGTTCCGCTCTCGG
ko00230	0	K01587	0	EB3O8BM01A2MK3	1	TCCTTACGACCTCTGGTCCAGCCTTAGACTCCCTTCTGGCCTTGGATGTTCCACTGTTCTC
ko00230	0	K01587	0	EB3ZX6E02FZQ2Z	1	ACACTGAAGATTCTGTCCGAATACGAAGGTGATGGCATTCCGACTGTATTCATAGCCGTCGCAGGTCGGAGCAACGGCCTTGGGCCAGTTCTTTCCGGGAGCA
ko00230	0	K01587	0	SMcontig_61284	1	CAGTGGTCCTACGAGCAGATTGTTGCTGCGAAGATGAACTGCGGTGGTCTGGTCATTGGGGCAGATGAGCTGGACATCA
ko00230	0	K01756	1	EB3O8BM01AVSZR	1	TTTCCTTATTCGCTCGAGCAGATCATTTTCCCCACCTTCCTGCTTGACAACAGCGCCTGTTTCCTGCGACAGTCGCAGAATCTCCTCATGACACG
ko00230	0	K01756	0	EB3ZX6E02FOVOD	1	ACTGAGAACATCATCATGGAAATGGTGAAAGCAGGTGCTAATCGACAGACGTGTCATGAGGAGATTCGGCGGCTGTCGCAGGAAGCAG
ko00230	0	K01756	0	SMcontig_62053	1	TAGTTCATAGTGTTTATTCCAAAAGAAACAGGACACTAATACAAATAACTTTGATAAATGCTACAACATAAACAATAAATGCTACAACATAAAAACAACTCACAGTTGCCAAAGCATTCTACGTAGTCTGTATTATATGCAGACAAAAACTGTTGCATCAGTAGG
ko00230	0	K01768	1	contig16617	1	tATATGCAGTAGAATGCAGAGATACAGGACAGATAAGGTATGCAGCATGAAATAAAAAGTCTTCAGCTGCCTTTtGAATAGTCCAGTATCTCGGGTTGACTTAATGTTAACTGGAAGCCTGTTCCAATCTTTCGATGCCGCCATATCGAAAGCTCTCTCAAAGGAGACAAATATTGTTCTCGGAATGTCGAGTTCTTGTTTGCCCACCGAGCACAGTGAGGCAGGATCCGGGATATCTGCAACAGGGGTCATCCGCTCCGAGATGTAGGGTGAAGATCGACTGCCGATTATATGATGGATGAGGAGGCAGAGTTTGAACTGGATCCATGaCTGGATCGCCTGCCAGTGTAGCTCCTAcAAAGCTGGCATCACATGAt
ko00230	0	K01768	0	contig23911	1	CATGTTCTGCATATCTGAAaGTATTTTAGTTTtGCACTTtGTGTTTAGAATGCCGTGTGGCATATATTATTAATTTCTTGTATGCGCTTTTAGAGTTTTCAGTCTTGCTGTTGTTTCATACAGAGATTGTCACTACT
ko00230	0	K01768	0	contig27710	1	TTAGATGCGCCCATCCCCTTAAGAAATGCTGGGCCTCATACAATCACATTCTGTGCTTAGAAGCACACTAAGTTCCATGCTGATGACAGAAATGCCTGCCTATGGTAAATCACAATTTCAAGCTTGACATTCCATCCCCTCCATTCATTCTTCCCATCAGTCTTCTCCAGCAGGGACAGCATCCTCGAGGCGCTTGTTGAACTTGAGTCGAATTTCGCTGACGCTGTCACCCTTCAGCTGATCTTGCACGAACCAAACCGCCACATCCAACTGAACCATTTCTAGAGCTCCTCGCAATGCACCACAGAGAATGTTGGAGTAATTGAGCTGGTTGTGACCGTCTGGCAGCTCAACAAACTCAGTCAGAGGATTGTTTTCAATCAGAAGAGAAAaCTCGTC…
ko00230	0	K01768	0	contig30100	1	AtATTTAAaGTtCCATTTACAAAaCCcGCTACACAGCAGATAAaGTCCCAGGGTGAGAATACAATGCCActGTAGTGTGGCTTCTcaTTaGCATTGCTCTACACTAAAGTTTAAAAAAaCATCATAAAaTCCATTAATGATATTTAAAaGTTCCATtATAAAAaTCCAAAAGTCCATTACAAAATCCATTACATCaGAAAATTCCAGTATCaGATA
ko00230	0	K01768	0	EB3O8BM01BDZQB	1	GGAGGATGGCGACCGATGAAATTGTTCAACTGAGTGGCTTGGGCTTCTGTTGAGAATCCTGCAATGATGTTGTTGAGCGTAGTCCAT
ko00230	0	K01768	0	EB3O8BM02HMABA	1	ACATTCGTTCTATTATTTTATAAAGAGTTTCTGGTCTGGAACGATTTTGATCAGAACTTTTGCCTTGTGCACAATGTATTTGTT
ko00230	0	K01768	0	EB3ZX6E02GXW14	1	TAGGGAAAATTTTGGGTGGAGAAACCCTTTTGGGGTAAATGTCTAAAAAACGGTCATCGGAAATTTGGCGTACCGGGAAATGTTACTTTACAAAAAAACCTAGGCTTTTAGGTATCGGGA
ko00230	0	K01768	0	EW1_F2P13_B10	1	CATTACCCAACCGAGTCCAGATCGGTTCATAGCCAATGCCTAGCCTTATACCTTGTCCTATGCTTGAGAAACAGCGGCCATGAGATTTTAGTTCACCCACGCTAAGAGGCCAAAAGCTACACACAAATACACATACAAAGATAAGTGATATATTGCTACTTAAACAAAAACATGCCACACCAAAAGCCAGTAATTTCAAAGAACGTGGACAAATACAGTGAAGTGCAGTGCGCAATTTCGTTAGTAAAAAGAACGTAATAGCTACCGTCTTTAAATGAGATATGCTCGGGCGATTTCCTAACACCACACTTCCCTGCTGTAACAATGTTCAGGGTGAACAGCTAGATCAGGTTGATATAATCCTCCACAGAATGCATTAATGAAATCAGAGCTAGATTG…
ko00230	0	K01768	0	EW1_R1P04_C11	1	TCTATACATGTATAGGCCTACACGGAGAATGTCATGGTGGGTCGAGTTGTAACTCAACGTCTGTTATTCTTTCTACCCTTTTCATTTCGGCTATATCATAATCGTAATCGTATACTCTAGATTTCTACCGCGCCCACAAAAACGAAGTCGCGGGAACCAGCTTATTCTCTACTTATCTCTATTTTACTGAACTGCTATCACCATGAAAATCGCGACTCTTATTTATCCAACTATGAATCGTCTTTTGCTCGCAGA
ko00230	0	K01768	0	SMcontig_50060	1	TCCGGCTGGCATCAACTTACTGAAATTTGTCTGATCCAATTCCATTGCAGCAGGAGGCGCGGGTNGCGCCCGGTGACTACCGTCCGACAATACAGTGATTGNCATCTGTGAGGTGACGTCATGCCTCCTACTCCAGTCATGATGACTGTTAGTGATAAGAAGGAGTAGTCGAGCCATATTCACCT
ko00230	0	K01769	1	contig03999	1	aaaTGGGTTCATTTGCttttCaGCCAACAGTCGGCAAATtCCAAAGTTGTAGACTAATGATCAaTGTGTTGCAAGACTTGACAGGATTTACGGTACTTCCCAGCTTa
ko00230	0	K01769	0	contig04419	1	CCATCGCCTTGCCcTcTCTATGAAGCATAGTTTtGTTCATTTCATCTCTATTCCAAGCGGCTTTCaTGGTTGCTTGAAaTATGCAAACGTGGTGAttt
ko00230	0	K01769	0	contig05026	1	TACTCCGACAACTAagCTTAAGACGAAGTTCTGCGTCCGTTATGTTACTGAGATCTTtCGCAATCCAGTCCTATTGATCTTCAAGTTTGAGTATTTAAAAATTGATTCCcACG
ko00230	0	K01769	0	contig05285	1	tGCAGAACTGTATTTTCATcAAaCTGGTTTTATATGGTGTGTTGCACaCAAAACCCATTAGAGACTTTGAAAGAGATCCAcAGaCTTCTGTTAaGGAACTGa
ko00230	0	K01769	0	contig14956	1	cACGTAAGAGAAATGCCAAGAGATTTtAAAAAGTGAACTGAACATATATTGTTACAGACATTTTCAACAGTATTTCCTACCAACATGACAAAAACTTCAGATTTATACAATACTCACAAGTTCTTTTACCATTATGCTCAACTCATAAAATAAGCAAAAAaTGACAAGGTTTAAGTGCTTTACTGATGCCAACAACAGTCATTAAAACAGCATCCATTTGTTCACTCACTCTACCCTAATACTGGTAGGTCATTCGGGTTAACGGTTGCTTTGCTATCTGAATCACACAGTGCAAACAGAACAGAATAAATCATGACCTATGGTGACATCAACACAAAAGCAACAGCTAAcAGTCACTAAACTTGTTCAGTTGCAGTAGGaGTTAACTAAAAATGTGTC…
ko00230	0	K01769	0	contig19303	1	cGAAGATGAAaCCGTGGCTATGATCCGAGAaTtGCTTGAACaaGAATTCGACCGACTGTACAGGAaGACGGAGGCGATGTTATCTTCATGGGTTTCGATGATGGAGTCGtAAAaCTGAAaCTCCAGGGATCCTGCACCAGTTGTCCGAGCTCtATCGTTACGCTTAAAAaTGGTGTCCAGAATATGCTCCAGTTTTACGTTCCAGAAGTCCTAAGCGTGGAACAGGTCAATGAGGATGGGCAAGCCGTTGTtGGAAAaTGAGAGTGCCACCACATCTGTTACAACTGGTCACTTTtCATTAAAAAAaGACCTCCGCCTTGTCCTCATTTGAAGGAAGTATAGTGTGATATAGACAATTTCTTAAAAGTGCGTTg
ko00230	0	K01769	0	contig21207	1	aTCGTCTCCTTCACCACTTTGGCGTCTGAAaGTtCGCCGATGGAGGTCGTCGATTTtCTTAATGACCTCTcGGACGACCTTTGACGACATCATCAACAAGTACAATGTCTACAAGGTGGAGACGATAGGTGATGCATATATGGTGGTCAGTGGTTTGCCTAAACCTTACACCAATCATGCTCCGGAAaTAGCCAACATGTCCATTGATATACTCATCGCAGTCAAg
ko00230	0	K01769	0	contig26247	1	TGGGTGCCATCTTAGAGGATTGGATTAAAGGTTCTGAATCAATGCTCTAGCATATATGATGGaTTTTTGGCTTTCACAGTGAAACGGCAGTGTTA
ko00230	0	K01769	0	contig26674	1	TAAGATTAGAAAGCCTAAAACAGCTATTGTTCAAATAGGCTATTGTTCAAATTTTAACATGAaTTGTGCGTGTGCGGTGTTTGCTTATTGTCTATTAAATGTTTGTGTGTTTTAAGTGACATTTTATCTTTCTGCAGAGACAATATTGATTAAGTTGTGATATTCCAGgTTGTCTTATTTATGTTAAATCATTAGAGTTTATTCATTTTATGCGTAATGATAATTATGCTAGTAATATGCAATTTTCTTCTCAACATTTGCCGAATGTTTGCTTTACAATTCAGTCATTTCTTACTCCTTATACGGCCTCTTCGCTTAAGCTAACTGCTACATTTtAGGCATTTATAACATAGTAGGCCTACtACTT
ko00230	0	K01769	0	contig27051	1	AAAAAAAATAAAGTTCCACACAAGCGTGCGACAAGGGACAACGAATGTTTATACATTATTATTCTATTATTTCATTTGTGTATTGAGTCTTGTTGTTATGTCGCAGTTTGACGACTGACTTCTTATTTATATAATAAAACGAATATACAGTAACTAAATCAT
ko00230	0	K01769	0	EW1_R1P04_D08	1	GTGATTTTGACTGCGTTTAACCCAATCATATGCATGTATGATAGTGTGAAGGTAATGAATTGTTTTTCAAAGATGACTAGTGACGAGTAAAATTCACCAAAACATGAATTGTGGGTAGAGAGTTCTATTAATCAGGAAAAGATGATCAAGAGAAAAGTGTTTAAGCTGTCATATCTGCAAAAGCGCGAAAATAGAGAAAACGGAAGAATATAGCCTAAGATGATGTTGGTAAGAACAGAATGATGTTTGGTTGGCGCCACTTGATTCTGATGTTTTGCACTTGTCGTTTGCCTTG
ko00230	0	K01769	0	EW2_R1P10_B06	1	ACTCGTTTAACCGTTCCATTTTACCGAGGAAATCCAATTTAAACTCCTGAAAGTCGATGTTTTTCCTCTAGTTTTGGAGGGTTCGACTTGGTCTAGGTCGTCTTGAGTAATGACTCCTTGTCTGGTGGGCT
ko00230	0	K01769	0	SMcontig_41172	1	AAAAAACTGATGTACTAAGTTTTTATGTCACTGTCAAAGCAGGCGTAATAGAAAGTTGCCCACAATGCATTAAGAgACAAAGATGTCTCTAGATTTCATCATCTTGGCCAAGGGGTAGGTCGGTTTGTTCTTGTAACAAATTaCAATCTTTaCTTGCCATTTCTGCATTGTAGATGCGCCGGCATTTCTCAAGGCTAACTCGTTTTCGTGTCTGGTATGGCTTTTCGTAGTACCTGTTACGTCTGGCAATTTCCATTACCTTGTCATTCTGCAAGATCCTGTCCAAGGCCTTATAAGCTGCATCGATATCGTTACTCTTC
ko00230	0	K01769	0	SMcontig_62512	1	TGATGCATCTTGGGCAAGTTTAGATCTGTTTTTTAACACAAAACCAGTGACCGTAATCGTACAGAtTGTTTTTTTGTGGATCGTTCCAATaGTTAAAAAACAAAGaACAAAAGGTTATTAAGGtTACATCAGTTCAGNTTGATTtGTTCTGTGGTGCACTTGTATTCTTCTTTATCGACATCCTATCCTTTTCCAAGACTTTAGGCTTTTGTGTTTGGATAATTTTGTTGGCTTCTTAATTTCAACTCAGCTGCTTTACTAAT
ko00230	0	K01835	0	contig08722	0	CTAATCAAAaTAATATAAAATCAATCCAATTtCAAACAAAAaTTAATGAGTACTATAAaGGAAaTAAAATTTTTAACTTAAAGTAGTGATATTTCACGTACCTTGTGCATTATGGTTTACAAGCCAAAAaTTTAAAaTTCTATCCcg
ko00230	0	K01835	0	contig22245	0	GATGAACTCAAGAAGGGTGCcATGATTTTGGAGCTGCTTTtGATGGTGATGGAGACAGGAACATGATACTTGGTAAGAATGGATTCTTTGTg
ko00230	0	K01835	0	contig31093	0	cATTCAAGATTGCCAAAaCAGACAACTTTGAATACACGGATCCAATTGACCAGAGTATCTCCAAAAACAGGgAATTCGgATCATATTTGATgATGGCTCTCGAATTGTCTATCGTCTGAGTGGAACAGGGAGTGCTGGAGCAACCATTCGca
ko00230	0	K01835	0	EB3O8BM02GI96I	0	TTAATTAATTAAGCTTAATTCTGTCTTTATGTGATGACGTTCGGTTGGTGACGACCTGTAAGTTCTCTCAGCTGCGATATCTGAAGCGCAATCTCAACCA
ko00230	0	K01835	0	EB3ZX6E01AT3O5	0	CGAAGCCAAGCGTCAGATCGAAATCCAACAGAGTCTCCTTATCCAGAAGGAAGTGGAGCTGGCCGATCTGAAGTCCAAGGT
ko00230	0	K01835	0	EW2_R1P08_C09	0	GCCGAGGTACTAGAATATGCTGTGTCCTGGAAAATCACCTTTGTCCTGGAATTCAAAAGTGCCTTGGAATGTCCTGGAAAATTACAGCTGTCCTGGAATTGGGAAAACCGGATCAAAAATGATCTTCAGAGAGTGAAACCCCGGCCTAATAAATGTAATTGTCAGTTAATAATCAGCAATCTTGGGCTTTGATGCTGTAGTTTGTTGGTTGTGCAAAAGTGTGGTGGTTTACAATGTCATTTATTATACTTGCATCATTTTATTTTCAGT
ko00230	0	K01835	0	SMcontig_3164	0	CCTCACCTATGCAGCTGACCTGGTTTGATGAACTCAAGAAGGGTGNCCATGATTTTGGAGCTGCTTTTGATGGTGATGGAGACAGGAACATGATACTTGGTAAGAATGGATTCTTTGTGTCTCCATGTGACTCTCTGGCTGTCATTGCA
ko00230	0	K01835	0	SMcontig_52845	0	AGAGTGGCTAAAGACAAAGGAAAAGAGAATATTTGAAGTTCCAACTGGCTGGAANTTCTTTGGCAATCTCATGGATGCTGGCCGTCTCTCTCTATGTGGAGAAGAGAGCTTTGGTACAGGATCAGA
ko00230	0	K01939	1	contig15401	1	ATTAGATTCCGACTATTGTGTTTCATTCCACCGTAAAATATGCCCATATgCGTAGACTTAGGGGGGCAGCCGGGGCACGCGCCCCcAATAATTGAGTTGGTGGGGCAAAGGTATCCTTTTGGCCCCCcAATAATCCAGgTGAGAAGTTTTGAAAaTATAGAAaCTAcTtCAGAAaC
ko00230	0	K01951	1	contig24944	1	GACATAACAACATAAAATTAATGTTCTAGAATAAACTGTCTCTTTTCTACCATTTTGCCAGACACCTCCGAGATCTGATCcTGCTCACGCTtacGAAGTATGAAAATTCCACAAAATAAAAACGCTAACTGCAGTCCATTGTAaCCGG
ko00230	0	K01951	0	SMcontig_57746	1	GGACAAGATTGGTGCTAAGATTGGTTCNACTAGAGAGAGCGAGACACAGATAGGAGTCGAGATTCGGTGCCAAGACTGGTTCTGAGAGTGAGAAAGTGAGAGTGTGAGATAGACAGAGAGCGAAAGACAAATCCTGTGCCAAAANTGGCTNTCCAAGACAGAGACGCTACCAAGATTTGCTCTCCAAGAGACAGACAGACAGACTGAGAGGCAAACATACAGACAAACAGATAAATTAGAAAGCGTCTAGTGTTAAGAACGTCTGTTGAAACGATAGGAAAGCAAGGCCTGGAGGNAATCAACAATNATTANTCATCCTTCTTTTCGGTTATCTTCTTCAGCTCTTTTAACTTCTTCTTGTGGCGATCAATGGCTTCCTCGTGTTCCTTCATTTCCTTC…
ko00230	0	K01952	1	contig06858	1	TAACGACGCTGTTGGCCTTGTGtCcTGGATATGGCCTTGGAGACCGTTTAGATGGCTCCGAGAACAAACGGTTTAGTGTGAACTGTCAACTACTCTGGTTATGGATTACtGACTGAcTAaCAaTgCAcGTCAAgTTCTTTTgTgAAAaCTTTtGTTgg
ko00230	0	K01952	0	EB3O8BM01BMET5	1	CCAGCTGGACAACTCGGGCCTGCGCCGTTTCTCGGTCTTTTCTTTCCGTCAGAAAGTCTTCCCTGTAAACCATCAGCTGCGCTTCTAACAACTGCGCTCTTTCCATTTC
ko00230	0	K01952	0	EW1_F1P05_F01	1	GTGGAACCAACGCAAAACCCAAGAACATGAAAGTCCGGATCAGAAAAGCTCGATCGTCTCGGTTTTTCTTGAAGCAAACGATGACATGGCTACAGTGCAGAACTTCTTCAGCATACTCCAACAGCATCACGAAACTCTCCTTGGATCCTTCAGGAAGGATGTCATTCGGAATCTCGATGT
ko00230	0	K01952	0	SMcontig_46703	1	GTAAGACTTCTGTGCATAAGGAATNNNGAATTTACAAATTGTGTGGAAATGGGGGAGGAATATGCTCTATGTATCATGTCACTTACAGGGGGATGCAAGCCTCTGATTGTGGCTTTCCTAAAAGCCTGAAGCAAGCCTCATGCGATGCACACATAGAAACTTGTACGCATGTACTAACGTACGAATCCTTCGCANACAAAATACATGCATACATGTGCATATGTGTACGAGTATAAAAAATTAATAGTTCCTTCAGACTGTAGAAAGCTTCTTAGAGAAATTGCAACGTACGAAAGATTGTTTAAATCCGGAAGACGAGGTCTGGCAA
ko00230	0	K02320	1	contig00716	1	aGtGTACTGGGACTGTATTTGAAGAACGACCACTACCAAGTGTTGGACATTTAATTTGACAATTtAAGAAGAATATTGAACTTCTCATTCTCGGTAtCTTTTTtCTGAATGTTGTCATAGCAGACATTtGAAaGTATGT
ko00230	0	K02320	0	EW2_R1P11_A06	1	TACGAGGCTCACGGCAACGACCTGACTGTGACCCAGACGTGCGGCGGTCAAGTGACTACCTTGAAATTCGTCAAAGTTTAGAAGTGCTTCTCTGAAGTGCAGTAAAAAACAACGAACCATTCATACGATGATCAACTTGACTGTCTAGCTAAAGTTTTCTATTTGATGATTCAGTCTGATTTCATGCCTTTGTGGTTTCAATAGTAGTGCCAAAATGTAC
ko00230	0	K02320	0	SMcontig_15165	1	CACACGTTGTTGAAGAACTTGAAGAGATCGCAAGCACTGTTGTTCCGGTGAAATTGACAATGCCTCAGCCTGACAGGCAGTTCTGCAAATATATGTCCGAGAAATATGGAGAAGATTATGTGGCGATGTCACGTGATCTGAAGAACTATTACCAGGAAACACCAAAGCAGATTAAAAG
ko00230	0	K02320	0	SMcontig_63128	1	GCAGCCAGCAATGCCTGACGGAAAACCTGTGNGNGNGGtNGATTaATGGTCAGAATTCTGTTCGGACGTTGGAACGAAGTGTCTCCtTGTCATTTTTGTTGTCATCTTGTGCCTTTCGTTCGGCATAGCGTACATGGCGACTGGAATGGCAAAGCAGGCGGAACAACGAATACTTGTTGATGAAGAAGATACCCACTTTGAACTTTAA
ko00230	0	K02320	0	SMcontig_7547	1	ACTGCAGAACAGTTTAAGAGTCTTGGCGTTGCTAGAACCAAATCTCAACTGTTGCTCAAACTGTTCTGCTGTGAAAGTGCCTGTAATTCTTTGGCAGTCTGGATTAAAAACAGAATAAGCACTGGGCTCATCAGCGTTCtTCGATCCTGTTCTTGTGTTGGAATAGATGAAGTACATCACAgNNAAACCAAGAAGAAGATTGCTCCAAATTCAAATTTGATAAAGAGTGCAAACGTTAATAACCAGATGACTAGCTTCACTGCTATTACTTTAAATCTTGATCCTTTGTTCANGTTAAATAGTTCTTTAACAGCTCTAGTGTTTCTGAGCTTTTGAATGTATTCTTTCAAAAAGGCTGGACAAATCAAATATGAAGAAAT
ko00230	0	K02320	0	SMcontig_8170	1	AAAAGTCAAATTGCTGAAGGGCACaAAAGGGCAAAAAGAAGACGAAAAAAGCCACTCTTGTTGTAGAAAAAGATGGTATCACCGCTGTTGACGGCGNTGCAAGATTCGAAAACGATTTTGAGGACTACTTATGACATTTATGCTGTGACNCATTGACTTGTATTTATGATGCTTTACTGTGGAGAACCTGGTTGGCGTTGCTAAGAATA
ko00230	0	K02321	1	SMcontig_62178	1	TATGTAACAAATGCAGCTGTATAGCAAATGCTTCACGGACACACTGGTTTACTCGCATATATTTGCACAAAAATGTCTGCTATCTAATAAAATTGGAATGTAACAAGTAATGTAATAGCTGTTAAATATACACATTGAATGCAACCGGGTTTCTTTTCTAAGGAATGATAAAAT
ko00230	0	K02324	1	contig03491	1	aTCCGTCTAGACCcAAGATATGCCAGCtGCAAGTATGCGATGTCCATTGCTTCTGGATGATGCAAgAACAGACAAGGTGAAg
ko00230	0	K02324	0	contig08462	1	ttttCCTAATAGGGCGTATCCGGGgTTTTATATTtCGGAAGATTttCCtATTtAAtAtGTTtGTATTTtACACATTTTAGGCTCTTtACACCAGTAATGCATTTGTTTCGGGAAACCtGAACCCGtttGTTAACCAACA
ko00230	0	K02324	0	contig27048	1	GATGAGAGTTTTGCTGAGGAGGTGCAGCACACGGATAGTGTTTGTAaTGTGTAACAGTTGCTTGTGTCTCGTCAATAATTCTACATATCTGCTGAAaTTAGTTATTTACCCGAATAGTTGCAGATCAATCTGCAGGTGCTATAAACTTTACATTATTGATTGCCATTGATTAGGTTCTATCTACCTATGACAATAATTtACCTGAGTAGGTAATCTGTTCCTTGAGTTGGTGCTATTGATGTGTTAACAATAATTTtCCAGAATGCATtGTTTa
ko00230	0	K02324	0	contig29523	1	ACTACTTTtCAGGTGTAAAcTGCAATTAAAGTCCATAATTATGTGATCGAAATTGGAAAATTGAGATATATCACACTGAAAACCAAAaTTCTTAAGGTTGACCtCCAGAGAAAAATCAGCAATACTAAGAATGCCTTCTAATTTGCGAATTGTGCACCAAACTACTGTTTTCATGATACATGATtATTGTCAATTAGTAAATTCTATGTGCGATTGTCTTATGCACAAAATCAGCTCTGAATATGTAGTATGAGTGTACTATTATGTTAcGAGTTATACAGTACCCTTTAGGAGCCTCACAGAGGTgCTAAaTGTACTGGATGcTAGCTACaaTCTaCa
ko00230	0	K02324	0	EW1_R1P03_B04	1	ACGTAGTTTCGATGAGAAAACAGAGCATTACCGTGTCTTCGCGTGCATGCCGGTGTGATCGTGAGTAGGTAATTCACTGAATACAAAACGTTTATTTCATTCAACAACTATCCCTGTTTCGACCATCTTCGATCAAATTTCTTGGATATAGTTTCAATATAGAAATAGCCTTTATTTAACTAGAGCCACAAAATTTAATTAACCTTGAAGACGGGCTACAATGCCACACGGT
ko00230	0	K02325	1	contig28936	1	TGGTAAGCCAAAGTTTGCTGGAGGAAaGAGCTCAGAAATGgAGgcAGAAGCAACAGAACCTACTGGCAGTATCAGCTCGGAAGACagTGATGACAGCAACACACCATCTtGTAAAtt
ko00230	0	K02325	0	SMcontig_32245	1	AACGTTAAATTAGTGACAACTATTTTGCAGAAACTTCTGTGAACGACCTTCAACCACTGATTAAATGCAAAAGGTCGAATGCAANATAGATAANGAAAACCAACACGAANACNGACACTTTCTCGAGATACAACCGTCTGATCTAT
ko00230	0	K02326	1	contig05848	1	cGTCGTTAGCCACGGAATCGTCTGGCGTCTTGCTGgAGGACGACGTGTtATTGTCCTTTTtCCGTTTGTCTGTCGTGTCCTTTTtCTCCTTCTGTCCTGTCCGGAAAGCTTCTAGGCTTTTCTTGAGAGGTTCGACGTATTTTtCAAATTCCATGTCCGTCATCGCTTCGTAGACGTCTTGTGCACTGATGGTCTTGCG
ko00230	0	K02326	0	contig16210	1	tAAACGGACgTCGATTtCAGAGAGCGTATAAGAGGtGGCTACGGTGCCAGGAGACTGGCGAAAAGTTTTGTCCAGCTGTTGAAaGAAGAAAGAAAAAGGAAGATTCGGCCGCCGATCCTGAGGAAAAAGACAACGACAAGACAACCGAAAATa
ko00230	0	K02326	0	SMcontig_27552	1	ATGGCAAAGTTATTAGCACAGGATGTGGAGTAGAGGACAAAGACGCTGGCTGCTTTCGATATCGCAATGCGTGCATCTTTCG
ko00230	0	K02327	1	contig15271	1	ccTCCTGGAGACAGTGAGTGGTtCTGTGTTtGAaTTtAATTGTTACCATTAATTGCATGCCaCAGTaTTaGTGCTAATGAGGAAaCGAaGTtcATCTTCAAAT
ko00230	0	K02327	0	contig24323	1	aGTCTTGTATCGGgTGGgTTAAAaTCCTGAGGTCTGtCtCCGAGaaaatgcagggAAATGTGGTTTGGTAAAAGGCAtCGgAGTGTGTGGTtCTCGTTAAAGAGGACGGCTTTGAat
ko00230	0	K02327	0	SMcontig_36081	1	GATGATGTCCCATCACCAACTGAGCAAGACCAACAGGAACACTATGNAGATCTGATTGAGATTCAGGACGTTGCGTTGCTGAGCAAGTCGCAAGAGTGGACCGAGGATGTCTATACCCTGTCAGGCAGTG
ko00230	0	K02327	0	SMcontig_45821	1	AAAAAATCGGCGGAACAATGGAATCTACGCGTTACTCATGAAAAATGCAAATACTCTGTTNGCAATTACTAATTTAtTTTCAATAATGACTAGTGACTATTGACTAATGGTNANAACTTAGTCACTTAGTGACACTTACTTAATTTGTGAAAGCACTTGTGACGTTNACTTTGTCCTGAATGCGCTTGCTGCAGTTCCTACACCCTGCtNCACCATC
ko00230	0	K02328	1	contig26211	1	TAGGAAATCAGGCCTCGTCCCAGGCTTCaCGACCATCCTGAAATGTACCCCTGAATGCGATGGCATTGTGGCgCTGCACACAGATGGAAAGGCGCTGCAGGa
ko00230	0	K02684	1	EB3ZX6E01CHRDK	1	TTCAGCAGATGGTTCAATCCTTTGCTGACGTTGACGTCGAGGCGCGGATAGCAGTATTGCAACATGATCTCCTCAATTACAAAACTCA
ko00230	0	K02685	1	contig22983	1	gaaCACATtCACCATTGTAAATATCAACACTTATGCTGGTTTCTGTATTTTATATTTCTCCTTTAGAAGAGTTTtGTACAATGCGGAGGAGAAAAATTACCTGAGCCATCACTCACAGCCTTACAGGTGTCATCGTTAAGGTTGAGCATCTCAAATCACAGTTGACCTGGATTAATTTAACCATAATCTAGTTGACCTTGTTTAAATGAACTAAAAAATAAAAACTCTTGAAaCAAAACAGCTCAACTGAATCaGAGATTGCTGCAAATTTtCTAAgg
ko00230	0	K02999	1	contig04418	1	tCgTACTGAACATCAATTTGGTTTtCCCTACTTTGTCCCGTAAGTGCAGTAATAACATCATCGACAACTTtAACATCAGTCGAGAAaTCTAAATTGTCATTGGTGTAATTtCAAat
ko00230	0	K02999	0	contig09904	1	tCtGcATAGGCCTCAGTGTTTcTAGTCACTGATTTAACACCGTTtGgCtCAGTTAAAGCCGTTAATTGTCTGGTTCAGTTGCTCTAAAATCCGTCCCTCCGTCATTTCGATtCTCCtCCGCAGTATTGCTCcATCTGGCAAAGTTTGGCGTTTTCCa
ko00230	0	K02999	0	contig27218	1	CCAATGTTAATACACTTATgtcatttacgacatgatgatcAaCTCAGAATTAATTAAAaCTAAATATAATCAATTtCTGCAAAAACCTTGCACCTACAAAAGGAAACAGTTACAAGCTAGTCAGACCATCCTCGTTGCATTAACTAACTCAAAGATTACCGTGAATAATTGCAAATCGCAACTTCAAAGCACCTAAGACATGAACAAATGTGTTGCCTCTATGGTGCATTTCAAAGTAATTTACACGAAATTTGAAAAaCTCAATTGCCACATGATTACAATCCCAAAATCCCATGATTACTTATGTGTCCAAAAcAtAAAAAaTa
ko00230	0	K02999	0	EW1_F1P10_G07	1	ACAATATTCCATCTTCTAACTATAGTTGTCATCGGGATAAAGATCACAATAAAGTTTTGTGCAGTATTACATTGTTTAGTGATGAGCTCTTTGGAATCTTTGATGCAATTTCTTTGGCTAAGGGAGGATCGGGTATCCTGTTGATTGTTCTTTTCCGGCCGCGGCATTTGTGTATAAAGTGCAGTTAGATGATTTGCATGTTATTGTTAGATGTTTAGTGATATGAACCAAAAACTCCACCTTGCAAGGATTTCCAGAATCTTAGCACTATGCATTTTGGACTTAATTCCACAGAGCCTGTCATTGCAGATATGCATCAACGGTGTTTCTAGCAAAATGGTTGAGACTGCGTTTAAGAAGTGTGGACAACATCTGCTGATAGGCAACGGTGTTTGGAAA…
ko00230	0	K03000	1	SMcontig_14469	1	TTAAACTAGCTGTCAACATTGATAAATAGCTACTGCTGAATATGCATTTCACCTAAATACATAGACNGAAATCTCACATGTAGCAAATGCAAACATAAATCTCACATGCACTGGTATGTTTGTAGTATGTAGCGAATGCTAAATA
ko00230	0	K03002	1	contig27087	1	tGATGCCAACAACagTGACCAGCtAATGTAATTAATTAATTTCCATTATTTCCAAaGtGTTTGCAtCCTGGTACTGTCAAAAGTAATTACtCTAGACTgTTAAGCTAGCCCTgACATCAGTgTTtCCATTCGAGTCCAAAATGATTACATCCTGGCCTAGAAGTTTGGACGTAACTCATTGCTAACGGTAACCAGACCAAAAaTTCGGGAATTTTTACGGACATAAACACGGCCGCTTGGGCGTCAACGGAAACCTTGCCcAACGCTGACAATCAGTATGGAGTGTTGAAGACTTCATTTtCCTAGCCTCAGCATAAGAAAGCAGGTTGtcAGTCCTCTCCGTCTCATCTTACCACCGACaGCGT
ko00230	0	K03002	0	contig30322	1	TgggATGACGATGAATCAGGATAGgATTtGCTAAAGAGCAGTGTTTTCAGTTtGGAGTGAAAGAGTTGTGGAGAGATGGCAAGGGGAGAGGTtcGAGTGAGCTCGTAGGATGGGTCAGAcatttgtcgtaatGCTGGCGGGAGTTTGTTCCAGAGAGGC
ko00230	0	K03002	0	SMcontig_57765	1	TTAGTGCGCACACAGTCTTCAACAAATTAGAGGTAACATTGCTCCTGAGTAACCTTAAACTGGTCTTGCGTCAAAGTGACTGAATTATTGTAACTTGCTACTTAATTTGATTACCAAATAAATAAATTTTGATTAATTGAATGGTGCTATAGAATCCTTGGAAACATAGAAATAACTTTTGTAAAAAAAAGACNANATTCTGGTAAAAAAGATGCCAACTTcTTTTTACNNNANNTCCTTGCATGAGAAGAAGACAGGATGACGTCAGTGGACTCTAATTTTAAATTTCTGTGTGGACGTCCACNNGGGGCTTGA
ko00230	0	K03005	1	contig28391	1	aaaaGGTCTCTCAGACCCACTGAGACATGCCTTTGATACAACAATAACCAGCCTATAATTATACGTAAAAGCATCCATGTGTCTATTGCTTAATTGTGCTTGATTATATTGTTCCTAACTCTAGATGGAAATTGTTGGTGTGTCTCTCCTGAATAAGAAACTTtACCAGTATTTTtGTCTtCATATtCAGACTTATTAAATGCTGCCGGTTCTAGGACAAAATGGTATGGCTAAAaTCTTaCGGATAAGGTCAtCAAGCAaTCCcGcTCCcAtg
ko00230	0	K03006	1	contig20577	1	AAaTACTTTCATACTGGTGTTAGAAGAATACTAGACAAGATCAGGGACAAGGAGGGAGGGGTGAAGATAAGCGGAACAAGGATTAACAACCTCGCGTTTGCCGATGATATAG
ko00230	0	K03006	0	contig26749	1	tGGTGCATCTGTTGGAGCTTaTTtCATGTTCAACATACATGTAGGTGTCATCAACATGGTACTTTCTATATTGAGgtGCGCTTTGGTATTGCATtGCAATCTTCAaTTATGAACTAAAGAATTTCAGAAGATTTTGGTTGAaCTTGTGCATGCCCGTTAGCtGTATTTAAAAAGCTTGGTATTtATTTAAACACTGTGTCAA
ko00230	0	K03006	0	contig28961	1	cAGACTCAAAACTGGACAATCCTCATTTAGAAGCTCGGAGTTAACAAAATGAGCCGCAcTGAAGCAAGCGTTATGACTTGCTTCTAAAAAAAAaGCTTCATACATCGAGCAGTAGCAGTCTGAGTTATTAACTGTACCTAGATCAGGTCTGTTtATTTGGGgTGAAACAaGTTGCTGAAGAaTTTCTACat
ko00230	0	K03006	0	SMcontig_61138	1	GCAATCGCTCAGACCCTCATCCTCATCATAACTGGACTTTGGCAGCTTAGGCATCTCAAGAGCTTCTTTGAAGCCAAGAAACTCGTTTAGTAGTTTGATCTTCTCTGTCTGTTTGTGCTACATAATGTTATGTTGCTGATTCCGGTGTAGTTCTGCATTGA
ko00230	0	K03008	1	contig01808	1	TTtATTCCTAATTTGCCTACGTTTGAATTCGCAGTtAACAAATTTATGTTCAaGTGGATGAGGAACCTTGTAGCCaGCAAAACGAACCTGTGGgTCTTTCAACAGCTGCGTTCt
ko00230	0	K03008	0	contig05908	1	ccGACTACAGTCcaCaaGGAAGCATTtACAAATGCCATTACAGATCTCATCAGTGAAGTGTCGCTTTTGGAaGAACGATTCAAGGAGGCAATCAAAGAAAAACAAGAAGGGgAATAAACAACTCAAAGTCAGATGGAGTAGGTCAGAGCTGTTGAGTCTGAaCTGTTtAAAACAg
ko00230	0	K03008	0	contig26602	1	cAAAGAAATATCAGTTTTTATGCTTtGGAaGGTtACGTCTCAATTAGAAATTCAACTGTCAACTGAACAACAGTGATCACAGGGTTGCCCACAGATTTGTTCTGTCTTACAGGGAATCAAAGCATGCTTCGTCATGTGATGTGAAATCTTTTGAAGAAGAGGATTGTAAAAAGATGTGTTCt
ko00230	0	K03009	1	EB3O8BM01BPVAA	1	GTGCGTTTCTTGTACATAACTCGATATCCGCACTCTCGGCATCTGATGGCCTCTCTCGCA
ko00230	0	K03009	0	SMcontig_750	1	GGAGTGTGAATGCGTTTTTTCTGTTGTTTGCTATTTTAGTAACTGTTGTGAGAAGTTTGCGACTTAtTTTAAAAGCCTAATTGTGTGATATTATACTAGTTGGTTTACTTTCGCCTAGGTGATGGAGCCAAAGGAAAAAGACCAAACTGCAGGAAGTGGTTCTGCTCCAACAACTGGAAGCACACCAATGATGACCTACATTTGTGGTGAATGTCACAAAGAAAATCAAGTCAGCGGAAGAGGTATCATCAAGTGTCTTGAAATAGAACGAACTTAGCCGTAATTTTTTAACAAGAAGCGAACACAGAGGATGGTTG
ko00230	0	K03010	1	contig01247	1	GGGTCTGgCCAGGAaGAGAaCTTtGAAAACCAGATCGGTCATGTGtCCAAGGtATGAAGAATGCGTCGTATGATAAGCTGGATGACGATGGAATCa
ko00230	0	K03010	0	contig12517	1	ttCGAATGAGTtGTTCTGAAGGTTaGCAAtGGCAATCAGACCACACAGgTTGCAGaCGTGAaCGCGATACGGGTCAGaGATCTCGAACAGCcTCTCCcG
ko00230	0	K03010	0	EB3O8BM02HR42P	1	CTGGTGATGATGTACTCATTGGGTAAGACCATCACACTCCCAGAGACCGAGGATGAGCTTGAGGGTCATCAGAGACGTTTCACAAAGAGGG
ko00230	0	K03010	0	SMcontig_22847	1	AAGGTTTCCGCCATCCGTGGAGAAATCGGAGATGCCACTCCGTTTAATGATGCCGTCAACGTGAAAAAGATTTCCGACATGCTCGTCGATTACAACTACCACCTTCGAGGCAACGAAGT
ko00230	0	K03011	1	contig13570	1	GGTTCTGAAGAAGAAGCTGAGTGACCTTCGGACCCAGCTCATTCAGGAAATTCAAAGTGATCAGCTTGCAATCCAATAAGCTTCTAAACAGTTAACATAATTTTTtAAag
ko00230	0	K03011	0	contig22836	1	aCCGACGAGAACATCAAATTTGTATTGCAAAaTACTGACCTCAGTGTTGCGAATGCCCTAAGACGAGTTTGCATTGCAGAAACTCCAACTCTTGCAATTGACTGGATTCAGATTGAGTCTAATTCAACTGTTCTTTGTGATGAaTTtcTGACTCa
ko00230	0	K03011	0	SMcontig_15587	1	TTACTGAGCTGACCGACGAGAACATCAAATTTGTATTGCAAAATACTGACCTCAGTGTTGCGAATGCCCTAAGACGAGTTTGCATTGCAGAAACTCCAACTCTTGCAATTGACTGGATTCAGATTGAGTCTAATTCAACTGTTCTTTGTG
ko00230	0	K03011	0	SMcontig_20391	1	CCCTGTGTGCCTTGCCTACCCCCTGTTGCGTGTCaNCAGCaGATACANCAGTCACCACGACAACAGCTANAACAAGCAAATGTACAACAGCTAGGCCTACTACAAGCAAGGGAGCAACTACCACAAAACCTCCTACAACAGTTGTGACGAAAGGGACAACGGGCCATACTAGCaACCGCAGGAACATCTGGAGCAAAGACAACTAGAACTGTAACAACTGGAGAAACATCAACTGGA
ko00230	0	K03012	1	SMcontig_17673	1	TCTTCTTCAGCACTTTCATTCTGCTGTTTTCTGTGTTCCAGCAACATCTGAACTTCCGATATCAGGAGAGTTTCAGCGTGTTCAAATTCTTTGGGAAATACTAATTCAGAAGCATCTTCCTCTACCTGATCGCCGCCAGGAACCGTAACTCCT
ko00230	0	K03013	1	contig12804	1	GTTTTtCTTCTGGCGTCATAACAATGTGTTCAGGCACCAGCTGATGTTCGGTGATGTTGATGAGCAGTTCAGCTTCAAGGAACTGTTCCAGAATGTACTTAGGGCcATGTCGACcaa
ko00230	0	K03013	0	SMcontig_40103	1	ACTGCCAGCGAATGCAGGAGGAGAACATCTCACGAGCAATCATCATCGTTCAGCAGGAAATGACGCCATCCGCAAAGCAGGCATTGGTC
ko00230	0	K03013	0	SMcontig_62228	1	GAAGAAAACAAGAACTCCTNCTNNGATACaAACTgANNGGAGAACCAGCTGCCTCGTATCCAGCAGAGTGATGCCGTCGCCAGATATTTTGGCCTTAAAAGAGGACAGGTGGTCAAGATTGTCCGACCAAGTGAAACGGCTGGAAGATACGT
ko00230	0	K03013	0	SMcontig_6280	1	GCAACAGTTGCTTGAAAAGTTTTACTCCGTAAGGGAACATCAGCTGAAGGGAATTTTAGTAACCGATCCGGTCTCAAGGTACTATGGCGCAAAACGAGGACAGGTGTTCCGGATA
ko00230	0	K03014	1	contig11105	1	aCtGAGGAAaGAATCTATCACAACACcGTATCTGACAAAGTTTGAAaTTGCCGgAaTAATTGGAGTGCGTGCGTGGCATATTGCCATGGGTGCTCCCg
ko00230	0	K03014	0	contig15664	1	cACATCGAAaTCTGGAGCGCCCTtGTGCCCAGCACCCGAGCTCTCTCGTATTTTGTCATGTAGGGAGTCGTCATTCGTTTCTCTGAGTCGACCcTTTGgCCcT
ko00230	0	K03015	1	contig03478	1	aCATTTTCTGTGGTTGgTCcAAAAaCcTGTAaTGGACTtCCGGTAGATCTAAGGTACCTCCCAAACGGTGCCTGTTCTCAATTCCACCACCTTCTCAAGACTGTtCTTTtCCGCTTgCCTGGgTCGGgAGAGCCt
ko00230	0	K03015	0	contig08472	1	tGACATCTTACTTCATCCTCGCTACTTTGGGCCGAAcTtGTTGAATACCGTAAAGCAGATGCTGTTCAATGAAGTGGAAGGAACATGCACTGGAAaGTATGGATTtGTCATTGCTGTGACAACCATTGACAACATTGGTGCTGGCatCATtCAaCCTGGAAaGGGATATGTCGTCTATCCAGTCAAGTACAAGGCAAtttGTCTTCCGACCTTTCAAGGGAGAAGTCCTTGATGCGGTCGTTACTCAAGTAAACAAGgTGGGgATGTTTACTGACATtGGTCCACTCt
ko00230	0	K03015	0	contig30773	1	GGGCATAATTCAaCCTGGAAaGGGaTATGTCGtCtATCCAGTCAAGTACAAGGCAATCGtcTTCCGACCTTTCAAGGGAGAAGTCCTTGATGCGGTCGTTACTCAAGtAAaCAGGG
ko00230	0	K03016	1	contig13380	1	cAAGTCAGAGAGAGGACGGGGTTCCAGATGACGGAGAGTTtGACCcATCCGACAATACGTCATCACGCGCTGACAGTTTCGAGTACGTCATGTACGgAAAGgTTTaCCGGATTG
ko00230	0	K03016	0	EB3O8BM02H70UY	1	CATCGACATCAACACACAGATCTATCCTGTACAGTTAGGGGATAGGTTTCGTATGGTGATCGCT
ko00230	0	K03017	1	SMcontig_28192	1	ATTTGCTTGCAGATGTTAGTCTTNAGTAGACTGAGAATCACTCCGTCCATCTGTGCATGCAAGCTGGCTGAACACAGACATAGTACAGCCTCATACCCTCCTCTGCTCTTCTTGTCTGTGACTGGAAGAAGACGGCGTCCCTGTGTTTGCATTTTGGACANGGATGNTCCTCTGTTCGTGGAAGCGTTGGATCAGCTATGACGTCACCGATGATCTGCGTAAGCTCATCGACT
ko00230	0	K03017	0	SMcontig_7364	1	ATGGATTCATAATAAGTGNCTTTaCAATAGGCTCATAGAATTTCCACATACATACATACCACACCAAACAGGCTATTGATTTCTACAAATTTGTTCTTCTTTCATTGAAGGGAATATGCAATGACTTCTGTACAATTAATCCTCATATAAATGAAAACCAGCCATCTACAGAGCAAGTCTGCCTTACACTTTCTCTCAACACCACCAAATCCCGTTAACCTACATATTCTGGAATTCTCAAGTAAGAAAAGCAGAACAGACAAAACAACTTTACTTTCCTACAAAATCACAGAACTAAG
ko00230	0	K03018	1	contig02137	1	ctAACGGGCCATCTGACAAACAGACGAACTTTAAACGAAGCaGaTAAATCGTTATTGAACGGAaGCTTGACATCTCTGCTGCACAAACTTAGTTTTAAAAATGAGACGAGGTCATTTTCAACTTtGCTTACTGGTACCGTTTTAAATGgtAGTACGTTTAATAAGTACGTGCCCCAGAGATTCAGGCATCGAAATGTTAAGACAGGCGACACTtCCAAAGAAAAAGGCGAGGAAATTGACCcAG
ko00230	0	K03018	0	EW2_R1P05_B05	1	TACTGTCTAGATCCTTCTGTGAAAAATCTGTCTCTAAATCTCTATCGACAAAGTTCTTCCACCCTTTTGCCTTCCAGATGAAATTCCTCTGAAAGATAATGTCAACGACTTGCTTATTGGTAAATTTATCGGCTATAACAAGTTTTAAGATGGCGCATTTAGATGTTGTTTCATTCATCGT
ko00230	0	K03018	0	SMcontig_10299	1	AAGAAATTGATCTTACACCCCAGCAAAAGTTTAACAATGAATGTTTAGAAGTGTATGATGTCAYTTTCGGCSTGATTCAGTGRAGATTCGAAAAACTGAGAGAAGTKTGTGATGACTTCAACTGTGTAACAAGTGAAGCACTTGCAGTTAAATCTGTAGAAGAACTWTAGAAATCTGCTGCTGATTTAGCATTGAAATACAGCGATTACGTCCAWGGTRCAGMAATTWYGTCTGAGGTTGGAAGTTTAAAATTTCAATGTTCAGCAATCGTAGATGTTCAGGCAGCATAMAGTAGGCCTATTGATCTCCTAAATGTCATTCACAGAAGTGGTCTCCAAGAAGTATAATACTAATATTGGCATTGCATCGACTGTTCCTCACACTCCCTGTAACTGGTGc…
ko00230	0	K03019	1	SMcontig_55164	1	GAGAATTTGGTCAAAATGTAGAAGATCTACGCAAACAGAAACGCTCACTGGTTTCAAAACATTaCRAYTACGATGTTGAAATTGAGAGCCTGTGGTCTTTTAACTCTCTATTGTACATCATTTTGATTGTTGCTTATGATGGTCTATACGTCTAGTAATTGCTATGTGCGAGTCAATGAACTCTAATTGAACAATTCATGAATAACGtTTAAgGGTTTATTTTCTGGCGGACTTAACGATTTCCTGTTTGTCGAGAAGGGACAGAAGTGTTGGCTGTGTAGCAGAGAAAGTTGCAGCTATAAGCACCGAACTCATTGCTGTCATTTCAATTCCAWTTAATATA
ko00230	0	K03020	1	SMcontig_57016	1	GTCTGCAACAAAGCAGACCTACTGGACAGCAGACTTCTTGNGTGNCTTGAAACTGGAGGAGGATGGCTCTTTGGCATTGTCAGTCAAAGAAGGATTCGGAATGTCGGAGTTACAGAATCGAATTCAGGACTTTCTCTGTAAATCGACCGGTCGAATCAAAAAAGCATTTTAGAATCCCTGCAAACGGTCAGCACCTTGCATGGCTCTACAAAGAAGCGACCGTAGAGAATACCCGTTCAGACGAAAACGATCCGGAAAAGCTCCTCGTTGACGTCATCATGACTGAAGCAGCTCTGGCTAAATTCATGG
ko00230	0	K03021	1	contig01140	1	TGGAGGTGCAGCCCTCCGCTTGAGGTATCTCTCCAGGACAAaTTAATCCcGGCATGTATCATAACAGTGGCGACAAAaCCAGTGAAaCATTGATCCATA
ko00230	0	K03021	0	contig28008	1	ATTCAGTTCGCAAACATAGGAGTCGTCATGGATTTCGACTACAGCTAATCCTACAGAAGGCAGtCCAGTGATTtAAaCAGACAAATCATCTGTGCAACTACATTAGTATGTGTAACCACAATACACAAGGCAATGACAAACAGTtGAAATCTGGTCGCCTAAGCCGATGTGC
ko00230	0	K03021	0	EB3ZX6E01BFSG4	1	ATAACCAATCAGTCCACAAGTGTTGCAGACATCGATTTCAAACGCATCACTCGACAGCATCAGTCGCTCATACAGCAACAT
ko00230	0	K03021	0	EB3ZX6E01DBTPN	1	GAAGACATGCTCATCAAGATCTTACTACGACAGACGAGGCGACCGGAAATCGGAGACAAATTCAGCAGCAGACATGGCCA
ko00230	0	K03021	0	SMcontig_34731	1	AGGATATGCTATTGTTTCATTAGTGTCTGCATGTAGAACTACTAGTTTTTACCTGAAATTCAGTTTGATGTTTACCATATGTGTTACTCATTGACTTCAGCACCAACATACCTTGTCTCTTATCTTCTTCATGCTGCATTCGATTTTTGTTTGTCAACTCTGTCAGAATCATTTGGCATTTTGAGTAAATGTATATCAGTTATGCAGGTCATTAAAATT
ko00230	0	K03022	1	EB3ZX6E02H8RQZ	1	ATGCTCCTCCATTCCACCAAGACAATGGTCCAAGCCCACACTCATTCATTGTACCAATTATTTGGTATGGAATT
ko00230	0	K03022	0	SMcontig_31300	1	ACATGATCTACCCATTGAACTCGGAGCATATGTCAGATTCAAAATGACTGAAGAGATTTTCACGGATACAACGCCTCAAAAGCCTGGAGACAAAGTAATCCAGATAACTGAAAA
ko00230	0	K03023	1	contig01323	1	cAGCGACACCTtaTGATTGAGcTtCCAAAAGtGCaTCGATATCTGTAAAaGTTAACAATCGTATCGTAaCTTTtACAAaCGAATTTAATACAAGTGGTCATCCATAAAGCATGGCcACAAAATATAACCGACTTTGCACCCCTCCcT
ko00230	0	K03023	0	contig11512	1	AGAAAaTGTTGGGAACCAATGTCAATGTTGACCTTTCTTTTGTATCTGCTAATTCTTCCCTTCTGCATTGTATAaTACAATTAGTTGATGCTTTGAGATTtGttcttCGGTAGAAaGCAGCcGTCTTATGTGAGAATGAATTAATGCAACATTGTGATGCAAAacaTATACATTTtCACCtAC
ko00230	0	K03023	0	contig12430	1	TTTTCAGTGTGATTGCTGTTAGCAAtttGAGATACGTCCAAAAaTCTAGGCCAGGATGCAAGTACACATCTTGGACTCGTAACGGAAACCCTGCATGTCGt
ko00230	0	K03025	1	contig14563	1	tGAAGTCCTGCAGACGCTTGTCTTTGATGGAAAGGCCGAGAAAATTGTTAGAGTTAATTCTTCTGGCGTTCAGACAAACTATTACCGTGCCGCCACTTCAGTAATTGGAG
ko00230	0	K03025	0	contig25966	1	GAGTGGCAACAATCTGGCGATGTGGGGCAAAAGAGACATTGCAAaGAAATTGTCACATTAACATCTTCTCTGGgCATCACACCATTCCACGTTtCCAACtGCTTAACAATATTTTTGCTtCATTtCGTaaT
ko00230	0	K03027	1	contig30257	1	TCGTAGTtCAGcATATTTTTttCCTTTtCAGTTACACGGgATATTTTTAGCACACTACGGCCAATTTTTttAATGCTGTGACAAGATCTTGGGATTtCAGGAAATGGAGtGTGGTAGCACTGTTTGCGaCGTCTaGTtGaGGAgAGCGTTATGCGTg
ko00230	0	K03027	0	SMcontig_61701	1	ACAATTGGCAGTAATATACATCAACAGGAGTTCAGAAACTCGTAGTCACTTCTAACTCTCTTCGTCATCGATGTTGTCTAACtTCCATTTGCAGTTTATTTGATTTTGAGACTAGCACTTTAATTGCTTCACTCACTAGCGTCTCAGGAGGAAGGCACCCAACGGACTCTACTGTGAATATGTAGTGATCTTTGGCCAGCGTCAGTTCAACAGCATCCCTGAGGTCGTTGTTGCGGAAGATG
ko00230	0	K03504	1	contig00754	1	TTTAAATATACAACAGCGACAACAACTACAACAACAACATTCCTGTTCTAGGTCTGAAGAAAATGGTTAAACTAATGCGCTTCCAATGGCTACGGAAGAAGTCTCTCGACAACAGTtCGATCATGATCAGCGACGCTAAGGATCACAGATAAGGACAACATCCGGAAAGTAACTTGCCTACTCATACCCTCTCAATGGATGAACAAATGCCACACAGACAACTAAATCGGACGAGTTCCAGCTTTCCAAAATGTCTGGTCAACAAGAAACAGCTGATCAAAGCTCAATAGAACTTCTACATGA
ko00230	0	K03504	0	contig25099	1	aGAGGCTtAGTTAatCTGATAGTTGCAAGTCATCGGCGGAAAaGAAAAAGACTTTGATTGGAGAGAAAATCTTCgAaTTCTACGAAGATTCGCTAATTtATtCAAGaTGGATCCAAAGAAACGGgCTAAAAAGGCACCGCAAGGTCCAGAAACTGGTGGCAGCAACGAAGCACCACCGCCATGTCTTCTACTGAaCAGAGAAACAATTACAGaCGGTGACAAAAAGGAAAA
ko00230	0	K03504	0	SMcontig_51678	1	ATGAGGTGGCGTCTGAGATATTGGAGCTGTTGTTGGACGAAGATGACCAGGTGGTTGAGGTCTGGTACCTGTTGGCTTGGCTCAACTACCTCCGTGGTCCCGACTTCAAATCGAATGCCAGGCATTACCTGCAGAAGGGTCTCGAGATTGCGAAGAAG
ko00230	0	K03505	1	contig03807	1	tCTCAAAcACCAGTtGTtAAAGCAGAAaTTGAAGTAGTTGAAAaGGTTGATCCTAACCAGCAGGAttCTGGACCTTCTTCGTCAGTTTGACCTTGACTCAAGGTTTGGTCCCTGTACAGGAATTTCTCGTTtGGAGAGGTGGGAGAGAGCTGCcAaGTTTGGCTTTGACCCaCCAAAGGAGGTTCGGGATGTCGTCTtACAACAT
ko00230	0	K03506	1	contig24917	1	CAGAACTGAGCAACTCAACGAATGCCGAGCCGCCTGCAAAAGAAACAGCTGCCTCAGCAGACAAGGAAGATGGAAAGAAAGCATTGCAACAGATCGACAATGAGGTTGCCAAGGAAACACAGAATGGACACAATGAAAaGAAAAAGAAGAAGAGCAAGAAGGATGAGGAGTCTGGTGTGATCAACGGAAATTCAAAAGAAGCCTTAAAAATGGACCGGCCGACGACATCGGACGAAGTGGATACGGaGACAGAGAAAGGCGGTCGAAAgAaGAAGAGCAAGAAACg
ko00230	0	K07127	1	contig25615	1	tGTCGGACgTgCtGCAGTGTCTGTCCCGgTGGCGCTTAGTGTTCTtCACAAGAcAAGGGaTGgTtCcTTCtAGCTGAAAGACGTACAAaTGTGGATGGCGAGTGTCCTGGGCTGATAACCAGAGATCTTTTCCAGGGCGGTCTTtATCGGATTCATTtCACTTtCGaTaaGAaTaCTACAAGCAATCAAATTCTGAAaTACATTTCCCACAGGCAGAAGTTTTTATCCATGTGGAAGATCCTGGAGAAAGATACATGGTTTCTGTTCTTCTGATGCCGTATGGCTACACAAGTACAGTGGTCAAATGCAATTGAGGTtAAAACAAATTACGTGGCATTTACTGAGAAAaGgAAaTTTTtATGCCACAACTGCCAGTTTTGTTGTTAGTTAAGACACTGA…
ko00230	0	K08041	1	SMcontig_34415	1	CTCCAATATTTTGGTTTCCCCCTAATTATTTTTTTGACAAGTTTACACCAGTGAATGCCAGACATAACACATGGTACATTGGTACAATAGATCATGCGATGGCTACTACACCGTGAAATGGCTCAGACGGGCCAAAATTATATTCTTAACTATAAGTTTCGCATGCATTTTGATGTNGAtTTTTCATATATGCAGCTTGTGTCTAAAACAGGTTGTTTTGCACATTTGTTTCTCTGTCATAGTTTTGCTACGAGTACNTAATGCACTATGTATATTTCTGTATAATTCTGGTTGCTTTGCATGTACAACTGTGGCGCATAATGACCGTATTTGCTGTCATCGGTTCTATCGCCGCTACTTGATTATTGTTTGTCGTCTCTTTAGTGCTGAGAATAAATC…
ko00230	0	K08041	0	SMcontig_59601	1	AACTGTATCAACAAAATACCATTCAGAGTAAAATTaGTTTTGGTGTATAATTTGTCAGTGCAGGAAAGAATTCTTAGTTGAACTCAATTGATCATAGGGACTGTGTGAATGCATTGTGTTAGGTGCAGATGCCAGTGTTAGATTCGTTGGGACGCATTAGTTTTTCATATTCTTTGATTACATTTGAATGCAATGTGAAAAGGGCCTTTTGCAATGTACCTTGACTGATTAATGATATGTTGGACTTCAATTTCCAGCTCCAAGGTTAGCATCCTGCTGCACTTGGCGAAATTGGGCAGTAATTTATTCAGATCTATTACAGCGTGCTGTAACATATCNGNAAAGATGATATGGTTGC
ko00230	0	K08042	1	SMcontig_11583	1	ATTGATACTGATACTGCCATTGTTAACTAAGAAGTCAACAAAGCCAGATTCTTGCATCAAATTCTTTAATACTTCAAATTAGTGACTCAAATGCTCTATGCCACAGAAGATGTGTGATTTAAGTTCTTTGTTACAAAAAACAGAATTAATTCGACTCAAGGTCAATTAGGTTATGATTAGGTTATGTGACTCTAGATCTTTATTGCACAGAATTAATGTGTCTCAAGTTCTTTGCTATTTAGAATTAATGTGAATCTAGATCTTNATTACACAGAATTAATGTTAGTCAAGTTTTTTTACTATATAGAATTGGTGTGTCTCAACTTCTGTACTATACCAGTAGACTTTAATGTTACCCCGCTTCTTAATTACAAAGAATTAATGTAATGCAAATTCAAT…
ko00230	0	K08042	0	SMcontig_38650	1	TTTTGAAAACATCGATCCAAGAGTCTTGGACCTGATATACTGGCGAGACTTGAAGAAGTCTGGAGTTGTATTTGGGAGCGTGCTGGTGCTCTTGCTTTCGTTGGCGTTNTTCTCTGTTCTGAGCGTTGTGGCTTATCTGTCACTAGTGACGCTGA
ko00230	0	K08044	1	contig18088	1	cTCTGCTTTTTTtATGTtGAAGTtAAaTTTATTTTtAAAATGGTTTTTCTCAGAGTGTTCTTGTTTtGTGAaTGTCGTGCTTTGGTTAGAAAaGTGAaTTtATTTTttAAaTATTTtCTGaGCGCGtt
ko00230	0	K08045	1	contig02617	1	TCAACTTATAAGCAATGCCTTGAATAAAAaTATAGtCCAAGTTATTTATGCTTCAAAGTGTTTCCAAGCAGCTTGCCCACAATTTCCTACTGCAAGGCCAATAATATTTACTCACAAaGAAAAaCCACTACAAGTATTTTTGCCTCTACGTTTAAGAACTAACaGTTAAACTATGCTACAAACTGCACTAATGaCAACGTAt
ko00230	0	K08046	1	SMcontig_56723	1	ATACAGTCTTTAATCTTGAATCTTTATCTGTAGCCTAATCTGtTTTGTGCCATGTTGATTTCTCCAGCTGTCTGTGCTGTCATTGTTTGCTCCTTGTTTTTCCCACAGCAATTTAGATTTTcCCCAGTTCATCAGCTACGATTT
ko00230	0	K08047	1	contig20008	1	CCAAAAAaTTTCTTCTCCCCTAAAaTGGCTAAAAaTTATTTTCCTCTCTAAAaTGGCTATGATGAAGATTTCTGCTTCAGTCCTCCTATGGGATGGACGCTCCTGTAAAATCTAA
ko00230	0	K08047	0	EW1_F1P10_D03	1	TCTTGAGACCTGAAGCGCAAGAGCAGTCTTGCGTCTTTCTAGCAGGTTGGTGGAGTTGGTGAGGAGTAATTGGGACACGTCAGGCCGCTGGGACCGTCGACGCACCAGTCCCACACGT
ko00230	0	K08048	1	contig30589	1	tACACCTTTGGAaTCATTGgAGCTCTTTTTGGGAGAgTCATCACTCGGCAAGAGTTCATATTTCCTCATAAGGGTGTAGGTGGTGATGGCAATCGTGCTGAATATGGAGAGGtAaGCCg
ko00230	0	K08049	1	contig04502	1	cATTACTTTAAaTTCATTAATTTATAATAATACAGCtGCATtCAaTCTGTAGCTACTTTTAATATATTCTAGTCATTAAAGTGTTAAaCCAACACAGATTATTTtCCTTTtGCTCTTGAAaCCATAACACAGACAATAGGCATATTTTATGCATACCAGAATTGTAGTACATGCTATGATACCGGTAGCTCTGGACACAATGGGGTGTACCTCTTATGAAAATTATAACCAAAA
ko00230	0	K08049	0	contig17738	1	AAACATACTAAGCATGACCAGAACcATTTAACACTAGCAACATAACAGCCGCACTGTTGTGTGGGAACAGCTACGCATTCAGGATATACAAACAACTTCCTCTTATTtCTACTTTct
ko00230	0	K08049	0	EB3O8BM02IJVY0	1	CATTTCAGTATTGTGACATTTCTTTGTTTGCTTTCAATTTTGTTTATTTTACCCTGGCCTTTTTGGGATTGTTGCTTGAGAAAGGTAAAATG
ko00230	0	K08049	0	EW1_F1P01_G02	1	AATAGAAATCTTGTAAAACTTGATTTCTTCTGTGAATGAACGAATCCTAAAAGACAAAATGGAACTCCGGTTGCCACCGACGACTAATGCGAATAGTTGCCTAAACAGTGATATTTGGCAGAAAAATTGCTCGCTGAGAGAGTATGGCAGTCATACGCCCTCCTACACCGAAAATCTGAGAGACCAAATCTGTATCTTCTGTTACCAACGGAGACCAGTTTCGTTGGAAGAGCTAACATTTTCCGTCATATTAGAGACTGCGGGGCTCATCCAAGGAGTTTACTCGTCGCTTTACCATCTCCCACATAGGATCTGTTGGCTAATTGGCCGTTTACTCAACGCCGATTTAATCGCTCAGGCCTGGCGACTCGTGCCACTCGTTGCAGAATATGGCGATCG…
ko00230	0	K08049	0	EW1_F1P03_G08	1	ACGTGTATTGCATGATGCCTAAATGCATCATGGTCAAAATAGGGGAAGCAAAAGCAAGTTTTGCGGAAATAGGAAATGTATAAATTTTGCGGAAAATGAGGGTTAAATTTACAATTTTGTTGAAAATAGGAGGAATATGCAATATGCATCATTGGCTTGAGGGGATGGACACCCCTGCAGATATACTATTCAACCATAGTGTGAACACTTGCCTACATCTGTATTTTCAAATGCAATTCATTACAAGTCATAGACAATTGTCAATGATTAATATGATTGACATGACCTAAATGTCCATACCAGACACAAAAGGACAATACTGTAGGTTTCTGACTAACTACATCGTTCAACACCATCATCGACAAACCCCAGAAGATAGAC
ko00230	0	K08049	0	SMcontig_23595	1	CAAAAATGGGAAAGTCGCGCATTGTCGTCATTTGAGCCAGNTGCGAAGGTGAACAGTCAATATTATTGTCGGAACGTTCTTGGTGATGGTCTTTTACCTGACATACGTGCAATATGCCAACACCACACTTGGACCCTACAGCAGGACGGCGCTCCATCACACACCGCAGAACACTATGGAGTATCTGCGACGTGAGAACATTTCTTTCATTGAGCCTGACATGTGGCCCCCAAACAGCCCGGACTTGAATCCAGTCGACTANCGTTGaNTGTTTGGGGCGCCCTTCAACAGATGGTATACCGTCGTAGAA
ko00230	0	K08049	0	SMcontig_61064	1	CCATTACATACGATAAGTCTTGGTTTCCCTTTCCCATGTGCATAACATCAAAGCCCACTACAACGATTTAAGCATTTCCACATATAACCTGTTATCTACAGAAGCAAGGGAGTGTTAAATNACAGCTGTATAACATATACACAAATGCATAGTTTGTTTAGCAAAACACCAATGACACCAGTCAAAACTTGGCACAAATCATGTGGGCACaAAAAGCTTGGAATACTGTACAAAGTGCTATTTGCTAAAGCAAATGGTTACACTTTTATACCATGCGATGCAAATACCATCAATGATGTGAAATAGCAAAACTTCAAAACAACAACGATGAAGCACAATAAAGGCAAACCGGAGAAGAACACCGAACACCACT
ko00230	0	K08718	1	contig00523	1	ccATAGAtCAGATTTGACTGGCTTTCTATTGAAGCAGACCTTTCTTtCTTGGCCGGTCGTCGTCAGCTCTGCtCCAGCAtAcAAGGGGTTACGGTTAGGGTTAGGCTAACCCTAACAGCATACATGGga
ko00230	0	K10807	1	contig21096	1	ccTGaCAACaCCCGTCTAGtATAGATGTTACTGGTGTAAGGCTCAAAACTTtCACAGTTtCCcAAAATCTGAGCAGTTGATGCAGTTGGCATCGGAGA
ko00230	0	K10807	0	SMcontig_13853	1	TTTTGCACGATAACTTGCAGAAAATAACTGGCGTATCACTTTGTACAGTGAAGCGAATAAAAGCGGTCGAAACGATACGATGCGTAGAAATCTCATTCGACGAAACGACTACTTAGGCTGACCATTTTGATTATGTTGTGAGACTGTACAACGTCTTTATATCGAATATATATCGCGAGGTTAAAACTGTCCTGACCGATTCCATCACAGATGAT
ko00230	0	K10807	0	SMcontig_3043	1	TTTCTCGGTACAATGTTCGTTACTAAAAACTAAGCTGTGATTAATAACCGGTCAGACTTTTAAACTTCAATAGAAAGCGCACTGCATGCATAACCTATATATTCGGTTATGCGAGTCCGGAAGAAGGGAAGGCAGGCACCAGTTCTCTACGACAATGTACGGACAGATGGAGTGNCTCTGTTCCATGTCATCAGGCCTATCATTCCCCAGAGAGGGACAGATAGAGACGGCTGAAGGAGCACAAGCAGTCTCAGAGTTGGCTAGGTTTAGAATTTGGGCCTGTATAGGTCTAAGTATTATAATAAGACTTGTATTATTTTCTACCGATGTTGGACCATAGTTATTAGTTTCTTTTGGTCTGACCATCACCACAATGATATCTGGTCGGACTAAC
ko00230	0	K10808	1	contig00470	1	tGTAtcaTTAAAAAGTCTTCGTGGgCCTTAGATTGGGTGTTCAGTGTTGTCGGAGGTGTTtCTCAGAGCAGCCTACTTTGTCAGAAATAGCATGAAACCGTTTTTAAGAAGGGCACTGCTGTGCGTTAGTtgCTCTGTATACACGCCTGTATGAGTTCAAAGGGCTTTACTTTATGGAC
ko00230	0	K10808	0	EB3ZX6E01CSARC	1	TTTCGATCCACTTGAGCGCCCATTCCGCCTTCTTCTTTACACATGGAACCATTTCAATGGCAGCAAACAGCCGCTCCCTTTCAGTATGATCACGAATGTAA
ko00230	0	K10808	0	SMcontig_24255	1	GCCCACTCGCTTCTCAAAGAAGTTCGTCTTCCCTTCAAGGGAGATGCTTTCCATGaAAGTCAAACGGATTCTCAGAACCCCAGACCTTNTCACAGCCAAGCTCGAGGAGAAGTCGGTCC
ko00230	0	K10808	0	SMcontig_33958	1	GTCGATTAGGAGGCTGTACATCTCCGAATGAATGTTCTCCAGCGCAATCTGGAAGCCGTAGAAGAACCGCGCTTCCGGNACCTGGACTTCACACGAGAAATTACTCACCA
ko00230	0	K10808	0	SMcontig_57290	1	TCCAGATGGAGAGAATCTAGAAAAGGTCGATGAAACGACGACGAACGCAGTGACGGAAATCAACGAACAAACAGTGGACGAAGAAATCCTCGTTGAATTGGAGAACNTCTATTACTCGCCAGAACTCGCAgGtTAAAttTTAAGTCACAACCAGTTGCCACGGAATACGACAACAGCCTCGGCAACAGTGGACTTGCACTGATCGTTGTTCTCTGTTCGGCCTTTGCATTGTCTTTAATTGTG
ko00230	0	K11265	1	contig01860	1	tGTTtGCCATGACAGAGATCCAACATATTGGATGTAATTTGTGTTGTGTATTTGTTACAGAAaTAAGTGTGTTGATCCTAAAGAAACCACAGgAaCTtCCCcAATAAACCGCTGACCCACTc
ko00230	0	K11265	0	contig25243	1	TTTTtATGATacGTGGACTACTGACAGAAATGGTCTTGCCTCTTTTGAGGAGGATTTTCCCTATTCAGAATGTCAATATGTATTACTATGTTAGAAGTGAAACCAGGTAGAACTTTCATTACTGCTGAATTAAGACTTCACCGACTACAACCTTCTTTAGCAACTTCTATAGTTCATTTAAATGACTACCATGTACCATACTTaa
ko00230	0	K11787	1	contig06508	1	cTATGTGTgaCAATCGAAATGTGCAGTGTACAATGtGCAATAGTTGCATTGTCAATTGGTCGATTgATATGTTTTGTGCAATTGTAAATCCTGCATAAAaTATGCCcTGGgCCATGGGCGCATTtAAGGGGTTtCCGATTTCAATTCCCAAATGAATCCTTtCCTGCTACAAAAGCCTAAAAACGtGCGAAATC
ko00230	0	K12304	1	contig02429	1	ccTGTCCTCCGaCAAACTCAAaCGTCCATGCCTGGTTtGgTCCACCGTTGAACTGGTACTTGGTCACTTtCGCTCCCTGATTCTTGTCTGAACCTGCGATATCAaGAACCTCATTtGGgTTGTGgCGATT
ko00230	0	K12304	0	SMcontig_11430	1	AAAATGACGTTCTTCTTCCGCTTCACTCTCTTCTTCTTCAAGTTCCTCTGCTTCGCTTTCATCTGACACTTCAAGCTGTTCAGCAGCTTTGTCGAAAACGTGTTGAGGAAAGTTATAAATTTCTCCATAAGCTCCTTGCTTCAATCGGTTCAACAGCTCATTCTCAATGGCTACATCCAGACGTGCAGCAACCAGAGCTTTCACCTCACGTCTACTTTCCCGACGTTCCACTTTGCGCTTCAGAGGAACCAATTTCTTTTGTTTCTTTAGCATGAGCCTTCTCGTTCGAGTCAGGTACTGAGTTATCACTGTAAACCTCTGCTTGCATTTGTGGATGTAGAAGTCAGACCAGTGCAATAGTTCTGTATCGACTCTGTTCCAGTGCCTTTC
ko00230	0	K12304	0	SMcontig_21955	1	AGGGATCGTCCATAAAGGACGTCGGCAGAGtAtTGNAGGGGTTTGGTTAAATGTGGACACATGCAGTCGGGGAAGAGGTAAACGATCACAAGGGGAGAAGGGTANGCCACTTGCAAACAAAA
ko00230	0	K12305	1	SMcontig_42674	1	GTATTCTGCTGGCTACCTGCTTGCtTCGGtTACGGGAAGtTTCTCGGCTTGAATTCGGTGACGTAAGGGNGTCGTCTGGAAATTGGAATAAATGGGATAATGAATgGcAAGGaTTGATTAACCAACTGACAACCAGTGCAAGAGACTGCATGATTA
ko00230	0	K12318	1	contig09567	1	AGGAaGACCGTAGAaTGTCTCTGCTCATCAaGCCAATGTGAGATCGCACAGATACtGGGACAaGGTGTAGCACAACAAAATCAAGTGAa
ko00230	0	K12318	0	contig14170	1	cGCCGAGAAAaTCCAATGTTTACGGCTATAGTGCAGTCtGTCATCGCTGTGTACCAaTATCCGTaGTtGGCAaCTGTTCTGCTTTTTAAATGGTGgCCa
ko00230	0	K12318	0	EW1_F1P08_D04	1	GCATAAAGTTGGCTTTCTAACCTAGATTGAGCAGGTTTAATTGAAATAAACGACTCGGAATTATTACTTCGTTTTGCTCAAATTGTAAAAAGGACCTGGTTATTCTATTATGGGAGTTTATTGTTGCTTTTATGTGCGATAATATGCGTGCTTCAGATTGTTTGTATAAGTTTGAATTGAAACGTTTTCTGAGTTATAAGCCTGTCTAGCGACATTGTTCAATAGTGATGTAACCAGACCTGTCATGAATGGAACTTCTGTGGTAGAAGAATGGAGACTCATCTTTTCACGT
ko00230	0	K12318	0	SMcontig_48569	1	TGGTGTTTCTTTGTTATTAAAAGCTGACGAATACGGTCCAGGGCTCTTATTAAAGCTTGTGATTGATTAGCATAGACTATGGTTACTATTAGAAAGAAAATAAGATGGAAATCGTGAACAGTATGATGAAGGCAACTTCAAATGGAACCGAGTTCTCCCGTGCTGCTCCGGATCCG
ko00230	0	K12319	1	contig17233	1	GGAGGAGTTTtGATGTCAGTCCAATTGAGTTTtGATGTCAGTTCGAGGAGTTTTGATGTCAGTTCGAGGAGTTTCGAGTTCTCTACCAATCGCTGGTTGATTg
ko00230	0	K12319	0	contig27036	1	tAGGATAAGAAGtGCAGTATAAGTGTTCTACAGTACCTGAAGATATGAAGGGCATAATCTGGTTACACCATCACCTGAGGATAAGCAGATTTTACCCCCTTTAATACCCAAATGCTGAAGAAATGAAaGGCATTATTAGGCCAATGGTCTTCAACAGACTGGGCCATTATGAAAAaTATTGTGGCAGTTCGTGTAGTTAGAGAGTTTGAGACCTACTGATAGGAGGCAAGACGGTACAATGCTCAGTAACCAGAATCTAAAACGGCAGCATTTCAAACTCAAATAGATATGCATGTCTGTtGTCAGACCTGCAAAGCAAGTTTACACAGAACTACATTGTGTTAAGTATTAATAcaatttgcagaaactgccaagt
ko00230	0	K12319	0	SMcontig_25083	1	CCAAAGCTGGTAAAGATAGATGTAGTAAAGGATGTCATATCGAAAAAAGCCAATTCTGTAGTAAGAAGGCGCTTGGATGACGAATGCAAAGGCACTGTCCAAAAATGCATCCACtAGCCTTATAGGTCATTGATCTCCATGGAAGATGGTCCACAGACTTCAACTTG
ko00230	0	K12321	1	contig26908	1	AAAGGGAGTGACAATTCCACACACAGCTCATTGCCTTGCCTCTGGCGACGTCATGATATCATCACTCGGCGACAAAGATGGTAACGGGCAAGGAAGCTTCCTGCTCTTGGACACGAAGGAATGGAAGTTGAAGACCaa
ko00230	0	K12321	0	EB3O8BM02ICCDP	1	AAATACGAATCGGATTACACAGCGGACCATGTGTGGCAGGTGTTGTCGGTCAGACAATGCCAAGATACTGTCTATTTGGAGATACCGTGAATATG
ko00230	0	K12321	0	EW1_R1P02_G12	1	ACAGGAGTCGCTTCTCGATCAGCTTCCATACGGTGTTGACCTGGAAACAATGACTCCAGAAGAGATCATAGAAAGGGTGAAGAAGAAGAAACCGATTTTCCGCCCCACTCTGCCGCCTGATTGTTGCAACATGGACTGGGTGGATCTGATGGACAGCGCCCTCGATGAGGAGCCTAAGAAGCGCCCATCCTTTAAAGCTATTCTTCACCACATACTCGAGTTAACCGGCTCTGAGTCCGATGACATGCTGGCAAAGCTGATGAAGATTCTGGAAATGCACGCCTTGCACCTCGACGAACTAGTGAAGAAACGAACAAGCCAGATTGAGATCGAGAGAGAGCGAGCCTCACAACTGCTCTACAGTCTTCTACCAGAGGTCGTGGCCGACGCTTTGAAACA…
ko00230	0	K12323	1	contig05826	1	TAaTAATAACACAACAACAACTAAAGATGTTGATCACACAAATCTGATCATTGGCGTGGTTGTGGGAGTtGGCGGTGGTCTTATTCTGCTCATTGTTGTAATTGTtGTCGTgg
ko00230	0	K12323	0	contig24581	1	cgtCggAACGCTCTCATGATATCAGATGGCATGATATCAGAaGgCATTGCTTGCTAACATAGCgtCAGTTTTTGCTTTGCTTCCATCACAACAATGAAAaTCAAGTCAATCTTTGTTTCTTCCTATGAAATGTTTTGGTATTtGACTGTACACAGCCTGATCTTGGAATTAAGAAATGTTACTTGGACCTTTTTGGGCATAGATATGGGCCTAGTCATTGTAGAGTTACGATTTTTGTATTCGAAAAGAGTTAACGAATTTAGAATTAAAGACAATTTAACAGACATCAATATCATAATATTCAGAGTTTCAAAGGGTTTAAGAACTGATTTAATTAATTCAGACCGAAGCTAAGTTCTGTTCATAGGCCTAGGTTTTATGCCAGAATGGTTTTACTGT…
ko00230	0	K12323	0	EW1_F2P16_D05	1	ACTGTGTATTTGGTGACACAGTGAATACAGCTTCGAGGATGCAGACTAGTGGAATGCCACTAAAGGTCCATGTCAGTTCGGCCACTTACGAGGAACTTAAAAGGACTACGGAATACATTTTGGAAAAGCGAGGTCAAGTGGATGTAAAGGGCAAAGGGTTGATGAACACTTACTGGGTCAAAGGCAAGAAGAAGTTTAACCTGCCGCTTCCAGACTTTGACAAGCTTCCAGCGTCTCCCGTCATACAGCCAATGAATGGCAAGAAAGCGTGACTGACGTGTAAGACAGACCCTTAGCAGAGCACATTCGATTGCTGACCACTATGTCGTCCCAATCTACACGACAGTAGT
ko00230	0	K12323	0	SMcontig_10795	1	AGCACCAGACATTGTAAAAGGCATACAGCGTCTTCTTTTAAGCGAGCGTTCTGACCCTGAGTCATGCACTGGATCAAAGTCCAAGGTTCGCTTTAAGCTAAGAGTCGCACCACAAGCCATTGATTTGAAGGCCAATTAGACAAATCAGACAGAACCTCTTCTTTCCCTTGACTGGACAGTAGGATCCAC
ko00230	0	K12323	0	SMcontig_62156	1	GATTATGCCAACGAGCCAAAATGATATATGCTGCGACCAAAACATGACATCAAACTGAATTCCCAGATAGTCGACGGCAATTTCAATTCCTCGCGTGACTGGATCAACTTTTCCCACTCGATCAAAGACAATGTTTATTGTTGCC
ko00230	0	K12406	0	SMcontig_39588	0	GCGCTCGACACAAAGGGTCCGGAGATTCAGAACGGGAATTCTCAAGGCCGGCGTAAATGCCGAGGTAGAGTTGGTTTCNGGAGAAGAGGCGAATATAACGACGAATGATGCCTACAAGGAGGCGTGCGATGCGAAGAACATCTGGGTTGATTATGATAACATCACGAAAGTGGTGGACGTTG
ko00230	0	K13296	1	contig25178	1	GGACTCCGACTCTCAGGAATTTCCTTCTCGCCATAGATTGTGTGTCTCCTACACTAAGAGAGACTTATGGTGATTTTCTAAACTCTCGACCTGAATGAATGAGAGGAAGCAGGCGATTGTTTTGTCAATACAACCGAAAGTTACAGCGTGCGACGCACGAGGGCaCTCAGACACGAGCGTGGCGAGACAGT
ko00230	0	K13296	0	contig27718	1	ACATaGCCGACGTTACCGTGTtCATAGCCTCTGGGTTTATCAGATTCTCAAaCAGAaTTATGTACTTAGTGTCTaGTGGCAAGGCaTGGGTTAGGTcGATtAacccTGTGTCCCAGTGTtGGCTAGTCGAGCtCGCTCAGTCAGgCGTTCGCTtGTTCGCGTAaGATTTTtCACTCGCCAGAAAGTTTtACGATTTGTCTA
ko00230	0	K13296	0	SMcontig_53614	1	TCCTCTGATCTCAGAGCCTCTCTGGGGGCTCTGCATGTACAAGGACAGCAGCTCCCTGNACAGCACGGAGTTGGAACTGAAACGAGAAGAGACTGATCGGAGAAAGTGTAGGAGTAATCAAGTCTGTTGTTTATAGTCACTTGTGTTGGGTGGATAGCTGTGTTAAGTCATAACCTTCATCTGTCATTTCCTGTGGTGTCATTTGTCTTTCGGACAAACTATAGAAGTTTAGTTTCCATGTGGGTCATTTCAAAAATGACTTTCGGACTTGGCATATATATTATATCGGGAAGACTGACTGTAATCTGTATCAACAAA
ko00230	0	K13296	0	SMcontig_61121	1	GTAATGNCATCAACAACATTTAATAGNCATCAAGATGGCTTCCTAGATACAATACATACATACATACAATATGTTTCACAGAGACAAAATGGTTACTATTTTCTTCAGGCATATAATCTGTCATACATTATTTGCATAATGCTAATTCTCCAGTTACATTGGTCATTAAACAATATANNATTAGATGCGCCCATCCCCTTAAGAAATGCTGGGCCTCATACAATCACATTCTGTGCTTAGAAGCACACTAAGTTCCATGCTGATGACAGAAATGCCTGCCTATGGTAAATCACAATTTCAAGCTTGACATTCCATCCCCTCCATTCATTCTTCCCATCAGTCTTCTCCAGCAGGGACAGCATCCTCGAGGCGCTTGTTGAACTTGAGTCGAATTTCGCT…
ko00230	0	K13298	1	contig15660	1	cAATCTGGGCGATGACGAATACAAGATtgcccttgaaaTGcTcGAAAaCTGTaTCAtGTCtACAGATTTGACACTTTACTACAAGAAAaTCAAAGA
ko00230	0	K13298	0	SMcontig_2230	1	AGTTATCTTGTTACATCTTGTCATTGTGCTTTTGATTGGATGCTGTGGTGACAAACATNTTCCTTATNTTGACATCTTNTATTAATATCAAAGAAGTATTTAATATTAATGTGGCATGCCTGGTAGTTGTTTATTTGCATGCTGTACTCTCAAANTTGAAATTAGGGNCCTTTAACAATATCACCAAACGGANGGTTNAAGAGTTCACAANAACACTTCCATTCTTCATCTACTGAACTTGCCTATTTTGAAATTGCTCACCAACTGTACACTTTTGGTAGAAGGAAAACATGGCCACTTGCCATTTTGCTCTGAAGAAAAGAATCTGAAATTGCCATTATGTTGCCTTCATAGCTGCCGCTGGATATTAAATCAAAGAACTGAGTTTTATTTCCAATA…
ko00230	0	K13755	1	contig26147	1	ccTTtCAAaGGCAgTGCTGTTGTCGATCACATCATAGTACGGATGACCAACCCAAGCCTGAGATGTAAGCTCATCAAGTTGTCTTGCCACTTCAATTCCCTCTGTTCGTGTGATATTATTGTCCAATCGATAGAAATCTTCAGCACCCTTTGCAGCAGACACCATGTGAATCACTAAATTATAGCGACTGtCCCGCAAATCC
ko00230	0	K13755	0	contig28244	1	aaTTGCTTCTGGGGTtCAACGAACGCCGGCCAGTCAGATGCATGTGTTGGTAAAAGCCCCATCACTTGACACTTATATACGGCCAGACCAACACCAACCAAGTTACCAAAGGCATAAACTATTCGTTGAATAGTCTTATTAGCACCTTCAATCATCTTGAATGTCTGTTGAATAGCAAGAAGAGCCTGGATTGGCCGTATGAaCATCATTCCAACCATCATGATTGGAAATATGGAGATGGAATTGCCAGCCATCCACATTATGAACAGGTTCATTGGAATCTGCTtCAGTGGACCAAGAGCAATATCCCATGATTtCTTTtCAA
ko00230	0	K13755	0	SMcontig_43359	1	AACATATTTACATTCAAATACACGGTCTTACTCAGCAAACGATGCTTAATCAAACGCTACATTACGCGGCACGATAGCTTGCGNNTATATTTATTTAGCCAACACGNAAGTCGTTACTGTACTTTGAGTAACGCAAAAGTTCGTTAATTACGGANCANTGCCGGTAGTAAAAAATTCATAGTTTCGAGTAGCAATAACACGTATNTTANATTCAAATAGCACCATTTTACTCAGAAAACAATGCTGAATNAATNGCTNTATNACACGATACAATATTTTGAACNAAACACNAANTCTAAGNGGAGTGGTAACCACCCCCCTTGGTAGCCGATGTCACAATAAATAGCTTGGTAGCCTGAAGGNTAATTAANTGTTTTNAAGTAGAAAATAGCAATAATA…
ko00230	0	K13755	0	SMcontig_4446	1	TGACATACTGAGATGGAGATATAGATGACTGGATGACATTTTTCGTTTTTCACCTTTAAATATTGGCTGGTTGTGATGTGGATTCTTGTAGCAGCCATGTCCTGGGATTCATAA
ko00230	0	K13755	0	SMcontig_58659	1	TCGTTAAGCTGCAAATGCTTCCTCGGCTGCACTTTGTCTGTGTCCAATGTTGTTAGTGCCTCTGAGGAGCTTCTCCTGAAGAGGCGCTATATAAATTGACGATTACAATTACGATTATATTAAATTTATCCATATGTAATTTAGT
ko00230	0	K13758	1	contig13922	1	tGTCGCGCTGTGGCCACTGAGAtCAaTTTCTCcTCGttttAaGGAACAGCTCAAGAACTGTCGACTCGTACAGTCCGTCCTCTTCAGAGATCAGTGCACTGAAGTGTGGAATTTTCGGTTTGGCTGCGTGATTCCGTTTTCAACCAACACCTGGCAGCTAATCATGGAAGCtcatgcacAGACCTACCCAGCGGAAGTCTTATCGGGTAAGGTGGTCATTTACACTGTCCTTTACGATGGCgACCTACCAATTGCCAGTTCCAAGGTTCGGCTCTACTACAAGTGATGTTTGAAACgg
ko00230	0	K13758	0	SMcontig_21547	1	TATCAGTGTCAGGTGTGGAGCATGAAGCGCATCTGCCAAAGGAAATCCTACAGTGTCGCGCTGTGGCCACTGAGATCAATTTCTCCTCGTTTTAAGGAACAGCTCAAGAACTGTCGACTCGTACAGTCCGTCCTCTTCAGAGATCAGTGCACTGAAGTGTGGAATTTTCGGTTTGGCTGCGTGATTCCGTTTTCAACCAACACCTGGCAGCTNATCATGGAAGCTCATGCACAGACCTACCCAGCGGAAGTCTTATCGGGTAAGGTGGTCATTTACACTGTCCTTTACGATGGCGACCTACCAATTGCCAGTTCCAAGGTTCGGCTCTACTACAAGTGATGTTTGAAACGGTCAGATCCTGAGNCCATAAATTACGAAATTACGAGTTTAAGAAAGGAA…
ko00230	0	K13761	1	contig22104	1	ACGAGAGGAGgATCaTCGATCGAACAaGTAAACCaTCTTTAGGCACAACAGGGAGCAATGACTAACGACGCAAAGAAAACTGAACATGCAAAAaCGaCAAatCACGTGTCAAAaaTAt
ko00230	0	K13761	0	EB3O8BM02IYA54	1	GCAGCAGACCCATATGTGACTGGTTAAATGGTTATTGGTAAAGGATCGTCCATTAAGGACGTCTGTCAAATGGGCCTACTTAATTGGACCTCTTGCAGTGAT
ko00230	0	K13761	0	SMcontig_31507	1	CCCTGCTATAGAGTCAATTTCGGTCTGTCTACGAAACAGGACATTATGAACGACTTCAAGCGTTAGGCCCTACGTTTTCCCAAAAACTGACTTTTGATCCTGTCGAGGAATGGGTTACGCTGTCTCCAAACCGGTTGTCCCTTCTTGCGGGTGTCACGTCTTTGAAATATCTCGACCGTTCCCACGGAGGAGGA
ko00230	0	K13761	0	SMcontig_54719	1	AATCAATACAATCAATCAATCTAAaTCaAAGGTAGTTTATTGTTCGCCAAATTTACAAAACGAGTTTGCAGTACACGTACNAAGCAGCGACAAAAAGGGGAAAcCCTAAGGAACGGACCGTTCCGCTGGCAGGCTCACNTAGTTTCACAATCAGTTTAAGGTGCATAACCAATAAAGTGGTATTTGTGAATACCTATCTAAAAAACAATATCAAAACCAATGAAAAGGCAATAGATAATAAGAGTCACTTGGCTATAACACAGTTACAATCAGTCCAATTTATGATTTTATAAGTGTTGACTAACGTCTATATATTTGCCAGTAAACATAACAAAACAGAAACACCAATGAGCCATATTATTACATGTAT
ko00230	0	K13762	1	contig26323	1	AAaGCGATtCTCCGAATTCCTTGGAGGCAAGAAGAGGTCGATTTAGGAAAGAGtATCGAATGCCTCGATGTTCGCACTTGTTCCTCAGAGCGGCGACTCCAATGCCAAGAACGTCGCCATTAGACATTTGCTGAACAGTTGAGGTGCCCGTGTAACAGCA
ko00230	0	K13762	0	SMcontig_22640	1	TATGACCGTCTCTAGGGTTCACCTCTGCTTTTGTTCTCTTAAGATGTGGTTTCTGTGCTTAAAAATGATTGAAAAGGAGCACAAGCAGTTGCTTGTTTTTTCTACAGTTTTTCAGTTATGGGAGGACATCCAGTCCAGGGTTGATCAGGTGCTTGTACAGGAATAAACATTTTGTCACAAGTA
ko00230	0	K13763	1	EB3O8BM02GL3NL	1	TTCCATCTTAGGATTGATCTCGAAAAGTGCCTTATAGACCGGCTGACAGACAGCATCAATGAATCCAAGCTGCATCTTTGG
ko00230	0	K13763	0	EW2_F1P02_F03	1	GGGCAGGTGTTAATTGTTACCTACATAACTGATATCCTGCCGTTATTAATAACAATTGTATTCAGACTTTGACGCAAGATTTGTAACCGTTGCTGTATCATGAATTAGTTCTCCATCATTTTGAGGAGTGTTTTTTAATCGCCCCTCCTGAAGGAGTTGTCTTGACGAATACCTGGAAATGCTTATGGATAGATCTTATTAGTGACACATATTATATGCTTGCTGATTTATGTTGCTGTTGTGTATTCAGATATGAGCAAGAGATGAACGGTGAAGGGCTACGGTTATGTTTTTTCCAGGT
ko00230	0	K13763	0	SMcontig_52762	1	AGTGTCAAATCTGTAGACATGATACAGTTTTCGAGCATTTCAAGGGCAATCTTGTATTCGTCATCGCCCAGATTGaaCNGAAGATGTTGGTTTTCTCATTGTTTAGAAGCATGATGCACTGATCAATGTAG
ko00230	0	K13811	1	contig06680	1	cgAAaTGTAAaGCCtCCAAGAATTGGGAGATTGAaGGACAAGACTCCTGCAACTAATAAGCCTGCAAATACgaGGTGTCCAGCATGTGAATGGAGAAACTtGaCCGAAGTAAAAAGACAATTCTGCAAAACACCTCATGCATACGAaGTGGTGGTTGTTAATCGGACAAGTTTGAATGTGCTGAAAGAAATGCATTCCAACGTTGAAATAAACAAGACCGTCAGCTACCGTTTGGCAGCGAAGTGTGCCAGTAAATGTGACCAGCTTAAGGAAGGTGCACAAGTGGTGTTCATGCTGCgAAAGCCAATTAACAAGaGCAAGAAGCATGTATTACTGAAGGTCGACACCAcTGTTGCAGTTGTGGAGAGATCGAAAATCGAGTTGATTGCCGCAGCTCAG…
ko00230	0	K13811	0	contig09367	1	ATTtCGAATagAGAATTAGGCAAaCCAGCCACAGAATGTGGTGCCTCATACtACAGTTGAAGGCACCTACAtGTACCTATGGAGCTAAACAAATTAAATAtCATGCCAAACAGCTGTGTCTTAcGACTGAACTGcTTTGGtGGACAg
ko00230	0	K13811	0	contig25320	1	GCCCAAGTACCTCGTCTTGTCTTTAACCACTGGTATAAAATCTTACAAAATTCAGCAGGATTGAGCGTGGGTACCTCCGTCTTGGAAGATGTATCCTGTTTATTTAGCACGATCAGAATtCTAGGCAt
ko00230	0	K13811	0	EW1_F1P02_B08	1	CGTTCAATTTTTGAACAATGCTTTGATACAGGAATACATTGTTATCTGCGAGCAGCACGATTTCACGCTACAAGGTAGGCCTACCGTCCGCATCATATACGTTTATGGCATGAGTAACTCTATACCGTTCAACGCAGAAAGAAAGAACCGCTAGGATCCCGTTGGCGGAGACGTTCATCGCAATTATAAACAGTCTTCCGTCATTTATCCATTGTGATACGTTGAACTTATGTTCTGCATCTCTCGAAATGCGAAAGACTGAAAAGGGTCGGCAGTATCTCTCTCTTAGACATATATAAATGCAGTTGGACGCATTGCAACCTGTCATGT
ko00230	0	K13987	1	SMcontig_35435	1	ACACCTTTGGCTGCAAGGGCATCGACATGTTCCAGAAATCCTTCCACCGGAATGTGCACAACTTCAATGAATTCCGTTTCCTCTTGCTTCTGCCTTGGGCATTGGTTTACCTCCAAATTGCCATCAA
ko00230	0	K13988	1	contig03736	1	tGCTGATCCCATAGTCACAAGGTGGAaGGTTAACATTCAGGGTGACAAAGTGTTGCATtCAAGTACAGGGCTGCCTATTTTGCAGTTCATCTCCATACTGCGgAAaGACTCGGGGgAaTGGGCCATtCCcGGGGgAaTggtggatccGGGGgaGCTTGTGACCGCAaCGCTGAaGAGGGAgTTTGCGGAGGAGGCGCTCAACAGTCTcGAAGCGGAtGAAAAATATAAAAATgCACTCCTCAAGaaGAGa
ko00230	0	K13988	0	contig24189	1	tGGcACgaaaaGCTACCACGAAACAGTTGGCACTACcAGCTACCAATGGgCTTTGTGTTGTTCAGCAACAGCCCTGATCAtGTCTGCGTGGCTGGCATAGAGCTTGACATTTCGATCAATGTCCATCCATTtCACTCCAACAGCGtCAtCACCAGCATTGAGCCTGAAACGTCCAACttttGAGTCGCCCTtGtCATCGTGGaa
ko00230	0	K13988	0	SMcontig_57600	1	TGCACTCCTCAAGAAAGTAGACAAGTTTTTGAAGATGGATCTGAGGTTTACCGTGGATATGTCGATGATCCTCGTAACACGGATAATGCCTGGATGGAGACCGTTGCTTATAACTTCCA
ko00232	1	K00106	0	contig10608	0	TTATGCGTATCCTGGACTGATTTACAACTGGGAAAaGAACACTGGACATTtCTTTGCCTACTTCTCTATGGGTGCAGCATGCTCTGAAGTCGAGATAGACTGCCTCACAGGAGATCACGTGGTGAtGCGAACGgacATCGTAATGGa
ko00232	0	K00106	0	contig16714	0	aGCGTTTACCCAGGGTtATGGTCTCTTCATCCTAGAAGAACAAAAGTATTCGCCCTCTGGTTATCTGTACAATCGAGGTCCGGGTGCATACAAGATACCAAGTTTTtCGAACAtt
ko00232	0	K00106	0	contig23882	0	ggAATATATGGCCATCGGGTTTCCcACATCTTTGAGAAGAGtAGtACATTCATCTGAAGCGGAATCGAACTGGCTGTAGGCATGTGATATTTTCCAGCACCAATCGTTTGCAGATGACCATCAGGACCATAGCGGTGCTCCTCCaaGAGCATACAACCCaTTCCCATTACAAAGGCCCcTTCGATCTGGCCAaCATCAATGGCTGGATTCAAACTTTTTCCAaCaTCCATAACAATATCAACATTTGAAaTAGTGTAGCTg
ko00232	0	K00106	0	EW1_F1P01_C11	0	GATGCTCTGAAGTCGAGATAGACTGCCTCACAGGAGATCACATGGTGATGCGAACGGACATCGTAATGGATGTTGGAAAGAGCTTAAACCCAGCCATTGACATTGGACAGATTGAAGGAGCGTTTACCCAGGGTTATGGTCTCTTCATCCTAGAAGAACAAAAGTATTCGCCCTCTGGTTATCTGT
ko00232	0	K00106	0	SMcontig_19095	0	AAAACTTGTAAAGTAATTCTGTAACTCTAATCAATCTCTTACAAACTGAGTTATAGTCAATCTGAACGTTAAACTGAAAGAGAGTAGGGTTAGGGTGTGAGCCCCTAATGTGAAATCATTGGCGACATGTCAC
ko00232	0	K00622	1	contig02681	1	ccACTTATAcgTCTATTtGTTAACCATTtCGTAGTATAAaCATTTATTTTGCCTTGATTTGATAGACATTACTTTtCTAGAGTATAGCTGTATAGCTTGTGGTACCTGTTAGATATTGTCTGTCCATGGCAATATGTGTGCAATTGTGAAAGTTTCATTTGAGCAGTATCTCCTTTGAcTCATGTCCTAGTAACAGTTTCCTAGCAAAAGAACa
ko00232	0	K00622	0	contig05280	1	ttttAAAGCTGtGGTCTTtGTGCTTGATAAGAaTGCAATCCAGTCAAAGAATATGCACATGCAGGAGCCTGAAGCATCAATATGTGGTACAAaGaGTTTTTGTAGCTTATTGCAATGAGTTTGTTTG
ko00232	0	K00622	0	contig27455	1	tgATagtCCAAACATTGTGCAAACAGCAGCAAAAACTAACAAATCAGACAGATATAACAAAaCAAAAACAGAGGCATCAATAATACTACTTTGTAATTAATTATCGACTAACTCCTAAAaCCGTATGTGAATTCTATGCCAAAGCAGTTTTTTtCCAAATGAAATGTTGCTCGAGAATATCAAGGCTATAAACTACATATTCACTAGTATCAAAAACAGCAGTTtCCAGCTTGCTATTAAAAGACTACTCTCGGTGGGAGATAGAAAATACAGCATtCATTTtCAGGTGCAAAGgCACAg
ko00232	0	K07409	1	contig27068	1	CTTCCGACcGGAGAGATTTCTGGATGAGGAttAACAACGTGATCAGAAGAAATGACaTCATCCcATTTGGCCTCGGGAAACGTTCTTGCATTGGAGAGGTATTAg
ko00232	0	K07409	0	SMcontig_37346	1	CCAACTGTACAGGATCGTCTAAGGGCGGCTAATAGACGCCGTAGTTCCTAGAGATGCACTTCCGTCCATGAATGACCAACCCAAGCTGCCGTTTGTTGAGGCAANGATTCTGGAGATTCTACGCTGGAGAACGTTGGTTCCTTTGGCTATTCCTCACGTTACG
ko00240	1	K00207	1	contig13850	1	CAGAGGACTTGATGGTGATGTTGGAaCCAGATGATCAGTAGTACTGTGAACTGATTtCACTTGAGAaGTtGGTCCagCTTTCATCTTCTGt
ko00240	0	K00207	0	SMcontig_34099	1	TATTAGGTTTGTGCAATGGCTTCTGTAAATTCACTTGTGTTGATGGACATGGTTATAGTACTGGTATGTATAACATGTTATGTAGGGCTCTCAAgGGGGCGTTTTGAAAATGTGCAGTTTGACAAGTCATATTTTCTGGAGGCAGTTCTTTGTCGGTCATGTACTGTGATGGTATTTCTTCATTTCAA
ko00240	0	K00207	0	SMcontig_9483	1	TAAAGAATACGGCAGTTTCCTTGAAGAACGGAGAAAGGTNGTTGCTCAGCAGGAAGCTGATCTGCAAGAGGCAAAGGCCGCTAAGCTGTTGCGAGTGGTGGT
ko00240	0	K00254	1	SMcontig_20449	1	TTTCGCTTTCACtTTTgGGTACACTCTCTCGTCTCTAATTGATAAAGAAACCCTCTGTCACCAGCACGTGTTATTATATTCAGCTAATGAACATTTCCACATGACCCTTCAACTGTAAACGTGTTCTATNTTGCTAATCACAAATGCCAAGACTTCTCACAACATTCCACGCTTAAGCAGTTTGTCCCTGCAGCTGTATCTCGGAACACA
ko00240	0	K00254	0	SMcontig_2737	1	GAACTTTAAGCCTGcCATGTCAAATGTAACGCTAAAGAGGGATATATTACTTTGACAAAGTCCTCGACAGCTCCAAGACGTTTAAAAAGTATTAAATCAGATCATCGATTGCGATTTGNGTTTCAGATCACNACTTCAAATATTATCGGTGCAACATCTAGAATTTTATCCAACAGCAAGTTAATTATCGAGGTTTTGAGTTACTCGTACGACGAAGATTACCAGTTAATCTCGACCCTATTAGT
ko00240	0	K00254	0	SMcontig_46760	1	GTGCCAATCATCGGAGTGGGCGGGATCAGCAGTGGCCAGGACGCATACGAGAGAGTACGGGCTGGGGCGCCNCTCATTCAGGTCTACACCATCTTGACCTATGATGGCCCTCCTGC
ko00240	0	K00384	1	contig26416	1	actttttttttttttttttGtGGTAACACATAAAGTTTAATGCGTCTAAAaTCAGAAACAGCTGACATTATTCTTGAAGTCACAATGCAGAACTATGTAGGACAGCTCACAAAGGCACACAGAACACGGGCAATATTTtCCTTAGAACAATTTTTtGGCCTACAAGCACACAGACATTTAGATCCCACATTGAGTTCCTACTATGGAAATATAAAATTTCTGCTAGAAAAAATCAAGTGTAACAGTGCAAAGTTAGAATTTa
ko00240	0	K00384	0	EB3ZX6E01DM2K1	1	CCAAATGCAGGCGAGGTCATGCAGGGTTATGCAGTAGCCCTTAGATGTAATCTGACAGGGGAGCGGCTGACGTCCACCATAGGCATTCA
ko00240	0	K00560	1	SMcontig_62855	1	AATTGAAGTTTGTAAGATGGAGGCCACGGTAATTACTCCGTTAGAAATTGTACTCTTTCACCTCATATGACTTCTATCAGCATACATGACAGTGTATATGACTCGTTTAGAAATTACCTTTAGCTCGTCAGTTTTCTAAAATGCTTTGTTCGTTNCTGCGTTTTAAGTCTGGTGTTGTTGGCTTTAAATGGGCTTCGCTGACTGCATAATTTCATGATTGCCATGTCAAATGTTCGTTAATTGGCTAGGATCAATTAGTGATATTATTTCGTCTTTGCTGTTTTACGTCTAGG
ko00240	0	K00757	1	contig00257	1	aCAAACCAGGTCCCAGGCGTACTTGGTGTGAACATCGGTTTTAAGTAGCATTCATGTGTGCCCTCAAGCAATATACGGTACCCTGCGGCTAACAGATTGTGCTTACATGCACATTGCAGGTCTAGGCTTAGATCTAt
ko00240	0	K00757	0	contig29010	1	ccTAAGCaTCTAGTTaCCTGtGgCTGgtAATCTGGTAaCGTTCCTGTGAATTTGACTGATACCGTAATGAAaTTTACGCAGAACTGCTCAGAGGAATTACCCCGTATGAAATCAATTTTCTGGCACCCTGTTGTCACAAGTTTtATCCTCGAGGTAGAAATGCTCaGgAATGGTCAGTTATGTTGCAGAGGTTAAAATCag
ko00240	0	K00757	0	EB3O8BM01CLDKT	1	AGTCCAGCTCATAATTTTGTCTTCGGCCCTCTAAAAATAATATGCTGCGGCCCTTGGCCTAAAAAGGTTGAGCACCTCTGCCATATGACATTGCGCTAACGT
ko00240	0	K00757	0	EB3ZX6E01BFEYF	1	GCCATGTTTCAGCCGCATTTTGAAGTGCAAGTTCTTGGTAAAGTGATAAAGCGTCCGGCGACGCTTGACGAAGGTCTGATCAAGCGATTGGTCAGCTGT
ko00240	0	K00757	0	SMcontig_42414	1	CCCTTTCGATGGGCCTCTACCAGAAAGTTCANCTTGTCCTCTTCCGTGTAGTCACAAAACGCACCGTCCAACCTCGCCTGTCCTTCGTAGAAGTCGAGTGT
ko00240	0	K00761	1	EW1_F1P01_E08	1	ACTCTGACTTGCTAATCTGCTTTTTCTTGACTGGTCACTTGTAGGTCAGCTGATCTTCAATGGAGCTAGATCATTATCTGTCGTCTTGTTGATTGGGATGTTGTGACATGGTGCTTTACTCTCTTCTTGTAGCTCTGTGGTATGCTGGATTGAAGATCATCACATCAGTGTAATATGTTGTAACGATTGGTTTTAACATGATCTGGGAATCCACTTTCGGAAAGTTTAAGATTTGTTGTGGCAAGTTTGTGGTTTGCAGGCTAGAATCTTATGTATTGTATTAGCATGTGTAGTATCACAGATATCTGAATGCAAATGTATTCTCACTACATGAGTTTGTTAATATATACCACATTGTTGCCTTCACAGTTTTATTGTATCGGCATGTGTAGTAGACCC…
ko00240	0	K00857	1	contig28969	1	CTGGTtGgAAaCATAAaCAAaGaCTTCCATGTTtGAAaGGTGTTTTATTTAAGAAGTTGAAaCAATCCACTGATGAaGGTGTTGAACAGCAAACTCGCTCGAAGCATTCTTCAATAAAAAAGGAAaTTATACGAGAAAAaTAATTtAAaTTTtAAaCtGGCGCTTAAACGCATtAttGACTTTATTTtGGGCCAATTCAGAGGCATCTGAATTTTCCAAATACAGTTGTCTAATAACAAAGACATGCAATGAAATCACTCCAAATGCTTTCATTTTAGATTTAGTGCATTTTCATATGTTCTTCTGAAGGATAAGTATGGGCTCAGACCCTGCCAACATCAAGAGAAT
ko00240	0	K00876	1	contig11726	1	cTATTCTAATAACATCTCGAAaGTTATTAATaTCTCCGCaGAACTTATAAATTGTCGGTTTTAAAAATTCAGAGTATTACACAAACTGTAAGGTACACGTAAGCTGGTCAg
ko00240	0	K00940	0	contig00203	0	TGGAGAGTGCCACAAAGGAGaTCAACCTTTGGTTCAaTGAGACGGAACTGGTGTCGTGGAAGCCAGTGGAAGAAAGCTGGGTCTACGAGTAAAGAAGAAGCTTGGCTATCATCTCTCAGTGCTATTATCACTGAACTTTAGGTTGTCTCAACAAGAGCTTGTGTATCATGCCAATCTTAGAACT
ko00240	0	K00940	0	contig09146	0	cGgCACCAAGAGAGCGAACTTTCATTATGGCCAAACCAGATGCTGTTCATCGTGGACTCGTTGGAGACATCATTAAGCGGTTtGAGCAGAAGGGATTCAAACTGgTTGCAaTGAaGTTTaTGCAGGCTtCAGAGGAACTTCTGAAGAAGCACTATGCCGATCTGAAaGACAAACCATTTTtCCCACATCTTATTAAATACATGGCATCTGGACCAGTTGTGCCAAtGG
ko00240	0	K00940	0	EB3O8BM01BQUAE	0	GACAGTATACGTGCTTTGTATGGAACTGATGAACAGAAGAATGCGGTCCATGGAAGTGAGAGCTACTTGGGTGCAGAACGCGAAATTCGTTTCTTCTTTC
ko00240	0	K00940	0	EB3ZX6E02G4SIP	0	CCATGGCAGCATACTCCTGGACAATGCCTCGATAAACCTCGAAAAATTCCTCGGCATTCGGACGTTCCAGGCTGTGCATA
ko00240	0	K00940	0	EB3ZX6E02GAX3T	0	GTCTTCCCAAACAGTGAACGCAAACTTTGTGGACGCAGATGACGAGCAATTTCCTTAAATAAAGTACGTAAA
ko00240	0	K00940	0	EW2_R1P07_F12	0	TACTCCAAAATGAAGACAATGCTAAACGTGCAAAACTCACACCATTATGCGACAAAACGCTTCAAGATCTACCGATCCGGCTACTTGAGCGCATCATGGTTAAAGCTGTTGTTATGGAAGTGTGGAGTATGAGGCTGGCCAAGAGTGTGTGGAAAGAAAAAGCCGATCTTGTGATAAGAAGACTTACAACTGTCTGCTTGCAGTGGTCCAGCATCTTTACTGCCTACAGATTTCTAACCGAAGTTCACAGAATTCTTGACGGCACCGCTCAGAAGACGATTCGTTTGGAACTGTTGCGTGAACATAGTTTTCCGCATGCTGTCGGCAGCTTTGCAACACTCAAAGAAGAGATATTTCTGACCCGCAGT
ko00240	0	K00943	1	contig00596	1	tAAGGAGtAcGGGGTATTTAAGAAAGAACTAAAAGTTtGTTTCTCACAGATTAACTTTTCCGACTTTGTGACTGTTGCTTCAGATATGGTCAAATACATACACCAAGAAAaTAAGTAATGCTATAGAATAGa
ko00240	0	K00962	0	contig29575	0	AATGGCGTGACCTTGATGtAACTCAACAAAggacgccatcttgtgaaggacgaaagaaCaggTCACCaGAGAACAGTTGTGTTGGtCCGACAGAGtCTTGCAGCCGAAGACTTCGGGGTTTATTCcTGTCGCAATGTGCGCGACAGCCATGATGAGGCAACGGTTACcGTAAAAAaCGCCAGTTTGAAATCGTCAAGTGGAAGACACGCAATGGAGACAACTGGACTTGTGATTGCGGTGGTCAGCGGAGCGATGATTGTCATGGCTCTTCTAGATAATAATTAGCCTAACACGTATGCGATTGGCAATGGCATTGAAaTCAGTTTGTCAGTCATTGgATAAtttt
ko00240	0	K00962	0	SMcontig_8180	0	AGTCGTACTGGTGTTTGGTTTGGTTCCTTGGGCTTTGGTTCAATCAGAAGCTGACCTTTGAACCCAATCTTCGTTTTATAGTCAACAGCCATCTTTAGGAAGCTGGCATAGTTCGACAGCTCCTTATGAAGATCGGTATTCAGAAGGGACTGGTACC
ko00240	0	K01081	0	contig11556	0	CTCTTCGATGgtCaTAACTGGgTCAATCTCAATGGCATAGTAGAACTCCTTCAGTTGGGCGACTGCCGCTCTGTAATCCTCCGGTAACAGTGGACtCAACTCTAAGGCCcGATa
ko00240	0	K01081	0	contig22402	0	aTtGGCTTTCTCAaCGACAaGATTGaCGttAAAGGTtACAGACATACTTGGATGCATTCGACATTGTTCTCGTCAACGATCAGACGATGGATGTCCCTAATGCCATCGTGAAACGCATAACGAGTAACAATCACCTGTGAAGTTCATGGTTGATTAGCAACTTAGAAaTTAGGAAATGCGTAAATGCTACACTTtAAGAAACCCGATCAGTTCTGCAGTTTaTGCAGCCGAGTg
ko00240	0	K01081	0	contig22768	0	aGAGAAAGAAGCAGAGAGTAGCTACGGCCTCAGTGTCAAAAACTCTGCAGCTGAACACGATTCACCAATTTATGTGGAGCATCAATTCCGCTTCGGAATCATCGAagAAaCCCAAGATGGATTAACGCAGTATCGCTCGAACTGTGATTAAGCAGCTCCCGACGAACAGCTAATAATAGTGTTGCCATTATTtATTAGCCTAGTACAGTAGTTTAAtATCAGtCTAGTa
ko00240	0	K01081	0	contig22839	0	TACTACTACTATGTcTGCCGTCACTTCTTTtGCATGTCTGAaGCtCGCTTGTTtGGACCATGCAaCACGATCTTTAATACTGACATTGGCACCAAgg
ko00240	0	K01081	0	contig27805	0	CAGGAcaTCCGAGAagCTATGTTTttCCTTtAAaGAGaCCTAGTTCAGAGCTTAAAGTCTtACAaTGATCGTtGGAAAGTGTTCGGCTATGCATGCTATTgTTTAAACATCAAGAATAAAACTCGAGGTTATGTAAGAAACGAAGTTTAATGCTTGGTTCCAGGACATCGGAAACACTAAGTGTGCATTGCAAAAGATCTGCGTAAAATCTTAAAAG
ko00240	0	K01081	0	contig30370	0	ttAGGAGgACTACcACcATCACCATCACCACATCAGCCGTCTTCATTCTTCTCGGCTGGGACAATAATCGATTGGCAGGGATGGACGTCCGTTTAGGAGTCTGCGGCGGCGGACGATACGACGTTTGATGACGAGAGTAATTAGTtGTtCTACTACAGAGATACGAAACAGTCACTGCCATTTGTAGATGAAAGCGAGCGTTCAATGTATAGGGATGCTATGTTATGCGTATTTAGGTTAAAATAACTCTTCGCGATTGTTAGTTTGCTGCGCGCTACACTTATACAGATCCTTACCAGAAGTTAGAACTTTTtCGTTGTTGCATCGAaTTGtATTACGgATAGGgCg
ko00240	0	K01081	0	EB3ZX6E01BHPYE	0	AATCATACTTGCTGTTTGTGACTAAGAACACCTTCGCACCTCTCGCTCGGGTTCTGTCTAAGAACAGAGGCAGACGTTCATCT
ko00240	0	K01081	0	EW1_R1P03_H11	0	ATCCATTTATGAGGTCCATAACAAAATCGTGTTTTTTACCGCCCCCTCCCCCATATCCACATGCGTCCTCACGAGTCTGAACCCCCTCCTCCCCTTGTGGACGTCCACTTGCTGTCGACATGAAATACACATCACTCTCTTGAAACAGCTTGCACAATGACCTTCCGGACCTGAAGCTGAAATTCGGCTATAATACCATCGTAATTTATTTAAAACTACTATTAGTAATTAATATTACCAAGTATTACTGATGAAATATTTCCACTTTTTATTCCGTCGAAAGACGAAATTGTGGTCCAAAAAACGTCAACTTCTTTGCATGAGAAGACGTCGGTGGACCCTAATTTTATGTGTGGACGTCCACATGAAGCGGACTCCCTCCCCCATCCGCAGGCATCC…
ko00240	0	K01081	0	SMcontig_23249	0	AAACCAGTCCGAACCAGCTAACGCAGCCACCCtTCAATGAATTGGCAAGACACCAGTCTGCGGATAAGAGAGGAACCTGACTACAGTCAAGGGtTTTACATGAAGGCGCGTCGTGTGAGAATGCTGTAGAATCGAATAACACCATTCTTC
ko00240	0	K01431	1	EB3O8BM01CC0E7	1	AGCGTCATTATGAGCCGGTGACATTTTTTTTTTCTTTTTTTTTTTTTTCCTTTTTTTTTTTAGTTTTTTTTTTTTTACGTTTTTTTTTTAAATTTTGTCATTCTTATACAACCTCAGTTCCAACTCTGTTAACAGAAAATGTGAAGTAGCTGT
ko00240	0	K01431	0	EB3O8BM02FUQSL	1	TGGCATCGGCCATGCCTCTTGCATGCACGTGATGTTCACTCCACAAACCGAAGCAACTTCTATGATCTCAGAAATTCTACGATGTA
ko00240	0	K01431	0	EB3O8BM02IUDZ6	1	AGGTGTATAAGAATGCATTTACGTCTGGAGATGGTCAACCGGCTCATAATGACGCTGGACATTTCTTTGGATCCAGCTACACAACAGC
ko00240	0	K01464	1	contig15801	1	aggctatagtgtggaGtaggCACAAGCGTCTATATTAACGGCAGCATCGGATACTTAAATAAGTAGTTAACAGGCGATTATTATGTCTAATGCAATATAATAAAGAAGACGGGTCCAGCCGAGTCAGTTACGATTGGCgCGGAGGTACATGGGTTGCTGGAGAggtacag
ko00240	0	K01464	0	contig26431	1	AAATTGCAGATAAACTtCTCcAATCTAtCAGtGCATTtGTCAGGTCAGGGCAAGGATCGAATCAGCAAGTAACGGAAAaGGTTGGGCTGGCTCTTtGCGAAGCGTTGGTTGCGTATAATGATGGGgACTATGCCGGCG
ko00240	0	K01464	0	EB3O8BM01BAQHO	1	TTTAAGCCGATGTATCTTTGAAGCAATGAAATCATTCTTAATTGTTTCTGGAGAAACCGCAAGCTCTTCAATGGGTTGCGAAATGACACTAATTTCGCGTCCGTG
ko00240	0	K01493	1	EB3ZX6E01BOVNX	1	TGCTATTTGATTATTGTTACCCTAAGAATATCTTTCTGCTGTACGTTTTGGAACACATTATTTCCATGCTCTGATTGTCACT
ko00240	0	K01493	0	EB3ZX6E01DE7XI	1	ACATACATAAGGGTATTTTGTATCCAGCCAATCACCCGACTTCTTCCACGGAAGAACATCATCACTGCATCCGTTTGGCATTCCGTTGTAGCCAACACCAA
ko00240	0	K01510	0	SMcontig_14505	0	TTACTGCGATTTATTTATCTCGCCACGTGTTTTTTTGTGTAAGTTTTCCAGtTCTTTGTGGTATCGTTCGTGCATTTTTGGCACACGAGTATCTTGTCATAGTAGGCATTTCGTTCGGGTAGGGAATACGGCATGTTAGAGGAATTTGTAATTGTCAGATATATTTGATAGTCGAAAAGCGTTGAAATGT
ko00240	0	K01511	0	contig07030	0	aTTTtCTAAAGCATGATTGATGGTTTAGCTTTCAAGCACTGGgCTGCACTCAGTAGTGTACTTACAAATTCATGATCGATAATTAAACCTGGCTTCCTGCAATCTGCTCCACATTtATtCAACAAGCCTTtCTTGTTGAAttt
ko00240	0	K01511	0	contig24744	0	CAGAATtCTTCCGCtGAAGGTAACCGTCTTCTTTGGTATCCATTGCCTCGCAAAGGCATTTGAGGCTGGCCTGAAGGATAGCCTCCAACTTAGGATCATTCCTTTGTTTCTTAAGGGAGTCAATGAGTACAGCTTCAGTCAGGACTCCCTTCTCATCCGTGTTCGTTGAACCCATGTATAGCAGCCATTCATCAAAATAGCATTTTTtCAGCTCCTCCTGTTTGACAGGATCGGTTTTCTCAGCcTCACATAAAcTTTGAGCCGCAAGTTCGAAATCATTCTTCGTAATGAAGCCCTTCTTGTCGGAATCCaGACGATGGAAAAAGGTTGATATCTTCTTTGCCAAAACTCCGA
ko00240	0	K01511	0	EB3O8BM02JEY2H	0	ATCTCGCTTGGCAATAACCTGGTTTTTCTTTGTTTTTATAACGTATTCTCTTTTGTATTTGTATTGTTTTTCGAATCCGAAGGAAGCAGGCCTGGTTCTTTGGATTTTTCGTAAATAATGTTGCCCCCC
ko00240	0	K01511	0	EB3ZX6E02JKF1G	0	ACAGGATTGTTAGGATTTAAAGACAGAATGGTTTGCCACCGGGTGTCAACGCTTGGTTTACCCTGACATTCCTCAGAGGCTAATCACCAAGACCATACGACGCCATAAA
ko00240	0	K01511	0	SMcontig_18912	0	GACCTTAAAGTAGCTCTGTTATAAAGGTGCAAAACTTAAATCCCCGATTTACCTTTATTCTTACCTTTTGCAACAAGCAATAAACTCCTTTACAACTTATTCACTAATACTTAGTTTTCTTACTTATTGTTTACAATGTATCAAAAAAGAAAAAACAAAAANNAGGGAATAAGCACTATGTTAATAACTTACCTACTAACTAAATCATAAGTAGACTCCAGTTGCGGCT
ko00240	0	K01511	0	SMcontig_55488	0	TAGTGCAGAGACAACGCGGTTTATATGGGGACATGATAAAAGTCGACAGATAATATAAATAGTACAATAGCCAAGAAATGTCGGTCACCCAACCAGTCATTCNCCCGCTCTGTCCA
ko00240	0	K01520	1	contig08425	1	cTCCGAAAACAGAAGTTTTGAGCGTTGTTTACGGTGATTTGCATGTGATCAACCGGTCGATCCAAATCCATCTGCACCACGAGCTGTACATTCAAGCGTTGGaacctccaacaagtctggaaTGAaGATTCGTtCAAGAATAAGCTGGGCAACGCGGTCACCCTTTTtCACTTCAAAAtcaTTTTGACCGAAGTTGAATAGCACCACACCAACATTTCCACGGTAATCTTGATCAACTACACCaGCTCCAACATCAATGAAATGTTTTGCTGCTAAACCAGATCTTGGAGCTACGCGCCCATAGCATCCAtcGGGCAACGCAATCtGAAGGTCGGTGAGTGCAATCATCttt
ko00240	0	K01520	0	SMcontig_44306	1	GTGTAGTCGTAAGCACTATAGAGATCGTATCCAGCCGCGCCGCTCGAACCTCGGGTGGGCGCGAATGCATTTTCCGTTAGTTTGGAAAAGCGCAGGGTCACTCTATCTCCATCGTTTGCTTCGTTTACAATCTTCGGAACTTTAGCTGAAACGCCTTCGTCGGATCCGTCTCC
ko00240	0	K01718	1	contig20394	1	gggAACCACGAAaTGCCGACACCACTGTTGCCCTGCTGGAGCATGGTCTGtACGACGGGGAACCGGTTtCAAAaGTCTTGCTCATCCCAAACACAGGTCGTACGCATCAGCTGCGAGTACACTGTCGCCATATAGGACATTGCGTTGTGGGAGACTACACTTACAGCGATAGAACTGACACGgCTCCgTTTCGtaTGATGCt
ko00240	0	K01937	1	contig24352	1	ttttgCAAaCTCCTtGATGCATTtAAGCAAATGTacttcTAGAcTAGGCTGgAatCAAATCCAtGCAACTTGTAAATAAGCaGATTACCTATCCTCTCAGCAACCTCATCGTTTATACTAATCGAGCATCCAATAAACACATCATTACAGACAACTTGTCCagTGt
ko00240	0	K01937	0	contig24702	1	CTAACCAACATTTAATGTAATAATGAAAGCAGATGCAGTCAgCATGAAaCACAACACAtGACTAAAGAAaCTCTCAATAATATTCATCGTTCAGAGCTAAAAAAAAaTAGCTAATCTTCCATGATAGTCAGTAGAAAACTGTTCTACGTCTACAAaTACAACAGCAAAGTCTACAATAACTTTAAGTCAcATTtCAGGACAaTTtATCATTTTTCATATTtAGGACGTTGATGATTAATATGCAAGTATGAAATGAAAAATAtCTATCATGATCCTTTGCTTCTTCAGTTtAAAATTTAAAGATACAAGTACACTCACAATTAGAAAATCTATACCCTTCAACCTGCCCACACTGGCAAGGCTTTGGGGCACATACTGCCCATAGATTGTTCTTCAAAT…
ko00240	0	K01937	0	contig27722	1	ttgaggacattttcccaaatcttagtcaactaaacttggtttggaCACTTtAGATTACTGTTACTCAGTTtGTAGCcATTTAGCCTATGTCCAGCTGTTATTTTCTGTGAGGTTGCTGTTTGATGACAGTTTTTGTAGgAAaCTTTGTAGCCATTGTATTTAATAATCTGGAAAaTGTGTACCcTGGAAaGTATGATCCTGTGTtGGAAG
ko00240	0	K01937	0	contig28457	1	cGGGGgtCTTTCCAGCTGATTTAaTTGTGGGACACGGCTTACAGCCAGACAACAAAAGCTGCGGTTAGGTCGACTGCAAAAGTATACATTCTGGGGCTTTAGTGCGCATTtCCATATCgg
ko00240	0	K02320	0	contig00716	0	aGtGTACTGGGACTGTATTTGAAGAACGACCACTACCAAGTGTTGGACATTTAATTTGACAATTtAAGAAGAATATTGAACTTCTCATTCTCGGTAtCTTTTTtCTGAATGTTGTCATAGCAGACATTtGAAaGTATGT
ko00240	0	K02320	0	EW2_R1P11_A06	0	TACGAGGCTCACGGCAACGACCTGACTGTGACCCAGACGTGCGGCGGTCAAGTGACTACCTTGAAATTCGTCAAAGTTTAGAAGTGCTTCTCTGAAGTGCAGTAAAAAACAACGAACCATTCATACGATGATCAACTTGACTGTCTAGCTAAAGTTTTCTATTTGATGATTCAGTCTGATTTCATGCCTTTGTGGTTTCAATAGTAGTGCCAAAATGTAC
ko00240	0	K02320	0	SMcontig_15165	0	CACACGTTGTTGAAGAACTTGAAGAGATCGCAAGCACTGTTGTTCCGGTGAAATTGACAATGCCTCAGCCTGACAGGCAGTTCTGCAAATATATGTCCGAGAAATATGGAGAAGATTATGTGGCGATGTCACGTGATCTGAAGAACTATTACCAGGAAACACCAAAGCAGATTAAAAG
ko00240	0	K02320	0	SMcontig_63128	0	GCAGCCAGCAATGCCTGACGGAAAACCTGTGNGNGNGGtNGATTaATGGTCAGAATTCTGTTCGGACGTTGGAACGAAGTGTCTCCtTGTCATTTTTGTTGTCATCTTGTGCCTTTCGTTCGGCATAGCGTACATGGCGACTGGAATGGCAAAGCAGGCGGAACAACGAATACTTGTTGATGAAGAAGATACCCACTTTGAACTTTAA
ko00240	0	K02320	0	SMcontig_7547	0	ACTGCAGAACAGTTTAAGAGTCTTGGCGTTGCTAGAACCAAATCTCAACTGTTGCTCAAACTGTTCTGCTGTGAAAGTGCCTGTAATTCTTTGGCAGTCTGGATTAAAAACAGAATAAGCACTGGGCTCATCAGCGTTCtTCGATCCTGTTCTTGTGTTGGAATAGATGAAGTACATCACAgNNAAACCAAGAAGAAGATTGCTCCAAATTCAAATTTGATAAAGAGTGCAAACGTTAATAACCAGATGACTAGCTTCACTGCTATTACTTTAAATCTTGATCCTTTGTTCANGTTAAATAGTTCTTTAACAGCTCTAGTGTTTCTGAGCTTTTGAATGTATTCTTTCAAAAAGGCTGGACAAATCAAATATGAAGAAAT
ko00240	0	K02320	0	SMcontig_8170	0	AAAAGTCAAATTGCTGAAGGGCACaAAAGGGCAAAAAGAAGACGAAAAAAGCCACTCTTGTTGTAGAAAAAGATGGTATCACCGCTGTTGACGGCGNTGCAAGATTCGAAAACGATTTTGAGGACTACTTATGACATTTATGCTGTGACNCATTGACTTGTATTTATGATGCTTTACTGTGGAGAACCTGGTTGGCGTTGCTAAGAATA
ko00240	0	K02321	0	SMcontig_62178	0	TATGTAACAAATGCAGCTGTATAGCAAATGCTTCACGGACACACTGGTTTACTCGCATATATTTGCACAAAAATGTCTGCTATCTAATAAAATTGGAATGTAACAAGTAATGTAATAGCTGTTAAATATACACATTGAATGCAACCGGGTTTCTTTTCTAAGGAATGATAAAAT
ko00240	0	K02324	0	contig03491	0	aTCCGTCTAGACCcAAGATATGCCAGCtGCAAGTATGCGATGTCCATTGCTTCTGGATGATGCAAgAACAGACAAGGTGAAg
ko00240	0	K02324	0	contig08462	0	ttttCCTAATAGGGCGTATCCGGGgTTTTATATTtCGGAAGATTttCCtATTtAAtAtGTTtGTATTTtACACATTTTAGGCTCTTtACACCAGTAATGCATTTGTTTCGGGAAACCtGAACCCGtttGTTAACCAACA
ko00240	0	K02324	0	contig27048	0	GATGAGAGTTTTGCTGAGGAGGTGCAGCACACGGATAGTGTTTGTAaTGTGTAACAGTTGCTTGTGTCTCGTCAATAATTCTACATATCTGCTGAAaTTAGTTATTTACCCGAATAGTTGCAGATCAATCTGCAGGTGCTATAAACTTTACATTATTGATTGCCATTGATTAGGTTCTATCTACCTATGACAATAATTtACCTGAGTAGGTAATCTGTTCCTTGAGTTGGTGCTATTGATGTGTTAACAATAATTTtCCAGAATGCATtGTTTa
ko00240	0	K02324	0	contig29523	0	ACTACTTTtCAGGTGTAAAcTGCAATTAAAGTCCATAATTATGTGATCGAAATTGGAAAATTGAGATATATCACACTGAAAACCAAAaTTCTTAAGGTTGACCtCCAGAGAAAAATCAGCAATACTAAGAATGCCTTCTAATTTGCGAATTGTGCACCAAACTACTGTTTTCATGATACATGATtATTGTCAATTAGTAAATTCTATGTGCGATTGTCTTATGCACAAAATCAGCTCTGAATATGTAGTATGAGTGTACTATTATGTTAcGAGTTATACAGTACCCTTTAGGAGCCTCACAGAGGTgCTAAaTGTACTGGATGcTAGCTACaaTCTaCa
ko00240	0	K02324	0	EW1_R1P03_B04	0	ACGTAGTTTCGATGAGAAAACAGAGCATTACCGTGTCTTCGCGTGCATGCCGGTGTGATCGTGAGTAGGTAATTCACTGAATACAAAACGTTTATTTCATTCAACAACTATCCCTGTTTCGACCATCTTCGATCAAATTTCTTGGATATAGTTTCAATATAGAAATAGCCTTTATTTAACTAGAGCCACAAAATTTAATTAACCTTGAAGACGGGCTACAATGCCACACGGT
ko00240	0	K02325	0	contig28936	0	TGGTAAGCCAAAGTTTGCTGGAGGAAaGAGCTCAGAAATGgAGgcAGAAGCAACAGAACCTACTGGCAGTATCAGCTCGGAAGACagTGATGACAGCAACACACCATCTtGTAAAtt
ko00240	0	K02325	0	SMcontig_32245	0	AACGTTAAATTAGTGACAACTATTTTGCAGAAACTTCTGTGAACGACCTTCAACCACTGATTAAATGCAAAAGGTCGAATGCAANATAGATAANGAAAACCAACACGAANACNGACACTTTCTCGAGATACAACCGTCTGATCTAT
ko00240	0	K02326	0	contig05848	0	cGTCGTTAGCCACGGAATCGTCTGGCGTCTTGCTGgAGGACGACGTGTtATTGTCCTTTTtCCGTTTGTCTGTCGTGTCCTTTTtCTCCTTCTGTCCTGTCCGGAAAGCTTCTAGGCTTTTCTTGAGAGGTTCGACGTATTTTtCAAATTCCATGTCCGTCATCGCTTCGTAGACGTCTTGTGCACTGATGGTCTTGCG
ko00240	0	K02326	0	contig16210	0	tAAACGGACgTCGATTtCAGAGAGCGTATAAGAGGtGGCTACGGTGCCAGGAGACTGGCGAAAAGTTTTGTCCAGCTGTTGAAaGAAGAAAGAAAAAGGAAGATTCGGCCGCCGATCCTGAGGAAAAAGACAACGACAAGACAACCGAAAATa
ko00240	0	K02326	0	SMcontig_27552	0	ATGGCAAAGTTATTAGCACAGGATGTGGAGTAGAGGACAAAGACGCTGGCTGCTTTCGATATCGCAATGCGTGCATCTTTCG
ko00240	0	K02327	0	contig15271	0	ccTCCTGGAGACAGTGAGTGGTtCTGTGTTtGAaTTtAATTGTTACCATTAATTGCATGCCaCAGTaTTaGTGCTAATGAGGAAaCGAaGTtcATCTTCAAAT
ko00240	0	K02327	0	contig24323	0	aGTCTTGTATCGGgTGGgTTAAAaTCCTGAGGTCTGtCtCCGAGaaaatgcagggAAATGTGGTTTGGTAAAAGGCAtCGgAGTGTGTGGTtCTCGTTAAAGAGGACGGCTTTGAat
ko00240	0	K02327	0	SMcontig_36081	0	GATGATGTCCCATCACCAACTGAGCAAGACCAACAGGAACACTATGNAGATCTGATTGAGATTCAGGACGTTGCGTTGCTGAGCAAGTCGCAAGAGTGGACCGAGGATGTCTATACCCTGTCAGGCAGTG
ko00240	0	K02327	0	SMcontig_45821	0	AAAAAATCGGCGGAACAATGGAATCTACGCGTTACTCATGAAAAATGCAAATACTCTGTTNGCAATTACTAATTTAtTTTCAATAATGACTAGTGACTATTGACTAATGGTNANAACTTAGTCACTTAGTGACACTTACTTAATTTGTGAAAGCACTTGTGACGTTNACTTTGTCCTGAATGCGCTTGCTGCAGTTCCTACACCCTGCtNCACCATC
ko00240	0	K02328	0	contig26211	0	TAGGAAATCAGGCCTCGTCCCAGGCTTCaCGACCATCCTGAAATGTACCCCTGAATGCGATGGCATTGTGGCgCTGCACACAGATGGAAAGGCGCTGCAGGa
ko00240	0	K02684	0	EB3ZX6E01CHRDK	0	TTCAGCAGATGGTTCAATCCTTTGCTGACGTTGACGTCGAGGCGCGGATAGCAGTATTGCAACATGATCTCCTCAATTACAAAACTCA
ko00240	0	K02685	0	contig22983	0	gaaCACATtCACCATTGTAAATATCAACACTTATGCTGGTTTCTGTATTTTATATTTCTCCTTTAGAAGAGTTTtGTACAATGCGGAGGAGAAAAATTACCTGAGCCATCACTCACAGCCTTACAGGTGTCATCGTTAAGGTTGAGCATCTCAAATCACAGTTGACCTGGATTAATTTAACCATAATCTAGTTGACCTTGTTTAAATGAACTAAAAAATAAAAACTCTTGAAaCAAAACAGCTCAACTGAATCaGAGATTGCTGCAAATTTtCTAAgg
ko00240	0	K02999	0	contig04418	0	tCgTACTGAACATCAATTTGGTTTtCCCTACTTTGTCCCGTAAGTGCAGTAATAACATCATCGACAACTTtAACATCAGTCGAGAAaTCTAAATTGTCATTGGTGTAATTtCAAat
ko00240	0	K02999	0	contig09904	0	tCtGcATAGGCCTCAGTGTTTcTAGTCACTGATTTAACACCGTTtGgCtCAGTTAAAGCCGTTAATTGTCTGGTTCAGTTGCTCTAAAATCCGTCCCTCCGTCATTTCGATtCTCCtCCGCAGTATTGCTCcATCTGGCAAAGTTTGGCGTTTTCCa
ko00240	0	K02999	0	contig27218	0	CCAATGTTAATACACTTATgtcatttacgacatgatgatcAaCTCAGAATTAATTAAAaCTAAATATAATCAATTtCTGCAAAAACCTTGCACCTACAAAAGGAAACAGTTACAAGCTAGTCAGACCATCCTCGTTGCATTAACTAACTCAAAGATTACCGTGAATAATTGCAAATCGCAACTTCAAAGCACCTAAGACATGAACAAATGTGTTGCCTCTATGGTGCATTTCAAAGTAATTTACACGAAATTTGAAAAaCTCAATTGCCACATGATTACAATCCCAAAATCCCATGATTACTTATGTGTCCAAAAcAtAAAAAaTa
ko00240	0	K02999	0	EW1_F1P10_G07	0	ACAATATTCCATCTTCTAACTATAGTTGTCATCGGGATAAAGATCACAATAAAGTTTTGTGCAGTATTACATTGTTTAGTGATGAGCTCTTTGGAATCTTTGATGCAATTTCTTTGGCTAAGGGAGGATCGGGTATCCTGTTGATTGTTCTTTTCCGGCCGCGGCATTTGTGTATAAAGTGCAGTTAGATGATTTGCATGTTATTGTTAGATGTTTAGTGATATGAACCAAAAACTCCACCTTGCAAGGATTTCCAGAATCTTAGCACTATGCATTTTGGACTTAATTCCACAGAGCCTGTCATTGCAGATATGCATCAACGGTGTTTCTAGCAAAATGGTTGAGACTGCGTTTAAGAAGTGTGGACAACATCTGCTGATAGGCAACGGTGTTTGGAAA…
ko00240	0	K03000	0	SMcontig_14469	0	TTAAACTAGCTGTCAACATTGATAAATAGCTACTGCTGAATATGCATTTCACCTAAATACATAGACNGAAATCTCACATGTAGCAAATGCAAACATAAATCTCACATGCACTGGTATGTTTGTAGTATGTAGCGAATGCTAAATA
ko00240	0	K03002	0	contig27087	0	tGATGCCAACAACagTGACCAGCtAATGTAATTAATTAATTTCCATTATTTCCAAaGtGTTTGCAtCCTGGTACTGTCAAAAGTAATTACtCTAGACTgTTAAGCTAGCCCTgACATCAGTgTTtCCATTCGAGTCCAAAATGATTACATCCTGGCCTAGAAGTTTGGACGTAACTCATTGCTAACGGTAACCAGACCAAAAaTTCGGGAATTTTTACGGACATAAACACGGCCGCTTGGGCGTCAACGGAAACCTTGCCcAACGCTGACAATCAGTATGGAGTGTTGAAGACTTCATTTtCCTAGCCTCAGCATAAGAAAGCAGGTTGtcAGTCCTCTCCGTCTCATCTTACCACCGACaGCGT
ko00240	0	K03002	0	contig30322	0	TgggATGACGATGAATCAGGATAGgATTtGCTAAAGAGCAGTGTTTTCAGTTtGGAGTGAAAGAGTTGTGGAGAGATGGCAAGGGGAGAGGTtcGAGTGAGCTCGTAGGATGGGTCAGAcatttgtcgtaatGCTGGCGGGAGTTTGTTCCAGAGAGGC
ko00240	0	K03002	0	SMcontig_57765	0	TTAGTGCGCACACAGTCTTCAACAAATTAGAGGTAACATTGCTCCTGAGTAACCTTAAACTGGTCTTGCGTCAAAGTGACTGAATTATTGTAACTTGCTACTTAATTTGATTACCAAATAAATAAATTTTGATTAATTGAATGGTGCTATAGAATCCTTGGAAACATAGAAATAACTTTTGTAAAAAAAAGACNANATTCTGGTAAAAAAGATGCCAACTTcTTTTTACNNNANNTCCTTGCATGAGAAGAAGACAGGATGACGTCAGTGGACTCTAATTTTAAATTTCTGTGTGGACGTCCACNNGGGGCTTGA
ko00240	0	K03005	0	contig28391	0	aaaaGGTCTCTCAGACCCACTGAGACATGCCTTTGATACAACAATAACCAGCCTATAATTATACGTAAAAGCATCCATGTGTCTATTGCTTAATTGTGCTTGATTATATTGTTCCTAACTCTAGATGGAAATTGTTGGTGTGTCTCTCCTGAATAAGAAACTTtACCAGTATTTTtGTCTtCATATtCAGACTTATTAAATGCTGCCGGTTCTAGGACAAAATGGTATGGCTAAAaTCTTaCGGATAAGGTCAtCAAGCAaTCCcGcTCCcAtg
ko00240	0	K03006	0	contig20577	0	AAaTACTTTCATACTGGTGTTAGAAGAATACTAGACAAGATCAGGGACAAGGAGGGAGGGGTGAAGATAAGCGGAACAAGGATTAACAACCTCGCGTTTGCCGATGATATAG
ko00240	0	K03006	0	contig26749	0	tGGTGCATCTGTTGGAGCTTaTTtCATGTTCAACATACATGTAGGTGTCATCAACATGGTACTTTCTATATTGAGgtGCGCTTTGGTATTGCATtGCAATCTTCAaTTATGAACTAAAGAATTTCAGAAGATTTTGGTTGAaCTTGTGCATGCCCGTTAGCtGTATTTAAAAAGCTTGGTATTtATTTAAACACTGTGTCAA
ko00240	0	K03006	0	contig28961	0	cAGACTCAAAACTGGACAATCCTCATTTAGAAGCTCGGAGTTAACAAAATGAGCCGCAcTGAAGCAAGCGTTATGACTTGCTTCTAAAAAAAAaGCTTCATACATCGAGCAGTAGCAGTCTGAGTTATTAACTGTACCTAGATCAGGTCTGTTtATTTGGGgTGAAACAaGTTGCTGAAGAaTTTCTACat
ko00240	0	K03006	0	SMcontig_61138	0	GCAATCGCTCAGACCCTCATCCTCATCATAACTGGACTTTGGCAGCTTAGGCATCTCAAGAGCTTCTTTGAAGCCAAGAAACTCGTTTAGTAGTTTGATCTTCTCTGTCTGTTTGTGCTACATAATGTTATGTTGCTGATTCCGGTGTAGTTCTGCATTGA
ko00240	0	K03008	0	contig01808	0	TTtATTCCTAATTTGCCTACGTTTGAATTCGCAGTtAACAAATTTATGTTCAaGTGGATGAGGAACCTTGTAGCCaGCAAAACGAACCTGTGGgTCTTTCAACAGCTGCGTTCt
ko00240	0	K03008	0	contig05908	0	ccGACTACAGTCcaCaaGGAAGCATTtACAAATGCCATTACAGATCTCATCAGTGAAGTGTCGCTTTTGGAaGAACGATTCAAGGAGGCAATCAAAGAAAAACAAGAAGGGgAATAAACAACTCAAAGTCAGATGGAGTAGGTCAGAGCTGTTGAGTCTGAaCTGTTtAAAACAg
ko00240	0	K03008	0	contig26602	0	cAAAGAAATATCAGTTTTTATGCTTtGGAaGGTtACGTCTCAATTAGAAATTCAACTGTCAACTGAACAACAGTGATCACAGGGTTGCCCACAGATTTGTTCTGTCTTACAGGGAATCAAAGCATGCTTCGTCATGTGATGTGAAATCTTTTGAAGAAGAGGATTGTAAAAAGATGTGTTCt
ko00240	0	K03009	0	EB3O8BM01BPVAA	0	GTGCGTTTCTTGTACATAACTCGATATCCGCACTCTCGGCATCTGATGGCCTCTCTCGCA
ko00240	0	K03009	0	SMcontig_750	0	GGAGTGTGAATGCGTTTTTTCTGTTGTTTGCTATTTTAGTAACTGTTGTGAGAAGTTTGCGACTTAtTTTAAAAGCCTAATTGTGTGATATTATACTAGTTGGTTTACTTTCGCCTAGGTGATGGAGCCAAAGGAAAAAGACCAAACTGCAGGAAGTGGTTCTGCTCCAACAACTGGAAGCACACCAATGATGACCTACATTTGTGGTGAATGTCACAAAGAAAATCAAGTCAGCGGAAGAGGTATCATCAAGTGTCTTGAAATAGAACGAACTTAGCCGTAATTTTTTAACAAGAAGCGAACACAGAGGATGGTTG
ko00240	0	K03010	0	contig01247	0	GGGTCTGgCCAGGAaGAGAaCTTtGAAAACCAGATCGGTCATGTGtCCAAGGtATGAAGAATGCGTCGTATGATAAGCTGGATGACGATGGAATCa
ko00240	0	K03010	0	contig12517	0	ttCGAATGAGTtGTTCTGAAGGTTaGCAAtGGCAATCAGACCACACAGgTTGCAGaCGTGAaCGCGATACGGGTCAGaGATCTCGAACAGCcTCTCCcG
ko00240	0	K03010	0	EB3O8BM02HR42P	0	CTGGTGATGATGTACTCATTGGGTAAGACCATCACACTCCCAGAGACCGAGGATGAGCTTGAGGGTCATCAGAGACGTTTCACAAAGAGGG
ko00240	0	K03010	0	SMcontig_22847	0	AAGGTTTCCGCCATCCGTGGAGAAATCGGAGATGCCACTCCGTTTAATGATGCCGTCAACGTGAAAAAGATTTCCGACATGCTCGTCGATTACAACTACCACCTTCGAGGCAACGAAGT
ko00240	0	K03011	0	contig13570	0	GGTTCTGAAGAAGAAGCTGAGTGACCTTCGGACCCAGCTCATTCAGGAAATTCAAAGTGATCAGCTTGCAATCCAATAAGCTTCTAAACAGTTAACATAATTTTTtAAag
ko00240	0	K03011	0	contig22836	0	aCCGACGAGAACATCAAATTTGTATTGCAAAaTACTGACCTCAGTGTTGCGAATGCCCTAAGACGAGTTTGCATTGCAGAAACTCCAACTCTTGCAATTGACTGGATTCAGATTGAGTCTAATTCAACTGTTCTTTGTGATGAaTTtcTGACTCa
ko00240	0	K03011	0	SMcontig_15587	0	TTACTGAGCTGACCGACGAGAACATCAAATTTGTATTGCAAAATACTGACCTCAGTGTTGCGAATGCCCTAAGACGAGTTTGCATTGCAGAAACTCCAACTCTTGCAATTGACTGGATTCAGATTGAGTCTAATTCAACTGTTCTTTGTG
ko00240	0	K03011	0	SMcontig_20391	0	CCCTGTGTGCCTTGCCTACCCCCTGTTGCGTGTCaNCAGCaGATACANCAGTCACCACGACAACAGCTANAACAAGCAAATGTACAACAGCTAGGCCTACTACAAGCAAGGGAGCAACTACCACAAAACCTCCTACAACAGTTGTGACGAAAGGGACAACGGGCCATACTAGCaACCGCAGGAACATCTGGAGCAAAGACAACTAGAACTGTAACAACTGGAGAAACATCAACTGGA
ko00240	0	K03012	0	SMcontig_17673	0	TCTTCTTCAGCACTTTCATTCTGCTGTTTTCTGTGTTCCAGCAACATCTGAACTTCCGATATCAGGAGAGTTTCAGCGTGTTCAAATTCTTTGGGAAATACTAATTCAGAAGCATCTTCCTCTACCTGATCGCCGCCAGGAACCGTAACTCCT
ko00240	0	K03013	0	contig12804	0	GTTTTtCTTCTGGCGTCATAACAATGTGTTCAGGCACCAGCTGATGTTCGGTGATGTTGATGAGCAGTTCAGCTTCAAGGAACTGTTCCAGAATGTACTTAGGGCcATGTCGACcaa
ko00240	0	K03013	0	SMcontig_40103	0	ACTGCCAGCGAATGCAGGAGGAGAACATCTCACGAGCAATCATCATCGTTCAGCAGGAAATGACGCCATCCGCAAAGCAGGCATTGGTC
ko00240	0	K03013	0	SMcontig_62228	0	GAAGAAAACAAGAACTCCTNCTNNGATACaAACTgANNGGAGAACCAGCTGCCTCGTATCCAGCAGAGTGATGCCGTCGCCAGATATTTTGGCCTTAAAAGAGGACAGGTGGTCAAGATTGTCCGACCAAGTGAAACGGCTGGAAGATACGT
ko00240	0	K03013	0	SMcontig_6280	0	GCAACAGTTGCTTGAAAAGTTTTACTCCGTAAGGGAACATCAGCTGAAGGGAATTTTAGTAACCGATCCGGTCTCAAGGTACTATGGCGCAAAACGAGGACAGGTGTTCCGGATA
ko00240	0	K03014	0	contig11105	0	aCtGAGGAAaGAATCTATCACAACACcGTATCTGACAAAGTTTGAAaTTGCCGgAaTAATTGGAGTGCGTGCGTGGCATATTGCCATGGGTGCTCCCg
ko00240	0	K03014	0	contig15664	0	cACATCGAAaTCTGGAGCGCCCTtGTGCCCAGCACCCGAGCTCTCTCGTATTTTGTCATGTAGGGAGTCGTCATTCGTTTCTCTGAGTCGACCcTTTGgCCcT
ko00240	0	K03015	0	contig03478	0	aCATTTTCTGTGGTTGgTCcAAAAaCcTGTAaTGGACTtCCGGTAGATCTAAGGTACCTCCCAAACGGTGCCTGTTCTCAATTCCACCACCTTCTCAAGACTGTtCTTTtCCGCTTgCCTGGgTCGGgAGAGCCt
ko00240	0	K03015	0	contig08472	0	tGACATCTTACTTCATCCTCGCTACTTTGGGCCGAAcTtGTTGAATACCGTAAAGCAGATGCTGTTCAATGAAGTGGAAGGAACATGCACTGGAAaGTATGGATTtGTCATTGCTGTGACAACCATTGACAACATTGGTGCTGGCatCATtCAaCCTGGAAaGGGATATGTCGTCTATCCAGTCAAGTACAAGGCAAtttGTCTTCCGACCTTTCAAGGGAGAAGTCCTTGATGCGGTCGTTACTCAAGTAAACAAGgTGGGgATGTTTACTGACATtGGTCCACTCt
ko00240	0	K03015	0	contig30773	0	GGGCATAATTCAaCCTGGAAaGGGaTATGTCGtCtATCCAGTCAAGTACAAGGCAATCGtcTTCCGACCTTTCAAGGGAGAAGTCCTTGATGCGGTCGTTACTCAAGtAAaCAGGG
ko00240	0	K03016	0	contig13380	0	cAAGTCAGAGAGAGGACGGGGTTCCAGATGACGGAGAGTTtGACCcATCCGACAATACGTCATCACGCGCTGACAGTTTCGAGTACGTCATGTACGgAAAGgTTTaCCGGATTG
ko00240	0	K03016	0	EB3O8BM02H70UY	0	CATCGACATCAACACACAGATCTATCCTGTACAGTTAGGGGATAGGTTTCGTATGGTGATCGCT
ko00240	0	K03017	0	SMcontig_28192	0	ATTTGCTTGCAGATGTTAGTCTTNAGTAGACTGAGAATCACTCCGTCCATCTGTGCATGCAAGCTGGCTGAACACAGACATAGTACAGCCTCATACCCTCCTCTGCTCTTCTTGTCTGTGACTGGAAGAAGACGGCGTCCCTGTGTTTGCATTTTGGACANGGATGNTCCTCTGTTCGTGGAAGCGTTGGATCAGCTATGACGTCACCGATGATCTGCGTAAGCTCATCGACT
ko00240	0	K03017	0	SMcontig_7364	0	ATGGATTCATAATAAGTGNCTTTaCAATAGGCTCATAGAATTTCCACATACATACATACCACACCAAACAGGCTATTGATTTCTACAAATTTGTTCTTCTTTCATTGAAGGGAATATGCAATGACTTCTGTACAATTAATCCTCATATAAATGAAAACCAGCCATCTACAGAGCAAGTCTGCCTTACACTTTCTCTCAACACCACCAAATCCCGTTAACCTACATATTCTGGAATTCTCAAGTAAGAAAAGCAGAACAGACAAAACAACTTTACTTTCCTACAAAATCACAGAACTAAG
ko00240	0	K03018	0	contig02137	0	ctAACGGGCCATCTGACAAACAGACGAACTTTAAACGAAGCaGaTAAATCGTTATTGAACGGAaGCTTGACATCTCTGCTGCACAAACTTAGTTTTAAAAATGAGACGAGGTCATTTTCAACTTtGCTTACTGGTACCGTTTTAAATGgtAGTACGTTTAATAAGTACGTGCCCCAGAGATTCAGGCATCGAAATGTTAAGACAGGCGACACTtCCAAAGAAAAAGGCGAGGAAATTGACCcAG
ko00240	0	K03018	0	EW2_R1P05_B05	0	TACTGTCTAGATCCTTCTGTGAAAAATCTGTCTCTAAATCTCTATCGACAAAGTTCTTCCACCCTTTTGCCTTCCAGATGAAATTCCTCTGAAAGATAATGTCAACGACTTGCTTATTGGTAAATTTATCGGCTATAACAAGTTTTAAGATGGCGCATTTAGATGTTGTTTCATTCATCGT
ko00240	0	K03018	0	SMcontig_10299	0	AAGAAATTGATCTTACACCCCAGCAAAAGTTTAACAATGAATGTTTAGAAGTGTATGATGTCAYTTTCGGCSTGATTCAGTGRAGATTCGAAAAACTGAGAGAAGTKTGTGATGACTTCAACTGTGTAACAAGTGAAGCACTTGCAGTTAAATCTGTAGAAGAACTWTAGAAATCTGCTGCTGATTTAGCATTGAAATACAGCGATTACGTCCAWGGTRCAGMAATTWYGTCTGAGGTTGGAAGTTTAAAATTTCAATGTTCAGCAATCGTAGATGTTCAGGCAGCATAMAGTAGGCCTATTGATCTCCTAAATGTCATTCACAGAAGTGGTCTCCAAGAAGTATAATACTAATATTGGCATTGCATCGACTGTTCCTCACACTCCCTGTAACTGGTGc…
ko00240	0	K03019	0	SMcontig_55164	0	GAGAATTTGGTCAAAATGTAGAAGATCTACGCAAACAGAAACGCTCACTGGTTTCAAAACATTaCRAYTACGATGTTGAAATTGAGAGCCTGTGGTCTTTTAACTCTCTATTGTACATCATTTTGATTGTTGCTTATGATGGTCTATACGTCTAGTAATTGCTATGTGCGAGTCAATGAACTCTAATTGAACAATTCATGAATAACGtTTAAgGGTTTATTTTCTGGCGGACTTAACGATTTCCTGTTTGTCGAGAAGGGACAGAAGTGTTGGCTGTGTAGCAGAGAAAGTTGCAGCTATAAGCACCGAACTCATTGCTGTCATTTCAATTCCAWTTAATATA
ko00240	0	K03020	0	SMcontig_57016	0	GTCTGCAACAAAGCAGACCTACTGGACAGCAGACTTCTTGNGTGNCTTGAAACTGGAGGAGGATGGCTCTTTGGCATTGTCAGTCAAAGAAGGATTCGGAATGTCGGAGTTACAGAATCGAATTCAGGACTTTCTCTGTAAATCGACCGGTCGAATCAAAAAAGCATTTTAGAATCCCTGCAAACGGTCAGCACCTTGCATGGCTCTACAAAGAAGCGACCGTAGAGAATACCCGTTCAGACGAAAACGATCCGGAAAAGCTCCTCGTTGACGTCATCATGACTGAAGCAGCTCTGGCTAAATTCATGG
ko00240	0	K03021	0	contig01140	0	TGGAGGTGCAGCCCTCCGCTTGAGGTATCTCTCCAGGACAAaTTAATCCcGGCATGTATCATAACAGTGGCGACAAAaCCAGTGAAaCATTGATCCATA
ko00240	0	K03021	0	contig28008	0	ATTCAGTTCGCAAACATAGGAGTCGTCATGGATTTCGACTACAGCTAATCCTACAGAAGGCAGtCCAGTGATTtAAaCAGACAAATCATCTGTGCAACTACATTAGTATGTGTAACCACAATACACAAGGCAATGACAAACAGTtGAAATCTGGTCGCCTAAGCCGATGTGC
ko00240	0	K03021	0	EB3ZX6E01BFSG4	0	ATAACCAATCAGTCCACAAGTGTTGCAGACATCGATTTCAAACGCATCACTCGACAGCATCAGTCGCTCATACAGCAACAT
ko00240	0	K03021	0	EB3ZX6E01DBTPN	0	GAAGACATGCTCATCAAGATCTTACTACGACAGACGAGGCGACCGGAAATCGGAGACAAATTCAGCAGCAGACATGGCCA
ko00240	0	K03021	0	SMcontig_34731	0	AGGATATGCTATTGTTTCATTAGTGTCTGCATGTAGAACTACTAGTTTTTACCTGAAATTCAGTTTGATGTTTACCATATGTGTTACTCATTGACTTCAGCACCAACATACCTTGTCTCTTATCTTCTTCATGCTGCATTCGATTTTTGTTTGTCAACTCTGTCAGAATCATTTGGCATTTTGAGTAAATGTATATCAGTTATGCAGGTCATTAAAATT
ko00240	0	K03022	0	EB3ZX6E02H8RQZ	0	ATGCTCCTCCATTCCACCAAGACAATGGTCCAAGCCCACACTCATTCATTGTACCAATTATTTGGTATGGAATT
ko00240	0	K03022	0	SMcontig_31300	0	ACATGATCTACCCATTGAACTCGGAGCATATGTCAGATTCAAAATGACTGAAGAGATTTTCACGGATACAACGCCTCAAAAGCCTGGAGACAAAGTAATCCAGATAACTGAAAA
ko00240	0	K03023	0	contig01323	0	cAGCGACACCTtaTGATTGAGcTtCCAAAAGtGCaTCGATATCTGTAAAaGTTAACAATCGTATCGTAaCTTTtACAAaCGAATTTAATACAAGTGGTCATCCATAAAGCATGGCcACAAAATATAACCGACTTTGCACCCCTCCcT
ko00240	0	K03023	0	contig11512	0	AGAAAaTGTTGGGAACCAATGTCAATGTTGACCTTTCTTTTGTATCTGCTAATTCTTCCCTTCTGCATTGTATAaTACAATTAGTTGATGCTTTGAGATTtGttcttCGGTAGAAaGCAGCcGTCTTATGTGAGAATGAATTAATGCAACATTGTGATGCAAAacaTATACATTTtCACCtAC
ko00240	0	K03023	0	contig12430	0	TTTTCAGTGTGATTGCTGTTAGCAAtttGAGATACGTCCAAAAaTCTAGGCCAGGATGCAAGTACACATCTTGGACTCGTAACGGAAACCCTGCATGTCGt
ko00240	0	K03025	0	contig14563	0	tGAAGTCCTGCAGACGCTTGTCTTTGATGGAAAGGCCGAGAAAATTGTTAGAGTTAATTCTTCTGGCGTTCAGACAAACTATTACCGTGCCGCCACTTCAGTAATTGGAG
ko00240	0	K03025	0	contig25966	0	GAGTGGCAACAATCTGGCGATGTGGGGCAAAAGAGACATTGCAAaGAAATTGTCACATTAACATCTTCTCTGGgCATCACACCATTCCACGTTtCCAACtGCTTAACAATATTTTTGCTtCATTtCGTaaT
ko00240	0	K03027	0	contig30257	0	TCGTAGTtCAGcATATTTTTttCCTTTtCAGTTACACGGgATATTTTTAGCACACTACGGCCAATTTTTttAATGCTGTGACAAGATCTTGGGATTtCAGGAAATGGAGtGTGGTAGCACTGTTTGCGaCGTCTaGTtGaGGAgAGCGTTATGCGTg
ko00240	0	K03027	0	SMcontig_61701	0	ACAATTGGCAGTAATATACATCAACAGGAGTTCAGAAACTCGTAGTCACTTCTAACTCTCTTCGTCATCGATGTTGTCTAACtTCCATTTGCAGTTTATTTGATTTTGAGACTAGCACTTTAATTGCTTCACTCACTAGCGTCTCAGGAGGAAGGCACCCAACGGACTCTACTGTGAATATGTAGTGATCTTTGGCCAGCGTCAGTTCAACAGCATCCCTGAGGTCGTTGTTGCGGAAGATG
ko00240	0	K03504	0	contig00754	0	TTTAAATATACAACAGCGACAACAACTACAACAACAACATTCCTGTTCTAGGTCTGAAGAAAATGGTTAAACTAATGCGCTTCCAATGGCTACGGAAGAAGTCTCTCGACAACAGTtCGATCATGATCAGCGACGCTAAGGATCACAGATAAGGACAACATCCGGAAAGTAACTTGCCTACTCATACCCTCTCAATGGATGAACAAATGCCACACAGACAACTAAATCGGACGAGTTCCAGCTTTCCAAAATGTCTGGTCAACAAGAAACAGCTGATCAAAGCTCAATAGAACTTCTACATGA
ko00240	0	K03504	0	contig25099	0	aGAGGCTtAGTTAatCTGATAGTTGCAAGTCATCGGCGGAAAaGAAAAAGACTTTGATTGGAGAGAAAATCTTCgAaTTCTACGAAGATTCGCTAATTtATtCAAGaTGGATCCAAAGAAACGGgCTAAAAAGGCACCGCAAGGTCCAGAAACTGGTGGCAGCAACGAAGCACCACCGCCATGTCTTCTACTGAaCAGAGAAACAATTACAGaCGGTGACAAAAAGGAAAA
ko00240	0	K03504	0	SMcontig_51678	0	ATGAGGTGGCGTCTGAGATATTGGAGCTGTTGTTGGACGAAGATGACCAGGTGGTTGAGGTCTGGTACCTGTTGGCTTGGCTCAACTACCTCCGTGGTCCCGACTTCAAATCGAATGCCAGGCATTACCTGCAGAAGGGTCTCGAGATTGCGAAGAAG
ko00240	0	K03505	0	contig03807	0	tCTCAAAcACCAGTtGTtAAAGCAGAAaTTGAAGTAGTTGAAAaGGTTGATCCTAACCAGCAGGAttCTGGACCTTCTTCGTCAGTTTGACCTTGACTCAAGGTTTGGTCCCTGTACAGGAATTTCTCGTTtGGAGAGGTGGGAGAGAGCTGCcAaGTTTGGCTTTGACCCaCCAAAGGAGGTTCGGGATGTCGTCTtACAACAT
ko00240	0	K03506	0	contig24917	0	CAGAACTGAGCAACTCAACGAATGCCGAGCCGCCTGCAAAAGAAACAGCTGCCTCAGCAGACAAGGAAGATGGAAAGAAAGCATTGCAACAGATCGACAATGAGGTTGCCAAGGAAACACAGAATGGACACAATGAAAaGAAAAAGAAGAAGAGCAAGAAGGATGAGGAGTCTGGTGTGATCAACGGAAATTCAAAAGAAGCCTTAAAAATGGACCGGCCGACGACATCGGACGAAGTGGATACGGaGACAGAGAAAGGCGGTCGAAAgAaGAAGAGCAAGAAACg
ko00240	0	K10807	0	contig21096	0	ccTGaCAACaCCCGTCTAGtATAGATGTTACTGGTGTAAGGCTCAAAACTTtCACAGTTtCCcAAAATCTGAGCAGTTGATGCAGTTGGCATCGGAGA
ko00240	0	K10807	0	SMcontig_13853	0	TTTTGCACGATAACTTGCAGAAAATAACTGGCGTATCACTTTGTACAGTGAAGCGAATAAAAGCGGTCGAAACGATACGATGCGTAGAAATCTCATTCGACGAAACGACTACTTAGGCTGACCATTTTGATTATGTTGTGAGACTGTACAACGTCTTTATATCGAATATATATCGCGAGGTTAAAACTGTCCTGACCGATTCCATCACAGATGAT
ko00240	0	K10807	0	SMcontig_3043	0	TTTCTCGGTACAATGTTCGTTACTAAAAACTAAGCTGTGATTAATAACCGGTCAGACTTTTAAACTTCAATAGAAAGCGCACTGCATGCATAACCTATATATTCGGTTATGCGAGTCCGGAAGAAGGGAAGGCAGGCACCAGTTCTCTACGACAATGTACGGACAGATGGAGTGNCTCTGTTCCATGTCATCAGGCCTATCATTCCCCAGAGAGGGACAGATAGAGACGGCTGAAGGAGCACAAGCAGTCTCAGAGTTGGCTAGGTTTAGAATTTGGGCCTGTATAGGTCTAAGTATTATAATAAGACTTGTATTATTTTCTACCGATGTTGGACCATAGTTATTAGTTTCTTTTGGTCTGACCATCACCACAATGATATCTGGTCGGACTAAC
ko00240	0	K10808	0	contig00470	0	tGTAtcaTTAAAAAGTCTTCGTGGgCCTTAGATTGGGTGTTCAGTGTTGTCGGAGGTGTTtCTCAGAGCAGCCTACTTTGTCAGAAATAGCATGAAACCGTTTTTAAGAAGGGCACTGCTGTGCGTTAGTtgCTCTGTATACACGCCTGTATGAGTTCAAAGGGCTTTACTTTATGGAC
ko00240	0	K10808	0	EB3ZX6E01CSARC	0	TTTCGATCCACTTGAGCGCCCATTCCGCCTTCTTCTTTACACATGGAACCATTTCAATGGCAGCAAACAGCCGCTCCCTTTCAGTATGATCACGAATGTAA
ko00240	0	K10808	0	SMcontig_24255	0	GCCCACTCGCTTCTCAAAGAAGTTCGTCTTCCCTTCAAGGGAGATGCTTTCCATGaAAGTCAAACGGATTCTCAGAACCCCAGACCTTNTCACAGCCAAGCTCGAGGAGAAGTCGGTCC
ko00240	0	K10808	0	SMcontig_33958	0	GTCGATTAGGAGGCTGTACATCTCCGAATGAATGTTCTCCAGCGCAATCTGGAAGCCGTAGAAGAACCGCGCTTCCGGNACCTGGACTTCACACGAGAAATTACTCACCA
ko00240	0	K10808	0	SMcontig_57290	0	TCCAGATGGAGAGAATCTAGAAAAGGTCGATGAAACGACGACGAACGCAGTGACGGAAATCAACGAACAAACAGTGGACGAAGAAATCCTCGTTGAATTGGAGAACNTCTATTACTCGCCAGAACTCGCAgGtTAAAttTTAAGTCACAACCAGTTGCCACGGAATACGACAACAGCCTCGGCAACAGTGGACTTGCACTGATCGTTGTTCTCTGTTCGGCCTTTGCATTGTCTTTAATTGTG
ko00240	0	K11540	1	contig00965	1	ATACATGCTCAAAAAaGTGATGGCAATTCTCAaTACCACCTTTAAAAGCGAGGTCACAGACctACAGCTGTCTCTGTAATAAAACCAAGCGAAAACCTCTAAATTGTCAGAAcTGTACATTCATTGGCCACTAATGCAACTATCAGCCACGTTTCATTAAGGCCACAGGCAGAAGCTGCACTACACGTATTACCCAACATT
ko00240	0	K11540	0	contig01720	1	ggTCTAGGGCGGAtAGTAGTTTGttttCttAAAGtAtGCAAGTTCCTTAGGTTTTGTTTAAAGACACTTGATTATAACTATATCCTtGAaTAAATCAAGGAGCATTTCTGTAATCaaGa
ko00240	0	K11540	0	contig28754	1	cTgACAaTAATGAaTCCTCCCTTcTCAGTCCACAACCAACATGGAAAGTCTCAGACCATGGCACTAGACAAAaCAaTTAACTAGGGACACCGGAAAACGGTCTATATAACCCGTCCACCTTCATTTTATACATGTAGATGTTAGCTCTGCACCCTGCTGCCTATACATACAAGATCAAGTATGCAAGTTTATGAGTGACTGTGTGTGTGTGTGTGTGAGAGAcAGAAACAGACATTtCAATTATACAACTCTGAACTTTGTCACCGGACAAATACGTAGTg
ko00240	0	K11540	0	SMcontig_2921	1	TAAACCGTACTCTTGTCCAGCCTCCTCAGAATTTCTTGGACTTGCTGTACAAGTTTCAGTCTGGATATTACATTCCGGATGCGGAAGTTGTCCGTGAGAAGTACCGAGTTGCAGTGCCACAGGTGGAAAATCTGGAGCCTTTTGGTCTGTACATCGGAAGCGAATGTCAGTACTTTGAAACATACCGCTTGGTCCGCGATGATCAGCCATTTGCCATGAGCAGAAAGAGAGCCGCTAAGCCTTTGAGGGGAACCTTCAACCTCGGAGAAACAATGGGAAAGTATATACACTTCGTCGAGATCATGGGTTGAAGCGGATGATTGTCAATTCAAATGTCTCTGTTTCTTGACTGATTTGCATTGCATCAGTGACGATAAATTTAGACGCTTCTATACTATA…
ko00240	0	K11540	0	SMcontig_54393	1	ACCTAAGTCTTATAGATAATGATGGTATTTTTGTTTTGTTTCTTTATTTTGTTTATTTTATTTCTTATTCaTcAAAATGTTAATATATTTATCCTGAGCAATGTTTGATTGGAAACGAGCTTTAATGTTGGGTAATACGTGTAGTGCAGCTTCTGCCTGTGGCCTTAATGAAACGTGGCTGATAGTTGCATTAGTGGCCAATGAATGTACAgTTCTGACAATTTAGAGGTTTTCGCTTGGTTTTATTACAGAGACAGCTGTAGGTCTGTGACCTCGCTTTTAAAGGTGGTATTGAGAATTGCCATCACTTTTTTGAGCATGTATCAACATTTAATGCTATGCATGTATATTTTGGTAGTGGTATATGATTAGTGCTCTTTACCATTAGTCTTTTCACGA…
ko00240	0	K12304	0	contig02429	0	ccTGTCCTCCGaCAAACTCAAaCGTCCATGCCTGGTTtGgTCCACCGTTGAACTGGTACTTGGTCACTTtCGCTCCCTGATTCTTGTCTGAACCTGCGATATCAaGAACCTCATTtGGgTTGTGgCGATT
ko00240	0	K12304	0	SMcontig_11430	0	AAAATGACGTTCTTCTTCCGCTTCACTCTCTTCTTCTTCAAGTTCCTCTGCTTCGCTTTCATCTGACACTTCAAGCTGTTCAGCAGCTTTGTCGAAAACGTGTTGAGGAAAGTTATAAATTTCTCCATAAGCTCCTTGCTTCAATCGGTTCAACAGCTCATTCTCAATGGCTACATCCAGACGTGCAGCAACCAGAGCTTTCACCTCACGTCTACTTTCCCGACGTTCCACTTTGCGCTTCAGAGGAACCAATTTCTTTTGTTTCTTTAGCATGAGCCTTCTCGTTCGAGTCAGGTACTGAGTTATCACTGTAAACCTCTGCTTGCATTTGTGGATGTAGAAGTCAGACCAGTGCAATAGTTCTGTATCGACTCTGTTCCAGTGCCTTTC
ko00240	0	K12304	0	SMcontig_21955	0	AGGGATCGTCCATAAAGGACGTCGGCAGAGtAtTGNAGGGGTTTGGTTAAATGTGGACACATGCAGTCGGGGAAGAGGTAAACGATCACAAGGGGAGAAGGGTANGCCACTTGCAAACAAAA
ko00240	0	K12305	0	SMcontig_42674	0	GTATTCTGCTGGCTACCTGCTTGCtTCGGtTACGGGAAGtTTCTCGGCTTGAATTCGGTGACGTAAGGGNGTCGTCTGGAAATTGGAATAAATGGGATAATGAATgGcAAGGaTTGATTAACCAACTGACAACCAGTGCAAGAGACTGCATGATTA
ko00240	0	K13421	1	SMcontig_2763	1	CGACTTCTTTCTTGTTTCTTTAGTACTTTTCACTTCTGTGACAGATGTGGATTCAGCGGTGACATTGGGATCAACCACAGCATCGTTGTCATCAGCTTCCGTAGGATTATCTTCACTTTCAGCAACAACTGTGTCATTGTTACGAGTATCTGCAGCA
ko00240	0	K13800	1	SMcontig_45412	1	AACCAGACCAAGGCCATTGTAGTGGTCGATAATGGGCTTTGTACTCTCAGTGTACGTTACAATCCGTTTCTTCAAGCTATCCATGTTATCATCAGTTCTTCCGCNTCCAGCTTCACCTCTAGACAGACACCTCTGGACACAAACGTCTTCACTACAGTCAAAGAAGAGTATGAAGANNAGGTGGCTCTTGTCAGACATACTGCTTATT
ko00250	1	K00139	1	SMcontig_32088	1	GAGCNACTATTATTNCCGGTGTCAAACAAGACATGCTCTGCTCTAGAGAGGAAACATTTAGGACCTCTGGCACCAGTTATGAAATTCAAGACTGAAGAGGAAGCAATTGCTATTGCAAATTCAACTTCATCTGGTCTTGCAGGCTACTTCTTTTCGGGAGATGTCAGTC
ko00250	0	K00139	0	SMcontig_36266	1	TGAACTCCTACACAACAACTCATGCAGAGGTTTGCTGTTTGACATATGCACTACATTGaTAACAACATTAGGAAGGTTTTGCTTTGTGCAGATTCTCGATGCATCCACGTCTATGGCCTAGTATTCATTTTGTGCTTCAAATTACTGTATTGC
ko00250	0	K00139	0	SMcontig_63080	1	TTATTATTAGATTATATAGCACCGTATACACTGTGTCAATATAATGTATGCTTAATACGCTCGAACCCTTCGATACTGTTCAAAACCTTCTTCAAAATAGTCTTCAGACGACAGCTGCNTAATTGCGTATCAATGAGACACACAACGTCGTGATTAAAGCGATTGAANCTTTCGAAAATGAGCCAGCATAAACATTTTAATAGAACGCTGAAACACTTT
ko00250	0	K00261	1	contig12080	1	caCTCCGAGCGAaGCCTTtGAGAAGAGAATGGGggggTGCTTCGGAGAAGGACATTGTCCACTCTGGTCTTGCTCAGACAATGGAAGGATCGGCCAAaCAAaTCA
ko00250	0	K00261	0	contig30158	1	cTGTTGTTGAGCATTGTCGAAAAAGaCGGcTTtCGAGTtCAAATGAAAACTCTCGCTCTAAATTTGAAATTCCCAACAGTACCAAGGAAACACCAAGTGTTGCTTATTAGAGGTGTGTGCCTATGGCAAATGATGTAGTAGATTATTCAATTtCGGTCtGATtGGGTTTtCCcATtCCTGgACATtATAAAGTGTACATGTTGTTGTTGTTTTTGTTTGTTTACAAATGACTTtGTTtACCTGTGATCTTTTAAGCCAGTGAAGCGCATGCTGTGGGATCTTGTGAGTCCAGTAGCTCTCCTTGTTCGCTGTTGAACCTTGGATCTCGGTGTCATCTGTGCATTTCGGAGAGAGTTTGATATGACTGGTGG
ko00250	0	K00261	0	EB3O8BM01BT2I1	1	AAGAGTTGAAGATTTTCGAAACGGAGCTGATGTAGGCGGCCGTACGGAGGTCCAGACCGAGGTTGTACTGCATCGCCAGCAACATGATTTGT
ko00250	0	K00261	0	SMcontig_38910	1	AACATCCTTTCCAGCGACTGCTGGACGCTTCTCGAGTAGGTATAGGTTGGAGTCGCGTTCATATTTGAAGGTCAGCCGACCGTAACTGACGTGGTTGAGGTTCTTGAGCCACTCAAAGTAGGAGACTGTCACACCACCTGCGTTGNTGTACtGGTCCGGAATGACGAGGATNTTTTTCTCACGAAGGACCCGGTCTGCAGCCAATGTTGTCGGACCATTGGCCGCTTCAGCTATGATCTTAGCCTTAATCTTCTTGGCATTTTCTTTCGTGATGCATCTTTCAATGGCG
ko00250	0	K00264	1	EB3O8BM01EP042	1	CTAATCAGACAGCAAGAAACTGAATGGGTCAAGGATTGTACCGGTCAGTTTCTGGCCAATGAGATAATAAAGATGATTAGAGTCATCCTCCTCCTTTAACC
ko00250	0	K00264	0	EB3O8BM02GOAJO	1	TCTATGCTGCTGGAGACTGTCGCCGAGGCCAGTCTCTTGTTGTCCATGCGATCAACGAAGGACGCCAGGTTGCACGACAGGTGGACCTTG
ko00250	0	K00264	0	SMcontig_60055	1	NNCAATTTCAGAGCTTTCTTCTCGCAACAAACAAATAAACATCTTCCAAAAACAAACTTCTTTGGAATCAATATTATTCTATTTCTATTTATTAGGCTATTTCTACAGTGCCTCTTCAAGTCCTTAGTACTACGACAGCACGGAgTTggACNGNaGTTGGAGTTTCACGTCGAAGGCTACGTGGCAGCTAGAGCAGGATTCGAACCCNTNGANTgCTACTACCAATGCGCCACCACGTACGATACTTTTCACGATAAAATATAAAACCTTCATTGACCTTGGGAGACTCATAAGTCATAAATACTATGCAAAAAATCCGAAATTTGCTCTGTATTATGTTGTGGTCATAAAGAACTTCTTNGGGATAGGACTTGAAANTTGANNCTTTGCATTCTTATG…
ko00250	0	K00272	1	contig00549	1	attatccAACcTCCCAGAGGCCAGGATGTTGAATGGGgATACTGTTTTGACATTCATCtGAATGCGTTcTTtCCACTTCTGATGATACTCCATCTcTTCCAACt
ko00250	0	K00272	0	contig10332	1	GAATGAATTGACAAGGGCCTTCAATATCCTAATATAAATCCCTGTATCGAGTCCCTGGTTATTGCAACTTtCACTGTATAAAGTACAAAAGTGAATCACATTTCCTGGGTCTGCTTGCCGTTGCAATAACTTCGATTGTGTTCTGAaTGCTGAGCTATAaTAATTAACcGGATTAATTAATTAATTAaTCAAGTtAATTTTtAACCTTGCACcTTAGGGTaCAAGAtCAGTCAGTtGCTGCAa
ko00250	0	K00294	1	contig30463	1	CATGCAGTGACAATGATAAGGTTGCATAtCTGATTAGCTAGTTCTATTACGAGGCGCTATATAAATTCTTAGATAGGATTTCGACCAAAAAGTCAGAACAGAAATTAaTGGTTCCTCCTAGTCACAGGTCAAGTAGTGCACAATATAAAAaTAGTCAGCAATTCAATGCcAGCTTTtCCcAaCCcATCACTTCTTCGTCTCCTTTtGAGTTAAGTGATGGATAAGTGTATTGAACAACTTGaaTACa
ko00250	0	K00294	0	SMcontig_59970	1	AAGACCAAGTACGAGATCAAGTCTAAACGATTTCTGAATCTGCGGTTAAGGCCAGTGACCATAATGTTGACACCTAGTCCTGACATAATGACAGCATAAACGAGAAGTCCCTAGGCTATACACACCCAATAAACCAATGACAGTTACTTATTTGGAGCATTTGAAGTC
ko00250	0	K00764	0	contig11326	0	ggTTCTAATCcTGCTTGATGAGACTGgATCAAAagatgccatataggttgagtccacacctttctgcTACTTTCCctGCTACATGgCAaTCAaCa
ko00250	0	K00764	0	contig20269	0	GGAAGAAAGAAaTAACGCGTCTTACCCAGATGTTCATCTAATTGCTGGAGCGACATTTTGTTGgCAATTAGATCTTCTCTAGTATGAATGTTGATTGCCA
ko00250	0	K00764	0	contig28435	0	TTTGTCATGAGCAaCAGCCGAGTGtAGTAAGCCTTAGGACTGTTCTGTTTGCTTCACTGCAAACGTGGAGGTGTGCATCATCAGGTTCTTGCCACCTTTATGCTTGTCTTGTGTTTATGATGATATTTTGGAAAaGAGCTTCTTGTAAACACTCGGGTCCACTAGCTGCATGCTGGGCTGCACGAACTGTAGGCCTACATACTTATTCGaattattcaacTTATTGCTtGGAAaTAGAAGAATTATtAAaGTGCCAGtCCTGTTAATTGGCTACAGTTGTAATAGGAGAAAGACAAaTCTTaGGAAaTTTtGCTGATTGTCATGAATtGCTTtCTGgATATGTAtt
ko00250	0	K00813	1	contig01050	1	GGATAAAGGAGGgCTTGAAGGAACTGAGGGgCGAGGtCGGGAATtCAAaCAAGAAATTGTCTGCAAGTTACGGTGTGACAGCGCTTTCGCTATCTGGCACGGCGATTa
ko00250	0	K00813	0	contig22175	1	GCTTTACtCGCAaCAATGGCAATTgcctcctagcgtcatcgactgaTACTTCTTATATAaTAGCCGTTAGATAATTAAGTCGCTTAATAAATAAtGACAAttATAACTGTTGCCTTTATAGTGGCATTATGCCAGTGTAGCCTTTAGGCCTATAACAACAACAACACACGTCCcTTAAAaTAaTacc
ko00250	0	K00813	0	contig27174	1	aGTGGTtCGAAaGGTTGaGTGTCAGTTGTCTGGAGACAAaTGCCTGAACCACGAaTATTTACcAgTGGCTGgACTACCATCTATGAGATCGGCTGCTGCTCAGCTTCTTCTTGGAGAGAACTCGCCAGCcATTAAAGAGAAAaGGGTTGATGCAATTCAGGCAATTGGAGGAACGGGAGCACTTCGAATTGGATTGGATTTCCt
ko00250	0	K00813	0	contig30220	1	cTTtCaCAGACTACTCAATCAaCACTAGAAGAAtAAaGACTGCATAATCTCAAAaCCAAACCCTAGAaGTAGATGCAGAATTCATTAGAGAAaCTAACAATAGAGGATTATGCGCCAATCATACTAAGCCGCAATCAATAAAGAGAAaTAAAGAAaCTGATAAAaGTTCATGAACTAATAGTTGAACAAGTCAGCAATAGATAGACAATCTAGGTTTTTtGTTATTGAATAGtAgTATCTATCAGCAaTTGTAGAATATTTATGGAAaCATATACAACTAAATGCGGTTGTTGATTAGTAACGTCAGTAGAAGTTGTTGACTGGCGAATTATCCCTTGATATTAGTCACTGCATCAAGAATGGCACTGGCAACATAGTCAACGTTCTTGTTGTTATGGC…
ko00250	0	K00813	0	EB3O8BM02FQK9T	1	GAACTTGGAGTACCTGGAACTTGGGATCACATCGTCCAACAGACTGGAATGTTCAAGCTACACTGGACTC
ko00250	0	K00813	0	EB3O8BM02IPHU3	1	GTTCCTTCAGCTTATCAAACAGCAACTGGCGCATCAGCAGAATACGATCAGCCATTTTCTTAACTGTACACTTCCATTCA
ko00250	0	K00813	0	EW1_R1P06_B12	1	ACGGATATTCATTAGAGATTCCGAGACGTGTAAAACTTTTACTGGCTTAATTTAAACGACGTTATCCTTGTGAATAGTCATTGGATGTGCGTCACTTGCGTGATGTGCGTAACGTTATTGGTGCTAAGAAAGAACATGTTTACTACTTGATCGTAACAAGGCCGAACATGGCGACAGTTCATATAGCTCTGTATTTTATCATGTCTATTTTAAACAATTATGTGGATTATATTGTTTTCGACTTTTACCGATGACATCGTAATTGTTTAGTCAACCGAAAGAATGAAACATAGGCTACTCTT
ko00250	0	K00813	0	SMcontig_56763	1	AATTGGATTGGATTTCCTCCATTCGCGGTTGGGATATGACACGGTCTATGTTTCCAAACCCACTTGGGGCAATCATAAAGGAATTGCAAGGTCCTTGCTTTACAAGGACATTAAAGAGTATCGTTATTGGGNCGACAAGAAAAGATGCATTGACCTTGATAACATGCTGGAAGACCTTAGGAATGCTCCGCAGAAGTCGG
ko00250	0	K00813	0	SMcontig_60038	1	TGGTGTGAACGATCCTCGCTCCATGGATCGGAGGATTAGAGTACATCGGTCGGATGAGGATCTTCACCTGAGACATGACACGCTTCGCCTCCTCTTCGCTTGAGCACACCAGAGTAAAAGCACCAACACGCTCCCCATAGAGTCCCAAGTTCTTGGCAAACGACTGTGCCA
ko00250	0	K00814	1	contig02426	1	ATGTCAaTAAAAAaaGGTTACCTGCAGAGCGATGACGTTCGTAGAGGATTCGGCAACATCGGTGTAGCGGACCCCGAGTTCACGAAACGAGCCTTCGAAGCCATGGa
ko00250	0	K00814	0	contig27778	1	CTATCTGgaCAATGGACTTTGTAAAGACTAGATCACAATCTTAAACTTCTGTTGAaTATAATTAACATTgAAGTACTGAAGATAATTATtGCCCTCcTTTGtAttCGAATATCATTTTGAGAGAAaTTCTGCATCCGCCAGCACCCAAAGAaTTCAGTTGAGAACATCGACATCCACTtggTGGAaGAGTATGGCTTtCa
ko00250	0	K00814	0	EB3O8BM01BEQA0	1	AGAAGAGAGGCATGAAGCCAGATGTCATGTACTGCTTTGAGCTTCTTGAAGAGACTGGAATCTGCGTTGTGCCAGGCAGCGGCTTTG
ko00250	0	K00814	0	EB3O8BM02JQVOS	1	TCAGTAACTTAATGATCGACTTGATTCCATCACTAGCTCCGGTTGACAGGAAGACATCATCTGGGTTGCACGGTATGCCACCATCACGTTT
ko00250	0	K00814	0	SMcontig_10991	1	CTGGTAACAAANACTTCGCCTGTATTATTCAGTCATATTTCGAATAATAGTCCAAGAAAGCAGTATGTCATGGTTGAGCATTTCCAAGAGAACGCAGAAAGCAAAACGAATGTAGGCCTATACACAGTTTCTGTCAACTTTACCCACTGGTGAGAGTTTCGTTTGGCGCAAACAAGTCTCGGGACAACATGACATAGATCTGTGCT
ko00250	0	K00814	0	SMcontig_28570	1	CGCAATGGTCATCCTTGTGTTGGAAGCCtATTTACTTGTACTTGGCCAGGAACTGGAGATGGAACTGCTTAACCCCAGTCAGAAGTTGCTTCAGCTCCTCTACAG
ko00250	0	K00820	1	contig08233	1	cAAgTaTGCcTtATCAGATGAATACATGtgccgatttACGAGACGAGTGGTCCAAATAACGGATGCTCGTCTTCGGTTGTAAGATACGCCAACAGACCAGAAGTATACTCGTTTATGCTCAGCTGTCCATCCTCGCTGACATCCAAATATTCAAAGGCACtGTGTACAAAGTtGGCATCCGAAACACCGATTCCAACCcAaGCTCGTTTGTATtCCTCTTCGC
ko00250	0	K00820	0	contig25470	1	tCAAAaTAAAAAaTCTATCTGTACTCTTTGAGCCGTTGGTGCGTGTTCATGTTTATGTACACTGTGTCCTAATGAAGATGATTAGTGTCGCCCTCCTCCTTTTACCATGCTTGGGTCTGGCAATATCAGAGTGCAAACTTTGTGtCGCTGGTCTCCACTGCAGCCATCACAAAGCACAAGTTCATCCGTAATGGTGGTGTATTtCTTTCTCATATACTGAGCAGATTCtATCTGTCAAAACTTTGAGTTCAGGAGTCTGGAATCGTTACGAATAGAACAGGTAAGAAGAACGACAGGATTTGCGCt
ko00250	0	K00827	1	contig00534	1	ccACCGAATGTGTTGAAGTAGAGAGCCTGCTGGAGAGAACGGgCTATCTCCGGAGTTGTCACGACGGCCCCCATCGGAAaTCCATTGCCAATACCCTTCGCCAGCGTCACAATGTCTGGTTGAACTCCGTGGCCCTGAAaGCCCCAATAGTGATCT
ko00250	0	K00827	0	EB3ZX6E01ENUY6	1	TTGTAGATGGTGTATCAGCATTATTTTGTTTTTCAGTTATTGTCATAATTATGCAGAAAGGCTGACCTGTTTAAAACCTTTGGCCTGAGCAA
ko00250	0	K00827	0	SMcontig_21911	1	ACTCACCGTCCACTTGAAGAGGATTCTNTCGCCGGNGTCAGACGGGATTNNNTCGAACAGGAGATCACTATTGGGGCTTTCAGGGCCACGGAGTTCAACCAGACATTGTGACGCTGGCGAAGGGTATTGGCAATGGATTTCCGATGGGGGCCGTCGTGACAACTCCGGAGATTTAGCCCGTTCTCTCCAGCAGGCTCTCTACTTCAACACATTCGGTGGCAATCCTCTGGCCTGCG
ko00250	0	K00830	1	EB3O8BM02G7XGD	1	CTGGACAATTTCTGGTCTGGCGTTATGGCCCATAATTCCAATTCTCCAGATACTTCCGCTGTTTACGCCCAGACTCCCTGAGATCTCA
ko00250	0	K00830	0	SMcontig_57905	1	GGANNTAGACCTACCGAATTGCACAATTTCTCAAAATTATCTTNACAGCTTTTCATTACTGGTTTCTTGGACTGAATTCCAAAGCATCCCTTTAATTTGTTTGAAAAAACTATTTAACTGGTGTGCTTAAGCCATCTGAACACTACGCCATTCATCNNCTTCTGAAAGGTGCAGCCAAATATAGGCCTATGTTATATACTTAGGTCTACGTATAAAA
ko00250	0	K01425	1	SMcontig_5785	1	ATTATGCAATTACAGTGTAGTAATTGTACAACTGTCGCTTTTGTGTGGTACTGAATTATACTAAAGTAAATGCCAtTGTTaTACTATTGTGTACATACATACAGTAATTGTTTTATGGCCTCAGTTCGTTTGAAAGAAGTGTGGTTTGTTTAATTTGTGTACAGTTGGTGTTGCAGGGTTTTCAATTGTTTCAAT
ko00250	0	K01437	1	contig01013	1	cccAGCAGCGTCCAaGCTTAGCCGCAACAACATGCAGAATGGAGGTCTTGAAGGCATCGAAGTAGTTGTCTGGAATCTTTCTTCCTTCATGCTGATGTTGGAGGTGGTCAAGTTCCTCCTTCAGGGTCTCTGGTTGATCGAGGGTGTTGATgg
ko00250	0	K01437	0	SMcontig_16977	1	AGCCAGATGCAACCAtNANANACATTNACCTTGACCACGACCTTGACCTTGGACATGACCTTGNANCCCTAGAATTCGACCTTGACCCAACATTTGACCTTGACCCANNTTGATTTTGCAGATAAAGGaTTTATAGCCTAATAAAAACTCTGTTTTATGGGCCTTTCTTGTTNAGTGTTCTNANNNGAAtACAtATTAAANGNAGAGCTGTAATATGCCAAAAACAAATTTCTGTCGAGGGCGACGGCCATTGTTGCCCTAGGCCCTCGTCAAATTGGGAAACCTAACCGAAACATATTTGATTNATGTCGNCAAATACTTGANACTGATCTGGGATGTATCCAAAGGTGTTCTTACACCTGTCCTTCATATGCCCGTGTTGTCAACTTGAAAATTGTT…
ko00250	0	K01580	1	contig29994	1	aTTGGATCTTACGACTTCAACGGAGGAGCGAATCAaCTGTGGgACTTTGAATTCATCGGACcAAAGCGTCGATTCTACATCGTCAGCGAACTGAACGACAAGGTGCTCGACATAAAAGGCGCGAATGCGGATTCTGGTGCAAAGATCATCACTTGGGGAAGACATGGTGACGCGCAGAAAAaCcAGCtctggtatctc
ko00250	0	K01580	0	EW2_F1P03_C07	1	TACGTAGATGCTGGATTGCTGATGATCATTCGGAAGAAGTTGGGTCTCGATCCGAGAGGCTGATATCCCACCATCGTCGTTCCTCTCTCCATCATCATCGCCTTGATCTTCGGCGCCACCTTATGAAGTTTTTCATCGCGTTCTCGACCTTGGGGAAGATGGCGAAGATTCTTTGGGATGT
ko00250	0	K01580	0	EW2_R1P10_D03	1	CAGGTACCAGGACATCGACTTCCTCGTCGCCGAGATCGAGAAACTTGGGGAGGAGATCTAGCCACGGGGGTTAGGAGACGACGAATCAAATGGACCCATCAAACGGAGAGATGAACGCGGCCCCGAAGCGATCGAGCAACGACTGAGTCTTAGTCTATGGTCGTTTAGGAAATAGCAATTGT
ko00250	0	K01755	1	contig03984	1	tGGGgCGCCACACCAAGGCGTGCCAAGGCAAaTGCCCTGGCAGAAATACCTCCGCCCTAGCTTCCGCCCTGGCAGTCAAAAGTGGTAATAATAAAATTATATAACAAGATATTTTGACTTGATTACCCTTGCTGATGCGACT
ko00250	0	K01756	0	EB3O8BM01AVSZR	0	TTTCCTTATTCGCTCGAGCAGATCATTTTCCCCACCTTCCTGCTTGACAACAGCGCCTGTTTCCTGCGACAGTCGCAGAATCTCCTCATGACACG
ko00250	0	K01756	0	EB3ZX6E02FOVOD	0	ACTGAGAACATCATCATGGAAATGGTGAAAGCAGGTGCTAATCGACAGACGTGTCATGAGGAGATTCGGCGGCTGTCGCAGGAAGCAG
ko00250	0	K01756	0	SMcontig_62053	0	TAGTTCATAGTGTTTATTCCAAAAGAAACAGGACACTAATACAAATAACTTTGATAAATGCTACAACATAAACAATAAATGCTACAACATAAAAACAACTCACAGTTGCCAAAGCATTCTACGTAGTCTGTATTATATGCAGACAAAAACTGTTGCATCAGTAGG
ko00250	0	K01915	1	contig00341	1	AGGAACAAATGCGGAGGTTATGCCTGCACAGTGGGAGTTCCAGGTGGGTCCACGCGAAGGAATTAATATGGGAGACCACTTGTGGATGGCCCGGTTCTTGCTTCATCG
ko00250	0	K01915	0	contig03150	1	AAaGgTGGTAAAATGTGATAAATGCATTGGCGTTTCTCAATTATTGGGGGCACGTGCAGGGGCTGCCCCcTAAGTCTACGCCTATGGGCTGAACGATATCCCAATTCACtt
ko00250	0	K01915	0	contig12503	1	cccAGgACCTCAGGGACCATACTACTGTGCTGTTGGTGCTAACAAGGTGTATGGCCGCGACATCCTAGAGTGCCACTACcGGgCATGtCTTTAtg
ko00250	0	K01915	0	contig17516	1	AGAAGAGGgCAAaGGTTACCtGGAGGACAGAAGACCAGCTTCCAACTGCGACCCGTaCcGtggTCACGGAGATgATTGTGAGAACAACTGTCCTGGGTGAAaCTCACAAGTAGACGTTTACAGCAAGGCTGCACTTAGGaCat
ko00250	0	K01915	0	EB3ZX6E02GKKF2	1	AGACGTCTCACAGGTCATCATGAAACGAGTAGCATCCATGATTTCTCAGCTGGAGTTGCTAACCGTGGTGCGAGTATTCGA
ko00250	0	K01915	0	EW2_F1P03_C06	1	GATTGATTCACATAAAACCAATTAAAGATGGCTTCAATTGCACTGAAAAGCAGTTCCATGCTGGAAAAGAACATCACTGAGCATTATCTGACCCTGGACCAACCAGACGACAAAGTCCAGGTGATGTTTTTGTACAAGCT
ko00250	0	K01915	0	SMcontig_125	1	GTTTCAAACTCAGCCACCGGAtNTATCTCTGATGAGAAAATACTGACAAATTGAATCAGAAGAACAAGAACTGTAAACCGGTGATGAGTAGATCTGCCACAACTTAACAATGCAGGAATAATGCCTAGTCAGTGGCAGATCCAGGGGAGACAAATCCTGCCNTGCTCCCCATTCAGTTTGGCTATAGACATTTCCCCCCTTCAACNAAGAAATAAACATGAG
ko00250	0	K01915	0	SMcontig_59896	1	AGAAGAGGGCAAAGGTTACCTGGAGGACAGAAGACCAGCTTCCAACTGCGACCCGTACCGTGTCACGGAGATGATTGTGAGAACAACTGTCCTGGGTGAAACTCACAAGTAGACGTTTACAGCAAGGCTGCACTTAGGACAATCACTGTTT
ko00250	0	K01939	0	contig15401	0	ATTAGATTCCGACTATTGTGTTTCATTCCACCGTAAAATATGCCCATATgCGTAGACTTAGGGGGGCAGCCGGGGCACGCGCCCCcAATAATTGAGTTGGTGGGGCAAAGGTATCCTTTTGGCCCCCcAATAATCCAGgTGAGAAGTTTTGAAAaTATAGAAaCTAcTtCAGAAaC
ko00250	0	K01953	1	contig01106	1	aaTaTCGGTTTTCGACATGCATTTtCAAGCTAAAATTATTCAGATGTTGCGAAATtAAAGTGTGCCCTCTGCGGATTTAAtGTCAGTGCCGTATCTGACTGAAATAGCCACTTtCCGGTaGTTGGACaTCGCGGGCCGgATTTGGCCcGCGGgCCGga
ko00250	0	K01953	0	contig28173	1	ATAGCCTGTTgTcAGGGCTtGTTTTaGTAAAAAAaCATTTCACGGTACGCCAAATTCCCGATGACCTTCTTTTAGATATTtCCCCAAAAAaCTTGCgaTTTtCTACCCGAATTTGTTTtCCGATGATTTTTtAAGTATAATCCAAAAAaTTTCCATTTTCAgg
ko00250	0	K11540	0	contig00965	0	ATACATGCTCAAAAAaGTGATGGCAATTCTCAaTACCACCTTTAAAAGCGAGGTCACAGACctACAGCTGTCTCTGTAATAAAACCAAGCGAAAACCTCTAAATTGTCAGAAcTGTACATTCATTGGCCACTAATGCAACTATCAGCCACGTTTCATTAAGGCCACAGGCAGAAGCTGCACTACACGTATTACCCAACATT
ko00250	0	K11540	0	contig01720	0	ggTCTAGGGCGGAtAGTAGTTTGttttCttAAAGtAtGCAAGTTCCTTAGGTTTTGTTTAAAGACACTTGATTATAACTATATCCTtGAaTAAATCAAGGAGCATTTCTGTAATCaaGa
ko00250	0	K11540	0	contig28754	0	cTgACAaTAATGAaTCCTCCCTTcTCAGTCCACAACCAACATGGAAAGTCTCAGACCATGGCACTAGACAAAaCAaTTAACTAGGGACACCGGAAAACGGTCTATATAACCCGTCCACCTTCATTTTATACATGTAGATGTTAGCTCTGCACCCTGCTGCCTATACATACAAGATCAAGTATGCAAGTTTATGAGTGACTGTGTGTGTGTGTGTGTGAGAGAcAGAAACAGACATTtCAATTATACAACTCTGAACTTTGTCACCGGACAAATACGTAGTg
ko00250	0	K11540	0	SMcontig_2921	0	TAAACCGTACTCTTGTCCAGCCTCCTCAGAATTTCTTGGACTTGCTGTACAAGTTTCAGTCTGGATATTACATTCCGGATGCGGAAGTTGTCCGTGAGAAGTACCGAGTTGCAGTGCCACAGGTGGAAAATCTGGAGCCTTTTGGTCTGTACATCGGAAGCGAATGTCAGTACTTTGAAACATACCGCTTGGTCCGCGATGATCAGCCATTTGCCATGAGCAGAAAGAGAGCCGCTAAGCCTTTGAGGGGAACCTTCAACCTCGGAGAAACAATGGGAAAGTATATACACTTCGTCGAGATCATGGGTTGAAGCGGATGATTGTCAATTCAAATGTCTCTGTTTCTTGACTGATTTGCATTGCATCAGTGACGATAAATTTAGACGCTTCTATACTATA…
ko00250	0	K11540	0	SMcontig_54393	0	ACCTAAGTCTTATAGATAATGATGGTATTTTTGTTTTGTTTCTTTATTTTGTTTATTTTATTTCTTATTCaTcAAAATGTTAATATATTTATCCTGAGCAATGTTTGATTGGAAACGAGCTTTAATGTTGGGTAATACGTGTAGTGCAGCTTCTGCCTGTGGCCTTAATGAAACGTGGCTGATAGTTGCATTAGTGGCCAATGAATGTACAgTTCTGACAATTTAGAGGTTTTCGCTTGGTTTTATTACAGAGACAGCTGTAGGTCTGTGACCTCGCTTTTAAAGGTGGTATTGAGAATTGCCATCACTTTTTTGAGCATGTATCAACATTTAATGCTATGCATGTATATTTTGGTAGTGGTATATGATTAGTGCTCTTTACCATTAGTCTTTTCACGA…
ko00250	0	K13524	1	contig11658	1	ATtCcGCTTTGTTTTCAGCCTCAAATTTCTCGATCGGATaTTtCGATTTCGGAAAGTCGACAAATGGCCAATCGAGGTGGACGAAATCCACTTTATGCTGCCACTTGGTATGCGTAaCa
ko00250	0	K13524	0	contig29881	1	TGTGTTTGTTTtAATTAAGAAAAGCAGTTCAAAGGaCTATtGTAACtGAATTGATCACTTtCATGTGCTCAATTTCTGCGAATTATGGAGTTTTTAAATCTATATTTGTTTtATTtGACAAGTCTGTGAagAAaCaTTAATTCtcAAaGAGTCAATtAATAGTTTTGTTAATCACCcATTTAag
ko00250	0	K13524	0	SMcontig_22531	1	ACAGACGACCTCATCTCCTCCTCGTTTATGGGGCGCCCACCCCGCTTCTTCCTCATGTATGCCATGAAGATCATCTTGAACGCATTTTCGTTTGAACACGAACCACAGGACATCGTCTGGACANGATTCAGGCCAGGTGGCGCTACTaGtAGaAGGAGCGCTGAGCGTAGACGTTGAACCCAGTCCTTaCGTATGGT
ko00250	0	K13524	0	SMcontig_7404	1	ATACTGTATTAGAATATCATTCTTGTGCTTGCTAATANAGATGCTAcANNNANNAgGNTCAGCTAATGAAAAGAGAGAGGGGAATTTGAAGGAGGAGTCGGAAGTTGATTTACCAGACAAAACTGAAGaATTCATACGAGGaAACAGAAGATGGACAAAAGAAAAACAAAAGAAGGAGCTAAAGCTGCTAAAAGTCAGGTGAAGAAAAGGAACAGGAAACCAGAGCCGATGATGATGATGATCATAA
ko00250	0	K13566	1	contig07083	1	tGATTtGGTGCCcTGGGTTGCTGCCTGGCGATTaaatgcGACTCCTGTAATAATCTGCTAAAATCTGTTCTTACTTATCTGTAATTCAATCTGCATCTGTGTCAGTTTGAAaTTAAAAaTAcTAAATTATTATTATtATtATTAt
ko00250	0	K13566	0	contig27231	1	ttCTCAGCGACAGTCAGTAAGCAAGATAACCTGAAGAAAGCAGCGCAGCTTATCAGCGTTGCTGCTAAACAAGGAGCACAGCTGCTAGCACTTCCAGAATGCTGCAACTCACCTTACGGAAACCAATTCTTCGGAGAATATGCTGAGGAGATCCCAGGACAGTCAACGGAAGTCTTTtCCGCAGCTGCTGCTGAAAACAAAGTCTACTTGGTCGCTGGTTCCATTCCTGAACGAAGTGGAGATAAGCTCTACAATACGAGTACAGTTTTTAGTCCAGAAGGTTCTATGATTGCTAAACATCGCAAGGTTCATTTATTTGACATCGATGTTCCTGGCAAGATAACATTTCAAGAGTCAAAGACTCTTTCTCCTGGAAaTCAGCTGACCACATTTCAGACA…
ko00250	0	K13566	0	SMcontig_3350	1	AAACGACCACCATCAACACTTGTAGCCACTGTAGCACCGCACCATCTCCTCGACTTTACCTCCCCGGATTCTGATCTGGCGCCAAAACGAACTAACAACGTCTATTNTAGATTTGATTTAATCAGTTATAGCACCTGTAAATAAATTGGTCTTCCTGACTTGGCTTTTGCTGGAAATAAAGAAATTTTGAAGAtTTACATTATATTTAGACAAGCAGTTAGCTAGTCTAGTCCATGCAGTAATTATAAGATCACAGGCTCTGGGATTTCTAGTTGATCCGTGATTCTCATTAGTTGCCACTGCTGTGAACAACTTCTGACTTGGCTTTGACCTCGTAAACATCTTGACGTCGCTGCACTGTAATGGGAATCATTGTCCGAACTTCGCGAATGTAATCCA…
ko00260	1	K00108	1	EB3ZX6E01CQWA1	1	TACTCCTTGATGGCCTTCACCGTGTCTTTTTCGCGAATCAAGTCCGCTGCCTTCTCGGCGATCATGACCTGAGTGGCGTACGTGTCACCAGTAGTCGTT
ko00260	0	K00108	0	EB3ZX6E02JF5YE	1	CTGAAGAACCTGCGCGTGGTCGATGCCTCGATCATTCCAGCGGCAGTGAGCGGCAACCTCCTA
ko00260	0	K00108	0	SMcontig_30965	1	ATTCCCATAACATGAATGANAACAGTTCAATTCATTTTGTCTCTAAAAGGCAAGGCCATGGTCTCACAACATAAACAGCAGCTTGCAAGAATTACTTGTTGCTATTGCACACTTGACCCAAACTACTTTAGNCACCAGTTCTGGTACCAAACACAACTGAAACCAGACTATGGTCAGTGTTCTGCATCCTGCTTTTGGNATGTATGTGCTCATGAAACTATTACATGTACAACAACAATATTAACTCAAAATAACACAATCTTTAAACTACAACTATaAAAATTAACTGGAATGACAATATTGTCAGGTGTCATTGCACGGTGGTCAACTCATTTATCAAAAATGCAGTAACATCAACATTTACACNA
ko00260	0	K00108	0	SMcontig_34276	1	TTTGGCAAGGTCACGCTTCAGCGGTGCCAATTCAGCAGCCTCGAATTCTCTGCACACAATGAGACGTGTCTCTGCCGCAGCCAGGTCAGCCTCCAGGCTCTCTCTGACGGAAGACA
ko00260	0	K00108	0	SMcontig_61214	1	ATGATGCCAGTGTCCAAGATAAAGCGTACGGATGCAGCAGACATCACTAGTTGCAGCAGCTGCTGCATCGCACTCTACTCGAAAGAGACAGATAATTGCCTGCATAATTTCAAAACAACTAATTCTCATGGCCTGCTAGACATGGTTGGTGGCCACAGATAGACTGCTAGATAAAAGAGTTCACCGTGTCTTTATTTCATAGACAAAGACGCGTTTCTATGGAGCAGGGCTCCCACTGCC
ko00260	0	K00274	1	contig15675	1	tttCACCAGCTTCTGTCTGAaGACTGATTTTCCCGCCTggcctggagtgtgtctgattATTGTGGATGTTTACTGATTGAATACGAGTTAATtATTA
ko00260	0	K00274	0	EB3O8BM01AUJZG	1	CGTCAGTCGTGACATCATCCTCGCTTTGTCTCCGACGATGAATCCAACAAGAGACGGAAATTGTCCATCACCCTTCGTATCGTCAATTGTTCCAGTGACCG
ko00260	0	K00274	0	EB3ZX6E01D2WO8	1	GGATCCTTGAGGCGTTCTCTGGATGAACCGATTTCGAAGAGCCGGAAGCGGAGGTTCGTAGACAATTCGCGATTGCATTATAGGAGCCGAGGCCAGGATC
ko00260	0	K00274	0	SMcontig_51017	1	AGGGACGCCTGATTTCCTTCCCGTACCTAGTCAAAGTTCCAGGAGGATAGTTGGATGTGTAACANCCTCCGGANAANTCTTCTTCCATCCAATTCATCTCGGCGTAGTTGACAGGATGCAGGAATTCTGGACAACGAAATGCTTCTGCATAATG
ko00260	0	K00274	0	SMcontig_60636	1	TATCTGTCTTTATTTCCTAATGTCGTTTTAATGTTTAGGTTTATAACTGATTTTACCTTTGTATGAATTGTAACTCTGAAAACTCTTTGTTGTTATTCTTGGGTTTTATCAATTTCAATCTTGTGGACTAATAGTGTTCAGCAGATTATTTATATCCCAGGCTCCATAGCCTCCATTGNCAGTTTTCATGACTTCCGAGTCTTGTGGTTTATATTATAAAATCAGTTCTCAAAGTGTTCNATTTGNATAAAA
ko00260	0	K00276	1	contig04650	1	tagCtGCgAGAAGgAtCACCAGATttttCttGACCTGATTGCCAGTAAAAATGCTGCCATGAAAAGACTTTTtGAGCTGGAGACTTTGTTGAAACAGGCAGAACTTGATGGACGGTAGAAATTCATCaa
ko00260	0	K00276	0	contig11259	1	AtAGCGTtCAACGTTttCCATtGaTTTTtCATATGTGCTATTTGGTAAAAGTAAGAATTGTTCAAGAAGTCATTTCAGTACGTATATAATACAGAGTGTGTGAACGGTGTCAAGGTTATCTAAAAGGACAGTGACTTGGCTGAATACTGCCATACAAGCTGGTCAAGAGTATGTAAGCAAATCTAAATTAAAATAATTtGTCACTAACCCTTTGTGACCTAGTTTTGTAAATAGCAATGACATTTCAGAtATTGTATGTTTGTTTGTGAAGATGCGTTAATATCGTGCATCCTGTTTGTAAGAAATTTATTtCCAACTCTGAAATGCAAACATAATGGTGGaaggTGCTTCTAtACAAt
ko00260	0	K00276	0	contig27187	1	GGCTGTTGGGCTCTGGCCATTTATACAGCtAGGACGAATtCTTtCTTTGTCTTTAAGGCCTTTATATGCTTCTAGAACAATTGACCATTGATTTTCATTCATGTCAGTTTGGTCTGGTCATTGGCTTGATTTGTGTAATtATCGCTTATTCTCATGAAaTtATAAAATATgATTTtATACCaCGTTTATATTTtCTGTTTGt
ko00260	0	K00281	1	contig20224	1	ACTTGTCTGCACACCAAggCTCTGGATTAGCCACCAGTGATATTATTAATGGATGCTCCCAAAGCTAACCTGTGACTTTCTTCTGCGTGGTAGTTCGTTg
ko00260	0	K00281	0	contig30958	1	TGATGAGAATCATAGGATAGGAGACGAGCAAACCAATAATTTTGTGGTATTGTGTCATTGAAGGAAAAaTGATTACATTCTTAATATACTGTACATCAGCTTAGATACAACTTGCATTGAACAAGAGTGAATGGCATTGAaTGTAGGTTtCGGCAgtGTGCATAAaCGCGaCATTTTATTTATAAATTtATTATaGGTTTTTCAG
ko00260	0	K00281	0	SMcontig_39575	1	GTTTTATGTCGGCAGTATCATGGCAGTGATGGTATCCGATCCTCATGCGCCTGGCAAGAAGAACCGATTTGTCGGTATCTGTATCCAGCGAATGGGGTACGGACTGCGGGCAAACTTTACCCTCCGAAACATCGTCGACTCCCAGGGCATCGAAATCCGTTACGACATGTACAGTCCGATGATCCAGAA
ko00260	0	K00306	1	contig10027	1	cTGATTCTGAAaCGCCCTGAGGCATTTGTCGGCCAGCAGTAaCccGCCCTCTGGgTCAAGGACAGCCGAGTGGGAGgAGTCGAAGTtcGTCGTTGGGAATCGGCGcctgaGGGTTGTCGAGTCCAACCGATCGAACTTGGAGTTGATGGCCCTCAGTGAGTCCTCGGTTtCCTtCAGAGCATGGTGAtcGCTCTTGGCGATGTTCAGCAGACCAGTTTGAATATAGAACTTTGTCTTCTCCTCGTTCTCCAGTCTCTTCCAGATATCGTACGCTTCG
ko00260	0	K00306	0	contig10279	1	GGTGCTGCGGATTATTCCATCCGCTAATGATCAAGTCCGTGTTCAGACAAGGAACGGAGAATATTTGGCGCGCAGTGTGGTCGTCACCGCTGGTGCCTGGGCTAACAAAATACTGCAAACAGTTGGTCTTCAGCTTCCACTCCAGCCTCAGCGttGTGGTCGTTTGGTACTGgAaGCAACTGGAAaGCGGAtACGgCTCCTCCGATGgATtCCCcACGTtCATCTACTTCGGCGGGGACCGTGAGGTGTACgggACTTCCGGCCCACGAGTATCCTGGACTGGTGAAGGTGGCGTACCACGGCGGACACGACTTGGCCGATCCAGACTTCCGAGATGCGAGCCCAGGagaCGATAGATTCCAAAGaCACGTCAGCCAATTCGTTGGTAg
ko00260	0	K00314	1	SMcontig_6763	1	ACATGCACAATTTACCATTATAACAAACCCTTACTTCATATTTCtAGTTGCATCTTATTGTAAAAGTTTTCACAAGGCTTATTCCTTTAAATGTGGGCTAACCAAGACACAACTCCAACAGGACACAAACGTTCAGAAGGAAAATCTTTAGGAGAATTCTTAAATACTTAAAACCAGAGACAATCCTTGTTTTAAATTGGCTGGCTAGTTACGGGTAATTTATTGGACATAGGAAGACAACTTGGTTATAATGAAATCATCTAGTTGACAATTTGGTGCCTGTATGGGATCCAGAATTTTCCCTGAGACAGTATTTAGCATAGTCTTCTATGCCAATAGCGAAAATTCCCCTTACAAGGCAGACATCTAC
ko00260	0	K00315	1	contig16864	1	tttCTCTCAGCGAGGACGATTGAGGCTGGTGgAGTGAAAaCCCTGGcATCCGAATTTCCTACACAGGAGAACTAGGCTGGGAGTTATACACCTCGATTGTCGAt
ko00260	0	K00315	0	contig17701	1	ctCCTGGAACCGAAGTCGAGgTGGAaTTACTAGGAGACCGTtGCCTAGCAACGGTtCAGAAGAGCGCTCCTGTCAAGGTCGAGTCCGTGCGAGCGAGGCTCGCAg
ko00260	0	K00382	0	contig00868	0	AGtCGCTTCGTTGATCAATTCACcAGCCACAGAGCTGACGATGTGCGCTCCGAGTaTCTTGTCCGTTTtCTTGTCGCCcAATATCTtCACGAGACCGTCCGtGTCATtGTTCGTCTtCGATCGGCTGTTTg
ko00260	0	K00382	0	contig05815	0	tGgTGgACAGATGTtGcTCTCAGATCAGAAGTTGATTGCTTtGCCAGAGAAAGCAGCCAGgTtGgCCTCACGAAAagCTtCAGCCACAGTAGGATGTGCGtGACAGACGCgTgCGACaTCTtCGtCAaGAaGCTCcGTaTTCcAtCGCCAGAg
ko00260	0	K00382	0	contig18801	0	GGACGCCcAATACAGACCAGAAGCACGTTACAGgTCAGCTCTTGTTGTTTtCCCTTCTTTACATCTTCAGCAACCACCTTGATGGCGCCGGcATCTCtCGtGgCG
ko00260	0	K00382	0	contig23082	0	CTCACCTGTtCAAaCAGAACAAGGTGaGGCAGGTGGAGGgCGTTGGTCAGATCAGCGGAAtAAACGaggTGACGGTCCACAAGAACGACGGAACACAGGAGAAGgTGAAGACAAaGAACAt
ko00260	0	K00542	1	SMcontig_29783	1	CGAATTGAATAGATATCCCGGCCATCAGTAAAATACGGCTATCAGCATTTACTAGGCGCaAAAATATATTTACAGATTNAGATTTGCGCAGCTATTTATTTCCAAGTCGATCGACGCCAAGAGTTACTAAGAAAAAGCTCCAGTGGCATGGGACCTTAATGTCAAAGAGTCTGCAANTGAAACGACGGACCAGGCACCA
ko00260	0	K00544	1	EB3O8BM01C2DTR	1	CTCAAGGACAATGAGAAGGTCGTCTGCGCTGAAGGTTATGTCTTTGAATTCGAGTCACGTGGCTACCTCAAGGCCGGTGCGTTCGTACCGGAAGTCGTG
ko00260	0	K00544	0	EB3ZX6E02JA9QZ	1	CATGTCTCATCCGGACGCTTGGGGAGTTTCTTACTTGTCGGGTTCGTTATTGTACGATTTGTTGCAAAGAAAGGATCAAACTTCGGAAGAGGAACTTAAGA
ko00260	0	K00552	1	contig07494	1	ttGCCTTCTTCAATGATCCAATTGTCAAAaGCTtCCTCTTTtCGACGGATCCATCTTTCCTTCAGAGCATATTtGAGCATCTTGTcACTGGCAT
ko00260	0	K00552	0	contig15783	1	TCTGCTACAGAACACCACTTCTGCCTGTCCTACTACCCACATCGACTGAAGGAGTTCACGGTTCTGCTACAGGAACTATTTGGAAAAATGCACAACATG
ko00260	0	K00552	0	EB3O8BM01CQ4UM	1	CTTAATGTGCTGGCTATTGTAATAGACATTCTTTGCTGGTACAACTCCAGTGGCAAGAATTTCGTCATAGTTTCGGTGGTCAATTAAAA
[truncated: 24,459 more rows]
