# Supplementary material for: RefNetBuilder: a platform for construction of integrated reference gene regulatory networks from expressed sequence tags
Source: BMC Bioinformatics. 2011 Oct 18;12(Suppl 10):S20. doi: 10.1186/1471-2105-12-S10-S20 (PMC3236843; doi:10.1186/1471-2105-12-S10-S20)
Supplement: Additional file 3 — Supplementary Table 3 Mapping results of 2,574 E. fetida ESTs, a subset of differentially expressed transcripts derived from an unpublished earthworm microarray study. [file 1471-2105-12-S10-S20-S3.xls]

## Sheet: STable3
Mapped_pathway	226	Mapped_koid	450	Array_target_id (E. fetida EST)	604	Array_target_seq	Array_probe_id	Recounted			Metabolism	Non-metabolism	All pathways
ko00010	1	K01596	1	contig00248	1	cGCAAGgTGCCAAAGATTTTCCACGTCAACTGGTTCCGTGTGAATGAAAAGGGgCAGTACCTTTGGCCTGGATTtGGAGACAACATCCGCGTCGTCGATtGGATGTGCAAACGTCTTAATGACGAAGATGTAGCCGTGAAaTCGCCCATCGGATATCTGCCCAAGAAaGGgTCGATCGATCt	TA1-000930	1		Pathway #	88	138	226
ko00010	0	K01623	0	contig02545	1	aaCGAGCAaGGACATTTGCGTTCTCCTTTACCGCCAGAAAGGATGGCGTGTGACTTGAGATTTTCAGTACACAGCGCCATTTAGCAAAATCTGCTCCCTCCTtCTTGTAGgCAGCACAGCGtC	TA2-188185	1		ESTs mapped	218	460	678
ko00010	0	K01596	0	contig04188	1	aGCTGACAGATTTCAACTACGTGGTGCTGAGtCATGAGAATCATGACAAGGGTGTCGTCGAGCATTTGGGATGTGGTGAGAAAAGACGGAAaTTTtg	TA1-108701	1
ko00010	0	K00121	1	contig04461	1	tGAAGGCGGTGgAATTGTGgAAAGTGTGGGTACAGGTGTAACTGGCTTGAGTCCAGGAGATCATGTTATTCCACTTTATGTTCCTCAGTGCAACGATTGCAAATTCtGCCGAcATCCGAAGACCaa	TA1-164868	1		ESTs mapped to both pathways			74
ko00010	0	K01596	0	contig05154	1	cTTTCCGgATTGCATGGCCAGTGGTTGATGACCTTCCGTTGGATTGGCCTTGGTGCACCGATCGAATGCACACACTGGACAAAaTTtCCGTCTTTtCTccA	TA1-117651	1
ko00010	0	K00873	1	contig13527	1	tCGGGATTGAGATTCCGACTGAGAAGGTGTTCCTTGCTCAGAAGATGATGATTGGACGCTGCAACCGGGCCGGGAAGCCAGTGATTTGTGCCa	TA1-204236	1
ko00010	0	K00873	0	contig21488	1	AGTCgTAGGTTCcGgTGGgAAAAGTTGaGTCGCGCTTTTTTAACGTTTTTTtCTTTTTTTTATTTTTTtttCCCGgTTttttCTttGTCGATCATCTTCGTcAAGaCATCCACCGAACGACATGCAGGCCCTATGGTACAG	TA2-134435	1
ko00010	0	K00162	1	contig27333	1	aaaGCAAGGCTTTCAACTACCTCgATGCTCCAGtcGTGCGCGTCAGTGGCGCCGACATTCCGATGCCATACGCACGTCTCCTGGAACAGAATGCTCTGCCGCAGGTGTTCAACGTCACCGAGTCGGTGAAGCGTATCCTGAACGTCAGCCACAGCGCcACGGTCAAGAGTTAGACTTtCTGCACAGCTGTAttCTTGCCGAGGGAAGGTCGATCTCGGACAaCCG	TA1-033426	1
ko00010	0	K00016	1	EB3O8BM02GQKA8	1	GTCAGACGAGTGCCAGCCACGTTAACGCCACTCCACACAGCCACACTGCTGTCTCCATGC	TA2-121933	1
ko00010	0	K00873	0	EB3O8BM02HXMRE	1	ACATCGCGGTCTGTAGGCAGACATCAGCTGAGCCGATCTTCCAGTGGTTGTTATGGTGATGATGGCCC	TA2-047517	1
ko00010	0	K01835	1	EB3ZX6E01AT3O5	1	CGAAGCCAAGCGTCAGATCGAAATCCAACAGAGTCTCCTTATCCAGAAGGAAGTGGAGCTGGCCGATCTGAAGTCCAAGGT	TA1-014905	1
ko00010	0	K00128	0	EB3ZX6E01BRMZJ	1	CCAGCGTCTCCAACGACGCCAAGTAGACTTTTGTTTCTCGCTCCATCAGGTCAGCTAAGATGTTCAGAAGTCTGCCACGATCGGCTGCATCC	TA2-030403	1
ko00010	0	K01623	1	EB3ZX6E01EVLM0	1	CAGATGAAAGCACAGGCACAATTGGAAAGCGATTCGCTTCAATTGGCGTAGAGAACGTAGAGAATA	TA1-001919	1
ko00010	0	K00128	1	EB3ZX6E02GAFVU	1	TCTCTTCTTCAACCAGGGCCAGTGCTGCTGCGCCGGCTCACGTATATTTGTTGAGGAGAAGGCGTACAAGGACTTCGTGGAGCAGTCTGTCGAGAAGGC	TA1-081725	1
ko00010	0	K00128	0	SMcontig_27497	1	AAATGGTCGGCTGCATTGGCTGCTGGTTGTACGGTCGTCTTGAAGCCAGCTGAGGATACTCCACTCACTGCTTTGTATGTTGCCGCTCTCACCAAAGAGGCTGGATTTCCTN	TA1-113765	1
ko00010	0	K14085	1	SMcontig_27724	1	TCGTGCATGTTGATCGTCTCATGTACTGCTTCCACGAGTCGCTTCCAGATTCTCNTCCTCCACCTGTGTGCtTTCtTCACCGCCAAAAGCTCCTCCAATCTCCGCTCAACTCGTTGGAATATTGACATTAACGATGCCACAGTCCGACCCTTTCGGACCAAGCCATTTGAAGACTGTTGCTGATGTCCTTTGTGAAGATGACTGACTAC	TA2-155317	1
ko00010	0	K00162	0	SMcontig_34923	1	GGGGCCATCCGCCCTCGACCGTTACGACGTGGTTGGTCTTCATTACGGACTGGATGATGGTCTCCTCATCGAGGGGTCGAATCGTCCTCAGGTTGATGACCTCACAGTCGATGCCGGACTGCTCCAACTCCTTTGCCGCCTCCAGGCACAGACCCACGGTGCGAGAGTGAGAGATAAGGGTTATGTGCTTACCGACTCTTTCAATTTTAGCCTTGCCAATAGGAATAAAGGAAGTCTTCTGAAAGTGCTTCATCGGACATTTCAAAGGGAATACCATACATCAGCTCATTCTCCAGAAAAACCACTGGGTCATTGTCCCTAATTGCCGACTTGAGAAG	TA2-037632	1
ko00010	0	K12406	1	SMcontig_39588	1	GCGCTCGACACAAAGGGTCCGGAGATTCAGAACGGGAATTCTCAAGGCCGGCGTAAATGCCGAGGTAGAGTTGGTTTCNGGAGAAGAGGCGAATATAACGACGAATGATGCCTACAAGGAGGCGTGCGATGCGAAGAACATCTGGGTTGATTATGATAACATCACGAAAGTGGTGGACGTTG	TA1-156023	1
ko00020	1	K01596	0	contig00248	0	cGCAAGgTGCCAAAGATTTTCCACGTCAACTGGTTCCGTGTGAATGAAAAGGGgCAGTACCTTTGGCCTGGATTtGGAGACAACATCCGCGTCGTCGATtGGATGTGCAAACGTCTTAATGACGAAGATGTAGCCGTGAAaTCGCCCATCGGATATCTGCCCAAGAAaGGgTCGATCGATCt	TA1-000930	0
ko00020	0	K01647	0	contig00732	1	ttCAGATGAGCCCAGATGaTTTCCTTCAGATGGTCCAAGGTATGGTTGTCACCGACAGCCTTCTTAATTGAGCGAAGGAAGATGAGAACCTCCTGATTTGCAAGTCCGTGCAGAGGACCTGCgAGACCATTAATACCAGCAGCGAAGGACAGATATGGGTCTGACAGTGCACTGCCaa	TA2-167225	1
ko00020	0	K01647	1	contig02258	1	tGGACTTGATTGCCAAGCTTCCTACGATCGCAGCCATCATTTATCGTAATCTTTtCCGTGACGGTACAAGCGTCGGAGCGATTgaCCCAAaCAAGGATTGGTCGGCTAACTTTGTCAGTCAGCTCgg	TA1-238513	1
ko00020	0	K01596	0	contig04188	0	aGCTGACAGATTTCAACTACGTGGTGCTGAGtCATGAGAATCATGACAAGGGTGTCGTCGAGCATTTGGGATGTGGTGAGAAAAGACGGAAaTTTtg	TA1-108701	0
ko00020	0	K01596	0	contig05154	0	cTTTCCGgATTGCATGGCCAGTGGTTGATGACCTTCCGTTGGATTGGCCTTGGTGCACCGATCGAATGCACACACTGGACAAAaTTtCCGTCTTTtCTccA	TA1-117651	0
ko00020	0	K00162	0	contig27333	0	aaaGCAAGGCTTTCAACTACCTCgATGCTCCAGtcGTGCGCGTCAGTGGCGCCGACATTCCGATGCCATACGCACGTCTCCTGGAACAGAATGCTCTGCCGCAGGTGTTCAACGTCACCGAGTCGGTGAAGCGTATCCTGAACGTCAGCCACAGCGCcACGGTCAAGAGTTAGACTTtCTGCACAGCTGTAttCTTGCCGAGGGAAGGTCGATCTCGGACAaCCG	TA1-033426	0
ko00020	0	K01647	0	contig31006	1	tCCGGGGGCATGGAACCCCTTCCAGAGGGACTCTTCTGGCTTCTGgTGACCGGAAAGATTCCAACCGATGCACAAGTTAAGGCTATTTCAAAGGAATGGGCGAACCGTGCTGACCTCCCATCACATGTTGTGACGATGCTGAaGAACTTCCCTCACAATCTCCACCCAATGGCACAGTTTGCAg	TA1-215521	1
ko00020	0	K01900	0	contig31067	1	GgCTCAACACCTGAaCTGCCTTTGAACCAAATtCATCAaCAACTACTTTTAAAGTTTCAACAAAaCACCTTAACGTTAATTCCTCTGTCGTAGTCCGGCTGCAAAAGCTTTCTGTCCGCCAG	TA2-201685	1
ko00020	0	K00234	0	EB3O8BM01A1WJX	1	TAGATGTGATCCTTTGCTGGTCCAACGCCCCTGCCCTCTCGGATTTCAATGGTCATGGCACGAGAGACGACGTCACGTGACGCAAGATCCTTGGCGTTAG	TA2-183652	1
ko00020	0	K00234	0	EB3O8BM01DA6X9	1	ACATGGAGTTCGTCCAGTTCCATCCGACAGGAATCTACGGTGCCGGGTGTCTGATCACCGAGGGTGTGCGTG	TA1-170718	1
ko00020	0	K01899	1	EB3O8BM02FRPDB	1	CGTTCCTCTGATCGTCGTCATAACGGAGGGAATTCCCCAGCAGGACATGGTGAAGGTGAAGCGAC	TA1-096603	1
ko00020	0	K00234	1	EB3ZX6E02F5UO2	1	GGCCGTGGTGGTCAGGCACATCGTGCGTGCTGTGTCGCCGACCGAACCGGACACTCCATGCTGCGCACGCTCTACGGAAGGTCTCTGAAATACGACACG	TA1-110674	1
ko00020	0	K01648	1	EB3ZX6E02G2J2N	1	CTCGGAGGTCATCCCCCATACTGCAGCTGACGTGTGTTGGTGGTACAGCTGGTTGTTCTGCATTTGTGCCACAAGTGGTTCA	TA1-080130	1
ko00020	0	K00026	1	EB3ZX6E02IR5CR	1	CTATCATTTGCATCATTGCAAACCCAGTAAACTCTACTGTTCCAATTACCAGCGAAGTCTTCAA	TA1-076264	1
ko00020	0	K01900	1	SMcontig_16414	1	GTCTTGAAGGAACCAACGTTGAAGAGGCGAGGAAAATCCTGAATGAAAGCGGATTGGCTATCACGANCGGTGTTGACTTTGAGGATGCGGCGAGGAAGGCNGTCGCAAGTCTTAAGAAGTAGTTNTTTACGGACAAACGTTTAAAATCACCAATCAATGACATTAATTCCACTC	TA1-202379	1
ko00020	0	K00162	0	SMcontig_34923	0	GGGGCCATCCGCCCTCGACCGTTACGACGTGGTTGGTCTTCATTACGGACTGGATGATGGTCTCCTCATCGAGGGGTCGAATCGTCCTCAGGTTGATGACCTCACAGTCGATGCCGGACTGCTCCAACTCCTTTGCCGCCTCCAGGCACAGACCCACGGTGCGAGAGTGAGAGATAAGGGTTATGTGCTTACCGACTCTTTCAATTTTAGCCTTGCCAATAGGAATAAAGGAAGTCTTCTGAAAGTGCTTCATCGGACATTTCAAAGGGAATACCATACATCAGCTCATTCTCCAGAAAAACCACTGGGTCATTGTCCCTAATTGCCGACTTGAGAAG	TA2-037632	0
ko00030	0	K01623	0	contig02545	0	aaCGAGCAaGGACATTTGCGTTCTCCTTTACCGCCAGAAAGGATGGCGTGTGACTTGAGATTTTCAGTACACAGCGCCATTTAGCAAAATCTGCTCCCTCCTtCTTGTAGgCAGCACAGCGtC	TA2-188185	0
ko00030	0	K01835	0	EB3ZX6E01AT3O5	0	CGAAGCCAAGCGTCAGATCGAAATCCAACAGAGTCTCCTTATCCAGAAGGAAGTGGAGCTGGCCGATCTGAAGTCCAAGGT	TA1-014905	0
ko00030	1	K01623	0	EB3ZX6E01EVLM0	0	CAGATGAAAGCACAGGCACAATTGGAAAGCGATTCGCTTCAATTGGCGTAGAGAACGTAGAGAATA	TA1-001919	0
ko00040	1	K00699	1	contig00881	1	TTTTCATTACTCACTGTGGAaTAAACGGACTACACGAAACGCTATATAATGGTGTTCCAATTATAGGATTTCCATTGTTTGCAGAACAACATCAGAATGCCG	TA1-162298	1
ko00040	0	K00699	0	contig21717	1	CAAGAAATTTAACAATTACTTCTTGTGgAAATAATTtACGCAGTCGATCCGAAGCTGAGCAGAATAATTCCATCGGATTTTtCGGCTACATCTTCCAAGTCTTTtGGTAGTTTTTtCGG	TA2-126689	1
ko00040	0	K00699	0	contig27735	1	ttttACCACGTTTCTAGTATCTGGAACTGCAAAAATtCACCATTCTTTTTAGCAGCTAAGCTGTGGAGCTTTCCCGGCGATCTTGCGGTTGATGCaCCTGACTACTATCCTACaCCTTGaTATTtAAAaCACCAAATTGTCCTAGAGGTTTTAACGTTGCTTATGGCTGCAAATAAAGAACTGTTCGTTGCTTGAATTCCGGTTACACGCCTTCGAAAGCATACCATCTTGTATAAGAATCGTCTAAGCTATAGTTTTAAATGAAGATCTCcTGTACAGTATATATGACCCGTGTTTACTGTGTGTGTCCGCTGTTAATTCTGATTATGAATTTATTAGAGGCCAATTGATTTACCTCCATCATAAATTGTGTTGGCCAGATTGAGGATG	TA1-179511	1
ko00040	0	K00128	0	EB3ZX6E01BRMZJ	0	CCAGCGTCTCCAACGACGCCAAGTAGACTTTTGTTTCTCGCTCCATCAGGTCAGCTAAGATGTTCAGAAGTCTGCCACGATCGGCTGCATCC	TA2-030403	0
ko00040	0	K00128	0	EB3ZX6E02GAFVU	0	TCTCTTCTTCAACCAGGGCCAGTGCTGCTGCGCCGGCTCACGTATATTTGTTGAGGAGAAGGCGTACAAGGACTTCGTGGAGCAGTCTGTCGAGAAGGC	TA1-081725	0
ko00040	0	K00699	0	SMcontig_15007	1	GGGCTCTTTAAACGTTAGCGCATCACGAAGATGACATAGTAACCTGGGGCCAAATGAGAAACTGGGAGGATAAAAAATTATCATCATTCTAAGCATATGAACACATTGCaTGCacTATCCTCCATTACACAATAATCTCTCCTCAGACCTGAAGTTTGAGAAAGTGAGGCTTCTACAGCTCCGCCCATGACTCGTGGCCATTACCCTGCACACTGAGTNAAGG	TA1-193727	1
ko00040	0	K00128	0	SMcontig_27497	0	AAATGGTCGGCTGCATTGGCTGCTGGTTGTACGGTCGTCTTGAAGCCAGCTGAGGATACTCCACTCACTGCTTTGTATGTTGCCGCTCTCACCAAAGAGGCTGGATTTCCTN	TA1-113765	0
ko00051	0	K01623	0	contig02545	0	aaCGAGCAaGGACATTTGCGTTCTCCTTTACCGCCAGAAAGGATGGCGTGTGACTTGAGATTTTCAGTACACAGCGCCATTTAGCAAAATCTGCTCCCTCCTtCTTGTAGgCAGCACAGCGtC	TA2-188185	0
ko00051	1	K00008	1	contig18301	1	ACAGGCGTGCACTGCCACGGAAaGAGGTtCCAGAAGCGCTCCTTCcTCAAaCGACACGTGATCCGGAAGCTTGAAGCAGAAaTCAGCcGCGTGAaCATGG	TA2-011651	1
ko00051	0	K00900	1	contig30551	1	ACTCTCTCAGgCcTCAaGACAAGTGTttCtATAATTGCTTGTTATGTTCTCCTTTTTCATCTCGTGTCCTCTGACAGGCCGTAGCTAGAAACCTGGAGAATGTTCAGCTTCTGTATGTTTGTGTATTGGGCTATtGGTGATTGTTTCAAGGCAGTTGTCTtGTATAAaGAATGAaGAAGGTTCTATGCGTATACTA	TA1-143914	1
ko00051	0	K01623	0	EB3ZX6E01EVLM0	0	CAGATGAAAGCACAGGCACAATTGGAAAGCGATTCGCTTCAATTGGCGTAGAGAACGTAGAGAATA	TA1-001919	0
ko00051	0	K00900	0	SMcontig_10497	1	AAATAGTCAATGTTCTGAAGCGGCATCCAAAAGTTCTGCAGAACCATTCTCCTGATTTCTACCACTTCAGAGTCAATGGCTTGGAGGCTCTGGCTGATGCTCATGGCAAGCAGTCGCAACAAGTGACAGATGCAATACGTTTACTGAAT	TA1-099243	1
ko00051	0	K00900	0	SMcontig_13887	1	AAACTATTATTAGCANTAATAGAAGTTCTGTGAACACTGTGAAGAGCAGTTCCNGAAAAATGCCATTTATTGTTGGATAACTGATTACAGCTGCAGCCTGAGTGCTACGAAACACTGCCTTTATGGCTGTTTAGTAAGGCTGTTTACAAATTAGANTTTTAAAttTTTTTTGCAACCAAGTGTTGTCGNCATTGGTGTGTTGGTTTACGATGACTTGGAGGGTAAAAAAAGCAGTTTACTTCAGAAGTATAAGCAGAAAGAATGCATACATGTAGTTCTACTTGATATGTTATTATCTTGGGTGACTGTTTCTTGTAAGCTGTGCGAGATATGCATAAAGCTTGCTAGGTGTATATTGTGTTTTTTAATGTGCATGTTAAG	TA1-144280	1
ko00051	0	K00100	1	SMcontig_59355	1	GACCCCTGCTGCAGACAAATGCTGATCGCAAGTAATTTGATTAATTTGAAGACATGTAACGTCTCCCGTGTTTAACAATGTTCGTGTAACCGCATAAACACTTGGTAAAGTTCGATGAAAAGGCTCGAAATATTGGTAGCTTTGGCCAAACTGCAGAATTGAAACACCGAATGAAGATCAATATCACATATACAAGCTATGACCGACCGTTGAAAAAGAAAATAAAAAAAAACTAAAAAAAAAGAAAAAAAAAAACGTTTAAAAAAAATGCTGATAATGACATCAGA	TA2-208741	1
ko00051	0	K00846	1	SMcontig_61362	1	CCTGCGCTCGGATGGGTCACCGTGGCTCCTGCGCCTGGACCTTACATTCGTGAGaATGTCTGATGCAGGACAGTTCTTTACCAATCGtAGTTCTCAAAGACTTCAAAGAGAAAGATGCAACTCATGCTGAGTGGGTGAAG	TA1-077243	1
ko00052	1	K01835	0	EB3ZX6E01AT3O5	0	CGAAGCCAAGCGTCAGATCGAAATCCAACAGAGTCTCCTTATCCAGAAGGAAGTGGAGCTGGCCGATCTGAAGTCCAAGGT	TA1-014905	0
ko00052	0	K12309	1	SMcontig_20099	1	TTCCATATTCATTCTTCAACCTCGTAACCATGATGATCGGACCGCCATTGCTATACAGGAATGGTTTCATACGTGGAAGANAGCACCAAGCCACCGATCAACAGCTGTCAGATAC	TA2-172073	1
ko00053	1	K00699	0	contig00881	0	TTTTCATTACTCACTGTGGAaTAAACGGACTACACGAAACGCTATATAATGGTGTTCCAATTATAGGATTTCCATTGTTTGCAGAACAACATCAGAATGCCG	TA1-162298	0
ko00053	0	K00699	0	contig21717	0	CAAGAAATTTAACAATTACTTCTTGTGgAAATAATTtACGCAGTCGATCCGAAGCTGAGCAGAATAATTCCATCGGATTTTtCGGCTACATCTTCCAAGTCTTTtGGTAGTTTTTtCGG	TA2-126689	0
ko00053	0	K00699	0	contig27735	0	ttttACCACGTTTCTAGTATCTGGAACTGCAAAAATtCACCATTCTTTTTAGCAGCTAAGCTGTGGAGCTTTCCCGGCGATCTTGCGGTTGATGCaCCTGACTACTATCCTACaCCTTGaTATTtAAAaCACCAAATTGTCCTAGAGGTTTTAACGTTGCTTATGGCTGCAAATAAAGAACTGTTCGTTGCTTGAATTCCGGTTACACGCCTTCGAAAGCATACCATCTTGTATAAGAATCGTCTAAGCTATAGTTTTAAATGAAGATCTCcTGTACAGTATATATGACCCGTGTTTACTGTGTGTGTCCGCTGTTAATTCTGATTATGAATTTATTAGAGGCCAATTGATTTACCTCCATCATAAATTGTGTTGGCCAGATTGAGGATG	TA1-179511	0
ko00053	0	K00128	0	EB3ZX6E01BRMZJ	0	CCAGCGTCTCCAACGACGCCAAGTAGACTTTTGTTTCTCGCTCCATCAGGTCAGCTAAGATGTTCAGAAGTCTGCCACGATCGGCTGCATCC	TA2-030403	0
ko00053	0	K00128	0	EB3ZX6E02GAFVU	0	TCTCTTCTTCAACCAGGGCCAGTGCTGCTGCGCCGGCTCACGTATATTTGTTGAGGAGAAGGCGTACAAGGACTTCGTGGAGCAGTCTGTCGAGAAGGC	TA1-081725	0
ko00053	0	K00699	0	SMcontig_15007	0	GGGCTCTTTAAACGTTAGCGCATCACGAAGATGACATAGTAACCTGGGGCCAAATGAGAAACTGGGAGGATAAAAAATTATCATCATTCTAAGCATATGAACACATTGCaTGCacTATCCTCCATTACACAATAATCTCTCCTCAGACCTGAAGTTTGAGAAAGTGAGGCTTCTACAGCTCCGCCCATGACTCGTGGCCATTACCCTGCACACTGAGTNAAGG	TA1-193727	0
ko00053	0	K00128	0	SMcontig_27497	0	AAATGGTCGGCTGCATTGGCTGCTGGTTGTACGGTCGTCTTGAAGCCAGCTGAGGATACTCCACTCACTGCTTTGTATGTTGCCGCTCTCACCAAAGAGGCTGGATTTCCTN	TA1-113765	0
ko00053	0	K14085	0	SMcontig_27724	0	TCGTGCATGTTGATCGTCTCATGTACTGCTTCCACGAGTCGCTTCCAGATTCTCNTCCTCCACCTGTGTGCtTTCtTCACCGCCAAAAGCTCCTCCAATCTCCGCTCAACTCGTTGGAATATTGACATTAACGATGCCACAGTCCGACCCTTTCGGACCAAGCCATTTGAAGACTGTTGCTGATGTCCTTTGTGAAGATGACTGACTAC	TA2-155317	0
ko00062	1	K01074	1	SMcontig_28478	1	TTGAATTCAACATCAACAAAGCCATTGAGCTTTAATGTGGACTGCAGGCGGTTCTTTGATTGCGATTTTGAATCCCCGTCTTTGACATCATCTGTGATNGTAGCCAGGATCCACAATCTGCCTCCGGGTTTCAACAGCTTCAGCACCCCAGAAAGAATCTCTTCAGAAATTGGGAGTGGAGAATCCGAGCCAATAATGCAGACATGGTAGCCAGACACATCTTGGTTCTCAATGTTGAGTAGCTTGGCCGCATCCAACCTCGCTATCTTTCCCGTAGCTCCAACCTGACTAGATAAGCTTTCCACCAACTCTTGTGGACAAGCGAAT	TA2-047073	1
ko00071	1	K00249	1	contig01270	1	ccGAAGAGTGCCTTTTTAGTGCATACTGTGTGACTGAGCCCACTGGTGGTTCTGATGTTGCTGCAGTGAAGACGCGAGCTGTTCGAAAGGGAAaCgaTTa	TA1-068310	1
ko00071	0	K00121	0	contig04461	0	tGAAGGCGGTGgAATTGTGgAAAGTGTGGGTACAGGTGTAACTGGCTTGAGTCCAGGAGATCATGTTATTCCACTTTATGTTCCTCAGTGCAACGATTGCAAATTCtGCCGAcATCCGAAGACCaa	TA1-164868	0
ko00071	0	K00128	0	EB3ZX6E01BRMZJ	0	CCAGCGTCTCCAACGACGCCAAGTAGACTTTTGTTTCTCGCTCCATCAGGTCAGCTAAGATGTTCAGAAGTCTGCCACGATCGGCTGCATCC	TA2-030403	0
ko00071	0	K00252	1	EB3ZX6E01DF70Q	1	ATCCAGAAGAAGATGGCCGACATGGCAACGGAGATCGCCCTCGGACAGCAGGTGGCTCTCCAGGTCGGACGCCTCAAGGACCAGGGAAGGGCTGTGCCGGA	TA1-048254	1
ko00071	0	K00128	0	EB3ZX6E02GAFVU	0	TCTCTTCTTCAACCAGGGCCAGTGCTGCTGCGCCGGCTCACGTATATTTGTTGAGGAGAAGGCGTACAAGGACTTCGTGGAGCAGTCTGTCGAGAAGGC	TA1-081725	0
ko00071	0	K00128	0	SMcontig_27497	0	AAATGGTCGGCTGCATTGGCTGCTGGTTGTACGGTCGTCTTGAAGCCAGCTGAGGATACTCCACTCACTGCTTTGTATGTTGCCGCTCTCACCAAAGAGGCTGGATTTCCTN	TA1-113765	0
ko00071	0	K14085	0	SMcontig_27724	0	TCGTGCATGTTGATCGTCTCATGTACTGCTTCCACGAGTCGCTTCCAGATTCTCNTCCTCCACCTGTGTGCtTTCtTCACCGCCAAAAGCTCCTCCAATCTCCGCTCAACTCGTTGGAATATTGACATTAACGATGCCACAGTCCGACCCTTTCGGACCAAGCCATTTGAAGACTGTTGCTGATGTCCTTTGTGAAGATGACTGACTAC	TA2-155317	0
ko00100	1	K00227	1	contig19746	1	AGAGATCCTGAAGCCACTCAtCAATGgCTCTGCCCACCACACTGACCACCATCTTTTCTACAGCTACAACTaTGGgCaGTACTTCACACTTTGG	TA1-066897	1
ko00120	1	K08764	1	contig15637	1	aCTTTGTACATACACTAGGTTTTGTGCATTTGCGTACGTCCTAGCACAGACATGAATGAGGGTTGATATTTAGTAGTCAACAATGAATGACTTTACTTTGCAGGACCTTCCAGAAAAGAAACTTCATAATAAATGGAATTATTTTGTACTAAAATGTGTCTGTTGAATGGGACATCACAATTGTCAAGAACATTATTTCATCTTAATTGCTGGTATCCAAAACATTTGTGCAATTGATGAACTCTGACAAAAACTGTTTCCAGGTAACAAAAACATATGGATGAGATGTTAGTTGGTGTTAACATTGAaGCCATGaaTAAAAAACAat	TA1-078479	1
ko00140	1	K00699	0	contig00881	0	TTTTCATTACTCACTGTGGAaTAAACGGACTACACGAAACGCTATATAATGGTGTTCCAATTATAGGATTTCCATTGTTTGCAGAACAACATCAGAATGCCG	TA1-162298	0
ko00140	0	K00699	0	contig21717	0	CAAGAAATTTAACAATTACTTCTTGTGgAAATAATTtACGCAGTCGATCCGAAGCTGAGCAGAATAATTCCATCGGATTTTtCGGCTACATCTTCCAAGTCTTTtGGTAGTTTTTtCGG	TA2-126689	0
ko00140	0	K00512	1	contig21995	1	CGTTTCATTtATAGAATCACCGGCATTTGTTTTCCTTGTACCAGGTATTAAAAGTAATAAATTCTAAGCCACTTAGAATCTGCTAAATTAGAGTtCAtGCACAAATAAGGCAGAAGTCCttGGTCTCATAGATGTCGAAATGTCCTtcaGtATTCGATGACTGACTGTATCTATg	TA2-145488	1
ko00140	0	K00699	0	contig27735	0	ttttACCACGTTTCTAGTATCTGGAACTGCAAAAATtCACCATTCTTTTTAGCAGCTAAGCTGTGGAGCTTTCCCGGCGATCTTGCGGTTGATGCaCCTGACTACTATCCTACaCCTTGaTATTtAAAaCACCAAATTGTCCTAGAGGTTTTAACGTTGCTTATGGCTGCAAATAAAGAACTGTTCGTTGCTTGAATTCCGGTTACACGCCTTCGAAAGCATACCATCTTGTATAAGAATCGTCTAAGCTATAGTTTTAAATGAAGATCTCcTGTACAGTATATATGACCCGTGTTTACTGTGTGTGTCCGCTGTTAATTCTGATTATGAATTTATTAGAGGCCAATTGATTTACCTCCATCATAAATTGTGTTGGCCAGATTGAGGATG	TA1-179511	0
ko00140	0	K00699	0	SMcontig_15007	0	GGGCTCTTTAAACGTTAGCGCATCACGAAGATGACATAGTAACCTGGGGCCAAATGAGAAACTGGGAGGATAAAAAATTATCATCATTCTAAGCATATGAACACATTGCaTGCacTATCCTCCATTACACAATAATCTCTCCTCAGACCTGAAGTTTGAGAAAGTGAGGCTTCTACAGCTCCGCCCATGACTCGTGGCCATTACCCTGCACACTGAGTNAAGG	TA1-193727	0
ko00140	0	K13369	1	SMcontig_23332	1	TGCGGAGACTGAGGATCGGTGACTATGGCAACCGATTCATTCCTTAGTTGACTGGATGTGACTCGGGACTTCGGGAACTTGATAACGAAGCGATTGGACGGACTGGGATGCCACGTCTTTGCCGCCTGTCTGACGGAGAAGGGAGAGGACGATTTGAGGAAGAGCTGCTCCGACCGTGTTCAGCCTTTCC	TA1-175820	1
ko00190	0	K02155	1	contig00462	1	GGCCCTCAGAAGGTACCTGCACCCGTTCCAAGCATGCCGCAGATGAGGCCTCCGGAAAATGGATATGGCGTCGGTGGCCAGGGTGGCTATTACGTCCCGATGGGCTACTGGGGCTACCAGCAGGGCTATCA	TA1-239733	1
ko00190	0	K02134	1	contig02069	1	cTtgTCTTCTATGATTCACAAGgTCACCGCCAGAGGGACATTCCCACATTTGgAGTCGCTGGCATTTGCTcTCATCACATGTAgCGAaT	TA1-078158	1
ko00190	0	K02154	1	contig02408	1	aCATTTAAaGTAACATCTAACAGCaGCAGCGACTGCTGTTTACATCATGGTTGGCAACTTTGCAGTCACTATAACAAAGACCTAGAAAGCAGAAGAAAGATACTATGGCTTCAGGCACACGCTAAATACACAAATTATGACAAACAATTtGAAGAAaTAATGATTTGGTTAGACAGTGAAAAAATATTTtAAAAAAaTTATTtGATTAGCAGTTGAGATAGATACTTTCAGTGCTACGCCTGTGCCATAGAATACTACTTGCCTGACAGTATCACATTTTCTCTGGACAACAACTTTTAACTAACGAAAaTATGTTAATGAAATCTGAAACTGTTCAGCTTTAGTTAGGCAAACGAACTTTACATCAGATAGTATGCAGCCTGATTTAACATTGATACA…	TA2-118881	1
ko00190	0	K02133	0	contig04706	1	aaCACTgAGTAGCcACCATGAGCCTTGGCAACGTTGTTGATCAACTCCATGATCAGCACGGTCTTGCCGACACCAGCACCACCAAAGAGACCGATTT	TA2-091931	1
ko00190	1	K03968	1	contig07091	1	AGACGTCCACtAAAAAATGAGATTTTtGACCCTCCCCTGtACACATGAGCcAGACTTCCcTCCCCcTTtGTGGaTGTCCACATGCTGTCGACATGAAATACa	TA1-022784	1
ko00190	0	K02133	1	contig07514	1	tAAGATCATCAGCTGgCACGTAGATGgCCTGCACAGATGTAATGgATCCCTTCTTGGTGGTCGTGATCCTTTCCTGCATGGTACCcATGtCAGTTGCCAGTGTTGGCTGGTATcccGa	TA2-077926	1
ko00190	0	K02147	1	contig09675	1	CCAATGGCAGACTTCATCAATCTTGACAACGATGGCAAAACGTTGATTGGAGGATAGATCTGTCTGTTGTGAAGTTGTCGATCGACGTAgaTCTGACCcTCAGTGaTGTAaCCAGTCAGaTCaGgaa	TA2-116590	1
ko00190	0	K02144	1	contig09751	1	CTTATTCAAACGTTGTCCAATGGAgtCAGCTATCAGATtcAATACCAGCTCATCTTCTGCCTCTGGgTGATGaCCTTTGACCCAGAACTGGCTGacAAAATCtCCAAGTGCAA	TA1-217242	1
ko00190	0	K03935	1	contig14040	1	aaCTCTCCAAaCAAAATTCTGATCCACTTTGCACGTTCAGGTATTTCAATGTTGAGgAGCTTCTCAACGGCTAAAGAGTAAGCTTGTTCATTACACATCATCGACACATAGtCCAATCgg	TA2-126852	1
ko00190	0	K03935	0	contig14773	1	ccAGAATGCATGCTGCCTACGTTCGCCcGGGcGGCGTCGACAGGGACATGCCGCTCGGACTGATGGATGACATCTtCCAGTGGGCGGaGAaGTTtGgtCaGCTGGTGGa	TA1-122844	1
ko00190	0	K03942	1	contig14928	1	ACGTTGGGGTCTTTGGTTGTCCAACGACTGTGAACAATGTCGAAACTATtGCTGTGGCACCGACCATCTGTAGACGTGGTGGGGACTGGTTtGCTTCCTTTGGTCGACCTCGAAATACAGGAACCAAGCTGTTCAACATTTCTGGCCATGTGAATCATCCATGCACAGTTGAAGAAGAGAt	TA1-006307	1
ko00190	0	K03934	0	contig15355	1	AGGAACAGGACCTTCGGACCGTGGTCCCTGATGTACTGGACGCCGGCCcTGTAGCCAAGGTCAAGGGCCGCAACCTGGCTCGCAACGCGATGTAggaCGTTAAGGATTCTCCAg	TA2-172116	1
ko00190	0	K03661	1	contig16495	1	aTGGCTATTGCAGGACACTTCCCCCTACATGTGGGCTAACCTCGGCATTGGACTCGGAATTTCCCTATCTGTTGTCGGTGCTGCTTGGGgCAtCTGACGActggttCAAGTATTCTTGGCGGCGGTGTGAAGGCGtCCTCGCATCCGTACCAAGAACCTTGTCAGCATCATTTTCTGTGAAGCAGTtGCCAtCTATGGCa	TA1-120997	1
ko00190	0	K03934	1	contig19357	1	cGTtATTTAtCAAGGGTCCcACGGTGACTTtGGAGCGGGTATAgccgatatcgtcttgccgggggctgcctacacggagaaaGaaCGGCAACCTACGTCAaCACGgAGGGCAGGgCACa	TA1-059210	1
ko00190	0	K02132	1	contig23278	1	aCGTGTGTTGTCGATtGGAGATGgTATCGCCCGTGTTTAtGGACTTAAGAaCAtCCAGGCCGAGGAGATGGTGGAGTTCTCCAGCGGCCTTAaGGgCATgg	TA1-185327	1
ko00190	0	K03934	0	contig23699	1	cTTCTACTACTGCACGGACACACTTGGCCATCgTCTGCGAAGATCTGGtGATTGCATCGGTCATGTAGAAGTCTTTTAGTGACAGCTGGGGCGGAGTCAGCGGAGAGGTtGACAACGTTTGCTTCTTCACGCTCGAGGCCAATTCCGAAGCCTGTTTGAAGTAGTTGGCTTcTtCGACATCTCCGTATCGCGTCAGGTTTGGCGAAACTTCCTCCAGTCTCTTGCGAACATCGTTCa	TA2-081772	1
ko00190	0	K02133	0	contig24136	1	TCCATACCAAGGATGGCGATGATGTCCTGGAGGGACTTGTAGTCCTGTAGGATCTTCTGGACGCCACGGGCAACCTCGTAGTGCTCCTGGCCGACGACGTTCGGGTCGAGGATacGCGAGGTCGAGtCAAGAGGGTCGACAGCAGGGTAGATACCCAGCTCAGCAATACCACGAGACAAGACGGTCGTAg	TA2-078393	1
ko00190	0	K00412	0	contig24442	1	CttGttAttGAAACTATGGTTCACTATTAGGCCTATGTCTAGTAATtCAAGTAATTACAGGCCTATTCCTCAGAATACACTACGTGCCCAACATTGAAaTGGCCTTCTCATCCGCTGCCCATATTtCACGAGATGTAAATTATGGATGACTTCTTCGATCGATCCATGCCAATGGAGCATCAATATTCTTCCTATTTATTTACTTGCACGCGGGGCGAGGCCTCTATTATGGGTCTTAT	TA1-167099	1
ko00190	0	K00412	1	contig24557	1	ACCCTAAGGGAAACCTGAAACATTGGAGTTATTTTATTTTTATTGACAATAGCAACCGCATTCATAGGCTATGTGCTCCCCTGAGGACAAATAAGCTTTtGAGGGGCCACAGTAATTACTAA	TA1-073041	1
ko00190	0	K03942	0	contig29470	1	TACAAAaCGAAAGAAATTGTGCTGAAaGGtAGttGgtAAtGGATTCAGGGTGAAGTGAAGAAGTCGGGCCTtCGAGGTCGTGGGGGTGCCGGATTTCCTACTGGCATGAAATGGAGTTTCtAttGAACAAGCCAAaCGATGGAAGGCCACGATATTtGGTTGTGAATGCTGATGAAGGAGAACcGGgAACGTGCAAAGATCGAGAGATCCTGAGACACGATCCTCACAAGCTGATCGAAGGATGCCTGATAGCGtCCAGTTCGATGGGAGCCCAGGCAGCTTACATCTACGTTCGTGGAGAATTCTACAACGAAGCATCGAATTTGCAGATAGCCATTCGAGAGGCTTATGAAGCTGGTCTGATTGGTAAGAATGCCTGCGGTTCTGGGTATGATTTTG…	TA1-058294	1
ko00190	0	K00412	0	contig29848	1	ACGCAGATTCTGATCGAATTCCATTTCATCCTTACTACTCCATCAAAGACGCCCTAGGCTATATACTAGCTATCCTGGGACTATCCCTCATAGTGCTATTTGAGCCAAACCTCTTTACAGACCCAGAAAATTTTCTAATGGCTAACCCCCTCGTCACCCCCATTCACATTAAGCCGGAATGGTATTTCTTGTGAATATATGCAATT	TA1-080260	1
ko00190	0	K03937	1	contig29996	1	GACACGCGAGAACGTTGGGtAAaaTCCACTGATGGGCTGGACATCAAGTGCTGATCCCTTGGCTTCGATGGAGATATCTTTCACCAACAAAGAAGATGCAGTTGCTTTCTGTGAGAAGAATGGTTGGGAATACCATGTTGAAGAGAAGCATGATCGCAAACTGAGACCAAAGTCTTATGGAGACAACTTCTCCTGGAACAAGAAAACGCGTCTATCTACGAAaTAATCATAATAACCAATGCCAGATACGCTTTTAAATGTGCATATAAACTTTAAGAACATTGTGCTGCAGAACTGTGAAGAg	TA1-122101	1
ko00190	0	K03949	1	contig30668	1	ATTtACTtCTTATTTCTGaCATTAGaagCTAAAATgtAaCcATATCAACTTTATTGAaTCAATTACAAACCgaCTACAAGATATCCAAGTGTCACTGAAaGTTGCTAAAGTTTGAAAAGCCACAACTGTATTCAATCTAGATCGGCCATTTCCATTGGTTTGGAGGTGCTTCCTTAACCAAAGGCTCCcATGACCTCCACTCAATCATCCTACGAGCCAAATTCAGCTCACGCTCTGCCTGTAGAATAAGTTCTTCTACTTGACCACCGTTGATCTTTGCTTCCAGTTTCTCCACATTTGGTTCAGACTTTACCACCGTTAGACGATCTTGAACAAGCGCCTGTGTATGTTTGCGATAGACTGCACTTTCTGGCATTTTCTGAATAACTCGAAGTATTT…	TA2-105400	1
ko00190	0	K00234	0	EB3O8BM01A1WJX	0	TAGATGTGATCCTTTGCTGGTCCAACGCCCCTGCCCTCTCGGATTTCAATGGTCATGGCACGAGAGACGACGTCACGTGACGCAAGATCCTTGGCGTTAG	TA2-183652	0
ko00190	0	K00234	0	EB3O8BM01DA6X9	0	ACATGGAGTTCGTCCAGTTCCATCCGACAGGAATCTACGGTGCCGGGTGTCTGATCACCGAGGGTGTGCGTG	TA1-170718	0
ko00190	0	K02147	0	EB3O8BM02F1XCW	1	ATTGTCTTCGCTGCCATGGGTGTGAACATGGAGACGGCGCGTTTCTTCAAGCAGGATTTCGAGGAGAACGGTTCCATGGATAACGTCTGTCTCT	TA1-088923	1
ko00190	0	K02132	0	EB3O8BM02JRR0J	1	CAAGGATCCTCTCTTCGAGGATCGAAGACACCTCGGCCGATCCTCCGGCGGCGTACACAGACTTGGTCGTTGAAAGGTTTCTAGCAGCTACGAACGCCGCACCGAGA	TA2-176783	1
ko00190	0	K00234	0	EB3ZX6E02F5UO2	0	GGCCGTGGTGGTCAGGCACATCGTGCGTGCTGTGTCGCCGACCGAACCGGACACTCCATGCTGCGCACGCTCTACGGAAGGTCTCTGAAATACGACACG	TA1-110674	0
ko00190	0	K02268	1	EW2_R1P02_D06	1	GCCCGGGCAGGTACTGATCATGTTAGAGAAACTCAAGGTTCATGAATGTAAACATATGAAAAACATACAACGTCAGAACATGCTAGAATTTTCATCCTCTTGCCATCAACTGCAAATCAATGACCTCAGACGATCGATCTGTGTTCTACTTGGCTGGCTTCACTGATCTGAAAACTCCAGCATCCCGCATCCTTTCGAAATCCTTTTCCGCATCGTAATTTTTGTAGAATTCTTCGTAAGCCTTGATGCGGGCATCTTTCAGAAAGTGCTTCGTTAGCCCAACAGTGATCACAGACAGGATGGTCACTGTTGCAACATGCCGCACC	TA2-203091	1
ko00190	0	K00413	1	EW2_R1P07_D11	1	ATTATAGTGCATGCCTTCACGAATTTCGATTCCAGCTGGTGGGTCTTGGTAACCCGTCAACAGAGCAAATATATAGTCCTCGCCTCCGTGTCTGGCACCAGTGATGAAGGTCAGGTCTGGTGGAAGGGCTCCGTTATTGGCCGCCTTGGCTGCCTCGTCGTTCGGGT	TA2-153354	1
ko00190	0	K00415	1	SMcontig_22759	1	TCCTGCATTGTAGACCACAGCGAGTCTTGAAACAGGCGAATAGTCCTCCAAGGAAGCAACGACTATTCCACTTGGTAACTTGGTAATCTTGACATCCTGAGGTGACAC	TA2-013330	1
ko00190	0	K03942	0	SMcontig_23752	1	TGAAGCCTCCGTTTCNTGCTGACGTTGGGGTCTTTGGTTGTCCAACGACTGTGAACAATGTCGAAACTATTTTGTCTGTGGCACCGACCATCTGTAGACGTGGTGGGGACTGGTTTAGCTTCCTTTGGTCGACCTCGAAATACAGGAACCAAGCTGTTCAACATTTCTGGCCATGTGAATCATCCATGCACAGTTGAAGAAGAGATGTCAGTTCCACTGCGGGAGTTGATCGAAAGACATGCAGGGGTGTTATTGGTG	TA1-195066	1
ko00190	0	K02132	0	SMcontig_24511	1	AGACGGCTGTGAAGGTAGAAGACATCACCTGGGTAGGCCTCACGACCTGGTGGACGTCTCAACAGCAGAGACATCTGACGGTAGGCGACAGCCTGCTTTGAAAGATCGTCATAGATGATCAGAGCATGCCTTCCGTTGTCACGGAAGAACTCTCCCATGGCACACCCGGAGTACGGCGCCAGGTACTGCAGAGG	TA2-184864	1
ko00190	0	K02132	0	SMcontig_37122	1	GTCGAACGCTTCTGGCCGATGGCGACGTAGATGCAGTACAGCTTANCCTTCTCGTTCTGCCCCTCGTTGAAACGTTTCTGGTTGATGATCGTATCTATGGCAACGGCCGTCTTTCCGGTCTGTCGATCACCGATGATCAGCTCACGCTGGCCAC	TA2-082683	1
ko00190	0	K03935	0	SMcontig_44759	1	GAGAGTATCTGGTGCCAGAATGCATGCTGCCTACGTTCGCCCGGGCGGCGTCGACAGGGACATGCCGCTCGGACTGATGGATGACATCTTCCAGTGGGCGGAGAAGTTT	TA1-141715	1
ko00190	0	K03935	0	SMcontig_56445	1	GATGGTTCATGATTCGGGTCAACTCTCCAAACAAAATTCTGATCCACTTTGCACGTTCAGGTATTTCAATGTTGAGGAGCTTCTCAACGGCTAAAGAGTAAGCTTGTTCATTACACATCATCGACACATAGTCCAATCGGTCGAAGTAGGGCAATGCCTGTAAATATGTCTTATTTTCAATTAACTTCTCTGTGGCACGGTGCAGNAGACCAATGTGTGGGTCAGCTCGCACAACCGTCT	TA2-098176	1
ko00230	1	K02320	1	contig00716	1	aGtGTACTGGGACTGTATTTGAAGAACGACCACTACCAAGTGTTGGACATTTAATTTGACAATTtAAGAAGAATATTGAACTTCTCATTCTCGGTAtCTTTTTtCTGAATGTTGTCATAGCAGACATTtGAAaGTATGT	TA1-129627	1
ko00230	0	K00939	1	contig08831	1	ACTTGACGGTTTTCCACGGACAGTTGTTCAAGCTGAAAaGTTGGATGAACTGTTGACACGACGCAAACAGCAACTGGATTCAGTCGTTGaGTTTGGAATCAAaGACGACCTACTCGTGCGAAGAATCACCGGTCGACTGATTCATACGTCAAGCGGTCGATcgTACCACATTGAATTCAATCCACCAAGGATtCCTATGAAAGATGACGTAACG	TA1-135354	1
ko00230	0	K01081	1	contig11556	1	CTCTTCGATGgtCaTAACTGGgTCAATCTCAATGGCATAGTAGAACTCCTTCAGTTGGGCGACTGCCGCTCTGTAATCCTCCGGTAACAGTGGACtCAACTCTAAGGCCcGATa	TA2-123271	1
ko00230	0	K03010	1	contig12517	1	ttCGAATGAGTtGTTCTGAAGGTTaGCAAtGGCAATCAGACCACACAGgTTGCAGaCGTGAaCGCGATACGGGTCAGaGATCTCGAACAGCcTCTCCcG	TA2-067934	1
ko00230	0	K00873	0	contig13527	0	tCGGGATTGAGATTCCGACTGAGAAGGTGTTCCTTGCTCAGAAGATGATGATTGGACGCTGCAACCGGGCCGGGAAGCCAGTGATTTGTGCCa	TA1-204236	0
ko00230	0	K00873	0	contig21488	0	AGTCgTAGGTTCcGgTGGgAAAAGTTGaGTCGCGCTTTTTTAACGTTTTTTtCTTTTTTTTATTTTTTtttCCCGgTTttttCTttGTCGATCATCTTCGTcAAGaCATCCACCGAACGACATGCAGGCCCTATGGTACAG	TA2-134435	0
ko00230	0	K01081	0	contig22839	1	TACTACTACTATGTcTGCCGTCACTTCTTTtGCATGTCTGAaGCtCGCTTGTTtGGACCATGCAaCACGATCTTTAATACTGACATTGGCACCAAgg	TA1-175741	1
ko00230	0	K02328	1	contig26211	1	TAGGAAATCAGGCCTCGTCCCAGGCTTCaCGACCATCCTGAAATGTACCCCTGAATGCGATGGCATTGTGGCgCTGCACACAGATGGAAAGGCGCTGCAGGa	TA2-173075	1
ko00230	0	K00764	1	contig28435	1	TTTGTCATGAGCAaCAGCCGAGTGtAGTAAGCCTTAGGACTGTTCTGTTTGCTTCACTGCAAACGTGGAGGTGTGCATCATCAGGTTCTTGCCACCTTTATGCTTGTCTTGTGTTTATGATGATATTTTGGAAAaGAGCTTCTTGTAAACACTCGGGTCCACTAGCTGCATGCTGGGCTGCACGAACTGTAGGCCTACATACTTATTCGaattattcaacTTATTGCTtGGAAaTAGAAGAATTATtAAaGTGCCAGtCCTGTTAATTGGCTACAGTTGTAATAGGAGAAAGACAAaTCTTaGGAAaTTTtGCTGATTGTCATGAATtGCTTtCTGgATATGTAtt	TA1-141575	1
ko00230	0	K03002	1	contig30322	1	TgggATGACGATGAATCAGGATAGgATTtGCTAAAGAGCAGTGTTTTCAGTTtGGAGTGAAAGAGTTGTGGAGAGATGGCAAGGGGAGAGGTtcGAGTGAGCTCGTAGGATGGGTCAGAcatttgtcgtaatGCTGGCGGGAGTTTGTTCCAGAGAGGC	TA2-167865	1
ko00230	0	K01587	1	EB3O8BM01A2MK3	1	TCCTTACGACCTCTGGTCCAGCCTTAGACTCCCTTCTGGCCTTGGATGTTCCACTGTTCTC	TA1-084150	1
ko00230	0	K00939	0	EB3O8BM02GBI8Y	1	CAGCAAAGACTTTGTCAGGCGACTGGGCAGCATCGATGTACGTGTGGAGGTTGCGCTTGGCGTAGTAGTCGACCAGGGGCTTCGTCTGCTTATGGTAG	TA2-077262	1
ko00230	0	K00873	0	EB3O8BM02HXMRE	0	ACATCGCGGTCTGTAGGCAGACATCAGCTGAGCCGATCTTCCAGTGGTTGTTATGGTGATGATGGCCC	TA2-047517	0
ko00230	0	K01835	0	EB3ZX6E01AT3O5	0	CGAAGCCAAGCGTCAGATCGAAATCCAACAGAGTCTCCTTATCCAGAAGGAAGTGGAGCTGGCCGATCTGAAGTCCAAGGT	TA1-014905	0
ko00230	0	K02320	0	SMcontig_15165	1	CACACGTTGTTGAAGAACTTGAAGAGATCGCAAGCACTGTTGTTCCGGTGAAATTGACAATGCCTCAGCCTGACAGGCAGTTCTGCAAATATATGTCCGAGAAATATGGAGAAGATTATGTGGCGATGTCACGTGATCTGAAGAACTATTACCAGGAAACACCAAAGCAGATTAAAAG	TA1-190025	1
ko00230	0	K01120	1	SMcontig_36382	1	TGGGTTCAAGCATAAACCAATATTTTAGTTGACTGTTTACACTTTAGGGAATTAACATTTTTATGTTTTTGCTGAGTCATCTTGGTTATGTTAGAATAATAATTCAGACTTGCAGACCATTT	TA1-054713	1
ko00230	0	K12406	0	SMcontig_39588	0	GCGCTCGACACAAAGGGTCCGGAGATTCAGAACGGGAATTCTCAAGGCCGGCGTAAATGCCGAGGTAGAGTTGGTTTCNGGAGAAGAGGCGAATATAACGACGAATGATGCCTACAAGGAGGCGTGCGATGCGAAGAACATCTGGGTTGATTATGATAACATCACGAAAGTGGTGGACGTTG	TA1-156023	0
ko00230	0	K01587	0	SMcontig_61284	1	CAGTGGTCCTACGAGCAGATTGTTGCTGCGAAGATGAACTGCGGTGGTCTGGTCATTGGGGCAGATGAGCTGGACATCA	TA1-206878	1
ko00230	0	K00939	0	SMcontig_8152	1	TGCTTATGGTAGGATTCCAGACGCTTCTTCAGNGCTTCGGGATTGTCGTTCCGACCGCTGGANCAACGGCTCCCCCGTTACGTCATCTTTCATAGGAATCCTTGGTGGNTTGAATTCAATGNGGTACGATCGACCGCTTGACGTATGAATCAGTCGACCGGTGATTCTTCGCACGAGTAGGTCGTCTTTGATTCCAAACTCAACGACTGAATCCAGTTGCTGTTTGCGTCGTGTCAACAGTTCATCCAACTTTTCAGCTTGAACAACTGTCCGTGGAAAACCGTCAAGT	TA2-197148	1
ko00240	1	K02320	0	contig00716	0	aGtGTACTGGGACTGTATTTGAAGAACGACCACTACCAAGTGTTGGACATTTAATTTGACAATTtAAGAAGAATATTGAACTTCTCATTCTCGGTAtCTTTTTtCTGAATGTTGTCATAGCAGACATTtGAAaGTATGT	TA1-129627	0
ko00240	0	K01081	0	contig11556	0	CTCTTCGATGgtCaTAACTGGgTCAATCTCAATGGCATAGTAGAACTCCTTCAGTTGGGCGACTGCCGCTCTGTAATCCTCCGGTAACAGTGGACtCAACTCTAAGGCCcGATa	TA2-123271	0
ko00240	0	K03010	0	contig12517	0	ttCGAATGAGTtGTTCTGAAGGTTaGCAAtGGCAATCAGACCACACAGgTTGCAGaCGTGAaCGCGATACGGGTCAGaGATCTCGAACAGCcTCTCCcG	TA2-067934	0
ko00240	0	K01081	0	contig22839	0	TACTACTACTATGTcTGCCGTCACTTCTTTtGCATGTCTGAaGCtCGCTTGTTtGGACCATGCAaCACGATCTTTAATACTGACATTGGCACCAAgg	TA1-175741	0
ko00240	0	K02328	0	contig26211	0	TAGGAAATCAGGCCTCGTCCCAGGCTTCaCGACCATCCTGAAATGTACCCCTGAATGCGATGGCATTGTGGCgCTGCACACAGATGGAAAGGCGCTGCAGGa	TA2-173075	0
ko00240	0	K03002	0	contig30322	0	TgggATGACGATGAATCAGGATAGgATTtGCTAAAGAGCAGTGTTTTCAGTTtGGAGTGAAAGAGTTGTGGAGAGATGGCAAGGGGAGAGGTtcGAGTGAGCTCGTAGGATGGGTCAGAcatttgtcgtaatGCTGGCGGGAGTTTGTTCCAGAGAGGC	TA2-167865	0
ko00240	0	K02320	0	SMcontig_15165	0	CACACGTTGTTGAAGAACTTGAAGAGATCGCAAGCACTGTTGTTCCGGTGAAATTGACAATGCCTCAGCCTGACAGGCAGTTCTGCAAATATATGTCCGAGAAATATGGAGAAGATTATGTGGCGATGTCACGTGATCTGAAGAACTATTACCAGGAAACACCAAAGCAGATTAAAAG	TA1-190025	0
ko00240	0	K00254	1	SMcontig_46760	1	GTGCCAATCATCGGAGTGGGCGGGATCAGCAGTGGCCAGGACGCATACGAGAGAGTACGGGCTGGGGCGCCNCTCATTCAGGTCTACACCATCTTGACCTATGATGGCCCTCCTGC	TA1-088648	1
ko00250	1	K01915	1	contig12503	1	cccAGgACCTCAGGGACCATACTACTGTGCTGTTGGTGCTAACAAGGTGTATGGCCGCGACATCCTAGAGTGCCACTACcGGgCATGtCTTTAtg	TA1-144339	1
ko00250	0	K00764	0	contig28435	0	TTTGTCATGAGCAaCAGCCGAGTGtAGTAAGCCTTAGGACTGTTCTGTTTGCTTCACTGCAAACGTGGAGGTGTGCATCATCAGGTTCTTGCCACCTTTATGCTTGTCTTGTGTTTATGATGATATTTTGGAAAaGAGCTTCTTGTAAACACTCGGGTCCACTAGCTGCATGCTGGGCTGCACGAACTGTAGGCCTACATACTTATTCGaattattcaacTTATTGCTtGGAAaTAGAAGAATTATtAAaGTGCCAGtCCTGTTAATTGGCTACAGTTGTAATAGGAGAAAGACAAaTCTTaGGAAaTTTtGCTGATTGTCATGAATtGCTTtCTGgATATGTAtt	TA1-141575	0
ko00250	0	K01915	0	EB3ZX6E02GKKF2	1	AGACGTCTCACAGGTCATCATGAAACGAGTAGCATCCATGATTTCTCAGCTGGAGTTGCTAACCGTGGTGCGAGTATTCGA	TA1-026700	1
ko00250	0	K01915	0	SMcontig_59896	1	AGAAGAGGGCAAAGGTTACCTGGAGGACAGAAGACCAGCTTCCAACTGCGACCCGTACCGTGTCACGGAGATGATTGTGAGAACAACTGTCCTGGGTGAAACTCACAAGTAGACGTTTACAGCAAGGCTGCACTTAGGACAATCACTGTTT	TA1-032231	1
ko00260	1	K00605	1	contig03242	1	GTGTTtACTATGTGTTTtGtCCcTGAAaGAAAaGCAGCAAGAAATTTTCCAAGTGCATTAGCACTGtttttaaatatacaacatttaattcGAAGCAGgCAAaTAaGTTTAACCATTGTCGCTATGTTACAATGTTACACACAGGTTCCGTGTCCAAATTTACAAACAGTTAACGAATATGATACTTGATTTTATTAGCa	TA2-155201	1
ko00260	0	K01697	1	contig18813	1	aGAATCCAACATAGGAGTGGCAGCCAGGCTGAACAAGGAAATCCCAAACTCTCACATACTCGACCAGTATCGCAATGCCAGTAACCCAGTGGCCCATTACGAt	TA1-076611	1
ko00260	0	K00600	1	SMcontig_22989	1	GTCGCCTGGACAGGTGTTCTTGTTCACTGCAATGCTTGATTCTTCCAAGATCTTTTCAGCCTTCGCTCCGTCCGTCTTCATCGGCCGAAGGTCAACCAGGATCAAGTGGTTGTCAGTTCCACCCGATACAATGGTTTATATCCTTTCTTCTGAAGGTANGCACAAAGTGTCTGGCAGTTGTTGAGAACCTGTTGCTGGTAGACTNTGAAATCTGGCTGAAGTGCTTCTTTTAATGCAACTCCAACAGCTGCAATGGTGTTGTCATGAGGACCACCCTGC	TA2-011917	1
ko00260	0	K14085	0	SMcontig_27724	0	TCGTGCATGTTGATCGTCTCATGTACTGCTTCCACGAGTCGCTTCCAGATTCTCNTCCTCCACCTGTGTGCtTTCtTCACCGCCAAAAGCTCCTCCAATCTCCGCTCAACTCGTTGGAATATTGACATTAACGATGCCACAGTCCGACCCTTTCGGACCAAGCCATTTGAAGACTGTTGCTGATGTCCTTTGTGAAGATGACTGACTAC	TA2-155317	0
ko00260	0	K00600	0	SMcontig_41964	1	AGTGGATGCGTATTTGATGTCTGACATGGCGCATATCGGTGGTCTCGTGGCAGCTGGTCTNACNCCGAGTCCTTTTGAGTACAGTGAC	TA1-040904	1
ko00270	1	K01251	1	contig04329	1	TGTCTGCACATGACCGTCCAGACTGCAGTTCTTATAGAAACACTTCTGGAACTTGGTGCTGAGgTCCAATGGTCTAGCTGCAACATCTTTTCCa	TA1-233385	1
ko00270	0	K01697	0	contig18813	0	aGAATCCAACATAGGAGTGGCAGCCAGGCTGAACAAGGAAATCCCAAACTCTCACATACTCGACCAGTATCGCAATGCCAGTAACCCAGTGGCCCATTACGAt	TA1-076611	0
ko00270	0	K01251	0	contig20252	1	tGTATTACATTTAAGGGAcTGGGAtGTATTGTTAaGACTTCTTGGTCTCAAGCaCTTTGCATTTtGtGTAAATGTGTCATAACATTCTtCATtATTAGACTTACt	TA1-232066	1
ko00270	0	K00789	1	contig25145	1	CCTATGgTGGATGGGgAGCACATGGAGGTGGCGCCTTCTCTGGAAAAGATTTCTCAAAGGTGGACCGTTCGGCTGCATATGCTGCTCGGTGGGTGGCCAAGTCTCTGGTGAAGGCAGGACTGTGCAAGAGAGTTCTTGTTCAGGTTGCCTATGCCATTGGCGTTGCTCATCCGCTTTCCGTTTtCGTCAGTAGTTATGGAACTGGTGTCAAGTCAGACTCAGAACTTCTCAAGATTGTCCAGGCTAACTTTGACCTTCGCCCAGGAAAAATTGTCAAGGATCTCGACCTGAAGAGACCAaTCTATTTGAAAACgg	TA1-199802	1
ko00270	0	K00558	1	contig27829	1	ATCAACAATTTATTCATTTGGCAGAaTAAAAAAaaaCAaTTGACAAAaTCATCGCACTTCCGTTTtGTTACAATTACTGAAACGAAGGGTTGATAGAACATCTCAAAAaGCATATAATAGAATCTAACAACGTCATTACAGAATTAAACGTATTGTGTGAATGTAGATATAATAACACTTCCAACTCTAAACCTCTATATGAAGCGGTCGATGATAAAGTTACTAGTTACAGAAAAAGCAATAAACTTACAAAATATCTGAAAATCTAGCAACTATGCCAATGtcaTACAAAaCATCTGCTGCATTCttAGACATGACTAAACGCGATTTCTAAATGCAGAACATTGAGTTGGACATTTCGACATGTATTGTGTGAACAGCATACGATAGTGCGTCTAT…	TA2-063189	1
ko00270	0	K08964	1	EB3O8BM01AV30P	1	CCCCAGAAGAGCATGAGCTGAAGGAAGCAATGGCTGAAGCAATGAGAGATTATCCGGATGCTTCTGCCGTTCTTGTCCGTCGACAC	TA1-118940	1
ko00270	0	K00016	0	EB3O8BM02GQKA8	0	GTCAGACGAGTGCCAGCCACGTTAACGCCACTCCACACAGCCACACTGCTGTCTCCATGC	TA2-121933	0
ko00270	0	K00789	0	EB3O8BM02HK7UO	1	TTTGTCATTGGTGGACCACAGGGTGATGTTTTCTTTTTGGTTTTCTTTACGGGCCGGAAAATTATCGTGGATACCTATGGTGGATGGGGAGCACATGGAGGTGGCGCCTTCTCTGGAAAA	TA1-214928	1
ko00270	0	K09880	1	EB3ZX6E02I9TRH	1	GGAATGCATTTACGATGTCCTGCTGACATTTCTCCACTTTGGAATGCTTCTCCAAGACTCTTTTATGGTGTTCTTCGAAGTATTTCTGGACTTCATAAATGGTTG	TA2-115071	1
ko00270	0	K00789	0	EW2_F1P01_A06	1	ATGACAACTCGGATCACTTTCTCCATAAGATCCTTGCGGATCTTTTCTACCGTTACATCATCCGAATGTTGGATCGAGACGACGACCGTGTGCACTCGAAGTGGAATACAAGCGCCTTTGAGCATGCGATATTCACAGGTAACCTGAGTCTTAGAATCAGGGCGTGCCCATGGAAGGCCTCCGTTCCTCCTCAGTTCGGCCAGCTTAGCATTGAGCTGATGAGCCAGAAC	TA2-153852	1
ko00270	0	K08964	0	SMcontig_11543	1	GTCGACACGGAGTTTACGTTTGGGGAAAGACGTGGGAGCtTTTAGGTCAAAGACAATGGCAGAATGTTACGACTACCTCTTCGAAATGCACAATAAAATGAAGTCACACGGAATTG	TA1-185871	1
ko00270	0	K00789	0	SMcontig_13843	1	TGATCCGAGTTGTCATTCCGTCGAAGTACCTCGACGATAAAACCATTTACCATTTGAACCCATCTGGAAAATTTGTCATTGGTGGACCACAGGGTGATGCTGGTCTTACGGGCCGGAAAATTANCGTGGATACCTATGGTGGATGGGGAGCACATGGAGGTGGCGCCTTCTCTGGAAAAGATTTCTCAAAGGTGGACCGTTCGGCTGCATATGCTGACTCGGTGGGTGGCCAAGTCTCTGGTGAAGGCAGGACTGTGCAAGAGAGTTCTTGTTCAGGTTGCCTATGCCATTGGCGTTGCTCATCCGCTTTCCGTTTTCGTCAGTAGTTATGGAACTGGTGTCAAGTCAGACTCAGAACTTCTCAAGATTGTCCAGGCTAACTTTGACCTTCGCCCAGGA…	TA1-168682	1
ko00270	0	K01251	0	SMcontig_59635	1	TTCAGCTCTCCTTTCGCCAGCATTTTGTACAAATTGTGAACACCTGTAGTGGTTTCCTCAGACAGTCCCTTGATACCAGGAAGAAACTGTTGATACTTTGTGTGGACCAGGTTGGTCAGATCACCACCATCATCCAAGATCATGTTCAATGGCTGTCCATCTGGAAAAATCAAAGTCTGTTCAATGCACCAGATGTATTCCTCGTCCGTCTC	TA2-049977	1
ko00280	1	K00249	0	contig01270	0	ccGAAGAGTGCCTTTTTAGTGCATACTGTGTGACTGAGCCCACTGGTGGTTCTGATGTTGCTGCAGTGAAGACGCGAGCTGTTCGAAAGGGAAaCgaTTa	TA1-068310	0
ko00280	0	K00020	1	contig15043	1	CCTTCCCATGGCACGGAAACAGGAGTCGCAGtCCtCGtAGAGGGTCTGGTCACCAGCAGCCAGTATCACCAACTGACCCGTCTTAGCTAGGTGCTTGTTACCAA	TA2-168926	1
ko00280	0	K00157	1	contig28057	1	GCTCCGCTACTTCTGAGTTGCTCAGTTttCTTTGCCATCCAAGCCGCAATATCTGCTGCTCGACAAGATGCCGGACTTCCTCCGGAGTTTGTCTTCGACAGTCCAGCCACTGTTCAGAAGATCCGCTTGGCttGtCGGtACaGATGCCCcAAAATTAAAGTGGCCAGTTGAGAAAAAaTGACAAGAtGTTTTGGTCGTACATGTATCTGCAGTTCtGTAGCGAGATTCTTCAAATGCTAGGATTATATCCTGAGTTGTCTAGAATTGTTTAAATAAGCATATTAGGCTATCCTTTGCTAGCAAATACATCCTGGtCAGTTTATATGAaTGACACAATCGTGATTTATTAAATGTGCCcTTGTTATACTGCCTTTGCTTATACTTGCATTGTTTTGTAag	TA1-066006	1
ko00280	0	K09699	1	EB3O8BM01DG079	1	AGCTTCTGGATACGACCAACAGCACCAATCACAACCTCAGGCACAAATATAACCGGCTTGGCATACGTGCCACCGATGGTTCCGATGTTGGACAGCGTAAAA	TA2-064153	1
ko00280	0	K00128	0	EB3ZX6E01BRMZJ	0	CCAGCGTCTCCAACGACGCCAAGTAGACTTTTGTTTCTCGCTCCATCAGGTCAGCTAAGATGTTCAGAAGTCTGCCACGATCGGCTGCATCC	TA2-030403	0
ko00280	0	K00128	0	EB3ZX6E02GAFVU	0	TCTCTTCTTCAACCAGGGCCAGTGCTGCTGCGCCGGCTCACGTATATTTGTTGAGGAGAAGGCGTACAAGGACTTCGTGGAGCAGTCTGTCGAGAAGGC	TA1-081725	0
ko00280	0	K00128	0	SMcontig_27497	0	AAATGGTCGGCTGCATTGGCTGCTGGTTGTACGGTCGTCTTGAAGCCAGCTGAGGATACTCCACTCACTGCTTTGTATGTTGCCGCTCTCACCAAAGAGGCTGGATTTCCTN	TA1-113765	0
ko00280	0	K14085	0	SMcontig_27724	0	TCGTGCATGTTGATCGTCTCATGTACTGCTTCCACGAGTCGCTTCCAGATTCTCNTCCTCCACCTGTGTGCtTTCtTCACCGCCAAAAGCTCCTCCAATCTCCGCTCAACTCGTTGGAATATTGACATTAACGATGCCACAGTCCGACCCTTTCGGACCAAGCCATTTGAAGACTGTTGCTGATGTCCTTTGTGAAGATGACTGACTAC	TA2-155317	0
ko00290	1	K01869	1	contig23983	1	atGaTACACAaGAAgATAAaCcTAGCCGAGgAATTCCTGGCGTGGGAACACGAACgCTTCAGCATTCGAAGGATGCCcGCTCTGACCGTATCTCGCCTTgaCAGCAACAAGAGCCCACAGAGAAaTACGATCCTTGATACAAgg	TA1-024664	1
ko00290	0	K00162	0	contig27333	0	aaaGCAAGGCTTTCAACTACCTCgATGCTCCAGtcGTGCGCGTCAGTGGCGCCGACATTCCGATGCCATACGCACGTCTCCTGGAACAGAATGCTCTGCCGCAGGTGTTCAACGTCACCGAGTCGGTGAAGCGTATCCTGAACGTCAGCCACAGCGCcACGGTCAAGAGTTAGACTTtCTGCACAGCTGTAttCTTGCCGAGGGAAGGTCGATCTCGGACAaCCG	TA1-033426	0
ko00290	0	K00162	0	SMcontig_34923	0	GGGGCCATCCGCCCTCGACCGTTACGACGTGGTTGGTCTTCATTACGGACTGGATGATGGTCTCCTCATCGAGGGGTCGAATCGTCCTCAGGTTGATGACCTCACAGTCGATGCCGGACTGCTCCAACTCCTTTGCCGCCTCCAGGCACAGACCCACGGTGCGAGAGTGAGAGATAAGGGTTATGTGCTTACCGACTCTTTCAATTTTAGCCTTGCCAATAGGAATAAAGGAAGTCTTCTGAAAGTGCTTCATCGGACATTTCAAAGGGAATACCATACATCAGCTCATTCTCCAGAAAAACCACTGGGTCATTGTCCCTAATTGCCGACTTGAGAAG	TA2-037632	0
ko00300	1	K14085	0	SMcontig_27724	0	TCGTGCATGTTGATCGTCTCATGTACTGCTTCCACGAGTCGCTTCCAGATTCTCNTCCTCCACCTGTGTGCtTTCtTCACCGCCAAAAGCTCCTCCAATCTCCGCTCAACTCGTTGGAATATTGACATTAACGATGCCACAGTCCGACCCTTTCGGACCAAGCCATTTGAAGACTGTTGCTGATGTCCTTTGTGAAGATGACTGACTAC	TA2-155317	0
ko00310	1	K06101	1	contig02209	1	ccGAaCACCACCGAAGCACCACCACCCTCTAAaTACACATTAAAATAAATTAATTaCAATtACTCATCCttAAAaGGTTTACTGATATAATTATACATGTTTGgTAGGTaCTATTTAAAGCATTTTtCAACTTTAAGAGCTTGTAAat	TA1-085092	1
ko00310	0	K11421	1	contig15494	1	cTGgTCGAATCaGTAGTTTGCCGGTTGTtGCTGGAATCACTCCTCCGACTGTGGTAGTACCAACGGTCGTCaCTTCCGTCTCTGCTGTCGCTCAAGATGCt	TA1-028026	1
ko00310	0	K11703	1	EB3O8BM02F4ME6	1	GATTCCCTTGACGTCTGGGTTGTTGAGGACTTCACCGATGGCTGCCTTAATCTTCGTAAGTGTTGGTTGGAAGAGTCGGTCCATGGCTTCTGGCATAAGACGCA	TA2-102138	1
ko00310	0	K11424	1	EB3O8BM02HAFIQ	1	GAATGTCATCACTCGTCACGATGTTCCCAAGCGCTCTGAGCGCAGCCGACACCACATTCTGTGCTGGACACAAGAGCAGCTCC	TA2-032414	1
ko00310	0	K00128	0	EB3ZX6E01BRMZJ	0	CCAGCGTCTCCAACGACGCCAAGTAGACTTTTGTTTCTCGCTCCATCAGGTCAGCTAAGATGTTCAGAAGTCTGCCACGATCGGCTGCATCC	TA2-030403	0
ko00310	0	K00252	0	EB3ZX6E01DF70Q	0	ATCCAGAAGAAGATGGCCGACATGGCAACGGAGATCGCCCTCGGACAGCAGGTGGCTCTCCAGGTCGGACGCCTCAAGGACCAGGGAAGGGCTGTGCCGGA	TA1-048254	0
ko00310	0	K00128	0	EB3ZX6E02GAFVU	0	TCTCTTCTTCAACCAGGGCCAGTGCTGCTGCGCCGGCTCACGTATATTTGTTGAGGAGAAGGCGTACAAGGACTTCGTGGAGCAGTCTGTCGAGAAGGC	TA1-081725	0
ko00310	0	K00128	0	SMcontig_27497	0	AAATGGTCGGCTGCATTGGCTGCTGGTTGTACGGTCGTCTTGAAGCCAGCTGAGGATACTCCACTCACTGCTTTGTATGTTGCCGCTCTCACCAAAGAGGCTGGATTTCCTN	TA1-113765	0
ko00310	0	K14085	0	SMcontig_27724	0	TCGTGCATGTTGATCGTCTCATGTACTGCTTCCACGAGTCGCTTCCAGATTCTCNTCCTCCACCTGTGTGCtTTCtTCACCGCCAAAAGCTCCTCCAATCTCCGCTCAACTCGTTGGAATATTGACATTAACGATGCCACAGTCCGACCCTTTCGGACCAAGCCATTTGAAGACTGTTGCTGATGTCCTTTGTGAAGATGACTGACTAC	TA2-155317	0
ko00310	0	K13645	1	SMcontig_32071	1	AATAATTGAAATTGTGAATTTGAAATTTGTTGTCTTGGNACGtCATCAGTGGATAAGTTGGACTGAATGTTTTAGTAGGTCCAATGGGGCTTGGCAACGTGTCTGATAGCCGACCACCATCTGTGTTNNNGNGGAACAAGAGACTTgNGTCGGTTCCAAATTTTCCACTTTGTTGAATGAATTGTGTTGTGAATATTTGCCAATTTTCATTTGTGTAGTGTTTGTTGAAATTATTAATTGTTATGTATAATTATGGACAGTAATGGTAAAANCTTATATGCATTATGATGTTATAGTTTGTTAGGTAGTTAGATATGTCATAGGTCGTAGTGAGTCGATATTCATTTNAGAGTTTTTGGTTCCTTGTGCCTCAAAGTGAAATTTTGAATTAAAATTTAA…	TA1-121399	1
ko00310	0	K11422	0	SMcontig_52819	1	TAATCAATCTCCCAGCAACGCTCGTATGCTGGTCCAACCAGAGAATAGCATAAGAAGCACACACGATTAAACGGTTACTTCAGACAATGACCGAAAAAAGTAGATCACATACATGTACACGTNCATGCACGCATACAGGCAGTCCCACAAAACTCACGTATTCAATCCGAACATTTATATAAC	TA2-147299	1
ko00310	0	K11422	1	SMcontig_57932	1	ATGGATATGAAATTGTGAATGCCGATGATGTTGAAGTTTTAGGTCAGGCTGACCTAGAAGGGTCGGAGGAGGAKGATGATCAAGCACAAGAAACAAAGAGTCAAAAGCGTTCTAAGAAAGGAGGCAAGAACGCAGAAAGCaAAAAGACCAAATGACTGTTAACCACCATGGAACTAATTCTCCTATTCACAAACTGTGTAGATATTAGCGCTGATAGAACTCAATTCCGTGCTMCTCTGATCAGCCTAGGATTCGTTTGTTGTCATGTTGTTTTGGGCTTCATGTGTTCTCACTCTTGGTGATTTGAAGTTGATTTTGAAAAGCRTTTGGGCTTGTTACTGTTGTTTCAGCTATTGGGAGCAGGTGACTTCTGAATTTGAATAAAACGATTCTTTAGTG…	TA1-096954	1
ko00310	0	K00471	1	SMcontig_60078	1	ATCACTAGATCAACAAACTGCAATCTTTTGCTGCAGATTACTGCAATTATGATCAAAACAAGTCCGACTTTGCTTCACATCATTTGCACTACAAAAATATTGAGTAATAATAATAACTGTTACAACAATGAGAAATCTTGATATCATTTTCAATATTATCACAATACTTAGAAAACTTTGTGATCAAATTACAGAACTTGATTTGCAAGTACCAAAACTNTTAGTAGAAACTATATTGTGTCCTATACACGaAAACgATAAGCATTTGGCAAATTAACGGTTTATaGNAACAGGAATTATATAGACAAATTCGTACTAAC	TA2-104468	1
ko00330	0	K00286	1	contig00268	1	aGACTCCATCCTTCAGTtCCCCcGGAtGCTGCCCGGTTTCAaGtACCATTTTCGCTGCtCCCATGAGGgTTTGAGCTGCCAGTTtCAGAGCgaCATCACGCgg	TA2-096268	1
ko00330	0	K11142	1	contig05715	1	ttcaagggctcatcggagcccctggatacgccaagaaatgcacccattttCTtCTCCTCAGCCCAAGCTTTAtCCCGTATCctGaCGTCAACTTTATCAaGGCTGCCGAGTTTCTCTTTGGCGtACTtCACtGAATTTAGTTGGTGTCATCTTGTTAGCAGGCATCTCCATGAGGTATCGAGCCAAGTTCTGACCTTCAGCAAGCACAACACCCTTCTCCcAAGCACCAAGGATaCTTtCGGGgCTtCcACGTATGACGtCAAAaCAGAGAaTTCAGGCACGGTTTTGCGTTtGTCAGCCGCTTTTAACTCATCGTATGCCCAGGTGGACAAAaT	TA2-002990	1
ko00330	1	K01915	0	contig12503	0	cccAGgACCTCAGGGACCATACTACTGTGCTGTTGGTGCTAACAAGGTGTATGGCCGCGACATCCTAGAGTGCCACTACcGGgCATGtCTTTAtg	TA1-144339	0
ko00330	0	K00933	1	contig22461	1	cAGCTTGTGGAGTTgAAGATGGACAGAGGCGCGAAGTCCAGTTCCAAGGTTACTTGGGCAGGTGCAGATGTATCCGAGTCTTTCGCTCCAGGCAAACTCATGGCCATGCTTCTTCATCAGTCCTtCAATCTGGGTGAGACCTCGTGaGAATCGTTCGAAGACGGCCTTGACATCTCCt	TA1-040099	1
ko00330	0	K01581	1	EB3O8BM02HOVSV	1	AGTTGAGCAAGGACAGCCAAGATGGCAGGATCGTCGTTACATTTCACAGCATAGAAGGGTTCAACACGAGGCAGCATGGAGGTCCAAAGTTTGT	TA2-025127	1
ko00330	0	K00128	0	EB3ZX6E01BRMZJ	0	CCAGCGTCTCCAACGACGCCAAGTAGACTTTTGTTTCTCGCTCCATCAGGTCAGCTAAGATGTTCAGAAGTCTGCCACGATCGGCTGCATCC	TA2-030403	0
ko00330	0	K00128	0	EB3ZX6E02GAFVU	0	TCTCTTCTTCAACCAGGGCCAGTGCTGCTGCGCCGGCTCACGTATATTTGTTGAGGAGAAGGCGTACAAGGACTTCGTGGAGCAGTCTGTCGAGAAGGC	TA1-081725	0
ko00330	0	K01915	0	EB3ZX6E02GKKF2	0	AGACGTCTCACAGGTCATCATGAAACGAGTAGCATCCATGATTTCTCAGCTGGAGTTGCTAACCGTGGTGCGAGTATTCGA	TA1-026700	0
ko00330	0	K11142	0	EW1_F1P01_A11	1	AATGTGGAGCAATTACTCTTGAACCTTTGGGGGTGTAGGCCTATGCGCATTGCTAGGCATCATGGATCAGAGAAAAGGTTTGGTGCTTGGTTTCTACGAAGCCGACAAAGAAGGAGATTTCGTTTTGACCAAGTCAACAGAAGGCTTTCGTGACAAGACTGGCAAAAGCATCCCTGATCTACTCAAAGTATCTGGACTTGCGCTGAAGCATGGCAAGGCACGAGTCTTCTATGACCTTGACCAAGAGTTCAGTAGCGTTGTCCTTACAAATCTTGGCAAGAAGGGCGCGAAATACAATGAGCTGGAAGAGGTCGATGAGGGAAGGGAGAACACAAGGGCAGCGATAGCAGCTGGTGCCAAGTTGTTGCAAGACTCTGGTGTTCATAAGATTCTGATTGA…	TA1-035864	1
ko00330	0	K11142	0	EW1_F2P18_H06	1	GATGTGGAGCAATTACTCTTGAACCTTTGGGGGTGTAGGCCTATGCGCATTGCTAGGCATCATGGATCAGAGAAAAGGTTTGGTGCTTGGTTTCTACGAAGCCGACAAAGAAGGAGATTTCGTTTTGACCAAGTCAACAGAAGGCTTTCGTGACAAGACTGGCAAAAGCATCCCTGATCTACTCAAAGTATCTGGACTTGCGCTGAAGCATGGCAAGGCACGA	TA1-011541	1
ko00330	0	K11142	0	EW2_R1P11_B03	1	CAGGTACAAAGGTGGAAAAGAGGGAGAATCCCCGATTGCTTTAGTTGGCAAGGGAATCACCTTTGACAGCGGTGGTATCTCGATTAAGCCTTCAGCCAACATGGATGAGATGCGAGCCGACATGGGAGGAGCTGCCTGCGTCCTCAGCTCCATCTATGCAGCTGCTCGACTGAAGCTGCCTGTGAATGTCATAGGATTAATGCCTTTGTGTGAGAACATGCCAAGCGGTCGGGCAACCAAGCCAGGAGATGT	TA1-058109	1
ko00330	0	K00128	0	SMcontig_27497	0	AAATGGTCGGCTGCATTGGCTGCTGGTTGTACGGTCGTCTTGAAGCCAGCTGAGGATACTCCACTCACTGCTTTGTATGTTGCCGCTCTCACCAAAGAGGCTGGATTTCCTN	TA1-113765	0
ko00330	0	K14085	0	SMcontig_27724	0	TCGTGCATGTTGATCGTCTCATGTACTGCTTCCACGAGTCGCTTCCAGATTCTCNTCCTCCACCTGTGTGCtTTCtTCACCGCCAAAAGCTCCTCCAATCTCCGCTCAACTCGTTGGAATATTGACATTAACGATGCCACAGTCCGACCCTTTCGGACCAAGCCATTTGAAGACTGTTGCTGATGTCCTTTGTGAAGATGACTGACTAC	TA2-155317	0
ko00330	0	K01581	0	SMcontig_3519	1	TGCTTATCTTGATTTCGCACTTTTGGCCTCTGTGATTGTGCTTATTTTAATGAAATTGGGYATAGGTGATTGTGTTGCACTACTATACATTTaAATGAAATTGGTCACTTTAGTGTGTACCGATTTTAGACATTGYTWGAGTGTGCTTGTTGTCTTCGTTGTTGTGCAAATTGTAATCATTGTTGTGCTTTATTTTGCCAAGTGAGTGGCTCACCCAGACTTYGTTGTTCRTGAACGCATAGTGAGTWGTAACAGTTGGAG	TA1-189791	1
ko00330	0	K00472	1	SMcontig_45978	1	AAATGGGTGTGCAATAAATGGTTTCACGTCAGAGGACAAGAATTCTCGCGACCATGCAACCTGTCACCGGACGAATAATGACGTCAGCGTGTTACGTGTCTGACGTCATCTTCTTACCGCGTCGCCATGATCCGAAGACATCTATGAGACAACGGAGGA	TA1-003864	1
ko00330	0	K13241	1	SMcontig_50798	1	TGTTGTTGTGAGGATAGACACCTAGACAGTCTCCAGGACTGTAGGTCATGCCACTGCCtTTGAAGGTCAAACTCGTAGTGACGAATGNCACGGTCATAGTCTGGAGGAGTCAAGACGACATTCTTCACCATCG	TA2-011985	1
ko00330	0	K01915	0	SMcontig_59896	0	AGAAGAGGGCAAAGGTTACCTGGAGGACAGAAGACCAGCTTCCAACTGCGACCCGTACCGTGTCACGGAGATGATTGTGAGAACAACTGTCCTGGGTGAAACTCACAAGTAGACGTTTACAGCAAGGCTGCACTTAGGACAATCACTGTTT	TA1-032231	0
ko00340	0	K00128	0	EB3ZX6E01BRMZJ	0	CCAGCGTCTCCAACGACGCCAAGTAGACTTTTGTTTCTCGCTCCATCAGGTCAGCTAAGATGTTCAGAAGTCTGCCACGATCGGCTGCATCC	TA2-030403	0
ko00340	1	K00128	0	EB3ZX6E02GAFVU	0	TCTCTTCTTCAACCAGGGCCAGTGCTGCTGCGCCGGCTCACGTATATTTGTTGAGGAGAAGGCGTACAAGGACTTCGTGGAGCAGTCTGTCGAGAAGGC	TA1-081725	0
ko00340	0	K00128	0	SMcontig_27497	0	AAATGGTCGGCTGCATTGGCTGCTGGTTGTACGGTCGTCTTGAAGCCAGCTGAGGATACTCCACTCACTGCTTTGTATGTTGCCGCTCTCACCAAAGAGGCTGGATTTCCTN	TA1-113765	0
ko00340	0	K14085	0	SMcontig_27724	0	TCGTGCATGTTGATCGTCTCATGTACTGCTTCCACGAGTCGCTTCCAGATTCTCNTCCTCCACCTGTGTGCtTTCtTCACCGCCAAAAGCTCCTCCAATCTCCGCTCAACTCGTTGGAATATTGACATTAACGATGCCACAGTCCGACCCTTTCGGACCAAGCCATTTGAAGACTGTTGCTGATGTCCTTTGTGAAGATGACTGACTAC	TA2-155317	0
ko00340	0	K01593	1	SMcontig_62818	1	CCTTCCAGGCGAAGATGATGTCGGANGATTCNGTNNTNGANGNACAGACACAGAAGCGNAGGTAGAAGTNTCCTTTGGACNCCGAGGGAACGAGGTNGATGCGACCGTCAGAATTTATCAACTCNAATAAAGCCTTTGACAGGTCATTGCTTCCCTTGAGTCGAAAGCANACGAGACCCATTAGGACATCGTTTGTTACTTGGAATTTGTCATCGCTTCGAACCAACGTCTCAAACTCTTTTGCCAAAGNCACTTGCTTTCGGATGTGTTCTCGGAGTCCATTGACCCCGTAGAGACGCAGAACGAACCACAACTTCAGAGATCGGAAT	TA2-187521	1
ko00350	1	K00121	0	contig04461	0	tGAAGGCGGTGgAATTGTGgAAAGTGTGGGTACAGGTGTAACTGGCTTGAGTCCAGGAGATCATGTTATTCCACTTTATGTTCCTCAGTGCAACGATTGCAAATTCtGCCGAcATCCGAAGACCaa	TA1-164868	0
ko00350	0	K00157	0	contig28057	0	GCTCCGCTACTTCTGAGTTGCTCAGTTttCTTTGCCATCCAAGCCGCAATATCTGCTGCTCGACAAGATGCCGGACTTCCTCCGGAGTTTGTCTTCGACAGTCCAGCCACTGTTCAGAAGATCCGCTTGGCttGtCGGtACaGATGCCCcAAAATTAAAGTGGCCAGTTGAGAAAAAaTGACAAGAtGTTTTGGTCGTACATGTATCTGCAGTTCtGTAGCGAGATTCTTCAAATGCTAGGATTATATCCTGAGTTGTCTAGAATTGTTTAAATAAGCATATTAGGCTATCCTTTGCTAGCAAATACATCCTGGtCAGTTTATATGAaTGACACAATCGTGATTTATTAAATGTGCCcTTGTTATACTGCCTTTGCTTATACTTGCATTGTTTTGTAag	TA1-066006	0
ko00350	0	K01593	0	SMcontig_62818	0	CCTTCCAGGCGAAGATGATGTCGGANGATTCNGTNNTNGANGNACAGACACAGAAGCGNAGGTAGAAGTNTCCTTTGGACNCCGAGGGAACGAGGTNGATGCGACCGTCAGAATTTATCAACTCNAATAAAGCCTTTGACAGGTCATTGCTTCCCTTGAGTCGAAAGCANACGAGACCCATTAGGACATCGTTTGTTACTTGGAATTTGTCATCGCTTCGAACCAACGTCTCAAACTCTTTTGCCAAAGNCACTTGCTTTCGGATGTGTTCTCGGAGTCCATTGACCCCGTAGAGACGCAGAACGAACCACAACTTCAGAGATCGGAAT	TA2-187521	0
ko00360	1	K01593	0	SMcontig_62818	0	CCTTCCAGGCGAAGATGATGTCGGANGATTCNGTNNTNGANGNACAGACACAGAAGCGNAGGTAGAAGTNTCCTTTGGACNCCGAGGGAACGAGGTNGATGCGACCGTCAGAATTTATCAACTCNAATAAAGCCTTTGACAGGTCATTGCTTCCCTTGAGTCGAAAGCANACGAGACCCATTAGGACATCGTTTGTTACTTGGAATTTGTCATCGCTTCGAACCAACGTCTCAAACTCTTTTGCCAAAGNCACTTGCTTTCGGATGTGTTCTCGGAGTCCATTGACCCCGTAGAGACGCAGAACGAACCACAACTTCAGAGATCGGAAT	TA2-187521	0
ko00361	1	K00517	1	SMcontig_26877	1	TCCAGAAGAGCATGAAGCTAACAGTCGTGTTAAAGTCAGCTATTTTATTACTAATaATATTTACTAACACATGGCTACaTTTACAAAAACCTTATTACGTAAATTACAAT	TA2-046663	1
ko00361	0	K01077	1	SMcontig_61107	1	TATCCAGATGAGTGGCAAGATGGTTGAGCAGAATACTGGACTGTTCCATCTGCTTGTTGTAAGCCTGACGCCAAACACTGAACGACTGGACATCCATCGTGAGGCAAGTAACCAGACACTCCAACAGTTCCGATCTCTTGCTGTACATTACAATCCGCTGTACAACGAATG	TA2-058457	1
ko00361	0	K00517	0	SMcontig_929	1	ATCATCATCTTTGTCCTTGCTTTTTGATTTCTTTTTGTCCTTTTCCTTTTTCTTCTCCTTGGCCTTCAACTTATTGGACTCAAGGTCTTTGCATTCTTTGTCATAATTTCGAATTCCACCCAACATCGACACTAGATGGCGAGTTGTTATGGTAACNTTTNNCCATCAAAATACTTCTCTGGCCATGATGGAACATAGTATTGAATTGGTTGATCAAGGNCTAGTTTCTTCTCCTCCCAGAGTTTTGCAACAGCAGCCATTGTCAATGGTTTGCTGATGCTCGCTATTCTCATAACTGTC	TA2-117649	1
ko00363	1	K00100	0	SMcontig_59355	0	GACCCCTGCTGCAGACAAATGCTGATCGCAAGTAATTTGATTAATTTGAAGACATGTAACGTCTCCCGTGTTTAACAATGTTCGTGTAACCGCATAAACACTTGGTAAAGTTCGATGAAAAGGCTCGAAATATTGGTAGCTTTGGCCAAACTGCAGAATTGAAACACCGAATGAAGATCAATATCACATATACAAGCTATGACCGACCGTTGAAAAAGAAAATAAAAAAAAACTAAAAAAAAAGAAAAAAAAAAACGTTTAAAAAAAATGCTGATAATGACATCAGA	TA2-208741	0
ko00380	1	K00463	1	contig08862	1	cAGGaTcTtCGGTAtGTTTtCATCGCCCTCCTGTCTTAtATATCcGTTACTGGCGAATGATAGAATCGTATGAGCCAGTCTCAGCTGTCTATATCCAGTCAGCAAAGATGCATCGAGCTCAGGCAGCTGGTCAACAGTTGCACGTAATTTGTGGGTTTtCACTAGCgCTGCTAAaTCTCtttGCTTaacttgttccatggctcaaaatatgctggaagttcgaccAATGGcTCTGGTagAATGAaaCCCGTTtCct	TA2-162869	1
ko00380	0	K00157	0	contig28057	0	GCTCCGCTACTTCTGAGTTGCTCAGTTttCTTTGCCATCCAAGCCGCAATATCTGCTGCTCGACAAGATGCCGGACTTCCTCCGGAGTTTGTCTTCGACAGTCCAGCCACTGTTCAGAAGATCCGCTTGGCttGtCGGtACaGATGCCCcAAAATTAAAGTGGCCAGTTGAGAAAAAaTGACAAGAtGTTTTGGTCGTACATGTATCTGCAGTTCtGTAGCGAGATTCTTCAAATGCTAGGATTATATCCTGAGTTGTCTAGAATTGTTTAAATAAGCATATTAGGCTATCCTTTGCTAGCAAATACATCCTGGtCAGTTTATATGAaTGACACAATCGTGATTTATTAAATGTGCCcTTGTTATACTGCCTTTGCTTATACTTGCATTGTTTTGTAag	TA1-066006	0
ko00380	0	K00128	0	EB3ZX6E01BRMZJ	0	CCAGCGTCTCCAACGACGCCAAGTAGACTTTTGTTTCTCGCTCCATCAGGTCAGCTAAGATGTTCAGAAGTCTGCCACGATCGGCTGCATCC	TA2-030403	0
ko00380	0	K00252	0	EB3ZX6E01DF70Q	0	ATCCAGAAGAAGATGGCCGACATGGCAACGGAGATCGCCCTCGGACAGCAGGTGGCTCTCCAGGTCGGACGCCTCAAGGACCAGGGAAGGGCTGTGCCGGA	TA1-048254	0
ko00380	0	K00128	0	EB3ZX6E02GAFVU	0	TCTCTTCTTCAACCAGGGCCAGTGCTGCTGCGCCGGCTCACGTATATTTGTTGAGGAGAAGGCGTACAAGGACTTCGTGGAGCAGTCTGTCGAGAAGGC	TA1-081725	0
ko00380	0	K03781	1	SMcontig_1641	1	AAATGGCCATCAACAGTATGCACAAAACATAAGTGTTGTACTCTGATCAAGGGTTGCCAACTGTTTTTACTTTTCCGTTGGGTAGGGGCTTTACACCCCTTCCCTGTCACAAACTGTCACTTTCTTA	TA2-204409	1
ko00380	0	K00128	0	SMcontig_27497	0	AAATGGTCGGCTGCATTGGCTGCTGGTTGTACGGTCGTCTTGAAGCCAGCTGAGGATACTCCACTCACTGCTTTGTATGTTGCCGCTCTCACCAAAGAGGCTGGATTTCCTN	TA1-113765	0
ko00380	0	K14085	0	SMcontig_27724	0	TCGTGCATGTTGATCGTCTCATGTACTGCTTCCACGAGTCGCTTCCAGATTCTCNTCCTCCACCTGTGTGCtTTCtTCACCGCCAAAAGCTCCTCCAATCTCCGCTCAACTCGTTGGAATATTGACATTAACGATGCCACAGTCCGACCCTTTCGGACCAAGCCATTTGAAGACTGTTGCTGATGTCCTTTGTGAAGATGACTGACTAC	TA2-155317	0
ko00380	0	K01556	1	SMcontig_35685	1	CAGCAATCGAAGTCTTGTCAAAGACCTCTAGGCTTCCCTTCAGAGCGGCTGATAGGAGACAGGGCGGATTGGAGAGACGGTAACCAAGCGGACCAGGAATTCGGTCGAGCTTGTTGTCCATGTTGAATCTTGTGTCAAGGCGATGGCCCCACCAACCGGTCAGTTTCGGAAGATCTGCGTCAATGTACCGTTCGTGGATGAAGATTCCGGCCATGCCACCGGCACTCGATGATA	TA2-143111	1
ko00380	0	K00453	1	SMcontig_55144	1	TTAGAATAACTCGCCGATGCTAAGTCTCtTtTCGGAAATTACtTAGAAGGTCAATCATCCGATAACGAACTTGGTGTCTTTGTCCTCTGAACTGTTCTTAGCGTCGTCGTCACTTGCCTCGTTTTCGTTGACCGGATGTTCATTCTGAAGAACGGAAAGAGTTCTCTTCATTCGAGAGCTGAGCGGCGGAATGTAGTTTCGCGGAATCAGATACGTCGACAGATTGA	TA2-010256	1
ko00380	0	K01867	1	SMcontig_56299	1	AGCAATGCTTTGGATTCCTTCACAATCAATTTCCTGATAGCATGCGGGTCAGATATCTCCAAGGCTTAATGCACGAGTCGTCGGGAGAGTATGATGAAGtCTTTAGAATTTTACAACAAGGTACTGaAAGACGAAGAAACAAATTCTCTAGTCAGAAAACGCAAGGTTGCAATATACAGAGCACAAAACAAGATTGTTAAAGCGATCGAAGAGCTGAACCACTATCTACAACAGTATATGAGTGATTTTGAAGCTTGGTTGGAGTTATGTGATCTGTACTTcGCATGAGATGGACTACTCAAAGGCCGCTTTCTGCATGGAA	TA1-041450	1
ko00380	0	K01593	0	SMcontig_62818	0	CCTTCCAGGCGAAGATGATGTCGGANGATTCNGTNNTNGANGNACAGACACAGAAGCGNAGGTAGAAGTNTCCTTTGGACNCCGAGGGAACGAGGTNGATGCGACCGTCAGAATTTATCAACTCNAATAAAGCCTTTGACAGGTCATTGCTTCCCTTGAGTCGAAAGCANACGAGACCCATTAGGACATCGTTTGTTACTTGGAATTTGTCATCGCTTCGAACCAACGTCTCAAACTCTTTTGCCAAAGNCACTTGCTTTCGGATGTGTTCTCGGAGTCCATTGACCCCGTAGAGACGCAGAACGAACCACAACTTCAGAGATCGGAAT	TA2-187521	0
ko00410	1	K00249	0	contig01270	0	ccGAAGAGTGCCTTTTTAGTGCATACTGTGTGACTGAGCCCACTGGTGGTTCTGATGTTGCTGCAGTGAAGACGCGAGCTGTTCGAAAGGGAAaCgaTTa	TA1-068310	0
ko00410	0	K00128	0	EB3ZX6E01BRMZJ	0	CCAGCGTCTCCAACGACGCCAAGTAGACTTTTGTTTCTCGCTCCATCAGGTCAGCTAAGATGTTCAGAAGTCTGCCACGATCGGCTGCATCC	TA2-030403	0
ko00410	0	K00128	0	EB3ZX6E02GAFVU	0	TCTCTTCTTCAACCAGGGCCAGTGCTGCTGCGCCGGCTCACGTATATTTGTTGAGGAGAAGGCGTACAAGGACTTCGTGGAGCAGTCTGTCGAGAAGGC	TA1-081725	0
ko00410	0	K00128	0	SMcontig_27497	0	AAATGGTCGGCTGCATTGGCTGCTGGTTGTACGGTCGTCTTGAAGCCAGCTGAGGATACTCCACTCACTGCTTTGTATGTTGCCGCTCTCACCAAAGAGGCTGGATTTCCTN	TA1-113765	0
ko00410	0	K14085	0	SMcontig_27724	0	TCGTGCATGTTGATCGTCTCATGTACTGCTTCCACGAGTCGCTTCCAGATTCTCNTCCTCCACCTGTGTGCtTTCtTCACCGCCAAAAGCTCCTCCAATCTCCGCTCAACTCGTTGGAATATTGACATTAACGATGCCACAGTCCGACCCTTTCGGACCAAGCCATTTGAAGACTGTTGCTGATGTCCTTTGTGAAGATGACTGACTAC	TA2-155317	0
ko00450	1	K01251	0	contig04329	0	TGTCTGCACATGACCGTCCAGACTGCAGTTCTTATAGAAACACTTCTGGAACTTGGTGCTGAGgTCCAATGGTCTAGCTGCAACATCTTTTCCa	TA1-233385	0
ko00450	0	K01697	0	contig18813	0	aGAATCCAACATAGGAGTGGCAGCCAGGCTGAACAAGGAAATCCCAAACTCTCACATACTCGACCAGTATCGCAATGCCAGTAACCCAGTGGCCCATTACGAt	TA1-076611	0
ko00450	0	K01251	0	contig20252	0	tGTATTACATTTAAGGGAcTGGGAtGTATTGTTAaGACTTCTTGGTCTCAAGCaCTTTGCATTTtGtGTAAATGTGTCATAACATTCTtCATtATTAGACTTACt	TA1-232066	0
ko00450	0	K01008	1	contig23682	1	GACCATTCGATCCCGTGGTGcATGtACCtAGATCCGAACTTTaGACTGACGCGTTtCTCCGATTTGAAAGGACTGGgATGTAAAGTTtCACACGATGCCATGACGAAAATGCTGGAaCCGTTTAAGGAGCAAGAGAAAaGCCAGTTGGAGCAGGAGCAgg	TA1-197588	1
ko00450	0	K00789	0	contig25145	0	CCTATGgTGGATGGGgAGCACATGGAGGTGGCGCCTTCTCTGGAAAAGATTTCTCAAAGGTGGACCGTTCGGCTGCATATGCTGCTCGGTGGGTGGCCAAGTCTCTGGTGAAGGCAGGACTGTGCAAGAGAGTTCTTGTTCAGGTTGCCTATGCCATTGGCGTTGCTCATCCGCTTTCCGTTTtCGTCAGTAGTTATGGAACTGGTGTCAAGTCAGACTCAGAACTTCTCAAGATTGTCCAGGCTAACTTTGACCTTCGCCCAGGAAAAATTGTCAAGGATCTCGACCTGAAGAGACCAaTCTATTTGAAAACgg	TA1-199802	0
ko00450	0	K01008	0	EB3O8BM01AGF9J	1	TGCAAAGGCGTGTGGAACGGTTGCTCTTCTATCAGGGATATTCGGCCGAAACATCCGGAGGTCTGCTTATTGCCATGGCA	TA1-204278	1
ko00450	0	K01008	0	EB3O8BM01E8E87	1	CAGATGGTGCTGTGCCAGGCGATGTTCTGGTGCTGACGAAACCATTGGGAACACAGATTGCGGTCAATGCGCACCAGTGGCTGGAAGT	TA1-135870	1
ko00450	0	K00789	0	EB3O8BM02HK7UO	0	TTTGTCATTGGTGGACCACAGGGTGATGTTTTCTTTTTGGTTTTCTTTACGGGCCGGAAAATTATCGTGGATACCTATGGTGGATGGGGAGCACATGGAGGTGGCGCCTTCTCTGGAAAA	TA1-214928	0
ko00450	0	K00789	0	EW2_F1P01_A06	0	ATGACAACTCGGATCACTTTCTCCATAAGATCCTTGCGGATCTTTTCTACCGTTACATCATCCGAATGTTGGATCGAGACGACGACCGTGTGCACTCGAAGTGGAATACAAGCGCCTTTGAGCATGCGATATTCACAGGTAACCTGAGTCTTAGAATCAGGGCGTGCCCATGGAAGGCCTCCGTTCCTCCTCAGTTCGGCCAGCTTAGCATTGAGCTGATGAGCCAGAAC	TA2-153852	0
ko00450	0	K00789	0	SMcontig_13843	0	TGATCCGAGTTGTCATTCCGTCGAAGTACCTCGACGATAAAACCATTTACCATTTGAACCCATCTGGAAAATTTGTCATTGGTGGACCACAGGGTGATGCTGGTCTTACGGGCCGGAAAATTANCGTGGATACCTATGGTGGATGGGGAGCACATGGAGGTGGCGCCTTCTCTGGAAAAGATTTCTCAAAGGTGGACCGTTCGGCTGCATATGCTGACTCGGTGGGTGGCCAAGTCTCTGGTGAAGGCAGGACTGTGCAAGAGAGTTCTTGTTCAGGTTGCCTATGCCATTGGCGTTGCTCATCCGCTTTCCGTTTTCGTCAGTAGTTATGGAACTGGTGTCAAGTCAGACTCAGAACTTCTCAAGATTGTCCAGGCTAACTTTGACCTTCGCCCAGGA…	TA1-168682	0
ko00450	0	K01251	0	SMcontig_59635	0	TTCAGCTCTCCTTTCGCCAGCATTTTGTACAAATTGTGAACACCTGTAGTGGTTTCCTCAGACAGTCCCTTGATACCAGGAAGAAACTGTTGATACTTTGTGTGGACCAGGTTGGTCAGATCACCACCATCATCCAAGATCATGTTCAATGGCTGTCCATCTGGAAAAATCAAAGTCTGTTCAATGCACCAGATGTATTCCTCGTCCGTCTC	TA2-049977	0
ko00460	1	K00600	0	SMcontig_22989	0	GTCGCCTGGACAGGTGTTCTTGTTCACTGCAATGCTTGATTCTTCCAAGATCTTTTCAGCCTTCGCTCCGTCCGTCTTCATCGGCCGAAGGTCAACCAGGATCAAGTGGTTGTCAGTTCCACCCGATACAATGGTTTATATCCTTTCTTCTGAAGGTANGCACAAAGTGTCTGGCAGTTGTTGAGAACCTGTTGCTGGTAGACTNTGAAATCTGGCTGAAGTGCTTCTTTTAATGCAACTCCAACAGCTGCAATGGTGTTGTCATGAGGACCACCCTGC	TA2-011917	0
ko00460	0	K00600	0	SMcontig_41964	0	AGTGGATGCGTATTTGATGTCTGACATGGCGCATATCGGTGGTCTCGTGGCAGCTGGTCTNACNCCGAGTCCTTTTGAGTACAGTGAC	TA1-040904	0
ko00480	0	K01255	1	contig02939	1	gggATATTGGAGGATCGGACCCGGAGCGAATGGCAGCTCCAGCGGTTGCCGAATATGTTCAGAATGTCTTCAAGGACACTTGTGTCAAGGTTGACGTCATCTCGGATCTATCCAAg	TA1-147134	1
ko00480	0	K11142	0	contig05715	0	ttcaagggctcatcggagcccctggatacgccaagaaatgcacccattttCTtCTCCTCAGCCCAAGCTTTAtCCCGTATCctGaCGTCAACTTTATCAaGGCTGCCGAGTTTCTCTTTGGCGtACTtCACtGAATTTAGTTGGTGTCATCTTGTTAGCAGGCATCTCCATGAGGTATCGAGCCAAGTTCTGACCTTCAGCAAGCACAACACCCTTCTCCcAAGCACCAAGGATaCTTtCGGGgCTtCcACGTATGACGtCAAAaCAGAGAaTTCAGGCACGGTTTTGCGTTtGTCAGCCGCTTTTAACTCATCGTATGCCCAGGTGGACAAAaT	TA2-002990	0
ko00480	1	K00799	1	contig10684	1	TACGGATATGTCATTCTAGTTGCAGTTGCAACCAATTTTCTTGTGTATGGCCTCGGAGTAAAAGTTGGACTGGCTCGGAGAAAgtacggCGTTAAGTATCCAGCCATGTACAGCGATAAGGAACCGGTGTtCAACTGCATTCagAGAGgCACATCAGAACACGCTTGAAATTTACCCGATCTTCCTCATGTTGTTGATTTTCGGAGGACTGCAGTACCCATGTCTGTGCTCAGCTGCTGGCTTGATCTGGATTGTCGGCCGTATTTtCTATGCCAAAGGATATTATACTGGAGACCCAGAGAAACGTAGCCAGGgCGGATTCAGCTACATTGGCCTTTTCATTGTGCTGGGCGCTACAATCTGCTTTGCTTGGCATCTCATCACCGCAAAGTAGCACAA…	TA1-014971	1
ko00480	0	K01581	0	EB3O8BM02HOVSV	0	AGTTGAGCAAGGACAGCCAAGATGGCAGGATCGTCGTTACATTTCACAGCATAGAAGGGTTCAACACGAGGCAGCATGGAGGTCCAAAGTTTGT	TA2-025127	0
ko00480	0	K11142	0	EW1_F1P01_A11	0	AATGTGGAGCAATTACTCTTGAACCTTTGGGGGTGTAGGCCTATGCGCATTGCTAGGCATCATGGATCAGAGAAAAGGTTTGGTGCTTGGTTTCTACGAAGCCGACAAAGAAGGAGATTTCGTTTTGACCAAGTCAACAGAAGGCTTTCGTGACAAGACTGGCAAAAGCATCCCTGATCTACTCAAAGTATCTGGACTTGCGCTGAAGCATGGCAAGGCACGAGTCTTCTATGACCTTGACCAAGAGTTCAGTAGCGTTGTCCTTACAAATCTTGGCAAGAAGGGCGCGAAATACAATGAGCTGGAAGAGGTCGATGAGGGAAGGGAGAACACAAGGGCAGCGATAGCAGCTGGTGCCAAGTTGTTGCAAGACTCTGGTGTTCATAAGATTCTGATTGA…	TA1-035864	0
ko00480	0	K11142	0	EW1_F2P18_H06	0	GATGTGGAGCAATTACTCTTGAACCTTTGGGGGTGTAGGCCTATGCGCATTGCTAGGCATCATGGATCAGAGAAAAGGTTTGGTGCTTGGTTTCTACGAAGCCGACAAAGAAGGAGATTTCGTTTTGACCAAGTCAACAGAAGGCTTTCGTGACAAGACTGGCAAAAGCATCCCTGATCTACTCAAAGTATCTGGACTTGCGCTGAAGCATGGCAAGGCACGA	TA1-011541	0
ko00480	0	K11142	0	EW2_R1P11_B03	0	CAGGTACAAAGGTGGAAAAGAGGGAGAATCCCCGATTGCTTTAGTTGGCAAGGGAATCACCTTTGACAGCGGTGGTATCTCGATTAAGCCTTCAGCCAACATGGATGAGATGCGAGCCGACATGGGAGGAGCTGCCTGCGTCCTCAGCTCCATCTATGCAGCTGCTCGACTGAAGCTGCCTGTGAATGTCATAGGATTAATGCCTTTGTGTGAGAACATGCCAAGCGGTCGGGCAACCAAGCCAGGAGATGT	TA1-058109	0
ko00480	0	K01581	0	SMcontig_3519	0	TGCTTATCTTGATTTCGCACTTTTGGCCTCTGTGATTGTGCTTATTTTAATGAAATTGGGYATAGGTGATTGTGTTGCACTACTATACATTTaAATGAAATTGGTCACTTTAGTGTGTACCGATTTTAGACATTGYTWGAGTGTGCTTGTTGTCTTCGTTGTTGTGCAAATTGTAATCATTGTTGTGCTTTATTTTGCCAAGTGAGTGGCTCACCCAGACTTYGTTGTTCRTGAACGCATAGTGAGTWGTAACAGTTGGAG	TA1-189791	0
ko00500	0	K00699	0	contig00881	0	TTTTCATTACTCACTGTGGAaTAAACGGACTACACGAAACGCTATATAATGGTGTTCCAATTATAGGATTTCCATTGTTTGCAGAACAACATCAGAATGCCG	TA1-162298	0
ko00500	1	K01196	1	contig11659	1	ttGGGGAATtCCaTTtACGGgAAagaGCGtCACTTAcATTGTtGGtCTGCAGATGATGAGCACTTCTGTGGAGAGTCTTTTACTGGCTGCATGTGGTGTGCTATCCGGCTTAGTATACAAGAATGACATACTGa	TA1-143048	1
ko00500	0	K00699	0	contig21717	0	CAAGAAATTTAACAATTACTTCTTGTGgAAATAATTtACGCAGTCGATCCGAAGCTGAGCAGAATAATTCCATCGGATTTTtCGGCTACATCTTCCAAGTCTTTtGGTAGTTTTTtCGG	TA2-126689	0
ko00500	0	K00699	0	contig27735	0	ttttACCACGTTTCTAGTATCTGGAACTGCAAAAATtCACCATTCTTTTTAGCAGCTAAGCTGTGGAGCTTTCCCGGCGATCTTGCGGTTGATGCaCCTGACTACTATCCTACaCCTTGaTATTtAAAaCACCAAATTGTCCTAGAGGTTTTAACGTTGCTTATGGCTGCAAATAAAGAACTGTTCGTTGCTTGAATTCCGGTTACACGCCTTCGAAAGCATACCATCTTGTATAAGAATCGTCTAAGCTATAGTTTTAAATGAAGATCTCcTGTACAGTATATATGACCCGTGTTTACTGTGTGTGTCCGCTGTTAATTCTGATTATGAATTTATTAGAGGCCAATTGATTTACCTCCATCATAAATTGTGTTGGCCAGATTGAGGATG	TA1-179511	0
ko00500	0	K01835	0	EB3ZX6E01AT3O5	0	CGAAGCCAAGCGTCAGATCGAAATCCAACAGAGTCTCCTTATCCAGAAGGAAGTGGAGCTGGCCGATCTGAAGTCCAAGGT	TA1-014905	0
ko00500	0	K00699	0	SMcontig_15007	0	GGGCTCTTTAAACGTTAGCGCATCACGAAGATGACATAGTAACCTGGGGCCAAATGAGAAACTGGGAGGATAAAAAATTATCATCATTCTAAGCATATGAACACATTGCaTGCacTATCCTCCATTACACAATAATCTCTCCTCAGACCTGAAGTTTGAGAAAGTGAGGCTTCTACAGCTCCGCCCATGACTCGTGGCCATTACCCTGCACACTGAGTNAAGG	TA1-193727	0
ko00500	0	K00688	1	SMcontig_47495	1	CACTTCTGAATCATGACAAGTACATGCTTCTGGCCGACTACGAAGCGTACATTGCAGCGCNGGAGAAAAGTCAGCAAGACCTACGCTAATCAGGAGGCGTGGATGAAGAAGT	TA1-068517	1
ko00510	0	K07968	1	contig10458	1	CATAAGGACCAGTGGAACCCTGCCAAGCGCCCGGAGCGCCGCGAGCAGGGCTGTGAGGTTGATGAACCTCGTTGCGATAAGGCTGTGAAGATCCTGGTa	TA2-177167	1
ko00510	0	K00753	1	contig13215	1	ccGACACCACATTCTGTGCTGGaaCACAAGAGCAGCTCCACCAGTCgtCTGCAGACTCcAGAGTCAATAACTGCTTGGATCTTTCAT	TA2-176420	1
ko00510	1	K03850	1	contig17386	1	aGTTtCGCGATGGAACTGAAGAATTtGTATTtAATATTtATTtCAGCAAAAGTATATGTTGTGCTGTtGATGACAATGCTGTTTCTAATAAACGTCTtGGGa	TA1-168320	1
ko00510	0	K12670	1	contig25010	1	tCTGGGTCTGCCGTCATGCCAACACCTCTGAAAaGCACTGGGTTCACTTTCTTGATGCCAACCATGACTGGTGAAGTAATCAGGTTCTGTGGATCGGCAACAaTCAAAGTGTGCTTGCCcGGATCTGAGAAaTCATAGTTCAAATGATCGATGACAGCAGTCTTCTCCTCATCAAaCTCAACACCACATTCACTCCCAAAATCACGAATTGCTTCACCAATGTTGGAACTGGCCGCAaCAAGCACGTTTCCACCTCCATCCACAAAGTTAGTTAGGGCATTAACATCAATTGATCC	TA2-194481	1
ko00510	0	K03847	1	EW1_F2P14_H01	1	CTATTCAGGAGATTCAATGGTTATTCGATGTTACCAGCATAGGCGTAAACTGTGGGGCAGCCCGGGCATGTGCCCTAAATAATTTAGTAATGCCTATGATTTCATCTGTTATTGACACCTTTTTCTCCCCAGTATTTTGGTTGCCCCCATGGTTTTGACAAGTCTACGCCAGTGGTTACCAGTCTCTACTTAAATATCGGGCATCAAGGAAATTCCAGTTTCTTTTGCGATTAGATGCTGTTTGAATCATTCTGTTGAAAATGATGATGAC	TA1-187351	1
ko00510	0	K01231	1	SMcontig_1392	1	AAATGTTTGAATGATCAACAGTAAAGCTAGGCCTAATTCAAATTTTTGATTCAATTAATCTCCTATTAATTGTTAATTATCTAAACAATTAACCTTATGCAGATGATTGGATTTACAGAATATCACCAATCTAGATGAAACGACCTGTTATAAATATGTGCCAACATAACAATACTTAATGATACTAACAATTTTAAAATCCTGAGGAATCATACCTATCTTTCGGAAAAATAATAAAAATGCAGTTGCCTTAG	TA2-136206	1
ko00510	0	K06316	1	SMcontig_29757	1	AGAAGTGAACGATCTTANCTTCAGTANTCCATGCTGGGCTTAGTGTGGAGTCTATGCACCAGATGTCTGCATGTTCATGGCAGGAAGGATGCTATTGGCTCATAAAGCAGCTTAGAAACTAAGCTTGCTCTTTGGCGATCACCTTGTGACTGATACCTCTGATTATTTTTGTGCTAGGTAGCCAGATGAAGTGCAGCTGAAGCACTGTTGTTTGTACAGTTTGTACAAAATGACAAATGGTTGATGACATTGGACTA	TA1-047369	1
ko00510	0	K00902	1	SMcontig_61257	1	CCAGACTGAGTATCTGGATAAGACTGAGCATAGCCTTGCTGATAGGCGCTCCAGTCGGCGGCCTGACCATAGTAACTGCTGTAGTCGTATGCCGGGTAACCATATCCCGGGTAACCGTAGCCAGCGGCATATCCCTGCCCATAGTTGTAGTAACCGCTGTAGTCGTAAGCTGGCGCAACGGGT	TA2-094120	1
ko00511	1	K01444	1	contig04591	1	AcAaGAAGCAGCACaTGATGACCGTACAGAGTGGAaGCACGATtAGCAAaTGGAaGAAAAaTCACACTaGTCCGAATTGCTGTGACCATCGTCCg	TA2-212686	1
ko00511	0	K01206	1	EW1_R1P03_C01	1	AAACGCAGAAATTTGTTAAGGGTAAGACAATGCCAGAGCTGTATGAGTTAGTGAATCGGTATAAACCGGATGTGATATGGTCTGATGGTGATGCGGGACCTGCTTCCTACTGGAACAGCACAGAATTCATCGCATGGCTCTACAATGACAGTCCGGTCAAGGACACGGTTGTCACGAACGACCGATGGGGCGATGGAGTCGCCTGTCATCATGGAGGATTCTACACATGTGCTGATCGCTACAATCCAGGTAAATTGCAGAATCACAAGTGGGAGAACTGCATGACCATTGATCGTTCGTCCTGGGGATTTCGAAGGGAGGCCACGCTGTCGTCTTACCTCAGCATCGAAGACTTAATTGCAAATCTGGCAGAGACCGTCAGTTGTGGTGGAAACTTGT…	TA1-018187	1
ko00511	0	K12309	0	SMcontig_20099	0	TTCCATATTCATTCTTCAACCTCGTAACCATGATGATCGGACCGCCATTGCTATACAGGAATGGTTTCATACGTGGAAGANAGCACCAAGCCACCGATCAACAGCTGTCAGATAC	TA2-172073	0
ko00511	0	K01201	1	SMcontig_318	1	TCAGGCACTAATGGGTTAAAGTTAGaAAACAGTTTTAAAATTATTTTTTGTTCGACATAATTAAGACTGGAAATAATTTCAAGTCGAAAGACTGTAAGAATAGACTCGAATATANTAATAGCATGATGTCATTTATATTATGCATATAATATTATATTCTATATAAAATACTCAACTGGTTTATTCTACTTTAAATTAGTTATCTATGACTATTCGAGCCTATATCACTTCTCAGCATATAGCCATTTCAGTTTCGTTGTAGTTGTTGTTGTTATCATTAGCAGTTGTTTCATGTTCATCATTCTAATCCGTCATTTCTTGTCGTTGCTANGATCAGTAATTGTGGTAATTCCACGGA	TA2-106678	1
ko00520	1	K01183	1	contig10425	1	cGAAGAATGAaGAAGATGCAGCAGCAGGCGGAAGATGAGAATTTTtCAATGTTGCTTAATCATGGTCCCGCTGTTTACATAATGGCAGATGTATAAGTAGGTGCTTTTCTGCATaCCCAGGTTTCTCATTtCCcGATAACGgTTGCTACCAAAGCGCCAACCAATGCTTtGTTTttGTTTttCTGtgt	TA1-209716	1
ko00520	0	K08080	1	contig23010	1	ttGGCAGTTTAGAaTTGTCATTGTCAGTATATACTGTTCTGTTTTTtAAGTTGAAGTTTTGTTTGCcTGACCATAGAGTTCTTGTAAACAGCGTGTAGAGTGTATGAACCTTATCATCCATTCTTCCGTTTTtGACTATTtATTTa	TA1-137201	1
ko00520	0	K01183	0	EB3O8BM01BYNQJ	1	ATTCATACTGAAGGATCCAAACAGCTATGACATCGGAGCCCCTGTTTCTGGACCTAGCCCCCCTGGAGAATGTACGAAGGAGTGGGG	TA2-134498	1
ko00520	0	K01835	0	EB3ZX6E01AT3O5	0	CGAAGCCAAGCGTCAGATCGAAATCCAACAGAGTCTCCTTATCCAGAAGGAAGTGGAGCTGGCCGATCTGAAGTCCAAGGT	TA1-014905	0
ko00520	0	K00698	1	SMcontig_10539	1	GCCACAAGCCAGTTATCCCTGTGGTAACTTTTCTGACACCTCTTGCTTAAAACTCGTAAAGTCAAAAGGATCGATAGGCCACGCTTTCACGGTCTGTATTCGTACTGAAA	TA1-007966	1
ko00521	1	K01835	0	EB3ZX6E01AT3O5	0	CGAAGCCAAGCGTCAGATCGAAATCCAACAGAGTCTCCTTATCCAGAAGGAAGTGGAGCTGGCCGATCTGAAGTCCAAGGT	TA1-014905	0
ko00531	1	K12309	0	SMcontig_20099	0	TTCCATATTCATTCTTCAACCTCGTAACCATGATGATCGGACCGCCATTGCTATACAGGAATGGTTTCATACGTGGAAGANAGCACCAAGCCACCGATCAACAGCTGTCAGATAC	TA2-172073	0
ko00531	0	K01565	1	SMcontig_56315	1	GTTCACATGATTAGCATTGACCTTGACAGCACCAATTTTACTACAGTTGTTTGGGAAGTAGAAAATAATACATCATTCATAATAAGCCAATGCAGCATTAAAAGTTCAAACTACAAATGTTCAACAAGAACGAGAAAGAAGCAACATAAATTATGTATTACATTACATTACAAAATGACTTGAAACAAGCAAACAGCAGTTCAGAGTACAAATTTCATGCGTTAGTAACTATTGCTTGGTTTGCGTTGANTCTGTAAGCCGCTACTTCAACTAATTTACAATAAATTTGGGCTAGTGCTTAGTGAATCCGCGGAAAGTTAAAAGAGCGANGTAACAAAGTAAAAGATANAGTGCTCTGTTACNGACAT	TA2-128641	1
ko00532	1	K07779	1	contig15970	1	ATGCGACAGATGGTGCACTACGATGGGCGGAGGAGAAGAGACCTACTCAAGATATTTGAACCGTCACTTTTCAAGAGCGTCGCCTTtCACGGACTACTGTGGaGCAaTTtaCCtaaagTGgaGTgCCGGaGCCAcAGTCGTgtt	TA1-165746	1
ko00532	0	K00771	1	SMcontig_22880	1	TTACTTCGTAGAGACAGCTACAAGCTGCCAATCAACACAGATTCTCCTCCTCCTCTGCCTCTCTCCTCCTCCTCTTCATCGTCATCCTCTTGGAAATTGGAGCCGCCGACTCCAAGAACAACCACACCATTGGGCGACTTCCCTCACGCAGACTGNCAATCCTATCCAGCGCCACCAATTCCACACAGTTAGGCAGTGGGACAAGTCCAGCAGAAACCTGACCCATTAACAGTCTTCACAAGCAATTTATGAATTTGAAATCTGTCCAATCTACGGCACATATCAGCAGCACGCTGTTTAGAANATATTAGCATAGCAACACATCAGATTACAGAtTTTCTGCCAGCAAATTTTGGGCACTATTCAAAAAGTACAATAGCAACGATAAAATGTACACAA…	TA2-004829	1
ko00532	0	K01017	1	SMcontig_62317	1	TACCTTTGCCAGCCATGTCTTGTCCACTATGACCTCATCGGAAAGTACGAGACGCTCAACGATGACGCAGACTTGGCCCTGNCACAGATCGGCGTCCGTCGAGCACTCGCCTTTCCCACGGCCAATCCACGGCGTGCTAGGACTTCCGA	TA1-141224	1
ko00533	1	K07968	0	contig10458	0	CATAAGGACCAGTGGAACCCTGCCAAGCGCCCGGAGCGCCGCGAGCAGGGCTGTGAGGTTGATGAACCTCGTTGCGATAAGGCTGTGAAGATCCTGGTa	TA2-177167	0
ko00534	1	K02369	1	contig15014	1	ccTGCTGTCCaGTGGTGTCCACTCCTATGGAgaCAgCTCCATGGAAaCTGCGCTGCTCGGTGGTAACGACGACTACCAGGATGCCATGTTGCAGGAATTGTa	TA1-128322	1
ko00534	0	K02578	1	contig27145	1	ggCTTttcGTTGAACCCCAGAAGCAATTGGAAtGGGCAAATGGTGGCATTGGATTGTGAGAGGCACTTTCACACAAATATTTGGAGATAAATGTCTGATCTGGCTGCCAGGTTtCAACTGAAaTGTACAGAGGTTCTGGAAAACAAGACACTTTTTTtCAACCACCAAACCACACTtttGTCATGTTTCCTCGTGTTTCGTCAGTCTTTGCCAGAGCCAATCAATTTCCTTCTTGCTCTAAATTTATTGTAATACTTTTGTTTGATATCTAATTAGTGCAGAAGCATACCATGCATTATGCCAAGAACATCCATGAAGTTTTCATTCTAATTTATAATTATTATTGTTGGATTATCGTTag	TA1-144050	1
ko00534	0	K00771	0	SMcontig_22880	0	TTACTTCGTAGAGACAGCTACAAGCTGCCAATCAACACAGATTCTCCTCCTCCTCTGCCTCTCTCCTCCTCCTCTTCATCGTCATCCTCTTGGAAATTGGAGCCGCCGACTCCAAGAACAACCACACCATTGGGCGACTTCCCTCACGCAGACTGNCAATCCTATCCAGCGCCACCAATTCCACACAGTTAGGCAGTGGGACAAGTCCAGCAGAAACCTGACCCATTAACAGTCTTCACAAGCAATTTATGAATTTGAAATCTGTCCAATCTACGGCACATATCAGCAGCACGCTGTTTAGAANATATTAGCATAGCAACACATCAGATTACAGAtTTTCTGCCAGCAAATTTTGGGCACTATTCAAAAAGTACAATAGCAACGATAAAATGTACACAA…	TA2-004829	0
ko00561	0	K00128	0	EB3ZX6E01BRMZJ	0	CCAGCGTCTCCAACGACGCCAAGTAGACTTTTGTTTCTCGCTCCATCAGGTCAGCTAAGATGTTCAGAAGTCTGCCACGATCGGCTGCATCC	TA2-030403	0
ko00561	1	K00128	0	EB3ZX6E02GAFVU	0	TCTCTTCTTCAACCAGGGCCAGTGCTGCTGCGCCGGCTCACGTATATTTGTTGAGGAGAAGGCGTACAAGGACTTCGTGGAGCAGTCTGTCGAGAAGGC	TA1-081725	0
ko00561	0	K00864	1	SMcontig_2274	1	ATAAATATGTCTGCCTATTTAAAACTTTCAATTCTTTTGAAGtTTGAAATGGACTTGATGTGCATGCAGAGACAACAACGTGACATTAATTCCGAATTTCATCTGTTCGACAACGCTGTATGTCTCTCTATTTTGATATCATTGCTTTGTTTATCTTGT	TA1-081068	1
ko00561	0	K00128	0	SMcontig_27497	0	AAATGGTCGGCTGCATTGGCTGCTGGTTGTACGGTCGTCTTGAAGCCAGCTGAGGATACTCCACTCACTGCTTTGTATGTTGCCGCTCTCACCAAAGAGGCTGGATTTCCTN	TA1-113765	0
ko00561	0	K14085	0	SMcontig_27724	0	TCGTGCATGTTGATCGTCTCATGTACTGCTTCCACGAGTCGCTTCCAGATTCTCNTCCTCCACCTGTGTGCtTTCtTCACCGCCAAAAGCTCCTCCAATCTCCGCTCAACTCGTTGGAATATTGACATTAACGATGCCACAGTCCGACCCTTTCGGACCAAGCCATTTGAAGACTGTTGCTGATGTCCTTTGTGAAGATGACTGACTAC	TA2-155317	0
ko00561	0	K00629	1	SMcontig_61994	1	GCAGTTGTACACTTTCATATTTCAAAGCTCGAATATATCAAACACTCGATGATATAACATTGTTTAGTTGTATACTGTCAGCTTTTAAACATACGATACTATGCAACACGTCAGAAGTTCGTCTTCTC	TA2-103375	1
ko00562	1	K00889	1	contig11533	1	AaCTGATGATGTTGAGCAGGgCTTTTTtGTAAATAACATTTCCGGGTACGCCAAATTCCCGATGACCTGTTTTtttAGATATTTACCAAGAAAaCTTtCTACCcGAaTTTTTCCcAGTGAtCTTTTTTAAGTACGATGCAAAAAAAaGTCCcATTTCAAGCCGATTTTTT	TA1-120370	1
ko00562	0	K05857	1	EB3ZX6E02IPXT0	1	ACGACAAGGCCTATGTTGTGTTAGGTCGAGTTACTTTACTACTAAAAAAGAACCAGGAAGATTTCGAAGACTGGACTTAAAGACATCTTGTGGAGACAAACCGCAAGTCTAAT	TA1-070749	1
ko00562	0	K00922	1	EW1_R1P07_C04	1	ACAAAATGAATTTGTCATTAATAATGTTCTGTTGCAGACATCTCGCCAACTATAATCAATTTGAACAGGGACAGAACAGGGACACTGTCTAATAACACAAGATGAATGACATTAAAACTTGAATATGACTTGCAATAAAAGCAGAAACTAGTCGGTTA	TA1-141032	1
ko00563	1	K07542	1	contig26936	1	AGTACAGTAGTGACATTAATAATGCTAACATTACAGCTCATAGTAACCTGTGCTATGGAGTTTCTGCTTTAAGTTtCATAACTGCTTTGGAATAGAAATAAAAaTCGATGTTAACCCTTCAATGACGATCATGTACTAAATTGTaTtGGACAACCAATGCATCTCGTTGTTAAAaGGTTtAATAAtGACATGATTGATCTGTGATGTACAGAACTTGAGACTGTTATTTACAATTCAGGAAGGATTGAAGTTACTTCTCCTTGTGTGGGAATCTAATATATCACTCTGAGTTTATGTTTTTAAAATGTGAATCATGCTTCTCGATTtCAGACTTCTTGTTTTAGGT	TA1-107973	1
ko00563	0	K05294	1	contig29906	1	ACCCcTTTCTAGGTTtGTTTTTGTAGTGCATCAGATCCATTGTTTTCTAGTTATGTAAACGTTGCAGCTGTTTCTCGAGATCTGTTTTAACCAGTTATTTATGTGCCTTATTCTGATTtCAGTGCATAAaTAAAaCGTTaCTGAAGCG	TA1-226464	1
ko00563	0	K05310	1	EW2_R1P02_C01	1	CTTCAAACTCGTGGAAATTCCTGTTGGAGGCCTGTGATACGTGAGCAGTTTCTTCGCTTTCATACCTAGCTGTGTTTTTCTATGGCTTGTGTAAACTGATACAATCTAATATTTCAACCAGATCGTGTTACTTTACTCCATCGTTGCTTTATTTGTGTTTGCGGTTGTAGTCTTACCGTTTTGACAGTTGGTATAGTCTGTCAGATGGGTGCTAAATAAATGTCCGATTGTTCTGCAATTTATTGCTGTTGGATATTGCTAAGTGGCAGAGTATTGTGATGCAGAAATTGTTGCATTTTTAAAAGAGGTTTGCTCTTAGTGATTGAATGTGATGAAGTAGAATAGAATTACCTTTTTGGCGAGTAAATGATGCTAGATACGACATTTTTGCTAATTGCT…	TA1-194088	1
ko00563	0	K05294	0	SMcontig_27787	1	GCACGTGGTGCGGACTTATGGCCGGAGTACTATCTCAGAACTGTCTTGGCCGGGTGCTTCGGTGTGTTCGTCTGTCGCGTTGTGTCCATGTGTGGAAGTTTAAGATATACTGTTAAGAACTTAGTTATGAAAATTTTGCAATGGTACAAGAATGCGTAGAATACTTAATTTTAAAtTACAACAATTCTAGAAA	TA1-213987	1
ko00563	0	K03859	1	SMcontig_9514	1	AAACCAAAGTTTGAAGAGTCTCTTGCCCGTTTTTGGGCCGCATTTACACAAACTGGTTTTCTTTAAGTANAGAATATTACACGTACTACAATGCTTGTAAAGTAAAGTATTTCTTTTGCTGTCTCCTGTTCATGTTGGTGGACGATATAGTCGTAGCGATATTGCATTGTGTATCAGTAAGAACATTTAGGCAGAGTANTTGCTTACTTANTTTTCAGACTAGTGATGACTTTTGCTGCTGGAAT	TA1-185273	1
ko00564	1	K00981	1	contig19190	1	AGAaGGAGAAGCTTGAaGGAAGCAGGAAGCAGCTGAAGGAACAGGTGGAGGAATTGGTGGAAGCAGGAAGGATGTTAGGTCAGGTTAAGGTCAAGTATGCag	TA1-071209	1
ko00564	0	K00995	1	SMcontig_15612	1	CTTTGGGATTAAATTTGGCCCACGTTACATCAAGTGGACCAGtCtATTTAAACAGCAGAAGTATCACAGGCTTGCCTTTTGCGACTCTAACGGCATCTAATAGCACTTCAAACTGTCGACCAGGAAGATCAAGACTGGCTCGATCGTTTG	TA2-181720	1
ko00564	0	K01047	1	SMcontig_22033	1	TGGAATAGGTACAGATGCGACTCCAGACATGATGCAGGAAGTAGAGTATACCGGCCTCTTCCAGAAACCGATAAGTCTTTGACTTCTGAACAGATCCACTGGTTTGTGTGTCGACCGCAAATGCAACACCGAACACAAGAATGATCAGAAGAAACAGAGATTTCCACGGAAGTGTGATCTTGTYCAGCTTCAATAGCAGTTCTTTACAGGTTCCATGC	TA2-040052	1
ko00564	0	K00629	0	SMcontig_61994	0	GCAGTTGTACACTTTCATATTTCAAAGCTCGAATATATCAAACACTCGATGATATAACATTGTTTAGTTGTATACTGTCAGCTTTTAAACATACGATACTATGCAACACGTCAGAAGTTCGTCTTCTC	TA2-103375	0
ko00564	0	K13515	1	SMcontig_62393	1	ACTCTGAGAATGACAAATCGCAATCCACTGATGTTCAAAATGACTGGTTTATTCATTAAACTGCAACAGCAAAACATGTAAANACTTTCTGATGCAACAGTAAAAAAGATGTGAAGTATCTTCTGTGTCATCGAACTGTTCAAACAAATCCATTGTCTGCAAGCGATGAAATAGACAAATAAACTAAAACAAAAAGAAAATTGGATTGATCTTAAAATGAAGGCCAAT	TA2-201797	1
ko00565	1	K01062	1	contig23427	1	CTACCTtCACCTGaCGCGCCATGGAtAccgcaagcTGGCGGAACcACTCCTTGAAGAAATCCAGACGATCCTGAAGAACTTCCTGGCAGCTGATGCACTGTCTGCCAGCGAGGCgAGAGAACTAgg	TA1-025786	1
ko00565	0	K01047	0	SMcontig_22033	0	TGGAATAGGTACAGATGCGACTCCAGACATGATGCAGGAAGTAGAGTATACCGGCCTCTTCCAGAAACCGATAAGTCTTTGACTTCTGAACAGATCCACTGGTTTGTGTGTCGACCGCAAATGCAACACCGAACACAAGAATGATCAGAAGAAACAGAGATTTCCACGGAAGTGTGATCTTGTYCAGCTTCAATAGCAGTTCTTTACAGGTTCCATGC	TA2-040052	0
ko00590	1	K07422	1	contig01444	1	CcTATCAGTAATGACTTCCTCTGGTAGATGGGCTTCATTGGCTGTTGCTGTTGCCATCTTGCGCTGGTTGCCTTCAGGAAGATGTATGGTGCTGTGCTGATCATAGGAATTGTTAGATTGGAAGTGGCAGAATTAATGTACATGa	TA1-053241	1
ko00590	0	K11987	1	contig25954	1	TGtttAAGTATTGAACCTGTTTGCAATGTATTGGAGCATTGTTAAAACACTGCCCTATGCTGAGAACGAGTTAaTGCGTTAGTTAATCttGAaTACACGTATGACCATATTATtcACACCAGACTACTTGAACTCTAAATAAGTGTTAAAGGTAATAGTTTAACTTTAACTAACTTTtATGTTAATATCGTTATTAATAATTGTATCAAATTTAACTGAAGCTAACTCAAGATATATCTTTATTTTGGTAGAACTGTTTTGATATACATTGGAaGAAATC	TA1-091210	1
ko00590	0	K07412	1	EB3ZX6E02F9HN6	1	GGCCCAAGATCGTCTGCAGAAAGAGGTTGATGCTGTGATTCCGAGACACAGGCTTCCAACTCTTGATGATCAAACAAAGCTTCCTTTTGTTGAA	TA1-143887	1
ko00590	0	K01047	0	SMcontig_22033	0	TGGAATAGGTACAGATGCGACTCCAGACATGATGCAGGAAGTAGAGTATACCGGCCTCTTCCAGAAACCGATAAGTCTTTGACTTCTGAACAGATCCACTGGTTTGTGTGTCGACCGCAAATGCAACACCGAACACAAGAATGATCAGAAGAAACAGAGATTTCCACGGAAGTGTGATCTTGTYCAGCTTCAATAGCAGTTCTTTACAGGTTCCATGC	TA2-040052	0
ko00591	1	K01047	0	SMcontig_22033	0	TGGAATAGGTACAGATGCGACTCCAGACATGATGCAGGAAGTAGAGTATACCGGCCTCTTCCAGAAACCGATAAGTCTTTGACTTCTGAACAGATCCACTGGTTTGTGTGTCGACCGCAAATGCAACACCGAACACAAGAATGATCAGAAGAAACAGAGATTTCCACGGAAGTGTGATCTTGTYCAGCTTCAATAGCAGTTCTTTACAGGTTCCATGC	TA2-040052	0
ko00591	0	K00100	0	SMcontig_59355	0	GACCCCTGCTGCAGACAAATGCTGATCGCAAGTAATTTGATTAATTTGAAGACATGTAACGTCTCCCGTGTTTAACAATGTTCGTGTAACCGCATAAACACTTGGTAAAGTTCGATGAAAAGGCTCGAAATATTGGTAGCTTTGGCCAAACTGCAGAATTGAAACACCGAATGAAGATCAATATCACATATACAAGCTATGACCGACCGTTGAAAAAGAAAATAAAAAAAAACTAAAAAAAAAGAAAAAAAAAAACGTTTAAAAAAAATGCTGATAATGACATCAGA	TA2-208741	0
ko00592	1	K01047	0	SMcontig_22033	0	TGGAATAGGTACAGATGCGACTCCAGACATGATGCAGGAAGTAGAGTATACCGGCCTCTTCCAGAAACCGATAAGTCTTTGACTTCTGAACAGATCCACTGGTTTGTGTGTCGACCGCAAATGCAACACCGAACACAAGAATGATCAGAAGAAACAGAGATTTCCACGGAAGTGTGATCTTGTYCAGCTTCAATAGCAGTTCTTTACAGGTTCCATGC	TA2-040052	0
ko00592	0	K10226	1	SMcontig_57892	1	GTCTGTTAACGTGTGGTCCTTCCCTTCCTTCACCCTTCCGATAACAATGCTCGCCATGTACTTAGTCACAATCTCCTTGTTTGGATGGAANGCGTACCATGCTTCCGAAGCATCTTGTCCGGCATAACCAGTGATGATTTTCTCTCCTCCAGGATGGCGTTTAGCCCAGTTTGTTATGTCATATACGTATCCATTCACCGCTAACCACCTATCCGTTCGTTCCGTGTGGCGGGCGATCTCATCCAGGGTGTACACCGGGAGACCCTCATGGTTTGGATGCATCCATACGCCTTT	TA2-000135	1
ko00600	0	K04711	1	contig29692	1	GgAGttttttCAGTGAATATGTTAATGTTTAATCTTACAAAAACAACAATCAAAATCTAATGGTAAAACACAATCAGCTTGAAATATGaTCCAACTACCTTAAAACATGGTAGCAAACATAAAATCATTTGGCAACaaaa	TA2-194797	1
ko00600	0	K12309	0	SMcontig_20099	0	TTCCATATTCATTCTTCAACCTCGTAACCATGATGATCGGACCGCCATTGCTATACAGGAATGGTTTCATACGTGGAAGANAGCACCAAGCCACCGATCAACAGCTGTCAGATAC	TA2-172073	0
ko00600	1	K01201	0	SMcontig_318	0	TCAGGCACTAATGGGTTAAAGTTAGaAAACAGTTTTAAAATTATTTTTTGTTCGACATAATTAAGACTGGAAATAATTTCAAGTCGAAAGACTGTAAGAATAGACTCGAATATANTAATAGCATGATGTCATTTATATTATGCATATAATATTATATTCTATATAAAATACTCAACTGGTTTATTCTACTTTAAATTAGTTATCTATGACTATTCGAGCCTATATCACTTCTCAGCATATAGCCATTTCAGTTTCGTTGTAGTTGTTGTTGTTATCATTAGCAGTTGTTTCATGTTCATCATTCTAATCCGTCATTTCTTGTCGTTGCTANGATCAGTAATTGTGGTAATTCCACGGA	TA2-106678	0
ko00600	0	K04712	1	SMcontig_37335	1	TTGGGTGGATTAGCAGCCAGAACATCTTCGTCAGAGGATGGCGGAAGAGATAGGACTCGATGACCGTTGGAATGTCCACGTCTATGGTGTCGTGTCCGAGATATCGATGGTGGTCAGCGTGGTACTTCTTGTAGGTGACGGACATCG	TA2-172793	1
ko00601	0	K07968	0	contig10458	0	CATAAGGACCAGTGGAACCCTGCCAAGCGCCCGGAGCGCCGCGAGCAGGGCTGTGAGGTTGATGAACCTCGTTGCGATAAGGCTGTGAAGATCCTGGTa	TA2-177167	0
ko00601	1	K07820	1	SMcontig_63560	1	ATGTACGATAGTCCATACCAAGTCATCGCTAAGAACTGCAGAATGCAGAACAGTATGGCCAATCCTTTTATATTCCACCACAAAGCTGCACACAGAGTGAGGGCCAAGCAGACCAGAACTATTGCCGTGGCAATTAGTCGTGTCTCAGCAAACATTCGTTTAAGCTGGCCACAGGGACCCATGAGAAAACATGTACTTAACAGAGCTGCAATATTTC	TA2-132666	1
ko00604	1	K12309	0	SMcontig_20099	0	TTCCATATTCATTCTTCAACCTCGTAACCATGATGATCGGACCGCCATTGCTATACAGGAATGGTTTCATACGTGGAAGANAGCACCAAGCCACCGATCAACAGCTGTCAGATAC	TA2-172073	0
ko00620	1	K01596	0	contig00248	0	cGCAAGgTGCCAAAGATTTTCCACGTCAACTGGTTCCGTGTGAATGAAAAGGGgCAGTACCTTTGGCCTGGATTtGGAGACAACATCCGCGTCGTCGATtGGATGTGCAAACGTCTTAATGACGAAGATGTAGCCGTGAAaTCGCCCATCGGATATCTGCCCAAGAAaGGgTCGATCGATCt	TA1-000930	0
ko00620	0	K01596	0	contig04188	0	aGCTGACAGATTTCAACTACGTGGTGCTGAGtCATGAGAATCATGACAAGGGTGTCGTCGAGCATTTGGGATGTGGTGAGAAAAGACGGAAaTTTtg	TA1-108701	0
ko00620	0	K01596	0	contig05154	0	cTTTCCGgATTGCATGGCCAGTGGTTGATGACCTTCCGTTGGATTGGCCTTGGTGCACCGATCGAATGCACACACTGGACAAAaTTtCCGTCTTTtCTccA	TA1-117651	0
ko00620	0	K00873	0	contig13527	0	tCGGGATTGAGATTCCGACTGAGAAGGTGTTCCTTGCTCAGAAGATGATGATTGGACGCTGCAACCGGGCCGGGAAGCCAGTGATTTGTGCCa	TA1-204236	0
ko00620	0	K00873	0	contig21488	0	AGTCgTAGGTTCcGgTGGgAAAAGTTGaGTCGCGCTTTTTTAACGTTTTTTtCTTTTTTTTATTTTTTtttCCCGgTTttttCTttGTCGATCATCTTCGTcAAGaCATCCACCGAACGACATGCAGGCCCTATGGTACAG	TA2-134435	0
ko00620	0	K00162	0	contig27333	0	aaaGCAAGGCTTTCAACTACCTCgATGCTCCAGtcGTGCGCGTCAGTGGCGCCGACATTCCGATGCCATACGCACGTCTCCTGGAACAGAATGCTCTGCCGCAGGTGTTCAACGTCACCGAGTCGGTGAAGCGTATCCTGAACGTCAGCCACAGCGCcACGGTCAAGAGTTAGACTTtCTGCACAGCTGTAttCTTGCCGAGGGAAGGTCGATCTCGGACAaCCG	TA1-033426	0
ko00620	0	K00027	1	EB3O8BM01DO5PC	1	AGTCAGGGTAACAACGCCTACATCTTCCCCGGGGTCGGTCCTTGCAGCTGCCATCTGCCAGGCGAAACACATCACGGAGGGCGTCTTCCTCACCTGT	TA1-141613	1
ko00620	0	K00016	0	EB3O8BM02GQKA8	0	GTCAGACGAGTGCCAGCCACGTTAACGCCACTCCACACAGCCACACTGCTGTCTCCATGC	TA2-121933	0
ko00620	0	K00873	0	EB3O8BM02HXMRE	0	ACATCGCGGTCTGTAGGCAGACATCAGCTGAGCCGATCTTCCAGTGGTTGTTATGGTGATGATGGCCC	TA2-047517	0
ko00620	0	K00128	0	EB3ZX6E01BRMZJ	0	CCAGCGTCTCCAACGACGCCAAGTAGACTTTTGTTTCTCGCTCCATCAGGTCAGCTAAGATGTTCAGAAGTCTGCCACGATCGGCTGCATCC	TA2-030403	0
ko00620	0	K00029	0	EB3ZX6E02FZQ30	1	CAGATTCTGGAGGGCAACGGAGACCTGGTCAGACTGGGTTTGGACCGCAGGGGGGAGGAGACCGAGGATCCCCAGCTGACGTCTCTCTT	TA2-096742	1
ko00620	0	K00128	0	EB3ZX6E02GAFVU	0	TCTCTTCTTCAACCAGGGCCAGTGCTGCTGCGCCGGCTCACGTATATTTGTTGAGGAGAAGGCGTACAAGGACTTCGTGGAGCAGTCTGTCGAGAAGGC	TA1-081725	0
ko00620	0	K00029	1	EB3ZX6E02IPN7T	1	CTCTATACAGCGTGTGCGGGGGTCAATCCCCGACACTGTCTCCCCATCACGCTCGACGTCGGCACTAACACCCAGAGTTTCCTTGATGATCCACTCTAC	TA1-095633	1
ko00620	0	K00026	0	EB3ZX6E02IR5CR	0	CTATCATTTGCATCATTGCAAACCCAGTAAACTCTACTGTTCCAATTACCAGCGAAGTCTTCAA	TA1-076264	0
ko00620	0	K00128	0	SMcontig_27497	0	AAATGGTCGGCTGCATTGGCTGCTGGTTGTACGGTCGTCTTGAAGCCAGCTGAGGATACTCCACTCACTGCTTTGTATGTTGCCGCTCTCACCAAAGAGGCTGGATTTCCTN	TA1-113765	0
ko00620	0	K14085	0	SMcontig_27724	0	TCGTGCATGTTGATCGTCTCATGTACTGCTTCCACGAGTCGCTTCCAGATTCTCNTCCTCCACCTGTGTGCtTTCtTCACCGCCAAAAGCTCCTCCAATCTCCGCTCAACTCGTTGGAATATTGACATTAACGATGCCACAGTCCGACCCTTTCGGACCAAGCCATTTGAAGACTGTTGCTGATGTCCTTTGTGAAGATGACTGACTAC	TA2-155317	0
ko00620	0	K00162	0	SMcontig_34923	0	GGGGCCATCCGCCCTCGACCGTTACGACGTGGTTGGTCTTCATTACGGACTGGATGATGGTCTCCTCATCGAGGGGTCGAATCGTCCTCAGGTTGATGACCTCACAGTCGATGCCGGACTGCTCCAACTCCTTTGCCGCCTCCAGGCACAGACCCACGGTGCGAGAGTGAGAGATAAGGGTTATGTGCTTACCGACTCTTTCAATTTTAGCCTTGCCAATAGGAATAAAGGAAGTCTTCTGAAAGTGCTTCATCGGACATTTCAAAGGGAATACCATACATCAGCTCATTCTCCAGAAAAACCACTGGGTCATTGTCCCTAATTGCCGACTTGAGAAG	TA2-037632	0
ko00620	0	K12406	0	SMcontig_39588	0	GCGCTCGACACAAAGGGTCCGGAGATTCAGAACGGGAATTCTCAAGGCCGGCGTAAATGCCGAGGTAGAGTTGGTTTCNGGAGAAGAGGCGAATATAACGACGAATGATGCCTACAAGGAGGCGTGCGATGCGAAGAACATCTGGGTTGATTATGATAACATCACGAAAGTGGTGGACGTTG	TA1-156023	0
ko00624	1	K00121	0	contig04461	0	tGAAGGCGGTGgAATTGTGgAAAGTGTGGGTACAGGTGTAACTGGCTTGAGTCCAGGAGATCATGTTATTCCACTTTATGTTCCTCAGTGCAACGATTGCAAATTCtGCCGAcATCCGAAGACCaa	TA1-164868	0
ko00625	1	K00100	0	SMcontig_59355	0	GACCCCTGCTGCAGACAAATGCTGATCGCAAGTAATTTGATTAATTTGAAGACATGTAACGTCTCCCGTGTTTAACAATGTTCGTGTAACCGCATAAACACTTGGTAAAGTTCGATGAAAAGGCTCGAAATATTGGTAGCTTTGGCCAAACTGCAGAATTGAAACACCGAATGAAGATCAATATCACATATACAAGCTATGACCGACCGTTGAAAAAGAAAATAAAAAAAAACTAAAAAAAAAGAAAAAAAAAAACGTTTAAAAAAAATGCTGATAATGACATCAGA	TA2-208741	0
ko00626	1	K00517	0	SMcontig_26877	0	TCCAGAAGAGCATGAAGCTAACAGTCGTGTTAAAGTCAGCTATTTTATTACTAATaATATTTACTAACACATGGCTACaTTTACAAAAACCTTATTACGTAAATTACAAT	TA2-046663	0
ko00626	0	K00517	0	SMcontig_929	0	ATCATCATCTTTGTCCTTGCTTTTTGATTTCTTTTTGTCCTTTTCCTTTTTCTTCTCCTTGGCCTTCAACTTATTGGACTCAAGGTCTTTGCATTCTTTGTCATAATTTCGAATTCCACCCAACATCGACACTAGATGGCGAGTTGTTATGGTAACNTTTNNCCATCAAAATACTTCTCTGGCCATGATGGAACATAGTATTGAATTGGTTGATCAAGGNCTAGTTTCTTCTCCTCCCAGAGTTTTGCAACAGCAGCCATTGTCAATGGTTTGCTGATGCTCGCTATTCTCATAACTGTC	TA2-117649	0
ko00630	0	K01647	0	contig00732	0	ttCAGATGAGCCCAGATGaTTTCCTTCAGATGGTCCAAGGTATGGTTGTCACCGACAGCCTTCTTAATTGAGCGAAGGAAGATGAGAACCTCCTGATTTGCAAGTCCGTGCAGAGGACCTGCgAGACCATTAATACCAGCAGCGAAGGACAGATATGGGTCTGACAGTGCACTGCCaa	TA2-167225	0
ko00630	1	K01647	0	contig02258	0	tGGACTTGATTGCCAAGCTTCCTACGATCGCAGCCATCATTTATCGTAATCTTTtCCGTGACGGTACAAGCGTCGGAGCGATTgaCCCAAaCAAGGATTGGTCGGCTAACTTTGTCAGTCAGCTCgg	TA1-238513	0
ko00630	0	K01647	0	contig31006	0	tCCGGGGGCATGGAACCCCTTCCAGAGGGACTCTTCTGGCTTCTGgTGACCGGAAAGATTCCAACCGATGCACAAGTTAAGGCTATTTCAAAGGAATGGGCGAACCGTGCTGACCTCCCATCACATGTTGTGACGATGCTGAaGAACTTCCCTCACAATCTCCACCCAATGGCACAGTTTGCAg	TA1-215521	0
ko00630	0	K00026	0	EB3ZX6E02IR5CR	0	CTATCATTTGCATCATTGCAAACCCAGTAAACTCTACTGTTCCAATTACCAGCGAAGTCTTCAA	TA1-076264	0
ko00631	0	K00128	0	EB3ZX6E01BRMZJ	0	CCAGCGTCTCCAACGACGCCAAGTAGACTTTTGTTTCTCGCTCCATCAGGTCAGCTAAGATGTTCAGAAGTCTGCCACGATCGGCTGCATCC	TA2-030403	0
ko00631	1	K00128	0	EB3ZX6E02GAFVU	0	TCTCTTCTTCAACCAGGGCCAGTGCTGCTGCGCCGGCTCACGTATATTTGTTGAGGAGAAGGCGTACAAGGACTTCGTGGAGCAGTCTGTCGAGAAGGC	TA1-081725	0
ko00631	0	K00128	0	SMcontig_27497	0	AAATGGTCGGCTGCATTGGCTGCTGGTTGTACGGTCGTCTTGAAGCCAGCTGAGGATACTCCACTCACTGCTTTGTATGTTGCCGCTCTCACCAAAGAGGCTGGATTTCCTN	TA1-113765	0
ko00632	1	K00252	0	EB3ZX6E01DF70Q	0	ATCCAGAAGAAGATGGCCGACATGGCAACGGAGATCGCCCTCGGACAGCAGGTGGCTCTCCAGGTCGGACGCCTCAAGGACCAGGGAAGGGCTGTGCCGGA	TA1-048254	0
ko00640	1	K00249	0	contig01270	0	ccGAAGAGTGCCTTTTTAGTGCATACTGTGTGACTGAGCCCACTGGTGGTTCTGATGTTGCTGCAGTGAAGACGCGAGCTGTTCGAAAGGGAAaCgaTTa	TA1-068310	0
ko00640	0	K01900	0	contig31067	0	GgCTCAACACCTGAaCTGCCTTTGAACCAAATtCATCAaCAACTACTTTTAAAGTTTCAACAAAaCACCTTAACGTTAATTCCTCTGTCGTAGTCCGGCTGCAAAAGCTTTCTGTCCGCCAG	TA2-201685	0
ko00640	0	K01899	0	EB3O8BM02FRPDB	0	CGTTCCTCTGATCGTCGTCATAACGGAGGGAATTCCCCAGCAGGACATGGTGAAGGTGAAGCGAC	TA1-096603	0
ko00640	0	K00016	0	EB3O8BM02GQKA8	0	GTCAGACGAGTGCCAGCCACGTTAACGCCACTCCACACAGCCACACTGCTGTCTCCATGC	TA2-121933	0
ko00640	0	K00128	0	EB3ZX6E01BRMZJ	0	CCAGCGTCTCCAACGACGCCAAGTAGACTTTTGTTTCTCGCTCCATCAGGTCAGCTAAGATGTTCAGAAGTCTGCCACGATCGGCTGCATCC	TA2-030403	0
ko00640	0	K00128	0	EB3ZX6E02GAFVU	0	TCTCTTCTTCAACCAGGGCCAGTGCTGCTGCGCCGGCTCACGTATATTTGTTGAGGAGAAGGCGTACAAGGACTTCGTGGAGCAGTCTGTCGAGAAGGC	TA1-081725	0
ko00640	0	K01900	0	SMcontig_16414	0	GTCTTGAAGGAACCAACGTTGAAGAGGCGAGGAAAATCCTGAATGAAAGCGGATTGGCTATCACGANCGGTGTTGACTTTGAGGATGCGGCGAGGAAGGCNGTCGCAAGTCTTAAGAAGTAGTTNTTTACGGACAAACGTTTAAAATCACCAATCAATGACATTAATTCCACTC	TA1-202379	0
ko00640	0	K00128	0	SMcontig_27497	0	AAATGGTCGGCTGCATTGGCTGCTGGTTGTACGGTCGTCTTGAAGCCAGCTGAGGATACTCCACTCACTGCTTTGTATGTTGCCGCTCTCACCAAAGAGGCTGGATTTCCTN	TA1-113765	0
ko00640	0	K14085	0	SMcontig_27724	0	TCGTGCATGTTGATCGTCTCATGTACTGCTTCCACGAGTCGCTTCCAGATTCTCNTCCTCCACCTGTGTGCtTTCtTCACCGCCAAAAGCTCCTCCAATCTCCGCTCAACTCGTTGGAATATTGACATTAACGATGCCACAGTCCGACCCTTTCGGACCAAGCCATTTGAAGACTGTTGCTGATGTCCTTTGTGAAGATGACTGACTAC	TA2-155317	0
ko00641	1	K00121	0	contig04461	0	tGAAGGCGGTGgAATTGTGgAAAGTGTGGGTACAGGTGTAACTGGCTTGAGTCCAGGAGATCATGTTATTCCACTTTATGTTCCTCAGTGCAACGATTGCAAATTCtGCCGAcATCCGAAGACCaa	TA1-164868	0
ko00641	0	K00128	0	EB3ZX6E01BRMZJ	0	CCAGCGTCTCCAACGACGCCAAGTAGACTTTTGTTTCTCGCTCCATCAGGTCAGCTAAGATGTTCAGAAGTCTGCCACGATCGGCTGCATCC	TA2-030403	0
ko00641	0	K00128	0	EB3ZX6E02GAFVU	0	TCTCTTCTTCAACCAGGGCCAGTGCTGCTGCGCCGGCTCACGTATATTTGTTGAGGAGAAGGCGTACAAGGACTTCGTGGAGCAGTCTGTCGAGAAGGC	TA1-081725	0
ko00641	0	K00128	0	SMcontig_27497	0	AAATGGTCGGCTGCATTGGCTGCTGGTTGTACGGTCGTCTTGAAGCCAGCTGAGGATACTCCACTCACTGCTTTGTATGTTGCCGCTCTCACCAAAGAGGCTGGATTTCCTN	TA1-113765	0
ko00650	1	K00162	0	contig27333	0	aaaGCAAGGCTTTCAACTACCTCgATGCTCCAGtcGTGCGCGTCAGTGGCGCCGACATTCCGATGCCATACGCACGTCTCCTGGAACAGAATGCTCTGCCGCAGGTGTTCAACGTCACCGAGTCGGTGAAGCGTATCCTGAACGTCAGCCACAGCGCcACGGTCAAGAGTTAGACTTtCTGCACAGCTGTAttCTTGCCGAGGGAAGGTCGATCTCGGACAaCCG	TA1-033426	0
ko00650	0	K00162	0	SMcontig_34923	0	GGGGCCATCCGCCCTCGACCGTTACGACGTGGTTGGTCTTCATTACGGACTGGATGATGGTCTCCTCATCGAGGGGTCGAATCGTCCTCAGGTTGATGACCTCACAGTCGATGCCGGACTGCTCCAACTCCTTTGCCGCCTCCAGGCACAGACCCACGGTGCGAGAGTGAGAGATAAGGGTTATGTGCTTACCGACTCTTTCAATTTTAGCCTTGCCAATAGGAATAAAGGAAGTCTTCTGAAAGTGCTTCATCGGACATTTCAAAGGGAATACCATACATCAGCTCATTCTCCAGAAAAACCACTGGGTCATTGTCCCTAATTGCCGACTTGAGAAG	TA2-037632	0
ko00650	0	K00100	0	SMcontig_59355	0	GACCCCTGCTGCAGACAAATGCTGATCGCAAGTAATTTGATTAATTTGAAGACATGTAACGTCTCCCGTGTTTAACAATGTTCGTGTAACCGCATAAACACTTGGTAAAGTTCGATGAAAAGGCTCGAAATATTGGTAGCTTTGGCCAAACTGCAGAATTGAAACACCGAATGAAGATCAATATCACATATACAAGCTATGACCGACCGTTGAAAAAGAAAATAAAAAAAAACTAAAAAAAAAGAAAAAAAAAAACGTTTAAAAAAAATGCTGATAATGACATCAGA	TA2-208741	0
ko00670	1	K00605	0	contig03242	0	GTGTTtACTATGTGTTTtGtCCcTGAAaGAAAaGCAGCAAGAAATTTTCCAAGTGCATTAGCACTGtttttaaatatacaacatttaattcGAAGCAGgCAAaTAaGTTTAACCATTGTCGCTATGTTACAATGTTACACACAGGTTCCGTGTCCAAATTTACAAACAGTTAACGAATATGATACTTGATTTTATTAGCa	TA2-155201	0
ko00670	0	K00600	0	SMcontig_22989	0	GTCGCCTGGACAGGTGTTCTTGTTCACTGCAATGCTTGATTCTTCCAAGATCTTTTCAGCCTTCGCTCCGTCCGTCTTCATCGGCCGAAGGTCAACCAGGATCAAGTGGTTGTCAGTTCCACCCGATACAATGGTTTATATCCTTTCTTCTGAAGGTANGCACAAAGTGTCTGGCAGTTGTTGAGAACCTGTTGCTGGTAGACTNTGAAATCTGGCTGAAGTGCTTCTTTTAATGCAACTCCAACAGCTGCAATGGTGTTGTCATGAGGACCACCCTGC	TA2-011917	0
ko00670	0	K00600	0	SMcontig_41964	0	AGTGGATGCGTATTTGATGTCTGACATGGCGCATATCGGTGGTCTCGTGGCAGCTGGTCTNACNCCGAGTCCTTTTGAGTACAGTGAC	TA1-040904	0
ko00680	1	K00121	0	contig04461	0	tGAAGGCGGTGgAATTGTGgAAAGTGTGGGTACAGGTGTAACTGGCTTGAGTCCAGGAGATCATGTTATTCCACTTTATGTTCCTCAGTGCAACGATTGCAAATTCtGCCGAcATCCGAAGACCaa	TA1-164868	0
ko00680	0	K03781	0	SMcontig_1641	0	AAATGGCCATCAACAGTATGCACAAAACATAAGTGTTGTACTCTGATCAAGGGTTGCCAACTGTTTTTACTTTTCCGTTGGGTAGGGGCTTTACACCCCTTCCCTGTCACAAACTGTCACTTTCTTA	TA2-204409	0
ko00680	0	K00600	0	SMcontig_22989	0	GTCGCCTGGACAGGTGTTCTTGTTCACTGCAATGCTTGATTCTTCCAAGATCTTTTCAGCCTTCGCTCCGTCCGTCTTCATCGGCCGAAGGTCAACCAGGATCAAGTGGTTGTCAGTTCCACCCGATACAATGGTTTATATCCTTTCTTCTGAAGGTANGCACAAAGTGTCTGGCAGTTGTTGAGAACCTGTTGCTGGTAGACTNTGAAATCTGGCTGAAGTGCTTCTTTTAATGCAACTCCAACAGCTGCAATGGTGTTGTCATGAGGACCACCCTGC	TA2-011917	0
ko00680	0	K00600	0	SMcontig_41964	0	AGTGGATGCGTATTTGATGTCTGACATGGCGCATATCGGTGGTCTCGTGGCAGCTGGTCTNACNCCGAGTCCTTTTGAGTACAGTGAC	TA1-040904	0
ko00710	0	K01623	0	contig02545	0	aaCGAGCAaGGACATTTGCGTTCTCCTTTACCGCCAGAAAGGATGGCGTGTGACTTGAGATTTTCAGTACACAGCGCCATTTAGCAAAATCTGCTCCCTCCTtCTTGTAGgCAGCACAGCGtC	TA2-188185	0
ko00710	1	K00873	0	contig13527	0	tCGGGATTGAGATTCCGACTGAGAAGGTGTTCCTTGCTCAGAAGATGATGATTGGACGCTGCAACCGGGCCGGGAAGCCAGTGATTTGTGCCa	TA1-204236	0
ko00710	0	K00873	0	contig21488	0	AGTCgTAGGTTCcGgTGGgAAAAGTTGaGTCGCGCTTTTTTAACGTTTTTTtCTTTTTTTTATTTTTTtttCCCGgTTttttCTttGTCGATCATCTTCGTcAAGaCATCCACCGAACGACATGCAGGCCCTATGGTACAG	TA2-134435	0
ko00710	0	K00873	0	EB3O8BM02HXMRE	0	ACATCGCGGTCTGTAGGCAGACATCAGCTGAGCCGATCTTCCAGTGGTTGTTATGGTGATGATGGCCC	TA2-047517	0
ko00710	0	K01623	0	EB3ZX6E01EVLM0	0	CAGATGAAAGCACAGGCACAATTGGAAAGCGATTCGCTTCAATTGGCGTAGAGAACGTAGAGAATA	TA1-001919	0
ko00710	0	K00029	0	EB3ZX6E02FZQ30	0	CAGATTCTGGAGGGCAACGGAGACCTGGTCAGACTGGGTTTGGACCGCAGGGGGGAGGAGACCGAGGATCCCCAGCTGACGTCTCTCTT	TA2-096742	0
ko00710	0	K00029	0	EB3ZX6E02IPN7T	0	CTCTATACAGCGTGTGCGGGGGTCAATCCCCGACACTGTCTCCCCATCACGCTCGACGTCGGCACTAACACCCAGAGTTTCCTTGATGATCCACTCTAC	TA1-095633	0
ko00710	0	K00026	0	EB3ZX6E02IR5CR	0	CTATCATTTGCATCATTGCAAACCCAGTAAACTCTACTGTTCCAATTACCAGCGAAGTCTTCAA	TA1-076264	0
ko00720	1	K01648	0	EB3ZX6E02G2J2N	0	CTCGGAGGTCATCCCCCATACTGCAGCTGACGTGTGTTGGTGGTACAGCTGGTTGTTCTGCATTTGTGCCACAAGTGGTTCA	TA1-080130	0
ko00750	1	K00157	0	contig28057	0	GCTCCGCTACTTCTGAGTTGCTCAGTTttCTTTGCCATCCAAGCCGCAATATCTGCTGCTCGACAAGATGCCGGACTTCCTCCGGAGTTTGTCTTCGACAGTCCAGCCACTGTTCAGAAGATCCGCTTGGCttGtCGGtACaGATGCCCcAAAATTAAAGTGGCCAGTTGAGAAAAAaTGACAAGAtGTTTTGGTCGTACATGTATCTGCAGTTCtGTAGCGAGATTCTTCAAATGCTAGGATTATATCCTGAGTTGTCTAGAATTGTTTAAATAAGCATATTAGGCTATCCTTTGCTAGCAAATACATCCTGGtCAGTTTATATGAaTGACACAATCGTGATTTATTAAATGTGCCcTTGTTATACTGCCTTTGCTTATACTTGCATTGTTTTGTAag	TA1-066006	0
ko00760	1	K01081	0	contig11556	0	CTCTTCGATGgtCaTAACTGGgTCAATCTCAATGGCATAGTAGAACTCCTTCAGTTGGGCGACTGCCGCTCTGTAATCCTCCGGTAACAGTGGACtCAACTCTAAGGCCcGATa	TA2-123271	0
ko00760	0	K01081	0	contig22839	0	TACTACTACTATGTcTGCCGTCACTTCTTTtGCATGTCTGAaGCtCGCTTGTTtGGACCATGCAaCACGATCTTTAATACTGACATTGGCACCAAgg	TA1-175741	0
ko00760	0	K00157	0	contig28057	0	GCTCCGCTACTTCTGAGTTGCTCAGTTttCTTTGCCATCCAAGCCGCAATATCTGCTGCTCGACAAGATGCCGGACTTCCTCCGGAGTTTGTCTTCGACAGTCCAGCCACTGTTCAGAAGATCCGCTTGGCttGtCGGtACaGATGCCCcAAAATTAAAGTGGCCAGTTGAGAAAAAaTGACAAGAtGTTTTGGTCGTACATGTATCTGCAGTTCtGTAGCGAGATTCTTCAAATGCTAGGATTATATCCTGAGTTGTCTAGAATTGTTTAAATAAGCATATTAGGCTATCCTTTGCTAGCAAATACATCCTGGtCAGTTTATATGAaTGACACAATCGTGATTTATTAAATGTGCCcTTGTTATACTGCCTTTGCTTATACTTGCATTGTTTTGTAag	TA1-066006	0
ko00785	1	K03644	1	contig15515	1	cGCCTGGACCTTACATTcGTGaGATGtCtGATGCAGGACAGTTCTTTACCAATCGAGTTCTCAAAGACTTcAAAGAGAAAGATGCAACTCaTG	TA1-070794	1
ko00785	0	K03644	0	SMcontig_39903	1	AACCACCATCAGCCATATcGTCCCTGTCGACTGAGGTGAGGACGACATAGTCGAGGCCCCATTCTGCGATTGCGGAGGCTGTGTTGATTGGCTCCATCGGATCAAGTGGCGAAGGAGCGCGAGATG	TA2-015259	1
ko00785	0	K03644	0	SMcontig_9438	1	AACATTGGATGCAGACTCGGCTTTGAAGTTTGCAAGCAGTCTGAANAGTTCAGGAGGTGAAAGGCTGCGATTGCCGCCGTGGTTGAAGACAGAGATTCCAGTGAGCAAGAACTACAACAAACTGAAGGAGACTGTCAGAAGTCTAAAGCTAcACACTGTCTGTGAAGAGGCGCGANGTCCGAACATCGGGGAATGTTGGGGAGGGGGAGCAAGTGAAGTTACCACGGCGACCATAATG	TA1-171246	1
ko00790	1	K01930	1	EW1_R1P06_H08	1	ACGTGTTCGTTCAACAGCTTTAAGGTTTGGGAGTAGCTAATTTTGAAAAATAAATTGTGCTTCACATTCAGTTTGAAAATTTTCTGAAATTTTTCCACATCGAGATTAGATGCTGTAGTTTCTGCAGGACTAAGTATTCCGGATCACGATTTTTTGTTCGACAGTTCGATTTCGACAGTTTTGCGAGTTTTGTTGGTCGAGTATTGTTGATCGAGTTTTGCGTGTTTGTTGTGTTCGCGAGTCATGGCGACACCGATGTTTGAACAGGGGCTTACGCTCGAAGACGTTCTAGAGTTATCTGCTGATGAGCTAAGAGATGAGCTTGCAGGTAGAGACATAGATCCAAAAGGAATGAGCAAAGTTGAGATGCAGAAAGCATTCATCAAGATTTTGTTTCCT…	TA1-035295	1
ko00790	0	K01077	0	SMcontig_61107	0	TATCCAGATGAGTGGCAAGATGGTTGAGCAGAATACTGGACTGTTCCATCTGCTTGTTGTAAGCCTGACGCCAAACACTGAACGACTGGACATCCATCGTGAGGCAAGTAACCAGACACTCCAACAGTTCCGATCTCTTGCTGTACATTACAATCCGCTGTACAACGAATG	TA2-058457	0
ko00830	1	K00699	0	contig00881	0	TTTTCATTACTCACTGTGGAaTAAACGGACTACACGAAACGCTATATAATGGTGTTCCAATTATAGGATTTCCATTGTTTGCAGAACAACATCAGAATGCCG	TA1-162298	0
ko00830	0	K00121	0	contig04461	0	tGAAGGCGGTGgAATTGTGgAAAGTGTGGGTACAGGTGTAACTGGCTTGAGTCCAGGAGATCATGTTATTCCACTTTATGTTCCTCAGTGCAACGATTGCAAATTCtGCCGAcATCCGAAGACCaa	TA1-164868	0
ko00830	0	K00699	0	contig21717	0	CAAGAAATTTAACAATTACTTCTTGTGgAAATAATTtACGCAGTCGATCCGAAGCTGAGCAGAATAATTCCATCGGATTTTtCGGCTACATCTTCCAAGTCTTTtGGTAGTTTTTtCGG	TA2-126689	0
ko00830	0	K11153	1	contig22497	1	CAtGAAaGAACCTTGGAATGGAGCCcAGACAACCATCTGCTGCGCAGTTGACGAGAGTCTGGCCAGCGAAAGTGGGAAaTATTACAGtGACTGTAAAg	TA1-126620	1
ko00830	0	K00699	0	contig27735	0	ttttACCACGTTTCTAGTATCTGGAACTGCAAAAATtCACCATTCTTTTTAGCAGCTAAGCTGTGGAGCTTTCCCGGCGATCTTGCGGTTGATGCaCCTGACTACTATCCTACaCCTTGaTATTtAAAaCACCAAATTGTCCTAGAGGTTTTAACGTTGCTTATGGCTGCAAATAAAGAACTGTTCGTTGCTTGAATTCCGGTTACACGCCTTCGAAAGCATACCATCTTGTATAAGAATCGTCTAAGCTATAGTTTTAAATGAAGATCTCcTGTACAGTATATATGACCCGTGTTTACTGTGTGTGTCCGCTGTTAATTCTGATTATGAATTTATTAGAGGCCAATTGATTTACCTCCATCATAAATTGTGTTGGCCAGATTGAGGATG	TA1-179511	0
ko00830	0	K07412	0	EB3ZX6E02F9HN6	0	GGCCCAAGATCGTCTGCAGAAAGAGGTTGATGCTGTGATTCCGAGACACAGGCTTCCAACTCTTGATGATCAAACAAAGCTTCCTTTTGTTGAA	TA1-143887	0
ko00830	0	K00699	0	SMcontig_15007	0	GGGCTCTTTAAACGTTAGCGCATCACGAAGATGACATAGTAACCTGGGGCCAAATGAGAAACTGGGAGGATAAAAAATTATCATCATTCTAAGCATATGAACACATTGCaTGCacTATCCTCCATTACACAATAATCTCTCCTCAGACCTGAAGTTTGAGAAAGTGAGGCTTCTACAGCTCCGCCCATGACTCGTGGCCATTACCCTGCACACTGAGTNAAGG	TA1-193727	0
ko00830	0	K11152	1	SMcontig_23821	1	TCAGTCCTTACTGATCCTGGGTGTAAAGAGTAAGTCGTAACTCCAGTTCCTTTTAACCGTTTAGCTAGTCCCCTGGTGAAGAGAATATTCGCCAGCTTGCTCTGACTGTATGCGTTCCAGCCACTATAACTCT	TA2-027181	1
ko00860	1	K00699	0	contig00881	0	TTTTCATTACTCACTGTGGAaTAAACGGACTACACGAAACGCTATATAATGGTGTTCCAATTATAGGATTTCCATTGTTTGCAGAACAACATCAGAATGCCG	TA1-162298	0
ko00860	0	K01772	1	contig02358	1	tCAGATGCAATTCGTCCCTCCAGTTtaCCTaaaCACGCTCCAAAGTTTCGGCAAGTTtGTTCACCAACTTtCcAGTTCTGAGTTCTCTGCCGTCGCCAGCTGAATGAGGCAAGTGGAAATCTTAATGTAACTGTCGgccACATTTTTGTGACTCTTTGTCATCCGATCCGACTTCCCcGTGGCAt	TA2-020062	1
ko00860	0	K00699	0	contig21717	0	CAAGAAATTTAACAATTACTTCTTGTGgAAATAATTtACGCAGTCGATCCGAAGCTGAGCAGAATAATTCCATCGGATTTTtCGGCTACATCTTCCAAGTCTTTtGGTAGTTTTTtCGG	TA2-126689	0
ko00860	0	K00699	0	contig27735	0	ttttACCACGTTTCTAGTATCTGGAACTGCAAAAATtCACCATTCTTTTTAGCAGCTAAGCTGTGGAGCTTTCCCGGCGATCTTGCGGTTGATGCaCCTGACTACTATCCTACaCCTTGaTATTtAAAaCACCAAATTGTCCTAGAGGTTTTAACGTTGCTTATGGCTGCAAATAAAGAACTGTTCGTTGCTTGAATTCCGGTTACACGCCTTCGAAAGCATACCATCTTGTATAAGAATCGTCTAAGCTATAGTTTTAAATGAAGATCTCcTGTACAGTATATATGACCCGTGTTTACTGTGTGTGTCCGCTGTTAATTCTGATTATGAATTTATTAGAGGCCAATTGATTTACCTCCATCATAAATTGTGTTGGCCAGATTGAGGATG	TA1-179511	0
ko00860	0	K00699	0	SMcontig_15007	0	GGGCTCTTTAAACGTTAGCGCATCACGAAGATGACATAGTAACCTGGGGCCAAATGAGAAACTGGGAGGATAAAAAATTATCATCATTCTAAGCATATGAACACATTGCaTGCacTATCCTCCATTACACAATAATCTCTCCTCAGACCTGAAGTTTGAGAAAGTGAGGCTTCTACAGCTCCGCCCATGACTCGTGGCCATTACCCTGCACACTGAGTNAAGG	TA1-193727	0
ko00901	1	K01593	0	SMcontig_62818	0	CCTTCCAGGCGAAGATGATGTCGGANGATTCNGTNNTNGANGNACAGACACAGAAGCGNAGGTAGAAGTNTCCTTTGGACNCCGAGGGAACGAGGTNGATGCGACCGTCAGAATTTATCAACTCNAATAAAGCCTTTGACAGGTCATTGCTTCCCTTGAGTCGAAAGCANACGAGACCCATTAGGACATCGTTTGTTACTTGGAATTTGTCATCGCTTCGAACCAACGTCTCAAACTCTTTTGCCAAAGNCACTTGCTTTCGGATGTGTTCTCGGAGTCCATTGACCCCGTAGAGACGCAGAACGAACCACAACTTCAGAGATCGGAAT	TA2-187521	0
ko00903	0	K00128	0	EB3ZX6E01BRMZJ	0	CCAGCGTCTCCAACGACGCCAAGTAGACTTTTGTTTCTCGCTCCATCAGGTCAGCTAAGATGTTCAGAAGTCTGCCACGATCGGCTGCATCC	TA2-030403	0
ko00903	1	K00128	0	EB3ZX6E02GAFVU	0	TCTCTTCTTCAACCAGGGCCAGTGCTGCTGCGCCGGCTCACGTATATTTGTTGAGGAGAAGGCGTACAAGGACTTCGTGGAGCAGTCTGTCGAGAAGGC	TA1-081725	0
ko00903	0	K00517	0	SMcontig_26877	0	TCCAGAAGAGCATGAAGCTAACAGTCGTGTTAAAGTCAGCTATTTTATTACTAATaATATTTACTAACACATGGCTACaTTTACAAAAACCTTATTACGTAAATTACAAT	TA2-046663	0
ko00903	0	K00128	0	SMcontig_27497	0	AAATGGTCGGCTGCATTGGCTGCTGGTTGTACGGTCGTCTTGAAGCCAGCTGAGGATACTCCACTCACTGCTTTGTATGTTGCCGCTCTCACCAAAGAGGCTGGATTTCCTN	TA1-113765	0
ko00903	0	K00517	0	SMcontig_929	0	ATCATCATCTTTGTCCTTGCTTTTTGATTTCTTTTTGTCCTTTTCCTTTTTCTTCTCCTTGGCCTTCAACTTATTGGACTCAAGGTCTTTGCATTCTTTGTCATAATTTCGAATTCCACCCAACATCGACACTAGATGGCGAGTTGTTATGGTAACNTTTNNCCATCAAAATACTTCTCTGGCCATGATGGAACATAGTATTGAATTGGTTGATCAAGGNCTAGTTTCTTCTCCTCCCAGAGTTTTGCAACAGCAGCCATTGTCAATGGTTTGCTGATGCTCGCTATTCTCATAACTGTC	TA2-117649	0
ko00910	0	K00605	0	contig03242	0	GTGTTtACTATGTGTTTtGtCCcTGAAaGAAAaGCAGCAAGAAATTTTCCAAGTGCATTAGCACTGtttttaaatatacaacatttaattcGAAGCAGgCAAaTAaGTTTAACCATTGTCGCTATGTTACAATGTTACACACAGGTTCCGTGTCCAAATTTACAAACAGTTAACGAATATGATACTTGATTTTATTAGCa	TA2-155201	0
ko00910	0	K01672	1	contig04363	1	tcTTCCGATCCTtCCTGGtCCTCGTATCTCTGATAGTCCGCATCGTTGAGCTCGGCTGGAATATCCTCCACGTTGTGTAGTGGCTCATTTTTTGGTGGAATTtCCTCCCGCTCCTCt	TA2-170663	1
ko00910	1	K01915	0	contig12503	0	cccAGgACCTCAGGGACCATACTACTGTGCTGTTGGTGCTAACAAGGTGTATGGCCGCGACATCCTAGAGTGCCACTACcGGgCATGtCTTTAtg	TA1-144339	0
ko00910	0	K01915	0	EB3ZX6E02GKKF2	0	AGACGTCTCACAGGTCATCATGAAACGAGTAGCATCCATGATTTCTCAGCTGGAGTTGCTAACCGTGGTGCGAGTATTCGA	TA1-026700	0
ko00910	0	K01672	0	SMcontig_40539	1	GGGGCTGTGTTGTAAGACTGGTGGTCATTGATGCGGCTGTGCTGGGCGGCGTCGGGGGAGAGGCGGGAGACGGCGGTGGCGATGATGGTGGTGGGAAAACTACGGTGGACGACTCTTGTCAACATTGGTTGAACCGGTCTCCAGTTGTAAAGTAGAGGATCACCTGTTCC	TA2-096568	1
ko00910	0	K01915	0	SMcontig_59896	0	AGAAGAGGGCAAAGGTTACCTGGAGGACAGAAGACCAGCTTCCAACTGCGACCCGTACCGTGTCACGGAGATGATTGTGAGAACAACTGTCCTGGGTGAAACTCACAAGTAGACGTTTACAGCAAGGCTGCACTTAGGACAATCACTGTTT	TA1-032231	0
ko00920	1	K07779	0	contig15970	0	ATGCGACAGATGGTGCACTACGATGGGCGGAGGAGAAGAGACCTACTCAAGATATTTGAACCGTCACTTTTCAAGAGCGTCGCCTTtCACGGACTACTGTGGaGCAaTTtaCCtaaagTGgaGTgCCGGaGCCAcAGTCGTgtt	TA1-165746	0
ko00920	0	K01017	0	SMcontig_62317	0	TACCTTTGCCAGCCATGTCTTGTCCACTATGACCTCATCGGAAAGTACGAGACGCTCAACGATGACGCAGACTTGGCCCTGNCACAGATCGGCGTCCGTCGAGCACTCGCCTTTCCCACGGCCAATCCACGGCGTGCTAGGACTTCCGA	TA1-141224	0
ko00945	1	K00517	0	SMcontig_26877	0	TCCAGAAGAGCATGAAGCTAACAGTCGTGTTAAAGTCAGCTATTTTATTACTAATaATATTTACTAACACATGGCTACaTTTACAAAAACCTTATTACGTAAATTACAAT	TA2-046663	0
ko00945	0	K00517	0	SMcontig_929	0	ATCATCATCTTTGTCCTTGCTTTTTGATTTCTTTTTGTCCTTTTCCTTTTTCTTCTCCTTGGCCTTCAACTTATTGGACTCAAGGTCTTTGCATTCTTTGTCATAATTTCGAATTCCACCCAACATCGACACTAGATGGCGAGTTGTTATGGTAACNTTTNNCCATCAAAATACTTCTCTGGCCATGATGGAACATAGTATTGAATTGGTTGATCAAGGNCTAGTTTCTTCTCCTCCCAGAGTTTTGCAACAGCAGCCATTGTCAATGGTTTGCTGATGCTCGCTATTCTCATAACTGTC	TA2-117649	0
ko00950	1	K01593	0	SMcontig_62818	0	CCTTCCAGGCGAAGATGATGTCGGANGATTCNGTNNTNGANGNACAGACACAGAAGCGNAGGTAGAAGTNTCCTTTGGACNCCGAGGGAACGAGGTNGATGCGACCGTCAGAATTTATCAACTCNAATAAAGCCTTTGACAGGTCATTGCTTCCCTTGAGTCGAAAGCANACGAGACCCATTAGGACATCGTTTGTTACTTGGAATTTGTCATCGCTTCGAACCAACGTCTCAAACTCTTTTGCCAAAGNCACTTGCTTTCGGATGTGTTCTCGGAGTCCATTGACCCCGTAGAGACGCAGAACGAACCACAACTTCAGAGATCGGAAT	TA2-187521	0
ko00965	1	K01593	0	SMcontig_62818	0	CCTTCCAGGCGAAGATGATGTCGGANGATTCNGTNNTNGANGNACAGACACAGAAGCGNAGGTAGAAGTNTCCTTTGGACNCCGAGGGAACGAGGTNGATGCGACCGTCAGAATTTATCAACTCNAATAAAGCCTTTGACAGGTCATTGCTTCCCTTGAGTCGAAAGCANACGAGACCCATTAGGACATCGTTTGTTACTTGGAATTTGTCATCGCTTCGAACCAACGTCTCAAACTCTTTTGCCAAAGNCACTTGCTTTCGGATGTGTTCTCGGAGTCCATTGACCCCGTAGAGACGCAGAACGAACCACAACTTCAGAGATCGGAAT	TA2-187521	0
ko00970	1	K01880	1	contig09279	1	aaCCGATTATGCTGTCAAAaGTAAATACCAATTACATTAGGCAGACAGATTTATAGATTGATCCATTCCAGTGATGAATGAaTTGCATTGAaTTTtATTTACGTTTAtAATTAAACATAGCTGACAGAACCCAGAGTTGAGAATGAGATGACACAAAAGGACGAAACTTAAACTTCAATTTTtAAACAaCATCACTAATCCCAAGTTTAACTTCTtGCa	TA2-119689	1
ko00970	0	K01883	1	contig14290	1	AaCTTTtGTCATGTGTTCACACTACATCATGAACGACTtCATAAAtGAGCAGGTCGTTAATTCCTCTCAACATAATACACGAGATCACACAGCAACATTGAATTTAGAGTTTTTttCtccTTTaaCAGTGCATCACAATGTTATTAACa	TA2-192691	1
ko00970	0	K01869	0	contig23983	0	atGaTACACAaGAAgATAAaCcTAGCCGAGgAATTCCTGGCGTGGGAACACGAACgCTTCAGCATTCGAAGGATGCCcGCTCTGACCGTATCTCGCCTTgaCAGCAACAAGAGCCCACAGAGAAaTACGATCCTTGATACAAgg	TA1-024664	0
ko00970	0	K04567	1	EB3O8BM02GQEV3	1	CTATCACGCTGATCCTTCCGCTCTTGTCCATGTCAACCGCCTGGAACCACTGGTAGACGTTTGGATCTACCCCAGGGGGAACGGCACCCCAACCTAGGTACAGGTGCA	TA2-027443	1
ko00970	0	K04567	0	EB3ZX6E01B5C3M	1	TGGTATTATGCTCAACTCTCCCTTCTTGGTTTTACCTGGGTGACCTTTGCAGCCAATAATGTCCCCTCTCTTGATCTTGTCTGTCACTTTCAAGAATTCTTCTTCA	TA2-056152	1
ko00970	0	K01892	0	EW1_F2P14_F02	1	GTCCCTTCAGTATCTTGAAGACACATTCATAGATCTTGCACGATTTCTCGCATTTGACCCAATCACGCATTTTCACCGGTGGCATGTCGTAGAATGAGACATCAGATCCCTTGAGAGAGAAGAAGACTCGGCGCCAATCGAAGGCCGTTATCTCTGACTGCAGCAGACATTTCTCTGTCATCCAACACATGT	TA2-040746	1
ko00970	0	K01892	1	SMcontig_31373	1	GGAGTGTGGCTGCTTGTTTCTACCTGTACGAACTTTGGTTTAATTTTGTGTTATGTACCATAATTTGTTGATATGACATTCCATTTATGATGATGATGAAATCATcTGGAGTGGACGATTTGCTAGGACTACAACTCCTTTTGGTGATATTTTCATGTCGTGCAGTATCAAATAACATCC	TA1-184127	1
ko00970	0	K01868	1	SMcontig_53845	1	CAGACTAATATCAATCTTTTGTCTCACATGTTCGNGTATGCTACACACATTTATAAGGGCAATTTAAATATAAATCAATaAAAATTGAATTACTTTAGGCTCTGCCTAGAAAGTAGTCGTAAAGCTGTGTACTTAATAAACAAGTGACGTCAGAGTGACGTAATTGACGTATTGTCATACTTGACCGGCCTGTGGCCATTAATTTAACAGATAAATTGTGCAACAGTAAAATCGGTAAATTCAAGAAAATCGTCGTAACTGTTAACGTACGAACCAGCGaAAACATAATCTACTACCTGTAGTA	TA2-104447	1
ko00970	0	K01867	0	SMcontig_56299	0	AGCAATGCTTTGGATTCCTTCACAATCAATTTCCTGATAGCATGCGGGTCAGATATCTCCAAGGCTTAATGCACGAGTCGTCGGGAGAGTATGATGAAGtCTTTAGAATTTTACAACAAGGTACTGaAAGACGAAGAAACAAATTCTCTAGTCAGAAAACGCAAGGTTGCAATATACAGAGCACAAAACAAGATTGTTAAAGCGATCGAAGAGCTGAACCACTATCTACAACAGTATATGAGTGATTTTGAAGCTTGGTTGGAGTTATGTGATCTGTACTTcGCATGAGATGGACTACTCAAAGGCCGCTTTCTGCATGGAA	TA1-041450	0
ko00980	0	K00699	0	contig00881	0	TTTTCATTACTCACTGTGGAaTAAACGGACTACACGAAACGCTATATAATGGTGTTCCAATTATAGGATTTCCATTGTTTGCAGAACAACATCAGAATGCCG	TA1-162298	0
ko00980	0	K00121	0	contig04461	0	tGAAGGCGGTGgAATTGTGgAAAGTGTGGGTACAGGTGTAACTGGCTTGAGTCCAGGAGATCATGTTATTCCACTTTATGTTCCTCAGTGCAACGATTGCAAATTCtGCCGAcATCCGAAGACCaa	TA1-164868	0
ko00980	1	K00799	0	contig10684	0	TACGGATATGTCATTCTAGTTGCAGTTGCAACCAATTTTCTTGTGTATGGCCTCGGAGTAAAAGTTGGACTGGCTCGGAGAAAgtacggCGTTAAGTATCCAGCCATGTACAGCGATAAGGAACCGGTGTtCAACTGCATTCagAGAGgCACATCAGAACACGCTTGAAATTTACCCGATCTTCCTCATGTTGTTGATTTTCGGAGGACTGCAGTACCCATGTCTGTGCTCAGCTGCTGGCTTGATCTGGATTGTCGGCCGTATTTtCTATGCCAAAGGATATTATACTGGAGACCCAGAGAAACGTAGCCAGGgCGGATTCAGCTACATTGGCCTTTTCATTGTGCTGGGCGCTACAATCTGCTTTGCTTGGCATCTCATCACCGCAAAGTAGCACAA…	TA1-014971	0
ko00980	0	K00699	0	contig21717	0	CAAGAAATTTAACAATTACTTCTTGTGgAAATAATTtACGCAGTCGATCCGAAGCTGAGCAGAATAATTCCATCGGATTTTtCGGCTACATCTTCCAAGTCTTTtGGTAGTTTTTtCGG	TA2-126689	0
ko00980	0	K00699	0	contig27735	0	ttttACCACGTTTCTAGTATCTGGAACTGCAAAAATtCACCATTCTTTTTAGCAGCTAAGCTGTGGAGCTTTCCCGGCGATCTTGCGGTTGATGCaCCTGACTACTATCCTACaCCTTGaTATTtAAAaCACCAAATTGTCCTAGAGGTTTTAACGTTGCTTATGGCTGCAAATAAAGAACTGTTCGTTGCTTGAATTCCGGTTACACGCCTTCGAAAGCATACCATCTTGTATAAGAATCGTCTAAGCTATAGTTTTAAATGAAGATCTCcTGTACAGTATATATGACCCGTGTTTACTGTGTGTGTCCGCTGTTAATTCTGATTATGAATTTATTAGAGGCCAATTGATTTACCTCCATCATAAATTGTGTTGGCCAGATTGAGGATG	TA1-179511	0
ko00980	0	K07412	0	EB3ZX6E02F9HN6	0	GGCCCAAGATCGTCTGCAGAAAGAGGTTGATGCTGTGATTCCGAGACACAGGCTTCCAACTCTTGATGATCAAACAAAGCTTCCTTTTGTTGAA	TA1-143887	0
ko00980	0	K00699	0	SMcontig_15007	0	GGGCTCTTTAAACGTTAGCGCATCACGAAGATGACATAGTAACCTGGGGCCAAATGAGAAACTGGGAGGATAAAAAATTATCATCATTCTAAGCATATGAACACATTGCaTGCacTATCCTCCATTACACAATAATCTCTCCTCAGACCTGAAGTTTGAGAAAGTGAGGCTTCTACAGCTCCGCCCATGACTCGTGGCCATTACCCTGCACACTGAGTNAAGG	TA1-193727	0
ko00980	0	K07416	1	SMcontig_23080	1	GTGTTAGCCCGTCAGGAGCTCATCCAGTTCATATCGGGACTGGTGCAGAACTTCACGATACTACCTGAGCAAGACAATCAACGCATTGATGACACCGAAGATATGAAATTCATTGCCAAGGCAAAGCATTCAAAGTNCGNATGNTTCCAAGGAGTAAATAAACTTGGAGAAAGTNNAATGCTGTTCGCATGGAACTTTAGTGACTTCAAATATACTCCTTACAATGAAGTCAAGTGGTT	TA1-047010	1
ko00981	1	K10719	1	contig24867	1	cATGTGACAaCGGAAaTGAcAACACAACAAtAGCcATCAAAaCAACACAtCGCAATTGTCAATTGTCAACTGGTGCAGCAGACGAAAGAATtCcTCgCaCtCCAACGCGCCCCCcGCCCAaCAGAaGAGAATTTtGCAATAGtCCAGGACACATTTtGaCAAAGAAAGTTCaTTGAATAACTGAtCAaTCCTTCGACCCAAGATATGCAGAGAAGAaCGATCACGCTCCATCCACCTCATCCtCCcTTGCCTCTTCCTCCTTTGTCTCAGTTCcATcGgTTGTCCTTGATCAt	TA2-110565	1
ko00982	0	K00699	0	contig00881	0	TTTTCATTACTCACTGTGGAaTAAACGGACTACACGAAACGCTATATAATGGTGTTCCAATTATAGGATTTCCATTGTTTGCAGAACAACATCAGAATGCCG	TA1-162298	0
ko00982	0	K00121	0	contig04461	0	tGAAGGCGGTGgAATTGTGgAAAGTGTGGGTACAGGTGTAACTGGCTTGAGTCCAGGAGATCATGTTATTCCACTTTATGTTCCTCAGTGCAACGATTGCAAATTCtGCCGAcATCCGAAGACCaa	TA1-164868	0
ko00982	1	K00799	0	contig10684	0	TACGGATATGTCATTCTAGTTGCAGTTGCAACCAATTTTCTTGTGTATGGCCTCGGAGTAAAAGTTGGACTGGCTCGGAGAAAgtacggCGTTAAGTATCCAGCCATGTACAGCGATAAGGAACCGGTGTtCAACTGCATTCagAGAGgCACATCAGAACACGCTTGAAATTTACCCGATCTTCCTCATGTTGTTGATTTTCGGAGGACTGCAGTACCCATGTCTGTGCTCAGCTGCTGGCTTGATCTGGATTGTCGGCCGTATTTtCTATGCCAAAGGATATTATACTGGAGACCCAGAGAAACGTAGCCAGGgCGGATTCAGCTACATTGGCCTTTTCATTGTGCTGGGCGCTACAATCTGCTTTGCTTGGCATCTCATCACCGCAAAGTAGCACAA…	TA1-014971	0
ko00982	0	K00699	0	contig21717	0	CAAGAAATTTAACAATTACTTCTTGTGgAAATAATTtACGCAGTCGATCCGAAGCTGAGCAGAATAATTCCATCGGATTTTtCGGCTACATCTTCCAAGTCTTTtGGTAGTTTTTtCGG	TA2-126689	0
ko00982	0	K00699	0	contig27735	0	ttttACCACGTTTCTAGTATCTGGAACTGCAAAAATtCACCATTCTTTTTAGCAGCTAAGCTGTGGAGCTTTCCCGGCGATCTTGCGGTTGATGCaCCTGACTACTATCCTACaCCTTGaTATTtAAAaCACCAAATTGTCCTAGAGGTTTTAACGTTGCTTATGGCTGCAAATAAAGAACTGTTCGTTGCTTGAATTCCGGTTACACGCCTTCGAAAGCATACCATCTTGTATAAGAATCGTCTAAGCTATAGTTTTAAATGAAGATCTCcTGTACAGTATATATGACCCGTGTTTACTGTGTGTGTCCGCTGTTAATTCTGATTATGAATTTATTAGAGGCCAATTGATTTACCTCCATCATAAATTGTGTTGGCCAGATTGAGGATG	TA1-179511	0
ko00982	0	K00157	0	contig28057	0	GCTCCGCTACTTCTGAGTTGCTCAGTTttCTTTGCCATCCAAGCCGCAATATCTGCTGCTCGACAAGATGCCGGACTTCCTCCGGAGTTTGTCTTCGACAGTCCAGCCACTGTTCAGAAGATCCGCTTGGCttGtCGGtACaGATGCCCcAAAATTAAAGTGGCCAGTTGAGAAAAAaTGACAAGAtGTTTTGGTCGTACATGTATCTGCAGTTCtGTAGCGAGATTCTTCAAATGCTAGGATTATATCCTGAGTTGTCTAGAATTGTTTAAATAAGCATATTAGGCTATCCTTTGCTAGCAAATACATCCTGGtCAGTTTATATGAaTGACACAATCGTGATTTATTAAATGTGCCcTTGTTATACTGCCTTTGCTTATACTTGCATTGTTTTGTAag	TA1-066006	0
ko00982	0	K07412	0	EB3ZX6E02F9HN6	0	GGCCCAAGATCGTCTGCAGAAAGAGGTTGATGCTGTGATTCCGAGACACAGGCTTCCAACTCTTGATGATCAAACAAAGCTTCCTTTTGTTGAA	TA1-143887	0
ko00982	0	K00699	0	SMcontig_15007	0	GGGCTCTTTAAACGTTAGCGCATCACGAAGATGACATAGTAACCTGGGGCCAAATGAGAAACTGGGAGGATAAAAAATTATCATCATTCTAAGCATATGAACACATTGCaTGCacTATCCTCCATTACACAATAATCTCTCCTCAGACCTGAAGTTTGAGAAAGTGAGGCTTCTACAGCTCCGCCCATGACTCGTGGCCATTACCCTGCACACTGAGTNAAGG	TA1-193727	0
ko00983	1	K00699	0	contig00881	0	TTTTCATTACTCACTGTGGAaTAAACGGACTACACGAAACGCTATATAATGGTGTTCCAATTATAGGATTTCCATTGTTTGCAGAACAACATCAGAATGCCG	TA1-162298	0
ko00983	0	K00699	0	contig21717	0	CAAGAAATTTAACAATTACTTCTTGTGgAAATAATTtACGCAGTCGATCCGAAGCTGAGCAGAATAATTCCATCGGATTTTtCGGCTACATCTTCCAAGTCTTTtGGTAGTTTTTtCGG	TA2-126689	0
ko00983	0	K00699	0	contig27735	0	ttttACCACGTTTCTAGTATCTGGAACTGCAAAAATtCACCATTCTTTTTAGCAGCTAAGCTGTGGAGCTTTCCCGGCGATCTTGCGGTTGATGCaCCTGACTACTATCCTACaCCTTGaTATTtAAAaCACCAAATTGTCCTAGAGGTTTTAACGTTGCTTATGGCTGCAAATAAAGAACTGTTCGTTGCTTGAATTCCGGTTACACGCCTTCGAAAGCATACCATCTTGTATAAGAATCGTCTAAGCTATAGTTTTAAATGAAGATCTCcTGTACAGTATATATGACCCGTGTTTACTGTGTGTGTCCGCTGTTAATTCTGATTATGAATTTATTAGAGGCCAATTGATTTACCTCCATCATAAATTGTGTTGGCCAGATTGAGGATG	TA1-179511	0
ko00983	0	K00699	0	SMcontig_15007	0	GGGCTCTTTAAACGTTAGCGCATCACGAAGATGACATAGTAACCTGGGGCCAAATGAGAAACTGGGAGGATAAAAAATTATCATCATTCTAAGCATATGAACACATTGCaTGCacTATCCTCCATTACACAATAATCTCTCCTCAGACCTGAAGTTTGAGAAAGTGAGGCTTCTACAGCTCCGCCCATGACTCGTGGCCATTACCCTGCACACTGAGTNAAGG	TA1-193727	0
ko01040	1	K10205	1	contig26693	1	TTaGGTGTGGACAGAATGGCACAGACAATATGGTAGGGACAAACTGGAAACAATTTTTGGCATAGATTTTAATtCAATTGAATTCAATATATATTTAGTAACCAAAGTCACAAaTAAGTTATAAATACCCAGGAGAAaCCTAACGGAGtCAAAGTGGAAGCGGGAAaGATG	TA2-076688	1
ko01040	0	K00507	1	contig30339	1	cTACTGAGACAACAGTTaCtCcTTTTTTCcAGCTGCATGTCCGCCCTGTGGGATGAGATAAATAATATTGATAGAAATTGTATATTTATGTAAGTTACTCAAAtgtCGCC	TA1-126553	1
ko01040	0	K10226	0	SMcontig_57892	0	GTCTGTTAACGTGTGGTCCTTCCCTTCCTTCACCCTTCCGATAACAATGCTCGCCATGTACTTAGTCACAATCTCCTTGTTTGGATGGAANGCGTACCATGCTTCCGAAGCATCTTGTCCGGCATAACCAGTGATGATTTTCTCTCCTCCAGGATGGCGTTTAGCCCAGTTTGTTATGTCATATACGTATCCATTCACCGCTAACCACCTATCCGTTCGTTCCGTGTGGCGGGCGATCTCATCCAGGGTGTACACCGGGAGACCCTCATGGTTTGGATGCATCCATACGCCTTT	TA2-000135	0
ko01100	1	K01596	0	contig00248	0	cGCAAGgTGCCAAAGATTTTCCACGTCAACTGGTTCCGTGTGAATGAAAAGGGgCAGTACCTTTGGCCTGGATTtGGAGACAACATCCGCGTCGTCGATtGGATGTGCAAACGTCTTAATGACGAAGATGTAGCCGTGAAaTCGCCCATCGGATATCTGCCCAAGAAaGGgTCGATCGATCt	TA1-000930	0
ko01100	0	K00286	0	contig00268	0	aGACTCCATCCTTCAGTtCCCCcGGAtGCTGCCCGGTTTCAaGtACCATTTTCGCTGCtCCCATGAGGgTTTGAGCTGCCAGTTtCAGAGCgaCATCACGCgg	TA2-096268	0
ko01100	0	K02155	0	contig00462	0	GGCCCTCAGAAGGTACCTGCACCCGTTCCAAGCATGCCGCAGATGAGGCCTCCGGAAAATGGATATGGCGTCGGTGGCCAGGGTGGCTATTACGTCCCGATGGGCTACTGGGGCTACCAGCAGGGCTATCA	TA1-239733	0
ko01100	0	K02320	0	contig00716	0	aGtGTACTGGGACTGTATTTGAAGAACGACCACTACCAAGTGTTGGACATTTAATTTGACAATTtAAGAAGAATATTGAACTTCTCATTCTCGGTAtCTTTTTtCTGAATGTTGTCATAGCAGACATTtGAAaGTATGT	TA1-129627	0
ko01100	0	K01647	0	contig00732	0	ttCAGATGAGCCCAGATGaTTTCCTTCAGATGGTCCAAGGTATGGTTGTCACCGACAGCCTTCTTAATTGAGCGAAGGAAGATGAGAACCTCCTGATTTGCAAGTCCGTGCAGAGGACCTGCgAGACCATTAATACCAGCAGCGAAGGACAGATATGGGTCTGACAGTGCACTGCCaa	TA2-167225	0
ko01100	0	K00699	0	contig00881	0	TTTTCATTACTCACTGTGGAaTAAACGGACTACACGAAACGCTATATAATGGTGTTCCAATTATAGGATTTCCATTGTTTGCAGAACAACATCAGAATGCCG	TA1-162298	0
ko01100	0	K00249	0	contig01270	0	ccGAAGAGTGCCTTTTTAGTGCATACTGTGTGACTGAGCCCACTGGTGGTTCTGATGTTGCTGCAGTGAAGACGCGAGCTGTTCGAAAGGGAAaCgaTTa	TA1-068310	0
ko01100	0	K07422	0	contig01444	0	CcTATCAGTAATGACTTCCTCTGGTAGATGGGCTTCATTGGCTGTTGCTGTTGCCATCTTGCGCTGGTTGCCTTCAGGAAGATGTATGGTGCTGTGCTGATCATAGGAATTGTTAGATTGGAAGTGGCAGAATTAATGTACATGa	TA1-053241	0
ko01100	0	K02134	0	contig02069	0	cTtgTCTTCTATGATTCACAAGgTCACCGCCAGAGGGACATTCCCACATTTGgAGTCGCTGGCATTTGCTcTCATCACATGTAgCGAaT	TA1-078158	0
ko01100	0	K01647	0	contig02258	0	tGGACTTGATTGCCAAGCTTCCTACGATCGCAGCCATCATTTATCGTAATCTTTtCCGTGACGGTACAAGCGTCGGAGCGATTgaCCCAAaCAAGGATTGGTCGGCTAACTTTGTCAGTCAGCTCgg	TA1-238513	0
ko01100	0	K01772	0	contig02358	0	tCAGATGCAATTCGTCCCTCCAGTTtaCCTaaaCACGCTCCAAAGTTTCGGCAAGTTtGTTCACCAACTTtCcAGTTCTGAGTTCTCTGCCGTCGCCAGCTGAATGAGGCAAGTGGAAATCTTAATGTAACTGTCGgccACATTTTTGTGACTCTTTGTCATCCGATCCGACTTCCCcGTGGCAt	TA2-020062	0
ko01100	0	K02154	0	contig02408	0	aCATTTAAaGTAACATCTAACAGCaGCAGCGACTGCTGTTTACATCATGGTTGGCAACTTTGCAGTCACTATAACAAAGACCTAGAAAGCAGAAGAAAGATACTATGGCTTCAGGCACACGCTAAATACACAAATTATGACAAACAATTtGAAGAAaTAATGATTTGGTTAGACAGTGAAAAAATATTTtAAAAAAaTTATTtGATTAGCAGTTGAGATAGATACTTTCAGTGCTACGCCTGTGCCATAGAATACTACTTGCCTGACAGTATCACATTTTCTCTGGACAACAACTTTTAACTAACGAAAaTATGTTAATGAAATCTGAAACTGTTCAGCTTTAGTTAGGCAAACGAACTTTACATCAGATAGTATGCAGCCTGATTTAACATTGATACA…	TA2-118881	0
ko01100	0	K01623	0	contig02545	0	aaCGAGCAaGGACATTTGCGTTCTCCTTTACCGCCAGAAAGGATGGCGTGTGACTTGAGATTTTCAGTACACAGCGCCATTTAGCAAAATCTGCTCCCTCCTtCTTGTAGgCAGCACAGCGtC	TA2-188185	0
ko01100	0	K01255	0	contig02939	0	gggATATTGGAGGATCGGACCCGGAGCGAATGGCAGCTCCAGCGGTTGCCGAATATGTTCAGAATGTCTTCAAGGACACTTGTGTCAAGGTTGACGTCATCTCGGATCTATCCAAg	TA1-147134	0
ko01100	0	K00605	0	contig03242	0	GTGTTtACTATGTGTTTtGtCCcTGAAaGAAAaGCAGCAAGAAATTTTCCAAGTGCATTAGCACTGtttttaaatatacaacatttaattcGAAGCAGgCAAaTAaGTTTAACCATTGTCGCTATGTTACAATGTTACACACAGGTTCCGTGTCCAAATTTACAAACAGTTAACGAATATGATACTTGATTTTATTAGCa	TA2-155201	0
ko01100	0	K01596	0	contig04188	0	aGCTGACAGATTTCAACTACGTGGTGCTGAGtCATGAGAATCATGACAAGGGTGTCGTCGAGCATTTGGGATGTGGTGAGAAAAGACGGAAaTTTtg	TA1-108701	0
ko01100	0	K01251	0	contig04329	0	TGTCTGCACATGACCGTCCAGACTGCAGTTCTTATAGAAACACTTCTGGAACTTGGTGCTGAGgTCCAATGGTCTAGCTGCAACATCTTTTCCa	TA1-233385	0
ko01100	0	K00121	0	contig04461	0	tGAAGGCGGTGgAATTGTGgAAAGTGTGGGTACAGGTGTAACTGGCTTGAGTCCAGGAGATCATGTTATTCCACTTTATGTTCCTCAGTGCAACGATTGCAAATTCtGCCGAcATCCGAAGACCaa	TA1-164868	0
ko01100	0	K02133	0	contig04706	0	aaCACTgAGTAGCcACCATGAGCCTTGGCAACGTTGTTGATCAACTCCATGATCAGCACGGTCTTGCCGACACCAGCACCACCAAAGAGACCGATTT	TA2-091931	0
ko01100	0	K01596	0	contig05154	0	cTTTCCGgATTGCATGGCCAGTGGTTGATGACCTTCCGTTGGATTGGCCTTGGTGCACCGATCGAATGCACACACTGGACAAAaTTtCCGTCTTTtCTccA	TA1-117651	0
ko01100	0	K11142	0	contig05715	0	ttcaagggctcatcggagcccctggatacgccaagaaatgcacccattttCTtCTCCTCAGCCCAAGCTTTAtCCCGTATCctGaCGTCAACTTTATCAaGGCTGCCGAGTTTCTCTTTGGCGtACTtCACtGAATTTAGTTGGTGTCATCTTGTTAGCAGGCATCTCCATGAGGTATCGAGCCAAGTTCTGACCTTCAGCAAGCACAACACCCTTCTCCcAAGCACCAAGGATaCTTtCGGGgCTtCcACGTATGACGtCAAAaCAGAGAaTTCAGGCACGGTTTTGCGTTtGTCAGCCGCTTTTAACTCATCGTATGCCCAGGTGGACAAAaT	TA2-002990	0
ko01100	0	K03968	0	contig07091	0	AGACGTCCACtAAAAAATGAGATTTTtGACCCTCCCCTGtACACATGAGCcAGACTTCCcTCCCCcTTtGTGGaTGTCCACATGCTGTCGACATGAAATACa	TA1-022784	0
ko01100	0	K02133	0	contig07514	0	tAAGATCATCAGCTGgCACGTAGATGgCCTGCACAGATGTAATGgATCCCTTCTTGGTGGTCGTGATCCTTTCCTGCATGGTACCcATGtCAGTTGCCAGTGTTGGCTGGTATcccGa	TA2-077926	0
ko01100	0	K00939	0	contig08831	0	ACTTGACGGTTTTCCACGGACAGTTGTTCAAGCTGAAAaGTTGGATGAACTGTTGACACGACGCAAACAGCAACTGGATTCAGTCGTTGaGTTTGGAATCAAaGACGACCTACTCGTGCGAAGAATCACCGGTCGACTGATTCATACGTCAAGCGGTCGATcgTACCACATTGAATTCAATCCACCAAGGATtCCTATGAAAGATGACGTAACG	TA1-135354	0
ko01100	0	K00463	0	contig08862	0	cAGGaTcTtCGGTAtGTTTtCATCGCCCTCCTGTCTTAtATATCcGTTACTGGCGAATGATAGAATCGTATGAGCCAGTCTCAGCTGTCTATATCCAGTCAGCAAAGATGCATCGAGCTCAGGCAGCTGGTCAACAGTTGCACGTAATTTGTGGGTTTtCACTAGCgCTGCTAAaTCTCtttGCTTaacttgttccatggctcaaaatatgctggaagttcgaccAATGGcTCTGGTagAATGAaaCCCGTTtCct	TA2-162869	0
ko01100	0	K02147	0	contig09675	0	CCAATGGCAGACTTCATCAATCTTGACAACGATGGCAAAACGTTGATTGGAGGATAGATCTGTCTGTTGTGAAGTTGTCGATCGACGTAgaTCTGACCcTCAGTGaTGTAaCCAGTCAGaTCaGgaa	TA2-116590	0
ko01100	0	K02144	0	contig09751	0	CTTATTCAAACGTTGTCCAATGGAgtCAGCTATCAGATtcAATACCAGCTCATCTTCTGCCTCTGGgTGATGaCCTTTGACCCAGAACTGGCTGacAAAATCtCCAAGTGCAA	TA1-217242	0
ko01100	0	K07968	0	contig10458	0	CATAAGGACCAGTGGAACCCTGCCAAGCGCCCGGAGCGCCGCGAGCAGGGCTGTGAGGTTGATGAACCTCGTTGCGATAAGGCTGTGAAGATCCTGGTa	TA2-177167	0
ko01100	0	K00889	0	contig11533	0	AaCTGATGATGTTGAGCAGGgCTTTTTtGTAAATAACATTTCCGGGTACGCCAAATTCCCGATGACCTGTTTTtttAGATATTTACCAAGAAAaCTTtCTACCcGAaTTTTTCCcAGTGAtCTTTTTTAAGTACGATGCAAAAAAAaGTCCcATTTCAAGCCGATTTTTT	TA1-120370	0
ko01100	0	K01081	0	contig11556	0	CTCTTCGATGgtCaTAACTGGgTCAATCTCAATGGCATAGTAGAACTCCTTCAGTTGGGCGACTGCCGCTCTGTAATCCTCCGGTAACAGTGGACtCAACTCTAAGGCCcGATa	TA2-123271	0
ko01100	0	K01915	0	contig12503	0	cccAGgACCTCAGGGACCATACTACTGTGCTGTTGGTGCTAACAAGGTGTATGGCCGCGACATCCTAGAGTGCCACTACcGGgCATGtCTTTAtg	TA1-144339	0
ko01100	0	K03010	0	contig12517	0	ttCGAATGAGTtGTTCTGAAGGTTaGCAAtGGCAATCAGACCACACAGgTTGCAGaCGTGAaCGCGATACGGGTCAGaGATCTCGAACAGCcTCTCCcG	TA2-067934	0
ko01100	0	K00873	0	contig13527	0	tCGGGATTGAGATTCCGACTGAGAAGGTGTTCCTTGCTCAGAAGATGATGATTGGACGCTGCAACCGGGCCGGGAAGCCAGTGATTTGTGCCa	TA1-204236	0
ko01100	0	K03935	0	contig14040	0	aaCTCTCCAAaCAAAATTCTGATCCACTTTGCACGTTCAGGTATTTCAATGTTGAGgAGCTTCTCAACGGCTAAAGAGTAAGCTTGTTCATTACACATCATCGACACATAGtCCAATCgg	TA2-126852	0
ko01100	0	K03935	0	contig14773	0	ccAGAATGCATGCTGCCTACGTTCGCCcGGGcGGCGTCGACAGGGACATGCCGCTCGGACTGATGGATGACATCTtCCAGTGGGCGGaGAaGTTtGgtCaGCTGGTGGa	TA1-122844	0
ko01100	0	K03942	0	contig14928	0	ACGTTGGGGTCTTTGGTTGTCCAACGACTGTGAACAATGTCGAAACTATtGCTGTGGCACCGACCATCTGTAGACGTGGTGGGGACTGGTTtGCTTCCTTTGGTCGACCTCGAAATACAGGAACCAAGCTGTTCAACATTTCTGGCCATGTGAATCATCCATGCACAGTTGAAGAAGAGAt	TA1-006307	0
ko01100	0	K00020	0	contig15043	0	CCTTCCCATGGCACGGAAACAGGAGTCGCAGtCCtCGtAGAGGGTCTGGTCACCAGCAGCCAGTATCACCAACTGACCCGTCTTAGCTAGGTGCTTGTTACCAA	TA2-168926	0
ko01100	0	K03934	0	contig15355	0	AGGAACAGGACCTTCGGACCGTGGTCCCTGATGTACTGGACGCCGGCCcTGTAGCCAAGGTCAAGGGCCGCAACCTGGCTCGCAACGCGATGTAggaCGTTAAGGATTCTCCAg	TA2-172116	0
ko01100	0	K03644	0	contig15515	0	cGCCTGGACCTTACATTcGTGaGATGtCtGATGCAGGACAGTTCTTTACCAATCGAGTTCTCAAAGACTTcAAAGAGAAAGATGCAACTCaTG	TA1-070794	0
ko01100	0	K08764	0	contig15637	0	aCTTTGTACATACACTAGGTTTTGTGCATTTGCGTACGTCCTAGCACAGACATGAATGAGGGTTGATATTTAGTAGTCAACAATGAATGACTTTACTTTGCAGGACCTTCCAGAAAAGAAACTTCATAATAAATGGAATTATTTTGTACTAAAATGTGTCTGTTGAATGGGACATCACAATTGTCAAGAACATTATTTCATCTTAATTGCTGGTATCCAAAACATTTGTGCAATTGATGAACTCTGACAAAAACTGTTTCCAGGTAACAAAAACATATGGATGAGATGTTAGTTGGTGTTAACATTGAaGCCATGaaTAAAAAACAat	TA1-078479	0
ko01100	0	K03661	0	contig16495	0	aTGGCTATTGCAGGACACTTCCCCCTACATGTGGGCTAACCTCGGCATTGGACTCGGAATTTCCCTATCTGTTGTCGGTGCTGCTTGGGgCAtCTGACGActggttCAAGTATTCTTGGCGGCGGTGTGAAGGCGtCCTCGCATCCGTACCAAGAACCTTGTCAGCATCATTTTCTGTGAAGCAGTtGCCAtCTATGGCa	TA1-120997	0
ko01100	0	K03850	0	contig17386	0	aGTTtCGCGATGGAACTGAAGAATTtGTATTtAATATTtATTtCAGCAAAAGTATATGTTGTGCTGTtGATGACAATGCTGTTTCTAATAAACGTCTtGGGa	TA1-168320	0
ko01100	0	K00008	0	contig18301	0	ACAGGCGTGCACTGCCACGGAAaGAGGTtCCAGAAGCGCTCCTTCcTCAAaCGACACGTGATCCGGAAGCTTGAAGCAGAAaTCAGCcGCGTGAaCATGG	TA2-011651	0
ko01100	0	K01697	0	contig18813	0	aGAATCCAACATAGGAGTGGCAGCCAGGCTGAACAAGGAAATCCCAAACTCTCACATACTCGACCAGTATCGCAATGCCAGTAACCCAGTGGCCCATTACGAt	TA1-076611	0
ko01100	0	K00981	0	contig19190	0	AGAaGGAGAAGCTTGAaGGAAGCAGGAAGCAGCTGAAGGAACAGGTGGAGGAATTGGTGGAAGCAGGAAGGATGTTAGGTCAGGTTAAGGTCAAGTATGCag	TA1-071209	0
ko01100	0	K03934	0	contig19357	0	cGTtATTTAtCAAGGGTCCcACGGTGACTTtGGAGCGGGTATAgccgatatcgtcttgccgggggctgcctacacggagaaaGaaCGGCAACCTACGTCAaCACGgAGGGCAGGgCACa	TA1-059210	0
ko01100	0	K00227	0	contig19746	0	AGAGATCCTGAAGCCACTCAtCAATGgCTCTGCCCACCACACTGACCACCATCTTTTCTACAGCTACAACTaTGGgCaGTACTTCACACTTTGG	TA1-066897	0
ko01100	0	K01251	0	contig20252	0	tGTATTACATTTAAGGGAcTGGGAtGTATTGTTAaGACTTCTTGGTCTCAAGCaCTTTGCATTTtGtGTAAATGTGTCATAACATTCTtCATtATTAGACTTACt	TA1-232066	0
ko01100	0	K00873	0	contig21488	0	AGTCgTAGGTTCcGgTGGgAAAAGTTGaGTCGCGCTTTTTTAACGTTTTTTtCTTTTTTTTATTTTTTtttCCCGgTTttttCTttGTCGATCATCTTCGTcAAGaCATCCACCGAACGACATGCAGGCCCTATGGTACAG	TA2-134435	0
ko01100	0	K00699	0	contig21717	0	CAAGAAATTTAACAATTACTTCTTGTGgAAATAATTtACGCAGTCGATCCGAAGCTGAGCAGAATAATTCCATCGGATTTTtCGGCTACATCTTCCAAGTCTTTtGGTAGTTTTTtCGG	TA2-126689	0
ko01100	0	K00512	0	contig21995	0	CGTTTCATTtATAGAATCACCGGCATTTGTTTTCCTTGTACCAGGTATTAAAAGTAATAAATTCTAAGCCACTTAGAATCTGCTAAATTAGAGTtCAtGCACAAATAAGGCAGAAGTCCttGGTCTCATAGATGTCGAAATGTCCTtcaGtATTCGATGACTGACTGTATCTATg	TA2-145488	0
ko01100	0	K00933	0	contig22461	0	cAGCTTGTGGAGTTgAAGATGGACAGAGGCGCGAAGTCCAGTTCCAAGGTTACTTGGGCAGGTGCAGATGTATCCGAGTCTTTCGCTCCAGGCAAACTCATGGCCATGCTTCTTCATCAGTCCTtCAATCTGGGTGAGACCTCGTGaGAATCGTTCGAAGACGGCCTTGACATCTCCt	TA1-040099	0
ko01100	0	K11153	0	contig22497	0	CAtGAAaGAACCTTGGAATGGAGCCcAGACAACCATCTGCTGCGCAGTTGACGAGAGTCTGGCCAGCGAAAGTGGGAAaTATTACAGtGACTGTAAAg	TA1-126620	0
ko01100	0	K01081	0	contig22839	0	TACTACTACTATGTcTGCCGTCACTTCTTTtGCATGTCTGAaGCtCGCTTGTTtGGACCATGCAaCACGATCTTTAATACTGACATTGGCACCAAgg	TA1-175741	0
ko01100	0	K02132	0	contig23278	0	aCGTGTGTTGTCGATtGGAGATGgTATCGCCCGTGTTTAtGGACTTAAGAaCAtCCAGGCCGAGGAGATGGTGGAGTTCTCCAGCGGCCTTAaGGgCATgg	TA1-185327	0
ko01100	0	K01062	0	contig23427	0	CTACCTtCACCTGaCGCGCCATGGAtAccgcaagcTGGCGGAACcACTCCTTGAAGAAATCCAGACGATCCTGAAGAACTTCCTGGCAGCTGATGCACTGTCTGCCAGCGAGGCgAGAGAACTAgg	TA1-025786	0
ko01100	0	K01008	0	contig23682	0	GACCATTCGATCCCGTGGTGcATGtACCtAGATCCGAACTTTaGACTGACGCGTTtCTCCGATTTGAAAGGACTGGgATGTAAAGTTtCACACGATGCCATGACGAAAATGCTGGAaCCGTTTAAGGAGCAAGAGAAAaGCCAGTTGGAGCAGGAGCAgg	TA1-197588	0
ko01100	0	K03934	0	contig23699	0	cTTCTACTACTGCACGGACACACTTGGCCATCgTCTGCGAAGATCTGGtGATTGCATCGGTCATGTAGAAGTCTTTTAGTGACAGCTGGGGCGGAGTCAGCGGAGAGGTtGACAACGTTTGCTTCTTCACGCTCGAGGCCAATTCCGAAGCCTGTTTGAAGTAGTTGGCTTcTtCGACATCTCCGTATCGCGTCAGGTTTGGCGAAACTTCCTCCAGTCTCTTGCGAACATCGTTCa	TA2-081772	0
ko01100	0	K02133	0	contig24136	0	TCCATACCAAGGATGGCGATGATGTCCTGGAGGGACTTGTAGTCCTGTAGGATCTTCTGGACGCCACGGGCAACCTCGTAGTGCTCCTGGCCGACGACGTTCGGGTCGAGGATacGCGAGGTCGAGtCAAGAGGGTCGACAGCAGGGTAGATACCCAGCTCAGCAATACCACGAGACAAGACGGTCGTAg	TA2-078393	0
ko01100	0	K00412	0	contig24442	0	CttGttAttGAAACTATGGTTCACTATTAGGCCTATGTCTAGTAATtCAAGTAATTACAGGCCTATTCCTCAGAATACACTACGTGCCCAACATTGAAaTGGCCTTCTCATCCGCTGCCCATATTtCACGAGATGTAAATTATGGATGACTTCTTCGATCGATCCATGCCAATGGAGCATCAATATTCTTCCTATTTATTTACTTGCACGCGGGGCGAGGCCTCTATTATGGGTCTTAT	TA1-167099	0
ko01100	0	K00412	0	contig24557	0	ACCCTAAGGGAAACCTGAAACATTGGAGTTATTTTATTTTTATTGACAATAGCAACCGCATTCATAGGCTATGTGCTCCCCTGAGGACAAATAAGCTTTtGAGGGGCCACAGTAATTACTAA	TA1-073041	0
ko01100	0	K12670	0	contig25010	0	tCTGGGTCTGCCGTCATGCCAACACCTCTGAAAaGCACTGGGTTCACTTTCTTGATGCCAACCATGACTGGTGAAGTAATCAGGTTCTGTGGATCGGCAACAaTCAAAGTGTGCTTGCCcGGATCTGAGAAaTCATAGTTCAAATGATCGATGACAGCAGTCTTCTCCTCATCAAaCTCAACACCACATTCACTCCCAAAATCACGAATTGCTTCACCAATGTTGGAACTGGCCGCAaCAAGCACGTTTCCACCTCCATCCACAAAGTTAGTTAGGGCATTAACATCAATTGATCC	TA2-194481	0
ko01100	0	K00789	0	contig25145	0	CCTATGgTGGATGGGgAGCACATGGAGGTGGCGCCTTCTCTGGAAAAGATTTCTCAAAGGTGGACCGTTCGGCTGCATATGCTGCTCGGTGGGTGGCCAAGTCTCTGGTGAAGGCAGGACTGTGCAAGAGAGTTCTTGTTCAGGTTGCCTATGCCATTGGCGTTGCTCATCCGCTTTCCGTTTtCGTCAGTAGTTATGGAACTGGTGTCAAGTCAGACTCAGAACTTCTCAAGATTGTCCAGGCTAACTTTGACCTTCGCCCAGGAAAAATTGTCAAGGATCTCGACCTGAAGAGACCAaTCTATTTGAAAACgg	TA1-199802	0
ko01100	0	K02328	0	contig26211	0	TAGGAAATCAGGCCTCGTCCCAGGCTTCaCGACCATCCTGAAATGTACCCCTGAATGCGATGGCATTGTGGCgCTGCACACAGATGGAAAGGCGCTGCAGGa	TA2-173075	0
ko01100	0	K07542	0	contig26936	0	AGTACAGTAGTGACATTAATAATGCTAACATTACAGCTCATAGTAACCTGTGCTATGGAGTTTCTGCTTTAAGTTtCATAACTGCTTTGGAATAGAAATAAAAaTCGATGTTAACCCTTCAATGACGATCATGTACTAAATTGTaTtGGACAACCAATGCATCTCGTTGTTAAAaGGTTtAATAAtGACATGATTGATCTGTGATGTACAGAACTTGAGACTGTTATTTACAATTCAGGAAGGATTGAAGTTACTTCTCCTTGTGTGGGAATCTAATATATCACTCTGAGTTTATGTTTTTAAAATGTGAATCATGCTTCTCGATTtCAGACTTCTTGTTTTAGGT	TA1-107973	0
ko01100	0	K02578	0	contig27145	0	ggCTTttcGTTGAACCCCAGAAGCAATTGGAAtGGGCAAATGGTGGCATTGGATTGTGAGAGGCACTTTCACACAAATATTTGGAGATAAATGTCTGATCTGGCTGCCAGGTTtCAACTGAAaTGTACAGAGGTTCTGGAAAACAAGACACTTTTTTtCAACCACCAAACCACACTtttGTCATGTTTCCTCGTGTTTCGTCAGTCTTTGCCAGAGCCAATCAATTTCCTTCTTGCTCTAAATTTATTGTAATACTTTTGTTTGATATCTAATTAGTGCAGAAGCATACCATGCATTATGCCAAGAACATCCATGAAGTTTTCATTCTAATTTATAATTATTATTGTTGGATTATCGTTag	TA1-144050	0
ko01100	0	K00162	0	contig27333	0	aaaGCAAGGCTTTCAACTACCTCgATGCTCCAGtcGTGCGCGTCAGTGGCGCCGACATTCCGATGCCATACGCACGTCTCCTGGAACAGAATGCTCTGCCGCAGGTGTTCAACGTCACCGAGTCGGTGAAGCGTATCCTGAACGTCAGCCACAGCGCcACGGTCAAGAGTTAGACTTtCTGCACAGCTGTAttCTTGCCGAGGGAAGGTCGATCTCGGACAaCCG	TA1-033426	0
ko01100	0	K00699	0	contig27735	0	ttttACCACGTTTCTAGTATCTGGAACTGCAAAAATtCACCATTCTTTTTAGCAGCTAAGCTGTGGAGCTTTCCCGGCGATCTTGCGGTTGATGCaCCTGACTACTATCCTACaCCTTGaTATTtAAAaCACCAAATTGTCCTAGAGGTTTTAACGTTGCTTATGGCTGCAAATAAAGAACTGTTCGTTGCTTGAATTCCGGTTACACGCCTTCGAAAGCATACCATCTTGTATAAGAATCGTCTAAGCTATAGTTTTAAATGAAGATCTCcTGTACAGTATATATGACCCGTGTTTACTGTGTGTGTCCGCTGTTAATTCTGATTATGAATTTATTAGAGGCCAATTGATTTACCTCCATCATAAATTGTGTTGGCCAGATTGAGGATG	TA1-179511	0
ko01100	0	K00558	0	contig27829	0	ATCAACAATTTATTCATTTGGCAGAaTAAAAAAaaaCAaTTGACAAAaTCATCGCACTTCCGTTTtGTTACAATTACTGAAACGAAGGGTTGATAGAACATCTCAAAAaGCATATAATAGAATCTAACAACGTCATTACAGAATTAAACGTATTGTGTGAATGTAGATATAATAACACTTCCAACTCTAAACCTCTATATGAAGCGGTCGATGATAAAGTTACTAGTTACAGAAAAAGCAATAAACTTACAAAATATCTGAAAATCTAGCAACTATGCCAATGtcaTACAAAaCATCTGCTGCATTCttAGACATGACTAAACGCGATTTCTAAATGCAGAACATTGAGTTGGACATTTCGACATGTATTGTGTGAACAGCATACGATAGTGCGTCTAT…	TA2-063189	0
ko01100	0	K00157	0	contig28057	0	GCTCCGCTACTTCTGAGTTGCTCAGTTttCTTTGCCATCCAAGCCGCAATATCTGCTGCTCGACAAGATGCCGGACTTCCTCCGGAGTTTGTCTTCGACAGTCCAGCCACTGTTCAGAAGATCCGCTTGGCttGtCGGtACaGATGCCCcAAAATTAAAGTGGCCAGTTGAGAAAAAaTGACAAGAtGTTTTGGTCGTACATGTATCTGCAGTTCtGTAGCGAGATTCTTCAAATGCTAGGATTATATCCTGAGTTGTCTAGAATTGTTTAAATAAGCATATTAGGCTATCCTTTGCTAGCAAATACATCCTGGtCAGTTTATATGAaTGACACAATCGTGATTTATTAAATGTGCCcTTGTTATACTGCCTTTGCTTATACTTGCATTGTTTTGTAag	TA1-066006	0
ko01100	0	K00764	0	contig28435	0	TTTGTCATGAGCAaCAGCCGAGTGtAGTAAGCCTTAGGACTGTTCTGTTTGCTTCACTGCAAACGTGGAGGTGTGCATCATCAGGTTCTTGCCACCTTTATGCTTGTCTTGTGTTTATGATGATATTTTGGAAAaGAGCTTCTTGTAAACACTCGGGTCCACTAGCTGCATGCTGGGCTGCACGAACTGTAGGCCTACATACTTATTCGaattattcaacTTATTGCTtGGAAaTAGAAGAATTATtAAaGTGCCAGtCCTGTTAATTGGCTACAGTTGTAATAGGAGAAAGACAAaTCTTaGGAAaTTTtGCTGATTGTCATGAATtGCTTtCTGgATATGTAtt	TA1-141575	0
ko01100	0	K03942	0	contig29470	0	TACAAAaCGAAAGAAATTGTGCTGAAaGGtAGttGgtAAtGGATTCAGGGTGAAGTGAAGAAGTCGGGCCTtCGAGGTCGTGGGGGTGCCGGATTTCCTACTGGCATGAAATGGAGTTTCtAttGAACAAGCCAAaCGATGGAAGGCCACGATATTtGGTTGTGAATGCTGATGAAGGAGAACcGGgAACGTGCAAAGATCGAGAGATCCTGAGACACGATCCTCACAAGCTGATCGAAGGATGCCTGATAGCGtCCAGTTCGATGGGAGCCCAGGCAGCTTACATCTACGTTCGTGGAGAATTCTACAACGAAGCATCGAATTTGCAGATAGCCATTCGAGAGGCTTATGAAGCTGGTCTGATTGGTAAGAATGCCTGCGGTTCTGGGTATGATTTTG…	TA1-058294	0
ko01100	0	K00412	0	contig29848	0	ACGCAGATTCTGATCGAATTCCATTTCATCCTTACTACTCCATCAAAGACGCCCTAGGCTATATACTAGCTATCCTGGGACTATCCCTCATAGTGCTATTTGAGCCAAACCTCTTTACAGACCCAGAAAATTTTCTAATGGCTAACCCCCTCGTCACCCCCATTCACATTAAGCCGGAATGGTATTTCTTGTGAATATATGCAATT	TA1-080260	0
ko01100	0	K05294	0	contig29906	0	ACCCcTTTCTAGGTTtGTTTTTGTAGTGCATCAGATCCATTGTTTTCTAGTTATGTAAACGTTGCAGCTGTTTCTCGAGATCTGTTTTAACCAGTTATTTATGTGCCTTATTCTGATTtCAGTGCATAAaTAAAaCGTTaCTGAAGCG	TA1-226464	0
ko01100	0	K03937	0	contig29996	0	GACACGCGAGAACGTTGGGtAAaaTCCACTGATGGGCTGGACATCAAGTGCTGATCCCTTGGCTTCGATGGAGATATCTTTCACCAACAAAGAAGATGCAGTTGCTTTCTGTGAGAAGAATGGTTGGGAATACCATGTTGAAGAGAAGCATGATCGCAAACTGAGACCAAAGTCTTATGGAGACAACTTCTCCTGGAACAAGAAAACGCGTCTATCTACGAAaTAATCATAATAACCAATGCCAGATACGCTTTTAAATGTGCATATAAACTTTAAGAACATTGTGCTGCAGAACTGTGAAGAg	TA1-122101	0
ko01100	0	K03002	0	contig30322	0	TgggATGACGATGAATCAGGATAGgATTtGCTAAAGAGCAGTGTTTTCAGTTtGGAGTGAAAGAGTTGTGGAGAGATGGCAAGGGGAGAGGTtcGAGTGAGCTCGTAGGATGGGTCAGAcatttgtcgtaatGCTGGCGGGAGTTTGTTCCAGAGAGGC	TA2-167865	0
ko01100	0	K03949	0	contig30668	0	ATTtACTtCTTATTTCTGaCATTAGaagCTAAAATgtAaCcATATCAACTTTATTGAaTCAATTACAAACCgaCTACAAGATATCCAAGTGTCACTGAAaGTTGCTAAAGTTTGAAAAGCCACAACTGTATTCAATCTAGATCGGCCATTTCCATTGGTTTGGAGGTGCTTCCTTAACCAAAGGCTCCcATGACCTCCACTCAATCATCCTACGAGCCAAATTCAGCTCACGCTCTGCCTGTAGAATAAGTTCTTCTACTTGACCACCGTTGATCTTTGCTTCCAGTTTCTCCACATTTGGTTCAGACTTTACCACCGTTAGACGATCTTGAACAAGCGCCTGTGTATGTTTGCGATAGACTGCACTTTCTGGCATTTTCTGAATAACTCGAAGTATTT…	TA2-105400	0
ko01100	0	K01647	0	contig31006	0	tCCGGGGGCATGGAACCCCTTCCAGAGGGACTCTTCTGGCTTCTGgTGACCGGAAAGATTCCAACCGATGCACAAGTTAAGGCTATTTCAAAGGAATGGGCGAACCGTGCTGACCTCCCATCACATGTTGTGACGATGCTGAaGAACTTCCCTCACAATCTCCACCCAATGGCACAGTTTGCAg	TA1-215521	0
ko01100	0	K01900	0	contig31067	0	GgCTCAACACCTGAaCTGCCTTTGAACCAAATtCATCAaCAACTACTTTTAAAGTTTCAACAAAaCACCTTAACGTTAATTCCTCTGTCGTAGTCCGGCTGCAAAAGCTTTCTGTCCGCCAG	TA2-201685	0
ko01100	0	K00234	0	EB3O8BM01A1WJX	0	TAGATGTGATCCTTTGCTGGTCCAACGCCCCTGCCCTCTCGGATTTCAATGGTCATGGCACGAGAGACGACGTCACGTGACGCAAGATCCTTGGCGTTAG	TA2-183652	0
ko01100	0	K01587	0	EB3O8BM01A2MK3	0	TCCTTACGACCTCTGGTCCAGCCTTAGACTCCCTTCTGGCCTTGGATGTTCCACTGTTCTC	TA1-084150	0
ko01100	0	K01008	0	EB3O8BM01AGF9J	0	TGCAAAGGCGTGTGGAACGGTTGCTCTTCTATCAGGGATATTCGGCCGAAACATCCGGAGGTCTGCTTATTGCCATGGCA	TA1-204278	0
ko01100	0	K08964	0	EB3O8BM01AV30P	0	CCCCAGAAGAGCATGAGCTGAAGGAAGCAATGGCTGAAGCAATGAGAGATTATCCGGATGCTTCTGCCGTTCTTGTCCGTCGACAC	TA1-118940	0
ko01100	0	K00234	0	EB3O8BM01DA6X9	0	ACATGGAGTTCGTCCAGTTCCATCCGACAGGAATCTACGGTGCCGGGTGTCTGATCACCGAGGGTGTGCGTG	TA1-170718	0
ko01100	0	K09699	0	EB3O8BM01DG079	0	AGCTTCTGGATACGACCAACAGCACCAATCACAACCTCAGGCACAAATATAACCGGCTTGGCATACGTGCCACCGATGGTTCCGATGTTGGACAGCGTAAAA	TA2-064153	0
ko01100	0	K01008	0	EB3O8BM01E8E87	0	CAGATGGTGCTGTGCCAGGCGATGTTCTGGTGCTGACGAAACCATTGGGAACACAGATTGCGGTCAATGCGCACCAGTGGCTGGAAGT	TA1-135870	0
ko01100	0	K02147	0	EB3O8BM02F1XCW	0	ATTGTCTTCGCTGCCATGGGTGTGAACATGGAGACGGCGCGTTTCTTCAAGCAGGATTTCGAGGAGAACGGTTCCATGGATAACGTCTGTCTCT	TA1-088923	0
ko01100	0	K01899	0	EB3O8BM02FRPDB	0	CGTTCCTCTGATCGTCGTCATAACGGAGGGAATTCCCCAGCAGGACATGGTGAAGGTGAAGCGAC	TA1-096603	0
ko01100	0	K00939	0	EB3O8BM02GBI8Y	0	CAGCAAAGACTTTGTCAGGCGACTGGGCAGCATCGATGTACGTGTGGAGGTTGCGCTTGGCGTAGTAGTCGACCAGGGGCTTCGTCTGCTTATGGTAG	TA2-077262	0
ko01100	0	K00016	0	EB3O8BM02GQKA8	0	GTCAGACGAGTGCCAGCCACGTTAACGCCACTCCACACAGCCACACTGCTGTCTCCATGC	TA2-121933	0
ko01100	0	K00789	0	EB3O8BM02HK7UO	0	TTTGTCATTGGTGGACCACAGGGTGATGTTTTCTTTTTGGTTTTCTTTACGGGCCGGAAAATTATCGTGGATACCTATGGTGGATGGGGAGCACATGGAGGTGGCGCCTTCTCTGGAAAA	TA1-214928	0
ko01100	0	K01581	0	EB3O8BM02HOVSV	0	AGTTGAGCAAGGACAGCCAAGATGGCAGGATCGTCGTTACATTTCACAGCATAGAAGGGTTCAACACGAGGCAGCATGGAGGTCCAAAGTTTGT	TA2-025127	0
ko01100	0	K00873	0	EB3O8BM02HXMRE	0	ACATCGCGGTCTGTAGGCAGACATCAGCTGAGCCGATCTTCCAGTGGTTGTTATGGTGATGATGGCCC	TA2-047517	0
ko01100	0	K02132	0	EB3O8BM02JRR0J	0	CAAGGATCCTCTCTTCGAGGATCGAAGACACCTCGGCCGATCCTCCGGCGGCGTACACAGACTTGGTCGTTGAAAGGTTTCTAGCAGCTACGAACGCCGCACCGAGA	TA2-176783	0
ko01100	0	K01835	0	EB3ZX6E01AT3O5	0	CGAAGCCAAGCGTCAGATCGAAATCCAACAGAGTCTCCTTATCCAGAAGGAAGTGGAGCTGGCCGATCTGAAGTCCAAGGT	TA1-014905	0
ko01100	0	K00128	0	EB3ZX6E01BRMZJ	0	CCAGCGTCTCCAACGACGCCAAGTAGACTTTTGTTTCTCGCTCCATCAGGTCAGCTAAGATGTTCAGAAGTCTGCCACGATCGGCTGCATCC	TA2-030403	0
ko01100	0	K00252	0	EB3ZX6E01DF70Q	0	ATCCAGAAGAAGATGGCCGACATGGCAACGGAGATCGCCCTCGGACAGCAGGTGGCTCTCCAGGTCGGACGCCTCAAGGACCAGGGAAGGGCTGTGCCGGA	TA1-048254	0
ko01100	0	K01623	0	EB3ZX6E01EVLM0	0	CAGATGAAAGCACAGGCACAATTGGAAAGCGATTCGCTTCAATTGGCGTAGAGAACGTAGAGAATA	TA1-001919	0
ko01100	0	K00234	0	EB3ZX6E02F5UO2	0	GGCCGTGGTGGTCAGGCACATCGTGCGTGCTGTGTCGCCGACCGAACCGGACACTCCATGCTGCGCACGCTCTACGGAAGGTCTCTGAAATACGACACG	TA1-110674	0
ko01100	0	K07412	0	EB3ZX6E02F9HN6	0	GGCCCAAGATCGTCTGCAGAAAGAGGTTGATGCTGTGATTCCGAGACACAGGCTTCCAACTCTTGATGATCAAACAAAGCTTCCTTTTGTTGAA	TA1-143887	0
ko01100	0	K00029	0	EB3ZX6E02FZQ30	0	CAGATTCTGGAGGGCAACGGAGACCTGGTCAGACTGGGTTTGGACCGCAGGGGGGAGGAGACCGAGGATCCCCAGCTGACGTCTCTCTT	TA2-096742	0
ko01100	0	K01648	0	EB3ZX6E02G2J2N	0	CTCGGAGGTCATCCCCCATACTGCAGCTGACGTGTGTTGGTGGTACAGCTGGTTGTTCTGCATTTGTGCCACAAGTGGTTCA	TA1-080130	0
ko01100	0	K00128	0	EB3ZX6E02GAFVU	0	TCTCTTCTTCAACCAGGGCCAGTGCTGCTGCGCCGGCTCACGTATATTTGTTGAGGAGAAGGCGTACAAGGACTTCGTGGAGCAGTCTGTCGAGAAGGC	TA1-081725	0
ko01100	0	K01915	0	EB3ZX6E02GKKF2	0	AGACGTCTCACAGGTCATCATGAAACGAGTAGCATCCATGATTTCTCAGCTGGAGTTGCTAACCGTGGTGCGAGTATTCGA	TA1-026700	0
ko01100	0	K00029	0	EB3ZX6E02IPN7T	0	CTCTATACAGCGTGTGCGGGGGTCAATCCCCGACACTGTCTCCCCATCACGCTCGACGTCGGCACTAACACCCAGAGTTTCCTTGATGATCCACTCTAC	TA1-095633	0
ko01100	0	K05857	0	EB3ZX6E02IPXT0	0	ACGACAAGGCCTATGTTGTGTTAGGTCGAGTTACTTTACTACTAAAAAAGAACCAGGAAGATTTCGAAGACTGGACTTAAAGACATCTTGTGGAGACAAACCGCAAGTCTAAT	TA1-070749	0
ko01100	0	K00026	0	EB3ZX6E02IR5CR	0	CTATCATTTGCATCATTGCAAACCCAGTAAACTCTACTGTTCCAATTACCAGCGAAGTCTTCAA	TA1-076264	0
ko01100	0	K11142	0	EW1_F1P01_A11	0	AATGTGGAGCAATTACTCTTGAACCTTTGGGGGTGTAGGCCTATGCGCATTGCTAGGCATCATGGATCAGAGAAAAGGTTTGGTGCTTGGTTTCTACGAAGCCGACAAAGAAGGAGATTTCGTTTTGACCAAGTCAACAGAAGGCTTTCGTGACAAGACTGGCAAAAGCATCCCTGATCTACTCAAAGTATCTGGACTTGCGCTGAAGCATGGCAAGGCACGAGTCTTCTATGACCTTGACCAAGAGTTCAGTAGCGTTGTCCTTACAAATCTTGGCAAGAAGGGCGCGAAATACAATGAGCTGGAAGAGGTCGATGAGGGAAGGGAGAACACAAGGGCAGCGATAGCAGCTGGTGCCAAGTTGTTGCAAGACTCTGGTGTTCATAAGATTCTGATTGA…	TA1-035864	0
ko01100	0	K03847	0	EW1_F2P14_H01	0	CTATTCAGGAGATTCAATGGTTATTCGATGTTACCAGCATAGGCGTAAACTGTGGGGCAGCCCGGGCATGTGCCCTAAATAATTTAGTAATGCCTATGATTTCATCTGTTATTGACACCTTTTTCTCCCCAGTATTTTGGTTGCCCCCATGGTTTTGACAAGTCTACGCCAGTGGTTACCAGTCTCTACTTAAATATCGGGCATCAAGGAAATTCCAGTTTCTTTTGCGATTAGATGCTGTTTGAATCATTCTGTTGAAAATGATGATGAC	TA1-187351	0
ko01100	0	K11142	0	EW1_F2P18_H06	0	GATGTGGAGCAATTACTCTTGAACCTTTGGGGGTGTAGGCCTATGCGCATTGCTAGGCATCATGGATCAGAGAAAAGGTTTGGTGCTTGGTTTCTACGAAGCCGACAAAGAAGGAGATTTCGTTTTGACCAAGTCAACAGAAGGCTTTCGTGACAAGACTGGCAAAAGCATCCCTGATCTACTCAAAGTATCTGGACTTGCGCTGAAGCATGGCAAGGCACGA	TA1-011541	0
ko01100	0	K01930	0	EW1_R1P06_H08	0	ACGTGTTCGTTCAACAGCTTTAAGGTTTGGGAGTAGCTAATTTTGAAAAATAAATTGTGCTTCACATTCAGTTTGAAAATTTTCTGAAATTTTTCCACATCGAGATTAGATGCTGTAGTTTCTGCAGGACTAAGTATTCCGGATCACGATTTTTTGTTCGACAGTTCGATTTCGACAGTTTTGCGAGTTTTGTTGGTCGAGTATTGTTGATCGAGTTTTGCGTGTTTGTTGTGTTCGCGAGTCATGGCGACACCGATGTTTGAACAGGGGCTTACGCTCGAAGACGTTCTAGAGTTATCTGCTGATGAGCTAAGAGATGAGCTTGCAGGTAGAGACATAGATCCAAAAGGAATGAGCAAAGTTGAGATGCAGAAAGCATTCATCAAGATTTTGTTTCCT…	TA1-035295	0
ko01100	0	K00789	0	EW2_F1P01_A06	0	ATGACAACTCGGATCACTTTCTCCATAAGATCCTTGCGGATCTTTTCTACCGTTACATCATCCGAATGTTGGATCGAGACGACGACCGTGTGCACTCGAAGTGGAATACAAGCGCCTTTGAGCATGCGATATTCACAGGTAACCTGAGTCTTAGAATCAGGGCGTGCCCATGGAAGGCCTCCGTTCCTCCTCAGTTCGGCCAGCTTAGCATTGAGCTGATGAGCCAGAAC	TA2-153852	0
ko01100	0	K02268	0	EW2_R1P02_D06	0	GCCCGGGCAGGTACTGATCATGTTAGAGAAACTCAAGGTTCATGAATGTAAACATATGAAAAACATACAACGTCAGAACATGCTAGAATTTTCATCCTCTTGCCATCAACTGCAAATCAATGACCTCAGACGATCGATCTGTGTTCTACTTGGCTGGCTTCACTGATCTGAAAACTCCAGCATCCCGCATCCTTTCGAAATCCTTTTCCGCATCGTAATTTTTGTAGAATTCTTCGTAAGCCTTGATGCGGGCATCTTTCAGAAAGTGCTTCGTTAGCCCAACAGTGATCACAGACAGGATGGTCACTGTTGCAACATGCCGCACC	TA2-203091	0
ko01100	0	K00413	0	EW2_R1P07_D11	0	ATTATAGTGCATGCCTTCACGAATTTCGATTCCAGCTGGTGGGTCTTGGTAACCCGTCAACAGAGCAAATATATAGTCCTCGCCTCCGTGTCTGGCACCAGTGATGAAGGTCAGGTCTGGTGGAAGGGCTCCGTTATTGGCCGCCTTGGCTGCCTCGTCGTTCGGGT	TA2-153354	0
ko01100	0	K11142	0	EW2_R1P11_B03	0	CAGGTACAAAGGTGGAAAAGAGGGAGAATCCCCGATTGCTTTAGTTGGCAAGGGAATCACCTTTGACAGCGGTGGTATCTCGATTAAGCCTTCAGCCAACATGGATGAGATGCGAGCCGACATGGGAGGAGCTGCCTGCGTCCTCAGCTCCATCTATGCAGCTGCTCGACTGAAGCTGCCTGTGAATGTCATAGGATTAATGCCTTTGTGTGAGAACATGCCAAGCGGTCGGGCAACCAAGCCAGGAGATGT	TA1-058109	0
ko01100	0	K08964	0	SMcontig_11543	0	GTCGACACGGAGTTTACGTTTGGGGAAAGACGTGGGAGCtTTTAGGTCAAAGACAATGGCAGAATGTTACGACTACCTCTTCGAAATGCACAATAAAATGAAGTCACACGGAATTG	TA1-185871	0
ko01100	0	K00789	0	SMcontig_13843	0	TGATCCGAGTTGTCATTCCGTCGAAGTACCTCGACGATAAAACCATTTACCATTTGAACCCATCTGGAAAATTTGTCATTGGTGGACCACAGGGTGATGCTGGTCTTACGGGCCGGAAAATTANCGTGGATACCTATGGTGGATGGGGAGCACATGGAGGTGGCGCCTTCTCTGGAAAAGATTTCTCAAAGGTGGACCGTTCGGCTGCATATGCTGACTCGGTGGGTGGCCAAGTCTCTGGTGAAGGCAGGACTGTGCAAGAGAGTTCTTGTTCAGGTTGCCTATGCCATTGGCGTTGCTCATCCGCTTTCCGTTTTCGTCAGTAGTTATGGAACTGGTGTCAAGTCAGACTCAGAACTTCTCAAGATTGTCCAGGCTAACTTTGACCTTCGCCCAGGA…	TA1-168682	0
ko01100	0	K01231	0	SMcontig_1392	0	AAATGTTTGAATGATCAACAGTAAAGCTAGGCCTAATTCAAATTTTTGATTCAATTAATCTCCTATTAATTGTTAATTATCTAAACAATTAACCTTATGCAGATGATTGGATTTACAGAATATCACCAATCTAGATGAAACGACCTGTTATAAATATGTGCCAACATAACAATACTTAATGATACTAACAATTTTAAAATCCTGAGGAATCATACCTATCTTTCGGAAAAATAATAAAAATGCAGTTGCCTTAG	TA2-136206	0
ko01100	0	K00699	0	SMcontig_15007	0	GGGCTCTTTAAACGTTAGCGCATCACGAAGATGACATAGTAACCTGGGGCCAAATGAGAAACTGGGAGGATAAAAAATTATCATCATTCTAAGCATATGAACACATTGCaTGCacTATCCTCCATTACACAATAATCTCTCCTCAGACCTGAAGTTTGAGAAAGTGAGGCTTCTACAGCTCCGCCCATGACTCGTGGCCATTACCCTGCACACTGAGTNAAGG	TA1-193727	0
ko01100	0	K02320	0	SMcontig_15165	0	CACACGTTGTTGAAGAACTTGAAGAGATCGCAAGCACTGTTGTTCCGGTGAAATTGACAATGCCTCAGCCTGACAGGCAGTTCTGCAAATATATGTCCGAGAAATATGGAGAAGATTATGTGGCGATGTCACGTGATCTGAAGAACTATTACCAGGAAACACCAAAGCAGATTAAAAG	TA1-190025	0
ko01100	0	K00995	0	SMcontig_15612	0	CTTTGGGATTAAATTTGGCCCACGTTACATCAAGTGGACCAGtCtATTTAAACAGCAGAAGTATCACAGGCTTGCCTTTTGCGACTCTAACGGCATCTAATAGCACTTCAAACTGTCGACCAGGAAGATCAAGACTGGCTCGATCGTTTG	TA2-181720	0
ko01100	0	K03781	0	SMcontig_1641	0	AAATGGCCATCAACAGTATGCACAAAACATAAGTGTTGTACTCTGATCAAGGGTTGCCAACTGTTTTTACTTTTCCGTTGGGTAGGGGCTTTACACCCCTTCCCTGTCACAAACTGTCACTTTCTTA	TA2-204409	0
ko01100	0	K01900	0	SMcontig_16414	0	GTCTTGAAGGAACCAACGTTGAAGAGGCGAGGAAAATCCTGAATGAAAGCGGATTGGCTATCACGANCGGTGTTGACTTTGAGGATGCGGCGAGGAAGGCNGTCGCAAGTCTTAAGAAGTAGTTNTTTACGGACAAACGTTTAAAATCACCAATCAATGACATTAATTCCACTC	TA1-202379	0
ko01100	0	K12309	0	SMcontig_20099	0	TTCCATATTCATTCTTCAACCTCGTAACCATGATGATCGGACCGCCATTGCTATACAGGAATGGTTTCATACGTGGAAGANAGCACCAAGCCACCGATCAACAGCTGTCAGATAC	TA2-172073	0
ko01100	0	K13997	1	SMcontig_21053	1	GGAGATTCATCCGGTGAATTGATGAAGATGAGGAAGAAGCAGATGATGTGCACAACATATCCAAACAAGATGACGGAATCCCGGCCAAATCCCGCTCCTTGACGATTTCCGATCAGCCCAAATAGCCGCGCCACCACAGATCTCTCCGA	TA2-186763	1
ko01100	0	K01047	0	SMcontig_22033	0	TGGAATAGGTACAGATGCGACTCCAGACATGATGCAGGAAGTAGAGTATACCGGCCTCTTCCAGAAACCGATAAGTCTTTGACTTCTGAACAGATCCACTGGTTTGTGTGTCGACCGCAAATGCAACACCGAACACAAGAATGATCAGAAGAAACAGAGATTTCCACGGAAGTGTGATCTTGTYCAGCTTCAATAGCAGTTCTTTACAGGTTCCATGC	TA2-040052	0
ko01100	0	K00864	0	SMcontig_2274	0	ATAAATATGTCTGCCTATTTAAAACTTTCAATTCTTTTGAAGtTTGAAATGGACTTGATGTGCATGCAGAGACAACAACGTGACATTAATTCCGAATTTCATCTGTTCGACAACGCTGTATGTCTCTCTATTTTGATATCATTGCTTTGTTTATCTTGT	TA1-081068	0
ko01100	0	K00415	0	SMcontig_22759	0	TCCTGCATTGTAGACCACAGCGAGTCTTGAAACAGGCGAATAGTCCTCCAAGGAAGCAACGACTATTCCACTTGGTAACTTGGTAATCTTGACATCCTGAGGTGACAC	TA2-013330	0
ko01100	0	K00771	0	SMcontig_22880	0	TTACTTCGTAGAGACAGCTACAAGCTGCCAATCAACACAGATTCTCCTCCTCCTCTGCCTCTCTCCTCCTCCTCTTCATCGTCATCCTCTTGGAAATTGGAGCCGCCGACTCCAAGAACAACCACACCATTGGGCGACTTCCCTCACGCAGACTGNCAATCCTATCCAGCGCCACCAATTCCACACAGTTAGGCAGTGGGACAAGTCCAGCAGAAACCTGACCCATTAACAGTCTTCACAAGCAATTTATGAATTTGAAATCTGTCCAATCTACGGCACATATCAGCAGCACGCTGTTTAGAANATATTAGCATAGCAACACATCAGATTACAGAtTTTCTGCCAGCAAATTTTGGGCACTATTCAAAAAGTACAATAGCAACGATAAAATGTACACAA…	TA2-004829	0
ko01100	0	K00600	0	SMcontig_22989	0	GTCGCCTGGACAGGTGTTCTTGTTCACTGCAATGCTTGATTCTTCCAAGATCTTTTCAGCCTTCGCTCCGTCCGTCTTCATCGGCCGAAGGTCAACCAGGATCAAGTGGTTGTCAGTTCCACCCGATACAATGGTTTATATCCTTTCTTCTGAAGGTANGCACAAAGTGTCTGGCAGTTGTTGAGAACCTGTTGCTGGTAGACTNTGAAATCTGGCTGAAGTGCTTCTTTTAATGCAACTCCAACAGCTGCAATGGTGTTGTCATGAGGACCACCCTGC	TA2-011917	0
ko01100	0	K13369	0	SMcontig_23332	0	TGCGGAGACTGAGGATCGGTGACTATGGCAACCGATTCATTCCTTAGTTGACTGGATGTGACTCGGGACTTCGGGAACTTGATAACGAAGCGATTGGACGGACTGGGATGCCACGTCTTTGCCGCCTGTCTGACGGAGAAGGGAGAGGACGATTTGAGGAAGAGCTGCTCCGACCGTGTTCAGCCTTTCC	TA1-175820	0
ko01100	0	K03942	0	SMcontig_23752	0	TGAAGCCTCCGTTTCNTGCTGACGTTGGGGTCTTTGGTTGTCCAACGACTGTGAACAATGTCGAAACTATTTTGTCTGTGGCACCGACCATCTGTAGACGTGGTGGGGACTGGTTTAGCTTCCTTTGGTCGACCTCGAAATACAGGAACCAAGCTGTTCAACATTTCTGGCCATGTGAATCATCCATGCACAGTTGAAGAAGAGATGTCAGTTCCACTGCGGGAGTTGATCGAAAGACATGCAGGGGTGTTATTGGTG	TA1-195066	0
ko01100	0	K11152	0	SMcontig_23821	0	TCAGTCCTTACTGATCCTGGGTGTAAAGAGTAAGTCGTAACTCCAGTTCCTTTTAACCGTTTAGCTAGTCCCCTGGTGAAGAGAATATTCGCCAGCTTGCTCTGACTGTATGCGTTCCAGCCACTATAACTCT	TA2-027181	0
ko01100	0	K02132	0	SMcontig_24511	0	AGACGGCTGTGAAGGTAGAAGACATCACCTGGGTAGGCCTCACGACCTGGTGGACGTCTCAACAGCAGAGACATCTGACGGTAGGCGACAGCCTGCTTTGAAAGATCGTCATAGATGATCAGAGCATGCCTTCCGTTGTCACGGAAGAACTCTCCCATGGCACACCCGGAGTACGGCGCCAGGTACTGCAGAGG	TA2-184864	0
ko01100	0	K00128	0	SMcontig_27497	0	AAATGGTCGGCTGCATTGGCTGCTGGTTGTACGGTCGTCTTGAAGCCAGCTGAGGATACTCCACTCACTGCTTTGTATGTTGCCGCTCTCACCAAAGAGGCTGGATTTCCTN	TA1-113765	0
ko01100	0	K14085	0	SMcontig_27724	0	TCGTGCATGTTGATCGTCTCATGTACTGCTTCCACGAGTCGCTTCCAGATTCTCNTCCTCCACCTGTGTGCtTTCtTCACCGCCAAAAGCTCCTCCAATCTCCGCTCAACTCGTTGGAATATTGACATTAACGATGCCACAGTCCGACCCTTTCGGACCAAGCCATTTGAAGACTGTTGCTGATGTCCTTTGTGAAGATGACTGACTAC	TA2-155317	0
ko01100	0	K05294	0	SMcontig_27787	0	GCACGTGGTGCGGACTTATGGCCGGAGTACTATCTCAGAACTGTCTTGGCCGGGTGCTTCGGTGTGTTCGTCTGTCGCGTTGTGTCCATGTGTGGAAGTTTAAGATATACTGTTAAGAACTTAGTTATGAAAATTTTGCAATGGTACAAGAATGCGTAGAATACTTAATTTTAAAtTACAACAATTCTAGAAA	TA1-213987	0
ko01100	0	K01074	0	SMcontig_28478	0	TTGAATTCAACATCAACAAAGCCATTGAGCTTTAATGTGGACTGCAGGCGGTTCTTTGATTGCGATTTTGAATCCCCGTCTTTGACATCATCTGTGATNGTAGCCAGGATCCACAATCTGCCTCCGGGTTTCAACAGCTTCAGCACCCCAGAAAGAATCTCTTCAGAAATTGGGAGTGGAGAATCCGAGCCAATAATGCAGACATGGTAGCCAGACACATCTTGGTTCTCAATGTTGAGTAGCTTGGCCGCATCCAACCTCGCTATCTTTCCCGTAGCTCCAACCTGACTAGATAAGCTTTCCACCAACTCTTGTGGACAAGCGAAT	TA2-047073	0
ko01100	0	K01201	0	SMcontig_318	0	TCAGGCACTAATGGGTTAAAGTTAGaAAACAGTTTTAAAATTATTTTTTGTTCGACATAATTAAGACTGGAAATAATTTCAAGTCGAAAGACTGTAAGAATAGACTCGAATATANTAATAGCATGATGTCATTTATATTATGCATATAATATTATATTCTATATAAAATACTCAACTGGTTTATTCTACTTTAAATTAGTTATCTATGACTATTCGAGCCTATATCACTTCTCAGCATATAGCCATTTCAGTTTCGTTGTAGTTGTTGTTGTTATCATTAGCAGTTGTTTCATGTTCATCATTCTAATCCGTCATTTCTTGTCGTTGCTANGATCAGTAATTGTGGTAATTCCACGGA	TA2-106678	0
ko01100	0	K00162	0	SMcontig_34923	0	GGGGCCATCCGCCCTCGACCGTTACGACGTGGTTGGTCTTCATTACGGACTGGATGATGGTCTCCTCATCGAGGGGTCGAATCGTCCTCAGGTTGATGACCTCACAGTCGATGCCGGACTGCTCCAACTCCTTTGCCGCCTCCAGGCACAGACCCACGGTGCGAGAGTGAGAGATAAGGGTTATGTGCTTACCGACTCTTTCAATTTTAGCCTTGCCAATAGGAATAAAGGAAGTCTTCTGAAAGTGCTTCATCGGACATTTCAAAGGGAATACCATACATCAGCTCATTCTCCAGAAAAACCACTGGGTCATTGTCCCTAATTGCCGACTTGAGAAG	TA2-037632	0
ko01100	0	K01581	0	SMcontig_3519	0	TGCTTATCTTGATTTCGCACTTTTGGCCTCTGTGATTGTGCTTATTTTAATGAAATTGGGYATAGGTGATTGTGTTGCACTACTATACATTTaAATGAAATTGGTCACTTTAGTGTGTACCGATTTTAGACATTGYTWGAGTGTGCTTGTTGTCTTCGTTGTTGTGCAAATTGTAATCATTGTTGTGCTTTATTTTGCCAAGTGAGTGGCTCACCCAGACTTYGTTGTTCRTGAACGCATAGTGAGTWGTAACAGTTGGAG	TA1-189791	0
ko01100	0	K01556	0	SMcontig_35685	0	CAGCAATCGAAGTCTTGTCAAAGACCTCTAGGCTTCCCTTCAGAGCGGCTGATAGGAGACAGGGCGGATTGGAGAGACGGTAACCAAGCGGACCAGGAATTCGGTCGAGCTTGTTGTCCATGTTGAATCTTGTGTCAAGGCGATGGCCCCACCAACCGGTCAGTTTCGGAAGATCTGCGTCAATGTACCGTTCGTGGATGAAGATTCCGGCCATGCCACCGGCACTCGATGATA	TA2-143111	0
ko01100	0	K02132	0	SMcontig_37122	0	GTCGAACGCTTCTGGCCGATGGCGACGTAGATGCAGTACAGCTTANCCTTCTCGTTCTGCCCCTCGTTGAAACGTTTCTGGTTGATGATCGTATCTATGGCAACGGCCGTCTTTCCGGTCTGTCGATCACCGATGATCAGCTCACGCTGGCCAC	TA2-082683	0
ko01100	0	K04712	0	SMcontig_37335	0	TTGGGTGGATTAGCAGCCAGAACATCTTCGTCAGAGGATGGCGGAAGAGATAGGACTCGATGACCGTTGGAATGTCCACGTCTATGGTGTCGTGTCCGAGATATCGATGGTGGTCAGCGTGGTACTTCTTGTAGGTGACGGACATCG	TA2-172793	0
ko01100	0	K12406	0	SMcontig_39588	0	GCGCTCGACACAAAGGGTCCGGAGATTCAGAACGGGAATTCTCAAGGCCGGCGTAAATGCCGAGGTAGAGTTGGTTTCNGGAGAAGAGGCGAATATAACGACGAATGATGCCTACAAGGAGGCGTGCGATGCGAAGAACATCTGGGTTGATTATGATAACATCACGAAAGTGGTGGACGTTG	TA1-156023	0
ko01100	0	K03644	0	SMcontig_39903	0	AACCACCATCAGCCATATcGTCCCTGTCGACTGAGGTGAGGACGACATAGTCGAGGCCCCATTCTGCGATTGCGGAGGCTGTGTTGATTGGCTCCATCGGATCAAGTGGCGAAGGAGCGCGAGATG	TA2-015259	0
ko01100	0	K00600	0	SMcontig_41964	0	AGTGGATGCGTATTTGATGTCTGACATGGCGCATATCGGTGGTCTCGTGGCAGCTGGTCTNACNCCGAGTCCTTTTGAGTACAGTGAC	TA1-040904	0
ko01100	0	K03935	0	SMcontig_44759	0	GAGAGTATCTGGTGCCAGAATGCATGCTGCCTACGTTCGCCCGGGCGGCGTCGACAGGGACATGCCGCTCGGACTGATGGATGACATCTTCCAGTGGGCGGAGAAGTTT	TA1-141715	0
ko01100	0	K00472	0	SMcontig_45978	0	AAATGGGTGTGCAATAAATGGTTTCACGTCAGAGGACAAGAATTCTCGCGACCATGCAACCTGTCACCGGACGAATAATGACGTCAGCGTGTTACGTGTCTGACGTCATCTTCTTACCGCGTCGCCATGATCCGAAGACATCTATGAGACAACGGAGGA	TA1-003864	0
ko01100	0	K00254	0	SMcontig_46760	0	GTGCCAATCATCGGAGTGGGCGGGATCAGCAGTGGCCAGGACGCATACGAGAGAGTACGGGCTGGGGCGCCNCTCATTCAGGTCTACACCATCTTGACCTATGATGGCCCTCCTGC	TA1-088648	0
ko01100	0	K13241	0	SMcontig_50798	0	TGTTGTTGTGAGGATAGACACCTAGACAGTCTCCAGGACTGTAGGTCATGCCACTGCCtTTGAAGGTCAAACTCGTAGTGACGAATGNCACGGTCATAGTCTGGAGGAGTCAAGACGACATTCTTCACCATCG	TA2-011985	0
ko01100	0	K00453	0	SMcontig_55144	0	TTAGAATAACTCGCCGATGCTAAGTCTCtTtTCGGAAATTACtTAGAAGGTCAATCATCCGATAACGAACTTGGTGTCTTTGTCCTCTGAACTGTTCTTAGCGTCGTCGTCACTTGCCTCGTTTTCGTTGACCGGATGTTCATTCTGAAGAACGGAAAGAGTTCTCTTCATTCGAGAGCTGAGCGGCGGAATGTAGTTTCGCGGAATCAGATACGTCGACAGATTGA	TA2-010256	0
ko01100	0	K01565	0	SMcontig_56315	0	GTTCACATGATTAGCATTGACCTTGACAGCACCAATTTTACTACAGTTGTTTGGGAAGTAGAAAATAATACATCATTCATAATAAGCCAATGCAGCATTAAAAGTTCAAACTACAAATGTTCAACAAGAACGAGAAAGAAGCAACATAAATTATGTATTACATTACATTACAAAATGACTTGAAACAAGCAAACAGCAGTTCAGAGTACAAATTTCATGCGTTAGTAACTATTGCTTGGTTTGCGTTGANTCTGTAAGCCGCTACTTCAACTAATTTACAATAAATTTGGGCTAGTGCTTAGTGAATCCGCGGAAAGTTAAAAGAGCGANGTAACAAAGTAAAAGATANAGTGCTCTGTTACNGACAT	TA2-128641	0
ko01100	0	K03935	0	SMcontig_56445	0	GATGGTTCATGATTCGGGTCAACTCTCCAAACAAAATTCTGATCCACTTTGCACGTTCAGGTATTTCAATGTTGAGGAGCTTCTCAACGGCTAAAGAGTAAGCTTGTTCATTACACATCATCGACACATAGTCCAATCGGTCGAAGTAGGGCAATGCCTGTAAATATGTCTTATTTTCAATTAACTTCTCTGTGGCACGGTGCAGNAGACCAATGTGTGGGTCAGCTCGCACAACCGTCT	TA2-098176	0
ko01100	0	K00100	0	SMcontig_59355	0	GACCCCTGCTGCAGACAAATGCTGATCGCAAGTAATTTGATTAATTTGAAGACATGTAACGTCTCCCGTGTTTAACAATGTTCGTGTAACCGCATAAACACTTGGTAAAGTTCGATGAAAAGGCTCGAAATATTGGTAGCTTTGGCCAAACTGCAGAATTGAAACACCGAATGAAGATCAATATCACATATACAAGCTATGACCGACCGTTGAAAAAGAAAATAAAAAAAAACTAAAAAAAAAGAAAAAAAAAAACGTTTAAAAAAAATGCTGATAATGACATCAGA	TA2-208741	0
ko01100	0	K01251	0	SMcontig_59635	0	TTCAGCTCTCCTTTCGCCAGCATTTTGTACAAATTGTGAACACCTGTAGTGGTTTCCTCAGACAGTCCCTTGATACCAGGAAGAAACTGTTGATACTTTGTGTGGACCAGGTTGGTCAGATCACCACCATCATCCAAGATCATGTTCAATGGCTGTCCATCTGGAAAAATCAAAGTCTGTTCAATGCACCAGATGTATTCCTCGTCCGTCTC	TA2-049977	0
ko01100	0	K01915	0	SMcontig_59896	0	AGAAGAGGGCAAAGGTTACCTGGAGGACAGAAGACCAGCTTCCAACTGCGACCCGTACCGTGTCACGGAGATGATTGTGAGAACAACTGTCCTGGGTGAAACTCACAAGTAGACGTTTACAGCAAGGCTGCACTTAGGACAATCACTGTTT	TA1-032231	0
ko01100	0	K01077	0	SMcontig_61107	0	TATCCAGATGAGTGGCAAGATGGTTGAGCAGAATACTGGACTGTTCCATCTGCTTGTTGTAAGCCTGACGCCAAACACTGAACGACTGGACATCCATCGTGAGGCAAGTAACCAGACACTCCAACAGTTCCGATCTCTTGCTGTACATTACAATCCGCTGTACAACGAATG	TA2-058457	0
ko01100	0	K00902	0	SMcontig_61257	0	CCAGACTGAGTATCTGGATAAGACTGAGCATAGCCTTGCTGATAGGCGCTCCAGTCGGCGGCCTGACCATAGTAACTGCTGTAGTCGTATGCCGGGTAACCATATCCCGGGTAACCGTAGCCAGCGGCATATCCCTGCCCATAGTTGTAGTAACCGCTGTAGTCGTAAGCTGGCGCAACGGGT	TA2-094120	0
ko01100	0	K01587	0	SMcontig_61284	0	CAGTGGTCCTACGAGCAGATTGTTGCTGCGAAGATGAACTGCGGTGGTCTGGTCATTGGGGCAGATGAGCTGGACATCA	TA1-206878	0
ko01100	0	K00846	0	SMcontig_61362	0	CCTGCGCTCGGATGGGTCACCGTGGCTCCTGCGCCTGGACCTTACATTCGTGAGaATGTCTGATGCAGGACAGTTCTTTACCAATCGtAGTTCTCAAAGACTTCAAAGAGAAAGATGCAACTCATGCTGAGTGGGTGAAG	TA1-077243	0
ko01100	0	K00629	0	SMcontig_61994	0	GCAGTTGTACACTTTCATATTTCAAAGCTCGAATATATCAAACACTCGATGATATAACATTGTTTAGTTGTATACTGTCAGCTTTTAAACATACGATACTATGCAACACGTCAGAAGTTCGTCTTCTC	TA2-103375	0
ko01100	0	K01593	0	SMcontig_62818	0	CCTTCCAGGCGAAGATGATGTCGGANGATTCNGTNNTNGANGNACAGACACAGAAGCGNAGGTAGAAGTNTCCTTTGGACNCCGAGGGAACGAGGTNGATGCGACCGTCAGAATTTATCAACTCNAATAAAGCCTTTGACAGGTCATTGCTTCCCTTGAGTCGAAAGCANACGAGACCCATTAGGACATCGTTTGTTACTTGGAATTTGTCATCGCTTCGAACCAACGTCTCAAACTCTTTTGCCAAAGNCACTTGCTTTCGGATGTGTTCTCGGAGTCCATTGACCCCGTAGAGACGCAGAACGAACCACAACTTCAGAGATCGGAAT	TA2-187521	0
ko01100	0	K07820	0	SMcontig_63560	0	ATGTACGATAGTCCATACCAAGTCATCGCTAAGAACTGCAGAATGCAGAACAGTATGGCCAATCCTTTTATATTCCACCACAAAGCTGCACACAGAGTGAGGGCCAAGCAGACCAGAACTATTGCCGTGGCAATTAGTCGTGTCTCAGCAAACATTCGTTTAAGCTGGCCACAGGGACCCATGAGAAAACATGTACTTAACAGAGCTGCAATATTTC	TA2-132666	0
ko01100	0	K00939	0	SMcontig_8152	0	TGCTTATGGTAGGATTCCAGACGCTTCTTCAGNGCTTCGGGATTGTCGTTCCGACCGCTGGANCAACGGCTCCCCCGTTACGTCATCTTTCATAGGAATCCTTGGTGGNTTGAATTCAATGNGGTACGATCGACCGCTTGACGTATGAATCAGTCGACCGGTGATTCTTCGCACGAGTAGGTCGTCTTTGATTCCAAACTCAACGACTGAATCCAGTTGCTGTTTGCGTCGTGTCAACAGTTCATCCAACTTTTCAGCTTGAACAACTGTCCGTGGAAAACCGTCAAGT	TA2-197148	0
ko01100	0	K03644	0	SMcontig_9438	0	AACATTGGATGCAGACTCGGCTTTGAAGTTTGCAAGCAGTCTGAANAGTTCAGGAGGTGAAAGGCTGCGATTGCCGCCGTGGTTGAAGACAGAGATTCCAGTGAGCAAGAACTACAACAAACTGAAGGAGACTGTCAGAAGTCTAAAGCTAcACACTGTCTGTGAAGAGGCGCGANGTCCGAACATCGGGGAATGTTGGGGAGGGGGAGCAAGTGAAGTTACCACGGCGACCATAATG	TA1-171246	0
ko01100	0	K03859	0	SMcontig_9514	0	AAACCAAAGTTTGAAGAGTCTCTTGCCCGTTTTTGGGCCGCATTTACACAAACTGGTTTTCTTTAAGTANAGAATATTACACGTACTACAATGCTTGTAAAGTAAAGTATTTCTTTTGCTGTCTCCTGTTCATGTTGGTGGACGATATAGTCGTAGCGATATTGCATTGTGTATCAGTAAGAACATTTAGGCAGAGTANTTGCTTACTTANTTTTCAGACTAGTGATGACTTTTGCTGCTGGAAT	TA1-185273	0
ko01110	1	K01596	0	contig00248	0	cGCAAGgTGCCAAAGATTTTCCACGTCAACTGGTTCCGTGTGAATGAAAAGGGgCAGTACCTTTGGCCTGGATTtGGAGACAACATCCGCGTCGTCGATtGGATGTGCAAACGTCTTAATGACGAAGATGTAGCCGTGAAaTCGCCCATCGGATATCTGCCCAAGAAaGGgTCGATCGATCt	TA1-000930	0
ko01110	0	K00286	0	contig00268	0	aGACTCCATCCTTCAGTtCCCCcGGAtGCTGCCCGGTTTCAaGtACCATTTTCGCTGCtCCCATGAGGgTTTGAGCTGCCAGTTtCAGAGCgaCATCACGCgg	TA2-096268	0
ko01110	0	K01647	0	contig00732	0	ttCAGATGAGCCCAGATGaTTTCCTTCAGATGGTCCAAGGTATGGTTGTCACCGACAGCCTTCTTAATTGAGCGAAGGAAGATGAGAACCTCCTGATTTGCAAGTCCGTGCAGAGGACCTGCgAGACCATTAATACCAGCAGCGAAGGACAGATATGGGTCTGACAGTGCACTGCCaa	TA2-167225	0
ko01110	0	K00249	0	contig01270	0	ccGAAGAGTGCCTTTTTAGTGCATACTGTGTGACTGAGCCCACTGGTGGTTCTGATGTTGCTGCAGTGAAGACGCGAGCTGTTCGAAAGGGAAaCgaTTa	TA1-068310	0
ko01110	0	K01647	0	contig02258	0	tGGACTTGATTGCCAAGCTTCCTACGATCGCAGCCATCATTTATCGTAATCTTTtCCGTGACGGTACAAGCGTCGGAGCGATTgaCCCAAaCAAGGATTGGTCGGCTAACTTTGTCAGTCAGCTCgg	TA1-238513	0
ko01110	0	K01772	0	contig02358	0	tCAGATGCAATTCGTCCCTCCAGTTtaCCTaaaCACGCTCCAAAGTTTCGGCAAGTTtGTTCACCAACTTtCcAGTTCTGAGTTCTCTGCCGTCGCCAGCTGAATGAGGCAAGTGGAAATCTTAATGTAACTGTCGgccACATTTTTGTGACTCTTTGTCATCCGATCCGACTTCCCcGTGGCAt	TA2-020062	0
ko01110	0	K01623	0	contig02545	0	aaCGAGCAaGGACATTTGCGTTCTCCTTTACCGCCAGAAAGGATGGCGTGTGACTTGAGATTTTCAGTACACAGCGCCATTTAGCAAAATCTGCTCCCTCCTtCTTGTAGgCAGCACAGCGtC	TA2-188185	0
ko01110	0	K01596	0	contig04188	0	aGCTGACAGATTTCAACTACGTGGTGCTGAGtCATGAGAATCATGACAAGGGTGTCGTCGAGCATTTGGGATGTGGTGAGAAAAGACGGAAaTTTtg	TA1-108701	0
ko01110	0	K00121	0	contig04461	0	tGAAGGCGGTGgAATTGTGgAAAGTGTGGGTACAGGTGTAACTGGCTTGAGTCCAGGAGATCATGTTATTCCACTTTATGTTCCTCAGTGCAACGATTGCAAATTCtGCCGAcATCCGAAGACCaa	TA1-164868	0
ko01110	0	K01596	0	contig05154	0	cTTTCCGgATTGCATGGCCAGTGGTTGATGACCTTCCGTTGGATTGGCCTTGGTGCACCGATCGAATGCACACACTGGACAAAaTTtCCGTCTTTtCTccA	TA1-117651	0
ko01110	0	K00939	0	contig08831	0	ACTTGACGGTTTTCCACGGACAGTTGTTCAAGCTGAAAaGTTGGATGAACTGTTGACACGACGCAAACAGCAACTGGATTCAGTCGTTGaGTTTGGAATCAAaGACGACCTACTCGTGCGAAGAATCACCGGTCGACTGATTCATACGTCAAGCGGTCGATcgTACCACATTGAATTCAATCCACCAAGGATtCCTATGAAAGATGACGTAACG	TA1-135354	0
ko01110	0	K01081	0	contig11556	0	CTCTTCGATGgtCaTAACTGGgTCAATCTCAATGGCATAGTAGAACTCCTTCAGTTGGGCGACTGCCGCTCTGTAATCCTCCGGTAACAGTGGACtCAACTCTAAGGCCcGATa	TA2-123271	0
ko01110	0	K00873	0	contig13527	0	tCGGGATTGAGATTCCGACTGAGAAGGTGTTCCTTGCTCAGAAGATGATGATTGGACGCTGCAACCGGGCCGGGAAGCCAGTGATTTGTGCCa	TA1-204236	0
ko01110	0	K00227	0	contig19746	0	AGAGATCCTGAAGCCACTCAtCAATGgCTCTGCCCACCACACTGACCACCATCTTTTCTACAGCTACAACTaTGGgCaGTACTTCACACTTTGG	TA1-066897	0
ko01110	0	K00873	0	contig21488	0	AGTCgTAGGTTCcGgTGGgAAAAGTTGaGTCGCGCTTTTTTAACGTTTTTTtCTTTTTTTTATTTTTTtttCCCGgTTttttCTttGTCGATCATCTTCGTcAAGaCATCCACCGAACGACATGCAGGCCCTATGGTACAG	TA2-134435	0
ko01110	0	K01081	0	contig22839	0	TACTACTACTATGTcTGCCGTCACTTCTTTtGCATGTCTGAaGCtCGCTTGTTtGGACCATGCAaCACGATCTTTAATACTGACATTGGCACCAAgg	TA1-175741	0
ko01110	0	K10719	0	contig24867	0	cATGTGACAaCGGAAaTGAcAACACAACAAtAGCcATCAAAaCAACACAtCGCAATTGTCAATTGTCAACTGGTGCAGCAGACGAAAGAATtCcTCgCaCtCCAACGCGCCCCCcGCCCAaCAGAaGAGAATTTtGCAATAGtCCAGGACACATTTtGaCAAAGAAAGTTCaTTGAATAACTGAtCAaTCCTTCGACCCAAGATATGCAGAGAAGAaCGATCACGCTCCATCCACCTCATCCtCCcTTGCCTCTTCCTCCTTTGTCTCAGTTCcATcGgTTGTCCTTGATCAt	TA2-110565	0
ko01110	0	K00789	0	contig25145	0	CCTATGgTGGATGGGgAGCACATGGAGGTGGCGCCTTCTCTGGAAAAGATTTCTCAAAGGTGGACCGTTCGGCTGCATATGCTGCTCGGTGGGTGGCCAAGTCTCTGGTGAAGGCAGGACTGTGCAAGAGAGTTCTTGTTCAGGTTGCCTATGCCATTGGCGTTGCTCATCCGCTTTCCGTTTtCGTCAGTAGTTATGGAACTGGTGTCAAGTCAGACTCAGAACTTCTCAAGATTGTCCAGGCTAACTTTGACCTTCGCCCAGGAAAAATTGTCAAGGATCTCGACCTGAAGAGACCAaTCTATTTGAAAACgg	TA1-199802	0
ko01110	0	K00162	0	contig27333	0	aaaGCAAGGCTTTCAACTACCTCgATGCTCCAGtcGTGCGCGTCAGTGGCGCCGACATTCCGATGCCATACGCACGTCTCCTGGAACAGAATGCTCTGCCGCAGGTGTTCAACGTCACCGAGTCGGTGAAGCGTATCCTGAACGTCAGCCACAGCGCcACGGTCAAGAGTTAGACTTtCTGCACAGCTGTAttCTTGCCGAGGGAAGGTCGATCTCGGACAaCCG	TA1-033426	0
ko01110	0	K00764	0	contig28435	0	TTTGTCATGAGCAaCAGCCGAGTGtAGTAAGCCTTAGGACTGTTCTGTTTGCTTCACTGCAAACGTGGAGGTGTGCATCATCAGGTTCTTGCCACCTTTATGCTTGTCTTGTGTTTATGATGATATTTTGGAAAaGAGCTTCTTGTAAACACTCGGGTCCACTAGCTGCATGCTGGGCTGCACGAACTGTAGGCCTACATACTTATTCGaattattcaacTTATTGCTtGGAAaTAGAAGAATTATtAAaGTGCCAGtCCTGTTAATTGGCTACAGTTGTAATAGGAGAAAGACAAaTCTTaGGAAaTTTtGCTGATTGTCATGAATtGCTTtCTGgATATGTAtt	TA1-141575	0
ko01110	0	K01647	0	contig31006	0	tCCGGGGGCATGGAACCCCTTCCAGAGGGACTCTTCTGGCTTCTGgTGACCGGAAAGATTCCAACCGATGCACAAGTTAAGGCTATTTCAAAGGAATGGGCGAACCGTGCTGACCTCCCATCACATGTTGTGACGATGCTGAaGAACTTCCCTCACAATCTCCACCCAATGGCACAGTTTGCAg	TA1-215521	0
ko01110	0	K01900	0	contig31067	0	GgCTCAACACCTGAaCTGCCTTTGAACCAAATtCATCAaCAACTACTTTTAAAGTTTCAACAAAaCACCTTAACGTTAATTCCTCTGTCGTAGTCCGGCTGCAAAAGCTTTCTGTCCGCCAG	TA2-201685	0
ko01110	0	K00234	0	EB3O8BM01A1WJX	0	TAGATGTGATCCTTTGCTGGTCCAACGCCCCTGCCCTCTCGGATTTCAATGGTCATGGCACGAGAGACGACGTCACGTGACGCAAGATCCTTGGCGTTAG	TA2-183652	0
ko01110	0	K00234	0	EB3O8BM01DA6X9	0	ACATGGAGTTCGTCCAGTTCCATCCGACAGGAATCTACGGTGCCGGGTGTCTGATCACCGAGGGTGTGCGTG	TA1-170718	0
ko01110	0	K09699	0	EB3O8BM01DG079	0	AGCTTCTGGATACGACCAACAGCACCAATCACAACCTCAGGCACAAATATAACCGGCTTGGCATACGTGCCACCGATGGTTCCGATGTTGGACAGCGTAAAA	TA2-064153	0
ko01110	0	K01899	0	EB3O8BM02FRPDB	0	CGTTCCTCTGATCGTCGTCATAACGGAGGGAATTCCCCAGCAGGACATGGTGAAGGTGAAGCGAC	TA1-096603	0
ko01110	0	K00939	0	EB3O8BM02GBI8Y	0	CAGCAAAGACTTTGTCAGGCGACTGGGCAGCATCGATGTACGTGTGGAGGTTGCGCTTGGCGTAGTAGTCGACCAGGGGCTTCGTCTGCTTATGGTAG	TA2-077262	0
ko01110	0	K00016	0	EB3O8BM02GQKA8	0	GTCAGACGAGTGCCAGCCACGTTAACGCCACTCCACACAGCCACACTGCTGTCTCCATGC	TA2-121933	0
ko01110	0	K00789	0	EB3O8BM02HK7UO	0	TTTGTCATTGGTGGACCACAGGGTGATGTTTTCTTTTTGGTTTTCTTTACGGGCCGGAAAATTATCGTGGATACCTATGGTGGATGGGGAGCACATGGAGGTGGCGCCTTCTCTGGAAAA	TA1-214928	0
ko01110	0	K01581	0	EB3O8BM02HOVSV	0	AGTTGAGCAAGGACAGCCAAGATGGCAGGATCGTCGTTACATTTCACAGCATAGAAGGGTTCAACACGAGGCAGCATGGAGGTCCAAAGTTTGT	TA2-025127	0
ko01110	0	K00873	0	EB3O8BM02HXMRE	0	ACATCGCGGTCTGTAGGCAGACATCAGCTGAGCCGATCTTCCAGTGGTTGTTATGGTGATGATGGCCC	TA2-047517	0
ko01110	0	K01835	0	EB3ZX6E01AT3O5	0	CGAAGCCAAGCGTCAGATCGAAATCCAACAGAGTCTCCTTATCCAGAAGGAAGTGGAGCTGGCCGATCTGAAGTCCAAGGT	TA1-014905	0
ko01110	0	K00128	0	EB3ZX6E01BRMZJ	0	CCAGCGTCTCCAACGACGCCAAGTAGACTTTTGTTTCTCGCTCCATCAGGTCAGCTAAGATGTTCAGAAGTCTGCCACGATCGGCTGCATCC	TA2-030403	0
ko01110	0	K01623	0	EB3ZX6E01EVLM0	0	CAGATGAAAGCACAGGCACAATTGGAAAGCGATTCGCTTCAATTGGCGTAGAGAACGTAGAGAATA	TA1-001919	0
ko01110	0	K00234	0	EB3ZX6E02F5UO2	0	GGCCGTGGTGGTCAGGCACATCGTGCGTGCTGTGTCGCCGACCGAACCGGACACTCCATGCTGCGCACGCTCTACGGAAGGTCTCTGAAATACGACACG	TA1-110674	0
ko01110	0	K01648	0	EB3ZX6E02G2J2N	0	CTCGGAGGTCATCCCCCATACTGCAGCTGACGTGTGTTGGTGGTACAGCTGGTTGTTCTGCATTTGTGCCACAAGTGGTTCA	TA1-080130	0
ko01110	0	K00128	0	EB3ZX6E02GAFVU	0	TCTCTTCTTCAACCAGGGCCAGTGCTGCTGCGCCGGCTCACGTATATTTGTTGAGGAGAAGGCGTACAAGGACTTCGTGGAGCAGTCTGTCGAGAAGGC	TA1-081725	0
ko01110	0	K00026	0	EB3ZX6E02IR5CR	0	CTATCATTTGCATCATTGCAAACCCAGTAAACTCTACTGTTCCAATTACCAGCGAAGTCTTCAA	TA1-076264	0
ko01110	0	K00789	0	EW2_F1P01_A06	0	ATGACAACTCGGATCACTTTCTCCATAAGATCCTTGCGGATCTTTTCTACCGTTACATCATCCGAATGTTGGATCGAGACGACGACCGTGTGCACTCGAAGTGGAATACAAGCGCCTTTGAGCATGCGATATTCACAGGTAACCTGAGTCTTAGAATCAGGGCGTGCCCATGGAAGGCCTCCGTTCCTCCTCAGTTCGGCCAGCTTAGCATTGAGCTGATGAGCCAGAAC	TA2-153852	0
ko01110	0	K00789	0	SMcontig_13843	0	TGATCCGAGTTGTCATTCCGTCGAAGTACCTCGACGATAAAACCATTTACCATTTGAACCCATCTGGAAAATTTGTCATTGGTGGACCACAGGGTGATGCTGGTCTTACGGGCCGGAAAATTANCGTGGATACCTATGGTGGATGGGGAGCACATGGAGGTGGCGCCTTCTCTGGAAAAGATTTCTCAAAGGTGGACCGTTCGGCTGCATATGCTGACTCGGTGGGTGGCCAAGTCTCTGGTGAAGGCAGGACTGTGCAAGAGAGTTCTTGTTCAGGTTGCCTATGCCATTGGCGTTGCTCATCCGCTTTCCGTTTTCGTCAGTAGTTATGGAACTGGTGTCAAGTCAGACTCAGAACTTCTCAAGATTGTCCAGGCTAACTTTGACCTTCGCCCAGGA…	TA1-168682	0
ko01110	0	K01900	0	SMcontig_16414	0	GTCTTGAAGGAACCAACGTTGAAGAGGCGAGGAAAATCCTGAATGAAAGCGGATTGGCTATCACGANCGGTGTTGACTTTGAGGATGCGGCGAGGAAGGCNGTCGCAAGTCTTAAGAAGTAGTTNTTTACGGACAAACGTTTAAAATCACCAATCAATGACATTAATTCCACTC	TA1-202379	0
ko01110	0	K00600	0	SMcontig_22989	0	GTCGCCTGGACAGGTGTTCTTGTTCACTGCAATGCTTGATTCTTCCAAGATCTTTTCAGCCTTCGCTCCGTCCGTCTTCATCGGCCGAAGGTCAACCAGGATCAAGTGGTTGTCAGTTCCACCCGATACAATGGTTTATATCCTTTCTTCTGAAGGTANGCACAAAGTGTCTGGCAGTTGTTGAGAACCTGTTGCTGGTAGACTNTGAAATCTGGCTGAAGTGCTTCTTTTAATGCAACTCCAACAGCTGCAATGGTGTTGTCATGAGGACCACCCTGC	TA2-011917	0
ko01110	0	K00517	0	SMcontig_26877	0	TCCAGAAGAGCATGAAGCTAACAGTCGTGTTAAAGTCAGCTATTTTATTACTAATaATATTTACTAACACATGGCTACaTTTACAAAAACCTTATTACGTAAATTACAAT	TA2-046663	0
ko01110	0	K00128	0	SMcontig_27497	0	AAATGGTCGGCTGCATTGGCTGCTGGTTGTACGGTCGTCTTGAAGCCAGCTGAGGATACTCCACTCACTGCTTTGTATGTTGCCGCTCTCACCAAAGAGGCTGGATTTCCTN	TA1-113765	0
ko01110	0	K14085	0	SMcontig_27724	0	TCGTGCATGTTGATCGTCTCATGTACTGCTTCCACGAGTCGCTTCCAGATTCTCNTCCTCCACCTGTGTGCtTTCtTCACCGCCAAAAGCTCCTCCAATCTCCGCTCAACTCGTTGGAATATTGACATTAACGATGCCACAGTCCGACCCTTTCGGACCAAGCCATTTGAAGACTGTTGCTGATGTCCTTTGTGAAGATGACTGACTAC	TA2-155317	0
ko01110	0	K00162	0	SMcontig_34923	0	GGGGCCATCCGCCCTCGACCGTTACGACGTGGTTGGTCTTCATTACGGACTGGATGATGGTCTCCTCATCGAGGGGTCGAATCGTCCTCAGGTTGATGACCTCACAGTCGATGCCGGACTGCTCCAACTCCTTTGCCGCCTCCAGGCACAGACCCACGGTGCGAGAGTGAGAGATAAGGGTTATGTGCTTACCGACTCTTTCAATTTTAGCCTTGCCAATAGGAATAAAGGAAGTCTTCTGAAAGTGCTTCATCGGACATTTCAAAGGGAATACCATACATCAGCTCATTCTCCAGAAAAACCACTGGGTCATTGTCCCTAATTGCCGACTTGAGAAG	TA2-037632	0
ko01110	0	K01581	0	SMcontig_3519	0	TGCTTATCTTGATTTCGCACTTTTGGCCTCTGTGATTGTGCTTATTTTAATGAAATTGGGYATAGGTGATTGTGTTGCACTACTATACATTTaAATGAAATTGGTCACTTTAGTGTGTACCGATTTTAGACATTGYTWGAGTGTGCTTGTTGTCTTCGTTGTTGTGCAAATTGTAATCATTGTTGTGCTTTATTTTGCCAAGTGAGTGGCTCACCCAGACTTYGTTGTTCRTGAACGCATAGTGAGTWGTAACAGTTGGAG	TA1-189791	0
ko01110	0	K00600	0	SMcontig_41964	0	AGTGGATGCGTATTTGATGTCTGACATGGCGCATATCGGTGGTCTCGTGGCAGCTGGTCTNACNCCGAGTCCTTTTGAGTACAGTGAC	TA1-040904	0
ko01110	0	K01593	0	SMcontig_62818	0	CCTTCCAGGCGAAGATGATGTCGGANGATTCNGTNNTNGANGNACAGACACAGAAGCGNAGGTAGAAGTNTCCTTTGGACNCCGAGGGAACGAGGTNGATGCGACCGTCAGAATTTATCAACTCNAATAAAGCCTTTGACAGGTCATTGCTTCCCTTGAGTCGAAAGCANACGAGACCCATTAGGACATCGTTTGTTACTTGGAATTTGTCATCGCTTCGAACCAACGTCTCAAACTCTTTTGCCAAAGNCACTTGCTTTCGGATGTGTTCTCGGAGTCCATTGACCCCGTAGAGACGCAGAACGAACCACAACTTCAGAGATCGGAAT	TA2-187521	0
ko01110	0	K00939	0	SMcontig_8152	0	TGCTTATGGTAGGATTCCAGACGCTTCTTCAGNGCTTCGGGATTGTCGTTCCGACCGCTGGANCAACGGCTCCCCCGTTACGTCATCTTTCATAGGAATCCTTGGTGGNTTGAATTCAATGNGGTACGATCGACCGCTTGACGTATGAATCAGTCGACCGGTGATTCTTCGCACGAGTAGGTCGTCTTTGATTCCAAACTCAACGACTGAATCCAGTTGCTGTTTGCGTCGTGTCAACAGTTCATCCAACTTTTCAGCTTGAACAACTGTCCGTGGAAAACCGTCAAGT	TA2-197148	0
ko01110	0	K00517	0	SMcontig_929	0	ATCATCATCTTTGTCCTTGCTTTTTGATTTCTTTTTGTCCTTTTCCTTTTTCTTCTCCTTGGCCTTCAACTTATTGGACTCAAGGTCTTTGCATTCTTTGTCATAATTTCGAATTCCACCCAACATCGACACTAGATGGCGAGTTGTTATGGTAACNTTTNNCCATCAAAATACTTCTCTGGCCATGATGGAACATAGTATTGAATTGGTTGATCAAGGNCTAGTTTCTTCTCCTCCCAGAGTTTTGCAACAGCAGCCATTGTCAATGGTTTGCTGATGCTCGCTATTCTCATAACTGTC	TA2-117649	0
ko02010	1	K05646	1	contig16301	1	CAAAAaCTTATGTTATACATTGGTTAAATGTACTTCCATCAAAATCTTGTGCATTGGATGAGACATAGACTTTTTAGGtAtGTCCAATACAAcATtGTGAAAaTAAAGACTGTACt	TA1-061614	1
ko02010	0	K05679	1	EB3O8BM02I266X	1	AACCACGATATGTAACGAAACCAGACGAAATAGACCGGAATAGATCCTGTGTTGAGAAAAGCCCACCAAACAACATGAGTGGCACAAGAAGTATTGGAGCCAG	TA2-212590	1
ko02010	0	K05646	0	EW1_R1P01_G06	1	GACTCCACATCATCAGGAAAAATTATCAGATCGTCTTCGATCGTTCCCTTTTGTCTATCTTTCCAGCAAAAATGCATTAGCGTATCCTCCGATTGGTAAACATACACCAAACCCTTCCTCTTGTCGGGATGAACCATCCTGCCTCTTTGTGTCATCTTTCCGGCCCGAAATTCCAGCAGATTCTTGCTCTGGGCTCGAGATCCAGCATTTCCAAATAACGCACCCCCCGACATTTTGT	TA2-114345	1
ko02020	1	K01915	0	contig12503	0	cccAGgACCTCAGGGACCATACTACTGTGCTGTTGGTGCTAACAAGGTGTATGGCCGCGACATCCTAGAGTGCCACTACcGGgCATGtCTTTAtg	TA1-144339	1
ko02020	0	K00027	0	EB3O8BM01DO5PC	0	AGTCAGGGTAACAACGCCTACATCTTCCCCGGGGTCGGTCCTTGCAGCTGCCATCTGCCAGGCGAAACACATCACGGAGGGCGTCTTCCTCACCTGT	TA1-141613	1
ko02020	0	K01915	0	EB3ZX6E02GKKF2	0	AGACGTCTCACAGGTCATCATGAAACGAGTAGCATCCATGATTTCTCAGCTGGAGTTGCTAACCGTGGTGCGAGTATTCGA	TA1-026700	1
ko02020	0	K01915	0	SMcontig_59896	0	AGAAGAGGGCAAAGGTTACCTGGAGGACAGAAGACCAGCTTCCAACTGCGACCCGTACCGTGTCACGGAGATGATTGTGAGAACAACTGTCCTGGGTGAAACTCACAAGTAGACGTTTACAGCAAGGCTGCACTTAGGACAATCACTGTTT	TA1-032231	1
ko02020	0	K01077	0	SMcontig_61107	0	TATCCAGATGAGTGGCAAGATGGTTGAGCAGAATACTGGACTGTTCCATCTGCTTGTTGTAAGCCTGACGCCAAACACTGAACGACTGGACATCCATCGTGAGGCAAGTAACCAGACACTCCAACAGTTCCGATCTCTTGCTGTACATTACAATCCGCTGTACAACGAATG	TA2-058457	1
ko03010	1	K02923	1	contig04975	1	cGGCCTTCTCGCCGTCgTtGATGCACAGCGTGTACAGGTATCGGCTGCATCGgaGCTTGAACTTGGTGCTGCCCTCTTTGTTCTTCTtGATTTtAaCAg	TA1-163089	1
ko03010	0	K02975	1	contig05440	1	tCTTTGGCTAGAGCTGCTCTGAAGGAGCTTCACCAGAAAGGTTTGATTCGTTTGGTGGAGAGCCATCACGCTCAGCTCATCTACACCCGTGTGACAAAGGCTGGAGCCGAGGGCGAGT	TA2-096416	1
ko03010	0	K02896	0	contig18285	1	tCTCTCGTGAATGAAGGCTGCATTGCGCTTAGCACGAATCTTATCGACCACTTtCATCGAGTTCACAAtCTTCTGCCACTTTTCACGATCAtATCTGACTGgAaCTTCGCGACGTTTCTGCaTCTCAAAGaCTGGgTCg	TA2-189727	1
ko03010	0	K02966	1	contig25505	1	GAGTGGGCTGATGTTGTCAAGCTTGGTATTCATAAAGAGCTGGCACCTTATGATGAAGACTGGTTCTTTACCAGAACAGCATCTGTCGCCAGACACATGTACTTCAGGGCCCCTGTTGGAGTTaaGgAggaTTGACCAAAaTCTATGGAGGACggAAAAAaCAATGGAACCCGTCCTTCACACTTCAGTCGTGgCTCAAGTTCTGTCGCTAGAAGGTGCATGCAAGCCTTGGAATCCCTGAAGCTAGCTGAGAAGGATAACAATGGTGGTCGTAAACTGTCCTCTCAAGGACGTCGTGATTTGGATAGAATCGCCACCCAGATTGCCAACAAGAACCGTAAATAGAAGTAAaGACAAGCTGATTAAACATTTCAAGaGCAcTCTg	TA1-076778	1
ko03010	0	K02955	1	contig25990	1	CGCACGCAGGGCGGACTGAGCTCCAGGTCcAGGAGTTTTAGTTCTGTTTCCGCCTGTCGCTCGCACCTTGATGTGCAACGCCGTTATACCAATAGTCTTGCATCGCTCGGCAACaTCCtGAGCCGCCAACATAGCAGCGTATGgAgAAGACt	TA1-161029	1
ko03010	0	K02912	1	contig29048	1	GAGTTGAGAAGAAGAGGGTCAAGAAGTTCATCCGCCACCAGTCGGACCGATATGTTAAGTTACGGCCAAACTGGAGAAAGCCGAAGGGTATCGATAACCGTGTCCGACGTCGATACAAGGGACAGTACCTGATGCCAAACATCGGTTATGGTAGCAACAAGAAGAGCAAGTACGTCTGCCCCGATGGTCTCATCAAGGTTCTTGTTCACAACATAAAGGACCTCGAAATGCTGCTCATGCAAAACAGAACCTATTCGGCCGAGATTGGTCACGCTGTTGGCAGCAAGAAGCGCAAGGAGATCGTCGAGCGTGCGGAGCAGCTCGGCATCAAGGTTACGAACGCCAACGCTCGTCTGAGATCGGAAGAAAATGAGTAAATGTTGATGGTTGAACATTAGC…	TA2-203870	1
ko03010	0	K02872	1	EB3O8BM02HVNE9	1	GGAAAGGCGGTCCAGGTTGCAGAGCTTTCGCCTTGGTTTCAAGAAATCCAGGTACTTTTGTTTGTTTCGGTAGAAGTTACCGGAGATGTTAATTCCCTCAC	TA2-025155	1
ko03010	0	K02976	1	EB3O8BM02IRFSH	1	CACGTCAACCCTGTGCGTTGCGCAAATTGTGCCCGCTGCGTTCCGAAAGACAAGGCCATAA	TA1-026577	1
ko03010	0	K02979	1	EB3ZX6E01DL9P7	1	TCAATCATTCGAAATGTGAAGGGACCCGTTCGAGAGGGAGACATCCTCACTCTCCTTGAATCGGA	TA1-075604	1
ko03010	0	K02960	1	EB3ZX6E02HSP2B	1	CGCAAGAAAACCGCGACTGCAGTTGCCCACTGCAAGAGAGGTAATGGCCTGATCAAGGTCAACGGTAG	TA1-006684	1
ko03010	0	K02987	1	EB3ZX6E02JE2VW	1	ATGTTGGATAAGCTGGGCGGTGTTTTCGCTCCCCGCCCAAGCTGTGGTCCACACAAGTTGCGGGA	TA2-063699	1
ko03010	0	K02923	0	SMcontig_20839	1	CTGTCGGAGTTTATCGGCCTTCTCGCCGTCGTTGATGCACAGCGTGTACAGGTATCGGCTGCATCGGAGCTTGAACTTGGTGCTGCCCTCTTTGTTCTTCTTGATTTTAACAGACTTGGCATCGGGCCTTCGGGCTGTCATCAAGAAAT	TA2-190618	1
ko03010	0	K02924	1	SMcontig_4053	1	ACAAGCAGGTTTCTTTCCTCCGTTTGTACGAAGCTGCCGTCGCAATGGCGGCCCACAAAACGTTCAGAATTAAAATGAAGTTGGCGAAGAAGATGAAGCAGAATCGCCCAGTTCCACAGTGGGTTCGGATGAAAACCGGAAATACCATCAGGTACAACTCGAAAAGGCGTCACTGGAAGC	TA2-209055	1
ko03010	0	K02901	1	SMcontig_48806	1	GCGGGTTATTTCTAACTTGAGAGGCGACGGAATGGGCAAGTTCATGAAAAACGGGAAGGTTGTCCTTGTCCTTGGTGGACGTTAT	TA2-130102	1
ko03010	0	K02896	1	SMcontig_8737	1	GCCTTCATTCATGAGAGATTGAGGGTGCCAAAAGCACTGAAGATGGCTGTACATTTAAAGGAAGTAGAAAAGAACTACAATTTGATAAAGCTTCCTGCAGCACTTCTGAAGGACAAGGaAAAACAACGTGTGAAAATTGCACAACAAGAGCCAGNNNNGGAGACGGGGGACATTGTTGTCGTT	TA1-121694	1
ko03018	0	K12604	1	contig04602	1	cAGCAGATGATTAATGTGTCTGTAAGTATTGTTCACTAATATCGTAAGGTTACTTTGAACTTTTGTAGAACTTGTTGAAATTTGAAGTTCACGGATAATGAAACTAGTGTGCTTTTGTGTATTACTTGATTACTAAACTGTGAAATAAAATATGAAAATGaCAAaaaaaaaaaaaaaaaa	TA1-144545	1
ko03018	1	K12605	1	contig06119	1	TATACGCACGGCTGAAAACGACCCTAGCCTAGtGGCGCTTGCTCCAGGAATCGACCTGACAACGTTGGGACTCAACCTCAACCAACCAGACAACCTGTTTCCTACATTTCaa	TA1-110824	1
ko03018	0	K12590	1	contig19750	1	cTGTCTAAGtCTAATGTGGAAaGATGTTCTTTTGAACTTTAGGATGGTTGCTTTtCATGTTTGTTTATTTAATGATGCTGCAATGGTAAGATTGCAGACTCCAATGGTGAACCTGTTCTGGTCAATTCTGAAGTGTACATGTATGATATTGATTAAGTTTAAGTCATGGCTTTGTATTtCAATTTTAACTTtAAAATTAATAATAATTTTTAGCATTGATGTCAGATTGTTGTCAACTa	TA1-084021	1
ko03018	0	K12623	1	contig27361	1	aTtGgTCCTTTGcAGCAGCCTTGgCCTTtAGCTTCTtCCAATGCTTtCTGTTCTTCCTtCTTCTtCTGCTTGAACTGAGCATCCTCCTCATCCATGTCCTTCGAGTCcTTCTTGGGTGcTtCAGaGGCTTCTTCTTGCCACCTTGTCGTCCAGACATTTTGAGAATATTATTCGAGACTTTTGTATAACGAAAACCTTCCAACGCCAAAATTCGTTATACGACCGGAAGCTGCATTcGCTGATTtCaCCTaCCCcG	TA2-046749	1
ko03018	0	K12606	1	EB3O8BM01BE4WH	1	ACACGATTCGACTGATGAGCCGTGAGATTCGGTGGGTTGATGGCTGGGTAGATGGAAACG	TA2-092699	1
ko03018	0	K04043	1	EB3O8BM01DVW7G	1	ACGAAGGATGCTGGTCAGATTTCGGGTCTCAATGTTCTCCGTGTCATCAATGAGCCAACG	TA1-025408	1
ko03018	0	K12585	1	EB3ZX6E01AL7ED	1	TGCAGTGCCACTGAAGCGCGACCAGCATACTGCGCCATGCGATGACGAAAGTTCAGATTGATGCAAACAGTCTGAGTT	TA2-065172	1
ko03018	0	K12602	1	SMcontig_18025	1	CTAGACAAATCGAACACCGCAAAGCCTTACAGAGTTGTCAAGGGACACAATAAGCCAATAACGGGATTGGCTTTGACAGAGGACAGGCAGACGATGTTTACAGCCAGTTCCGATGGAAATGTCTGTCGTTGGAATGCAAGTTCTGGTGAGAATGACATGGTCCACGGCAAAGGCCATAGCAACCAGGTTCAGGACATGACAACGGTCCATGACCAGCTCATCACCGTTGGCATGG	TA1-156430	1
ko03018	0	K03681	1	SMcontig_35540	1	CTGCCATTTAATCCAACGGCAAATTCAAACGGCAATGATTTTCCAATTTGTTTTGAGAGCAGTGAATCTGGCAGAAGCATCCTTCGTGCATGGCTTGCAGAAGTACGCAGCATAAAGCC	TA2-126992	1
ko03018	0	K12591	1	SMcontig_57394	1	NGTGTTCGCTACCACATTCAGTATTGCTCTTTTATCTCTTGGGTCTTGTTAAATTCTTTGTCCTCTGCTTTGGTTATTTCCATATAAATCTGATGATTATTGTGTACAGAAGTATTTAAAACCTTTTGTAAATTTTTCTGGTTAtTTATGGAAAATAAAACGTGCATTCAATGTATNTTAAAAAAAAAACTCGGATGTCACAAGAACTACTATGTAC	TA1-212240	1
ko03018	0	K12607	1	SMcontig_88	1	AAATATTTGTGTATGCTGCATACATTGACCTATATGCATACACTGACTTATATACATGTGATACAATaGACCTATTAAAAAAAGTTTATTTCTTTGTAACTAAATTGTGTCATCATAGGGGTGCTGTCATCGTAGAGGTGCTTGATAGAAAAAAGTTGCTGTCAGNAAATAATGCAAGAAAATTAAATGTAAAATACCGGTATAATTAAATGCTTGACGTCTGTATCGGGTATGTNGACTATTATGAAGATATCTGATAGTGTCCTATCATTTCATTGTTTCTTTATTTT	TA1-126538	1
ko03020	1	K03010	0	contig12517	0	ttCGAATGAGTtGTTCTGAAGGTTaGCAAtGGCAATCAGACCACACAGgTTGCAGaCGTGAaCGCGATACGGGTCAGaGATCTCGAACAGCcTCTCCcG	TA2-067934	1
ko03020	0	K03002	0	contig30322	0	TgggATGACGATGAATCAGGATAGgATTtGCTAAAGAGCAGTGTTTTCAGTTtGGAGTGAAAGAGTTGTGGAGAGATGGCAAGGGGAGAGGTtcGAGTGAGCTCGTAGGATGGGTCAGAcatttgtcgtaatGCTGGCGGGAGTTTGTTCCAGAGAGGC	TA2-167865	1
ko03022	1	K03127	1	contig04008	1	TTTTCGCAAATATTAGGTTGCAGCCTTTCTTTTGAGTGTCACGTTGTTTTCTGAAATATTCTTGAAAACGTGTTCGTTTGGAGCACAGTTAAGCTATGGCCGAGGGAGGGCAGGATGGAGGACGTGAAGCGCTGGAAGATGAAGATGTTGAGGAGGATGCACCCTTAGAAAAAAGAAAAAAaTGTTTACTAAAGAATTGCGCTGCATGATGTATGGCTTTGGCGATGACCCAAATCCCTATTCAGAGTCCGTCGAGTTGCTCGAGAACTTGGTTGTCGACTATATTGCAGAAATGACAAAGAAAGCTATGGATGTTGGTCGGCCTGGCAGGATAACTGTGGAAGATATAATATTtCTAATCCGTAAAGATGCAAAGAAGtACTCTCGTGTGAAAGAACT…	TA1-097213	1
ko03022	0	K03138	1	EB3ZX6E02G2RD8	1	GAAGAACCAGATGAGTAGTCAAGTTCTCTTCCCTCATCGACTTCATCCTGCTCTTCAAAAGCCTCGTTGTCTGACTCCTCTTTCTGTGCCTTCTTCTCTT	TA2-212742	1
ko03022	0	K03130	1	SMcontig_22819	1	CCGCATCCGGTTGACCTCTGCTGAACTACAGTCGAATAAAATANACACGTTAAAAATCTTGCTTGGCTTGGTCGGGATAAAGTGTTGTCCTCTGAAATTTTTCTGCAGTTACGGGTGTAACGAAATGAATCGGGCTaACAGTTCGAGTTCTGACGGCCGTCGGTCGTTTTCGCCCGATTGGGGCGCTGTGCCAGATGTCGAGTGGTGGTAAGGGAAGTG	TA1-173475	1
ko03022	0	K03121	1	SMcontig_28266	1	AAGCAATTATTGAGTGGAAGTGATCGCAGGGGATGCACTAAANGAAGAACGGATGAAATGTGTAATAAGCTTATTTTAGAATTTTATTCCATGATAGTTTGTTGTTCGGAATTGCACTCGTATTGTTTTTGTCTAGATGGAAATTAATGGAGTAACCTAATGAAATTGTT	TA1-147527	1
ko03030	1	K02320	0	contig00716	0	aGtGTACTGGGACTGTATTTGAAGAACGACCACTACCAAGTGTTGGACATTTAATTTGACAATTtAAGAAGAATATTGAACTTCTCATTCTCGGTAtCTTTTTtCTGAATGTTGTCATAGCAGACATTtGAAaGTATGT	TA1-129627	1
ko03030	0	K02328	0	contig26211	0	TAGGAAATCAGGCCTCGTCCCAGGCTTCaCGACCATCCTGAAATGTACCCCTGAATGCGATGGCATTGTGGCgCTGCACACAGATGGAAAGGCGCTGCAGGa	TA2-173075	1
ko03030	0	K02320	0	SMcontig_15165	0	CACACGTTGTTGAAGAACTTGAAGAGATCGCAAGCACTGTTGTTCCGGTGAAATTGACAATGCCTCAGCCTGACAGGCAGTTCTGCAAATATATGTCCGAGAAATATGGAGAAGATTATGTGGCGATGTCACGTGATCTGAAGAACTATTACCAGGAAACACCAAAGCAGATTAAAAG	TA1-190025	1
ko03030	0	K10744	1	SMcontig_46068	1	TGTTGGTTGGGCTGCACGTGAGCGAGTGGGCCCACTACCCGGTCCCTCGATTTCATTATCCAGCTAACTGAATATAATCCTGAATCAGATGGGCGGACTCGCAGATCGTCTTCCATCGGTCTTGTTcCTCATAATTGCAATGCATCAG	TA1-162878	1
ko03030	0	K10756	1	SMcontig_63029	1	GTTATGTGTACCAATCAGAATGTGAAGAAGATGAGACAAGATTTGCGCTTCGGCGTGAAACTCCGACAAGATATTCATGCTGTGTCGGAAGCGCCTCTGAGTGGTAGTGGACTTGAAGAAGCACTACAGAAATAGCCCGAATGAANGAGAGCGTTTCAATGATCAACGTTGTGATGACTCGGTTATGACAATTTCAGT	TA1-031302	1
ko03040	0	K12818	1	contig01207	1	tGgAaTCAGCAAAGTTTTAACCAGCATAGTTTTGATTGTCCTCAAACCATATTCAGATTCCATCAAATAAATATACAATTCAGCAGCCAACATATTACCTACCAGTAAACCCTGTTCTCCAAaCATATTCAATTACTTGACTAGTGCGTTGTCAAt	TA2-109595	1
ko03040	0	K12833	1	contig02162	1	TTTGTTaGTCTATGAAGtACATCTTTGACGCTAAGAATGCCTGCGACCATCTCTCAGGCTTCAACGTCTGCAACCGATATCTAGTGGTTCTATATTACCAACCAAACAAGCAATACAAGAAGACTGATTTGCAGAAGAAGGCCGATGAACTAGACAAGATGAAGCAGAAGTATGGCCTCAGCACACCAGATATCAAGAaGTAGTTGTCAGTGCTGGAAAGTGATTGCAAGGCTCATCATCATTGCTGATTaattaGTACCTTCTGATCTGAAGATAAGACAATTGCAAGATACCGTTGTCTAGCTTGTTAAACACGTGTTTGACATTCAATGAAAGAAACATTTAAGCATATGAaGTACAATAAATATTTACTCAGTGTCATCATTGttttt	TA1-203580	1
ko03040	0	K12834	1	contig11387	1	CTTATATAtGATTTTATGACTGATCCACAGAATGTTTGAAAATTCAGAAACTGTCCATCCAACAAAGTGCAAAAGTCTTTTGTACAGACTATCTCTTCTTGAATCCATATTTCTTCCTCTCATAGAAGAGGTCAGTCTTTGCACTGCCAAGATTCACTATCTTTGGACAACCATCTCTGTCTTTCTCTGTGaTtGTACATTCTTTGCAGTAGTAGGttCAT	TA2-068806	1
ko03040	0	K12823	1	contig11437	1	TTCGACATGTTTGTGTGTaTGGTGGTGCTtCCAAAGGACCTCAGATTAGAGATCTTGAGAGAGGAGCAGAGATCTGTATCGCCACTCCTGGTCGTCTGATTGATCt	TA1-054657	1
ko03040	0	K12741	1	contig11973	1	cGACGGTGTCATAATCTTCAAATGAGACAAACGCGAAGCCACGTTTCTTtCCcGTATCTTtGTCTGTCACCACATcAATAGCCTGGACAGCACCAAACTGTtCG	TA2-010563	1
ko03040	0	K13025	1	contig12349	1	aTTGACGTCCAACAGGTCTCTCTCGTCATCgaCTACGATCTGCCGAaCAACAGAGAGTTGtACATCCAcAGAATTGGACGTTCGGgCCGATTCGGACg	TA1-176085	1
ko03040	1	K12900	1	contig13113	1	tCGTATGCGTTACATGGGAGCTGAATTGGAAGTGGAGATGGCCCGCAGTGATAGGAAAaCTCCTCAGGCGaTGCGTTCAAAGGAGCgTGGCGGTTCACCa	TA1-012583	1
ko03040	0	K12896	1	contig18800	1	CGAGAATCACTTtCAGGTAATtGCCACAGATtGTTTGGCCGTGCAGGCATTCAATTGCCATTCGggCTGATTCAGCATCAGCATATTtg	TA2-053046	1
ko03040	0	K13025	0	contig23505	1	tCGCTCAAGCCCAGTCTGGAACGGGAAAGACGGCAACATTCTCGATCGCCActCTTCAGGGCCTtGACACACAGATCCGCGAGACGCAGGCCcTCGt	TA1-001655	1
ko03040	0	K12623	0	contig27361	0	aTtGgTCCTTTGcAGCAGCCTTGgCCTTtAGCTTCTtCCAATGCTTtCTGTTCTTCCTtCTTCTtCTGCTTGAACTGAGCATCCTCCTCATCCATGTCCTTCGAGTCcTTCTTGGGTGcTtCAGaGGCTTCTTCTTGCCACCTTGTCGTCCAGACATTTTGAGAATATTATTCGAGACTTTTGTATAACGAAAACCTTCCAACGCCAAAATTCGTTATACGACCGGAAGCTGCATTcGCTGATTtCaCCTaCCCcG	TA2-046749	0
ko03040	0	K12874	1	contig28256	1	cTTCtcTtGCTGTtCCAcAGaCAAGTTAatCGACACTTGAaGGGGAAgaTTCCAGGCCGTTTCACCATCTGGTCCCATGAAGAACAGTTTACCCTCACTCTCTGGTTCCGTACTCAGATGCATTGTCCAACCCATCACcAGTTCCG	TA2-027035	1
ko03040	0	K12874	0	contig28836	1	cGCCcTGCTGTCCAAACCTGATACAAAACATTCCTGTTGAGAAaGTACGGTTGAAaCAGTTACGTCATGTTTCATTTATTAATTAAATGCTTTACGTCCATCAAAAAATTAAACAATTACAAGTCTTAATTAACACAcACAATTTTtCCCTCATGGGGAAAAATGCTTGCACCAATCGATATATAAGTGTAGGCAAAAGGGGACTGTTAGAGAAAaGATTTTTacGAAAAAaGTCCTTGCCCTTGCATAACAAGTAGTAACAGAGCACCCTACAATTtGACTAGCAACAAGCACTTATTAAAGAAATACATAACACTTCAGGCAAAATGTTTGAAAATGTTCTTCCATGG	TA2-029943	1
ko03040	0	K12835	1	contig29760	1	AAaCTGTAAaGGAAGACGGAACTCGTGTAAAGAAAACAACAAAGaCcATAACTCATGTGCAGATCGTGACCGACGTGACATGGAGAAATGGTGTGAAGACTGGTGAGACTGAAAGAGAAGAATTGATTGGTAAAGATATTTACGAAGAGATCACTGAAaTtGCtCCTGGCATTGATGACCTTGGTGCAGAGGATGTTAGAATCGAAACTTCTGTTACaGACTcTGAgAAAaCATTAACAGATGGgACATGGgAGAAGCGAACGACAACATGGAAAATTGTTCGTCCTtCAgTGTTTGCTGTGGAGCCATCAGTAGACGAGAaGAAAGTACAAGA	TA1-128274	1
ko03040	0	K12838	1	contig30098	1	GTGAATCCATCTTTATCGCCCATGCAGCTGCTGCAACAGCAGCAGCAGGCGTACGTTCCCGAGCAGCTGGAACCTACGCAGACGTTACAGCAACAGGAAGATATCCAGATCAAGGGCGCCCAGGCACGACACATGGTGATGCAGAAaCTGATGAGACCTACAGAGAAGTCA	TA1-011593	1
ko03040	0	K12827	1	EB3O8BM01C9M78	1	GAGTTCATCGTGAGTCTTGCCTTTCGTCATGAATAGACGCTGAGCTCGTTCCTCCAGGGTTCCTCCACACTTGAGACCGAGGTACATGAGGCCCAGCT	TA2-025108	1
ko03040	0	K12852	1	EB3O8BM02JVI1A	1	TTGTGTCTCGGCTGTCTACACCGTCCTTGTCTCGGAGAAGAGGTCATGTTACCCAGGATGCACCAGTACCTGGTTCCCCGTTGTACACGATTAAAGCGTT	TA1-038473	1
ko03040	0	K12837	0	EB3ZX6E01D96UR	1	TAGTTTGGCAAGCACCCAACGAATATTTTATGTGGTGTGTCTGCAACCATTGTCGAAACAACACCAGTGACAGCCATTGAAGGATTTTCTGCCAGGCCCGGAAGCG	TA2-191740	1
ko03040	0	K12837	1	EB3ZX6E02ISLSF	1	TGATCTGTGATGTTTGGATCAAGATATTCACAGAAGGCATAGCCTTTTGAAAGTCCAGTAGCTGTGTCTTTCACCA	TA2-158432	1
ko03040	0	K06063	1	SMcontig_15355	1	GGCTAAACAAGTGGATGCTGATGGAAAGGTCAAATATGATGTTCTGGTTAGACAAGGACAGAATAAAGACAAAATTGTCTATTCAAAATTTGTTGATTTGGTACAAAAATCAGTTGAAGTTGACGACCCAGACTTGAGAAAGCCTAATGAAGAAGAAGTTCGAGAGAATACAGAGAAAACTAAAGCTGAAACTCTTGAAAAGCTTGTCCAGAGTAAGAT	TA1-134669	1
ko03040	0	K11093	1	SMcontig_20810	1	TAGGAAAGAAGAAGAAGAAGATCTATGCTCAATAAAGAAAGAAGAAGAAGATCTATGCTCAATAAAGAANGAAGAAGAAGATCTATGCTCAATA	TA1-031198	1
ko03040	0	K12821	1	SMcontig_42998	1	CAATTGTTTCTCAAGATGTGCGCTTTCACACAAATGCTTGGGCAGACAGGATCAACTCCGCTGGATCTGTTTAAGTTCTATGTCGAAGACCTGAAAGGTCGATTCCATGATGAAAAGAAAGTCATTAAGCAAATCCTTAAGGAGAAGAATCTTCAGGTGGAGGTAGACACG	TA1-166675	1
ko03040	0	K11097	1	SMcontig_46738	1	AATCGGTCACGCATTCAAGTGTGGCTTTATGAGCaAGACCAATCTACGAATCGAAGGATGTATCATNGGGCTTTGACGAGTACATGAATCTGGTTTTGGATGAAGCANAAGAATNCCNCCTGAAGACCCAGAACCGAAAGAAGCTAGGGAGAATTCTTCTCAAGGGCGACAATATCACCCTCATCCAGCAAGTAGGAGGTGGAACAGCAGAATAAATGGTATAAAGACGAAGTAGCAAAAACAGACTGAACTGCTGCTCTTAATAC	TA1-119829	1
ko03040	0	K12877	1	SMcontig_56838	1	AAWGAAGGCCAATCAACGAGAAGACCAAACACTTCAGATCCTGAACCAAGTAATAGAATGTCCTCAGGCCTTCGGGATCTCTGCTCTGGTTGACATCAACTAAAGAGCCAATTTTTGAGGTTGTGAACGAGATGTGTTCTTCACCAATCACAATTTCAAGTTCCTGTCGTCCAACTCTGTCAGGTGATGGCCACTAAAGCATCATCTTCAGCCATAATTTCAGAGTCTTCAATGATACGCTTCAACTCAGTCATGACACTCTTGTGAACATAGGCCTCCTTTCTGATCATTGtTGTCAtTTCTtTGTAATTAGAGTTGTTTGCATATCGCAGTTTACCATCAGGCCGAAATTCGAACTCTAGAAAC	TA2-180987	1
ko03040	0	K12857	1	SMcontig_61288	1	TACTGTACACTGTTTATTCACATTCCGTTGTTTCTATGGAGTGTATGGTGGATANGATTCTGATTGAGACCTGGTTGTTTAGAGATATGCTTGGCATAACCAATATGTGCAGAAGAACAATTTTCCATGCAGAACCTATTTTTTAGAGAAAAGAATTCTGTGTTGAGAATTTACTGCAATAGACCTCTACCTGACAAAGATAATATCTGCTAGATGACTATACATGTCTATTGCAAGCGAGAAGGGA	TA1-103029	1
ko03040	0	K12900	0	SMcontig_8846	1	CACAGAGGATTTGCCTACATCCAATTTTGAGGATCCNCGCGATGCTGATGNAGCTTTATACTACATGAATCGTATGCGTTACATGGGAGCTGAATTGGAAGTGGAGATGGCCCGCAGTGATAGGAAAACTCCTCAGGCGATGCGTTCAAAGGAGCGTGGCGGTTCACCATACTC	TA1-071867	1
ko03050	0	K03037	1	contig10317	1	aTACGAaTTTAAAAAGCTTgCCTtATtATGCAATGCAaCAGATTCAGAAAAAaaTCAGCATAAaTGCACAATTtATTATGCaCGGAAAACGAAAGTGAAaCCAg	TA2-184683	1
ko03050	0	K03065	1	contig11862	1	aGTATGATTCTCGTGTGAAGGCaaTGGAAGTGGACGAGAGACCAACGGAACAGTACAGCGACATCGGAGGACTGGACAAGCAAATTCAGGaaGCTGATCGAAGCTGTCGTg	TA1-039180	1
ko03050	1	K03036	1	contig13553	1	GAAGAAGTTAGATGATAAAGCATTGCTGGTAGAAGTCCAGTTACTGGAAaGCAAAaCATATCATGCTCTTGGTAACTTGCCTAGATCAAGAGCTGCTTTGACTTCTGCAAGAACTACAGCCAATGGTATaTACTGCCCACCAAAaCTGCAGGCAGCGCTTGATTtg	TA1-036507	1
ko03050	0	K03032	1	contig20016	1	AaTTCcACcTTtGGCATGTTCATGTCAATGTTGAGGCCAATGatgCTCGTGGGAGTGAAGGCCaGCGAGAGGAAGTGAGTCAGAGGGTACCAg	TA2-102689	1
ko03050	0	K03037	0	contig28296	1	cTATTATGATCACGATGTTGGAAAATACGCATTTTTACAGCAAAATAAAGAGACAAATGCCTTCAGAAGTCAACCGCCTGAGAGCACAGCGCACATAAATGCaCAAAAAAaGCCCG	TA2-098263	1
ko03050	0	K03033	1	EB3O8BM01DWZS2	1	CGATCGGCCACGAGAAAGGCTTCGTTCAGTCGAAGGAGAACACGGACATTTACGCGACCAGGGAGCCAATGACTGCCTTCCACCAACGAATCACCTTCTGCCTGG	TA1-023265	1
ko03050	0	K03037	0	EB3O8BM02J41Y6	1	GGCTCTTCTACATGGACCACGACCTCATCAAGAGAAGCCTCGAAAAGGCACAGACGCTGATCGACGAGGGAGGGATTGGGACAGACGCAACCGGCTGAAG	TA1-025551	1
ko03050	0	K03065	0	EB3ZX6E01BY09T	1	CACGACAGCTTCGATCAGCTTTCCTGAATTTGCTTGTCCAGTCCTCCGATGTCGCTGTACTGTTCCGCATACCGTGTCGAGGATAATCCTGTAT	TA2-138882	1
ko03050	0	K02725	1	SMcontig_15653	1	GGACTGCGACCTTGCCCCGATGGCCATCGCCTTGCAGTCAAAGAAATTTGCGGAAGGACAGGTCTGATAGAGATGCGCACCTTGTTCGTCGTAGCCTGCCACAAG	TA2-168154	1
ko03050	0	K02732	1	SMcontig_21008	1	CGAAAGAACACATAAGAAGTGCAGAAGTGATTTGCAGAATCATTCTTCGAAAAGAAGCAAAGTATTTGTACTAAAAANAAATTAAACTCAAATATGGCTCGGTTTAATCCGTACGCTATGAACGGAGGTACGATTCTGGCAATTGCTGGCAGTGATTTCTCCATTG	TA1-166363	1
ko03050	0	K03061	1	SMcontig_27135	1	AGTGTCTGCACTGAAGCGGGTATGTTCGCCATCCGTGCAAGACGTAAGATGGCGACAGAGAAAGACTTCCTAGAGGCCGTCAATAAGGTCATTAAAGCCTACGCAAAGTTCAGCGCTACTCCACGCTACATGACCTACAACTAACTCCGTCGACGTAGTCCGTGTT	TA1-011729	1
ko03050	0	K03033	0	SMcontig_30567	1	CTCTCTATGTTAGCCGTACGNGCGGGTCAGCTGGCCAAGTTCAGCGAGGTGCTGGACCAATACGGGAATAAGTTCAAGGCCGAGGGAACGTACACGTTGATCGTACGCCTGCGTCACAACGTCATACTAAGACAGGAGTGCGGATTGATCAGTTT	TA1-148141	1
ko03060	0	K12275	1	contig30418	1	ATTTTGACCATGATGCACTGGCttAtGTTACACGTACTGGaCGCCCCTGTGCACAGTAATTAGAAAAACaGGGAAaGAACAGATGCCTAGTTTGTAATAGTTTtCAGTTGTGATAGTGTTCACT	TA2-213442	1
ko03060	1	K03217	1	SMcontig_25190	1	AGGCCGTCTGAACGAGTCCATTTGGCAACCATCCACCCAGTCCAAGGCTCTGCAGGGTTGGCTCTCCAAGAGCATTCAGCTGCTGAAGTATCTCTGTCCCAGTCTCAGTTACAGCA	TA2-017057	1
ko03060	0	K03108	1	SMcontig_61034	1	ATCGGATGACAAAGAGTCACAAAAATGTNGCCGACAGTTACATTAAGATTTCCACTTGCCTCATTCAGCTGGCGACGGCAGAGAACTCAGAACTGGAAAAGTTGGTGAACAAACTTGCCGAAACTTTGGAGCGTGTTAGGAAA	TA1-007859	1
ko03070	1	K03217	0	SMcontig_25190	0	AGGCCGTCTGAACGAGTCCATTTGGCAACCATCCACCCAGTCCAAGGCTCTGCAGGGTTGGCTCTCCAAGAGCATTCAGCTGCTGAAGTATCTCTGTCCCAGTCTCAGTTACAGCA	TA2-017057	0
ko03320	1	K01596	0	contig00248	0	cGCAAGgTGCCAAAGATTTTCCACGTCAACTGGTTCCGTGTGAATGAAAAGGGgCAGTACCTTTGGCCTGGATTtGGAGACAACATCCGCGTCGTCGATtGGATGTGCAAACGTCTTAATGACGAAGATGTAGCCGTGAAaTCGCCCATCGGATATCTGCCCAAGAAaGGgTCGATCGATCt	TA1-000930	1
ko03320	0	K00249	0	contig01270	0	ccGAAGAGTGCCTTTTTAGTGCATACTGTGTGACTGAGCCCACTGGTGGTTCTGATGTTGCTGCAGTGAAGACGCGAGCTGTTCGAAAGGGAAaCgaTTa	TA1-068310	1
ko03320	0	K01596	0	contig04188	0	aGCTGACAGATTTCAACTACGTGGTGCTGAGtCATGAGAATCATGACAAGGGTGTCGTCGAGCATTTGGGATGTGGTGAGAAAAGACGGAAaTTTtg	TA1-108701	1
ko03320	0	K01596	0	contig05154	0	cTTTCCGgATTGCATGGCCAGTGGTTGATGACCTTCCGTTGGATTGGCCTTGGTGCACCGATCGAATGCACACACTGGACAAAaTTtCCGTCTTTtCTccA	TA1-117651	1
ko03320	0	K08764	0	contig15637	0	aCTTTGTACATACACTAGGTTTTGTGCATTTGCGTACGTCCTAGCACAGACATGAATGAGGGTTGATATTTAGTAGTCAACAATGAATGACTTTACTTTGCAGGACCTTCCAGAAAAGAAACTTCATAATAAATGGAATTATTTTGTACTAAAATGTGTCTGTTGAATGGGACATCACAATTGTCAAGAACATTATTTCATCTTAATTGCTGGTATCCAAAACATTTGTGCAATTGATGAACTCTGACAAAAACTGTTTCCAGGTAACAAAAACATATGGATGAGATGTTAGTTGGTGTTAACATTGAaGCCATGaaTAAAAAACAat	TA1-078479	1
ko03320	0	K00507	0	contig30339	0	cTACTGAGACAACAGTTaCtCcTTTTTTCcAGCTGCATGTCCGCCCTGTGGGATGAGATAAATAATATTGATAGAAATTGTATATTTATGTAAGTTACTCAAAtgtCGCC	TA1-126553	1
ko03320	0	K08769	1	SMcontig_21734	1	CCCAAACTGGAAGCCGGTCTGAGGAGCGATTTGAATGAGGGTCGGAACAAGGCCACGGTAGAGCGCCAGAGGACTCTCTTTTGTTATGATCTGACGCACAGCGTCTGTCATAGATCGATAAACCTTTGGCTCTCCCTGTGCGACGAACCGCGTCCGT	TA2-157407	1
ko03320	0	K00864	0	SMcontig_2274	0	ATAAATATGTCTGCCTATTTAAAACTTTCAATTCTTTTGAAGtTTGAAATGGACTTGATGTGCATGCAGAGACAACAACGTGACATTAATTCCGAATTTCATCTGTTCGACAACGCTGTATGTCTCTCTATTTTGATATCATTGCTTTGTTTATCTTGT	TA1-081068	1
ko03320	0	K06259	1	SMcontig_37295	1	GAATTGTTGAGGAGTGGAAAGGAAACAGTTCTTTGCCCTTCTGGCACGACTATTGTAACAGGATAAACGGATCAGATGGCACATTGNGGCATCCATTTGTGGAAA	TA1-041751	1
ko03320	0	K08767	1	SMcontig_4376	1	CCATTCTGGTAATTGTTTCATCTTTGTTGTTTTGACAAAAGCTGTTGGTGTTTGACTTGACTTTCTTGGCTGTGGTTAANTTTGACGTCAAATTAACATTTTCTCTGACACCTTGACCAAGCTGCAGACTATTCCTGGAGGTCGACTTGTTGAGTTTCCCGTTCTGT	TA2-096468	1
ko03320	0	K10226	0	SMcontig_57892	0	GTCTGTTAACGTGTGGTCCTTCCCTTCCTTCACCCTTCCGATAACAATGCTCGCCATGTACTTAGTCACAATCTCCTTGTTTGGATGGAANGCGTACCATGCTTCCGAAGCATCTTGTCCGGCATAACCAGTGATGATTTTCTCTCCTCCAGGATGGCGTTTAGCCCAGTTTGTTATGTCATATACGTATCCATTCACCGCTAACCACCTATCCGTTCGTTCCGTGTGGCGGGCGATCTCATCCAGGGTGTACACCGGGAGACCCTCATGGTTTGGATGCATCCATACGCCTTT	TA2-000135	1
ko03410	1	K10802	1	contig24816	1	aaGAAGCATCCaGGAGAGCAGGTTGTCTTTGCAGAGTTTtCCAAAAAaTGTGCGgAAAaaTGGAaGGCGATGAGTGCCAAAGAGAAGaaGGaCGGTTtGAAGAGATGGCAGAGAAaGACAAaGCCAGGTTTGAGCATGAAaTGGCCGACATGCCCAAAGGAGCAAAAGGTGCCAAGGGTGGAAAACGCAAGCGAACAAAGGATCCCAATGCTCCAAAACGCGCTTTATCTGGTTtCTTCTTCTTCTGCAATGAGGAGAGGTCAAAGGTGAAGGCAGTTTACCCCAGCTATGGTGTTGGAGACATTGCCAaGgAGCTCGGCAAGAGATGGGAAGTCTGTCCAAATAAGCCGAAATTtGAaGCCCTTGCGGCTAAAGACAAGCTAAGATATGAACAGGAAA…	TA1-018786	1
ko03410	0	K02328	0	contig26211	0	TAGGAAATCAGGCCTCGTCCCAGGCTTCaCGACCATCCTGAAATGTACCCCTGAATGCGATGGCATTGTGGCgCTGCACACAGATGGAAAGGCGCTGCAGGa	TA2-173075	0
ko03410	0	K10800	1	SMcontig_55510	1	TTTCAAGTTGCCAAGCTGCTTCTTTGCTTCTGTCTCNGAAGtTTTTGCCAATCGCAACGCTACCTTGAAAAAGAGACTTTAACAGCGCCACTCCTTTTGCCAAAAACTCCTGGCTTTGCTCCACAAGAACGACAACTAATCCAGATTTTAGTGCATTCATTGCTATTCCAGCTCCCATTGTTCCTGCTCCGATGATGCCTATTGTTCTGATTGGTC	TA2-002448	1
ko03410	0	K10798	1	SMcontig_62681	1	AATTTGACATAGTTTATTCATAGCAATCCAGAATCGTCAAACAATACATTCTGTGTGTAGAACAAAATGTATNTACAATATATGCATTATTCATAAGTAACAGGAATACATTCAGCCTATCTAATTGTCTTAGGCTAAAGGCCTAACAATAACTTAAATTCCATGCAAGTAT	TA2-093767	1
ko03420	0	K02328	0	contig26211	0	TAGGAAATCAGGCCTCGTCCCAGGCTTCaCGACCATCCTGAAATGTACCCCTGAATGCGATGGCATTGTGGCgCTGCACACAGATGGAAAGGCGCTGCAGGa	TA2-173075	0
ko03420	1	K10570	1	SMcontig_37842	1	CTTGTTAAGTTTACTTTTCGTTNAcTcNNTGGTAGTGCCAGTCCTAAAGGCGCTGAAAGAGGAGGTCAACCAGAGATGTCGCACGCACTGGAAACTACTACTAAGACTCTTGGCGGTCTATGATTCGAAGCGTCTACACCTTGCTAGTGGTCATTTATACAAATACGGCTGTTGCTTTTTTTCTTTGAGATTAGCGCTAAAATTTCGTTTGAANTCAGAACTNTTCGCTTGCAACGAAATGCAAGAATG	TA1-114042	1
ko03420	0	K10841	1	SMcontig_38210	1	CTCATAAAATATAAGGTAGTAACAATCACAAGGTATATCAACTGAGACAACATCCTTTTCTCTATAAGAAAAGAATTACAGCCTAACAAAAACCACCCGCATCTGTTCCACGGCCTGGAAGCCAGAGCAGTTGGTCCTAGAACCGACTTATGCCTTCTACATAGACACAGCTTCTATAGTAGCAATTTCACATCACCCTGTACAACAACTGTTACAACCTCGTCTGTATTTTGTATCCTTAATTACCTACTGNTGCTTCTATGTATTATAATAATAATTGCTTCATGCTNCAGTGTGCACAGTTCTTTACATAATACTATTATTAC	TA2-136817	1
ko03420	0	K10849	1	SMcontig_56250	1	AGCTGAGTTATATATTTCTGTCAGTGGAGGCCTTTTAAAAGTGCAACCTCTTGTCAGAATCGGCCAGNAATGAAATTATGGCAAATGGACCGGACAGAAATGTTAAGAATTGATTAATATCTTGCTTTTAGTTGATTTCGAAACATTTTTTGTGTAGATAGAAATGATTTGAAATGTATTTCATTCTCTGCATATCATCAGCCTAACCCTGTGTACCTTTCTGACCGCAAATGGCGAAGTTAGAAGCACTTTCCTCGAGAAATAGTTATTACAGACATAGACATGTTAAATGGTTTTGGATAATTAAACAAAAACGTTCTTTGATCTTGACAAAACAGACGTAGATCATCTTAAGCTGCTGAAGGGTTGGCGTGTCTTGATTATTAAGAATCTACATGG…	TA1-050102	1
ko03420	0	K10756	0	SMcontig_63029	0	GTTATGTGTACCAATCAGAATGTGAAGAAGATGAGACAAGATTTGCGCTTCGGCGTGAAACTCCGACAAGATATTCATGCTGTGTCGGAAGCGCCTCTGAGTGGTAGTGGACTTGAAGAAGCACTACAGAAATAGCCCGAATGAANGAGAGCGTTTCAATGATCAACGTTGTGATGACTCGGTTATGACAATTTCAGT	TA1-031302	0
ko03430	0	K02328	0	contig26211	0	TAGGAAATCAGGCCTCGTCCCAGGCTTCaCGACCATCCTGAAATGTACCCCTGAATGCGATGGCATTGTGGCgCTGCACACAGATGGAAAGGCGCTGCAGGa	TA2-173075	0
ko03430	1	K10746	1	EB3ZX6E02F9LIW	1	CTCACCGAGCCAGGTCGTCACATTTTTTCGTTTTTTCTTGGGTCAACCTCCTTTTTCCTATTTCCTTCCCAAGAAGACACCACCATCATCGGTCATTCCAACAA	TA2-045324	1
ko03430	0	K10756	0	SMcontig_63029	0	GTTATGTGTACCAATCAGAATGTGAAGAAGATGAGACAAGATTTGCGCTTCGGCGTGAAACTCCGACAAGATATTCATGCTGTGTCGGAAGCGCCTCTGAGTGGTAGTGGACTTGAAGAAGCACTACAGAAATAGCCCGAATGAANGAGAGCGTTTCAATGATCAACGTTGTGATGACTCGGTTATGACAATTTCAGT	TA1-031302	0
ko03440	1	K02328	0	contig26211	0	TAGGAAATCAGGCCTCGTCCCAGGCTTCaCGACCATCCTGAAATGTACCCCTGAATGCGATGGCATTGTGGCgCTGCACACAGATGGAAAGGCGCTGCAGGa	TA2-173075	0
ko03450	1	K10884	1	EB3ZX6E01A8F21	1	ACCTGCTTTTCTTTTGCTGCCTGGCTCGTTTAGTCGTCGGGAAAGACAAGGTCCTTGAACTCCTGTGCAAGCTGACCCGCACGCTTCTCAATTCTCTCCTC	TA2-147524	1
ko04010	0	K04386	1	contig02072	1	cATTTCAACCGATCATTCTTtGTATATTAACTTTCAGgTGtATCACAAACATCTGTCCTGTATTTCAAAGCCACTGTAATTGTATTACACTTTAGAACATCAGCAACAATTGAAGCACACATAAGCGAAGCAATCAAGATAACAAACAACAAAaTTTAATAGGAAGAAAaTGCTACGACTTACCAAACAAaCTGTAGAAAaGATTGATTATGTATTTtGTAATAATTGCACATCAAATGCCATTTGTGCCTCTTTGGTCTCGACCTGACAATAATcct	TA2-070993	1
ko04010	0	K04372	1	contig11789	1	CcATAAAATCTGCTGATCCAACTGgAGAAAGGAGTTCtGGGgTAgTAACTGGACTGGTGCAtCTGCTGTtaaGATGTGCACTCCACTGCCAAGGt	TA2-052022	1
ko04010	0	K04364	1	contig11846	1	aaaTTtGACTGAAAGCGAGAACTCTCCCGGTGTGCTCTCACTaggTCGAACGAGAAATGCACCATCCCTCTGAACAAACTGTCCTTGCGCATTCTTCT	TA2-122329	1
ko04010	0	K05095	1	contig12228	1	tttCAATACTTtGAACTTTTAAaCAAGGAACTATTCTCCTATTGTTTGAAATATGACAATGCATtGAAATACATccaTTTCCACAAATTATTAAAATGGAGAATTAAAAGGCTctACaTGGTGAAAATAGACTTGCCAACACTAACGAAAATCACATaaaaaaattaagcagttca	TA2-118547	1
ko04010	1	K04407	1	contig14403	1	GGAGTGCAGCTACTGCCCACCGCTCGAaCTCGCCAGCCTTTGTTCGATTTGCCCGTGCGAGCTGTGCGTGTTTGTCCTGGTACTCCATCTGGCGGTCGTTGATCTTCTGCTGGAGTTTTCGCTGTCTCTCggccaacagctggtcgtagaCGAGTTCTGTCTGTCgTAGGAGGGCGTTGTAGTtCcG	TA2-010612	1
ko04010	0	K08052	1	contig15358	1	TTTTTTTTTTttttttttTTTTTTtttCcAGTGAGCAAAATTTTTATTCGAAGAGTTACACATGCTGATTATCATCACCAAAATTGGAAaTAAATTCGGATTtCGCAATAGCAAAGCGGTCATATacaatggcaatagtagacta	TA2-077638	1
ko04010	0	K04426	1	contig15518	1	TATGGAGGaGAGTTAAGGGTTCAAGTCTCCTGCCCTGAgtATAGTTACtGTGTAGGgaCcTTGaGCAAGTCCTTCACTCcACAGTTGCTCGGCTCCaGTCGATTGG	TA1-029141	1
ko04010	0	K04460	1	contig18509	1	CACCCAATTATTGTGATACTATGGgCAACAAAGGAGCTTTTGTGACGCTGACAGGCaGTGATGACTTGACGCCAAAATaTACAACATACGATG	TA1-113598	1
ko04010	0	K04437	1	contig19230	1	ccATGCCAAGAAGTTGCTATTCGACACGTTGGAAaTGGCCGTTATACAGTCATCTATCGGCCAGAGGAAGTTGGAAATCATTTGCTCGTGATCAAATGGGGGgAGAAACACATCCCCGGAAGTCCTTTCCACATCGTCGTACAGTAGACGCATTTTGACCTAACACTGGATGAAATTAGGATGCAAATAATCAATTATTAGgAACtCATTAATGCAGCTTATTTGCCTCTCATACTCATAATGGCCAAGGCTTGATTGTCTGTAGTAGTTTAACTGATGTAATTGATGAGGTTCGGTAGCGATAAAGGACAATtCATtCCAaGCCGTGGAAt	TA1-028574	1
ko04010	0	K07836	1	contig21587	1	tCCCCCCTTcTTCTTGCTGCTCTTGCCTTTTGTATCAGGACTCTTCCTGTTTATCTGGCGGACCAAATCGTGGAAGATCTCTGTTACATTGATCTTAGACTTGGCCGATGTCTCCAGGAAAGTGCAGTTCCAATTTTTTGCAAGATTATGTCCCTGATCCTTTCCTACCACTCGTTCATCTTCCAAGTCACATTTATTTCCCACAAGAATCATCGGAACCTCATCCATATCCTTGACACGTAAGATCTGTTCGCGCAGGTCCTGCAGGTCATTGAAGGTTGACTGTGCAGTTATGGAGTAGACGAGAAGGAAACCCCGACCATTCTTCATGTAAAGGTCACGCATGGCTGTAAaTtGTTCGGTCCCAGCTGTGTCcAGTATTtCG	TA2-033516	1
ko04010	0	K03175	1	contig25046	1	aaaCTCATGGAACGAGAAACACAGAATCACATCTTTGAACGACAGACGAATAGACAAGAAAACGAAAACTCTAAACTTCTAGAGAAGATAATCAGCTCAGAAGTCAACGAGAAAGAGCTGAATAACACAATCAGAAACCTCGAACGGAAGCTTTGTGACTTAGAaGCCAAGCAAAAGGAAGACAGAGTTCTCTTCAAGATACGAGAAGCGGAGTTCTGTCAAACAGCaGCTGAACTCAAACGACGAAttGCTGAACt	TA1-096817	1
ko04010	0	K04352	1	contig25319	1	CTGGgCCAaGGGCcGAAGTGTATtATTTTTaGCACtCGAGgaCcAAAgACAAAATTATGATCTGAACTTtCGAAaGTCAAGCATCAaGAaGCGAaGACAAAaTTTGTTtAACTAaCcTTtCTgTCATgTGTAgTTtCAtAATGTtgCCatctagTGAaTaTAAcAGCTGTTtCatATTgttttatttcagtttAAATTTTTTAATGAACTTTAAATTCTGTCATAAAaTCGCCATGATCCATGAAAaGTTTCTGGCACTTCTCTACTAGACGCGaGAGGGCTGGATATAACACATTTGTgg	TA1-178259	1
ko04010	0	K04402	0	EB3O8BM01ECF9K	1	CGGGATTCATTTCCAAGAGTTTTCCTGACTCGTAGATGCCACAAGTGAGCCGATCTTGCTCTTGGGCTTCGATCAGCATCT	TA2-010339	1
ko04010	0	K04402	1	EB3O8BM02F37C8	1	GAATCATGCTCTGCATTCTTCCGGAGAATTCAGCCAACGACATTACGCTGCACATTCATTTCACGCTGATCGAGGCATTCTGTTG	TA1-031792	1
ko04010	0	K04455	1	EB3O8BM02I5ZVH	1	CTACCGCGAATTTGACCTCCCAGAGGGTGTTGACCCCGAATCTATTACAGCCAACTTGACCCCCGAAGGCACCCTATTTATCGAAGCC	TA1-148021	1
ko04010	0	K04459	1	EB3ZX6E01BHTE0	1	CTCTAGCAGCTGTCTCTGAAAGCCACAGTTTGGACTGGCACAGCTCCTGGCCCCACGGACAGCGTTAAACGAATCGCGCCACCCAAGATC	TA2-057123	1
ko04010	0	K04457	1	EB3ZX6E01EEPBN	1	GACCCTTCCCTGGACATTCTTGTATTCGAAATCCCCGAGAGCACGCGACACAGCAAGCGAACCGTTGACTCGCTGAATCAT	TA2-173283	1
ko04010	0	K04409	1	EB3ZX6E02JKG87	1	CTACTGTGTTCGGTAGGAGCCCGGGTCAGCCCTTACCTTCTCATCTTTCTTCGGATCATCATTGGACTGGGTCAGGGTGTCGTCTTCGTTTCAATGCACGATCTTTG	TA1-177238	1
ko04010	0	K04430	1	SMcontig_16164	1	AAAGGCAGTCAAATCAGACGTGCATTTCCTAAGACATTCGCTTNACAGTACGATCTCAAATCAAACCCACATCAACTTTAAACCATATGATTATGATTCACTCAATTNCTTTCAAAATaAAAAATCTAATAGGATGCATTTCTTTTTCAAATTCACTCACCTGCCGAATTTTGCACCTTACTCCAAACACCA	TA1-037449	1
ko04010	0	K04372	0	SMcontig_22001	1	ATTGCGGCTTCAATGAAGGAAAACCGTGTCTCGATTGCCAGGACCTCTTGTTCAGAAGCATTCAAGATAGCACCTATTGCTTTCCGGATACTGAGTGGAACAGTATTTCAGAGGATG	TA1-121413	1
ko04010	0	K01047	0	SMcontig_22033	0	TGGAATAGGTACAGATGCGACTCCAGACATGATGCAGGAAGTAGAGTATACCGGCCTCTTCCAGAAACCGATAAGTCTTTGACTTCTGAACAGATCCACTGGTTTGTGTGTCGACCGCAAATGCAACACCGAACACAAGAATGATCAGAAGAAACAGAGATTTCCACGGAAGTGTGATCTTGTYCAGCTTCAATAGCAGTTCTTTACAGGTTCCATGC	TA2-040052	1
ko04010	0	K04345	1	SMcontig_22970	1	CAATCGAAGATAAGAAAGATCTGAAGACGCGTTTTGATTGGCCTTAATTAGTCTTAATGGTCTTAATTGATTTTAATTAACATAGCGAAGCGGAGAAGATGATGTCGAACAAGATCGAGGACCGGATTCGTCGTATGTCGGTGAACACCGTCGATGAACGACTGCGAAAGTTGTCCTCAGGATTAGATGACGTCAGGTACCGGAAAACATCGACTGGAGGGAACAAGATGAAGGTTCGCAAGCAGAGTGTCCAACCTCCTCCAAAGACTCCAGAACGACCGAGACAGATGTAAACAGCCTAGATTCGGGATCTGTTTCGATGTGGATGGAGTGTTGGCCAGAGGCACCGTTCCTATTCCAGCTGC	TA1-173393	1
ko04010	0	K04405	1	SMcontig_35682	1	ATGTTTGCGTATCAAGTCAGACTGCATAGGACTGTGGGAACTGACGATGTATGTCTGATCAGCAGCGCTTGTTAACTCCTCTGTCATGAAGACTGAGACTTCATTTTCCAGGTCAACAGCCATCCGCTTTA	TA2-116207	1
ko04010	0	K04405	0	SMcontig_4583	1	TGGCCAGTTCTATCCGGTCCGCTGGCAGTATTTGTATGGCACNTAATATGGATTTGCAAAGCGAAACTTTGGCATCCAGTACATCATACGACGATATTTACGAAAGGCATGAGACTTATCACCAAAAATGCTCTTCAGCAGGTAACCCATGTCATCATCTGGGATCACCCCGTTTGATTCCATCTGATCGAGAACATCAATGCAACACTGCTGTTGCTTTGGATAGTGCATCATCTCCACTTGCCAGATGTTCGTAGGAACCNTTTTACCCTTTGGAAAGACTTCTAAGAAGACTTCTTGTAAGTATCAAGATCGTCGTATT	TA2-080299	1
ko04010	0	K04372	0	SMcontig_50633	1	TGGGCAATTAATTCCTGTGAAAATCTGTGACTTTGACCTTGGCAGTGGAGTGCACATCTtAACAGCAGATGCACCAGTCCAGTTACTACCCCAGAACTCCTTTCTCCAGTTGGATCAGCAG	TA1-199443	1
ko04010	0	K04393	1	SMcontig_8484	1	CTCAGCACTGACCCAGAAAGGACTGAAGAATGTCTTTGATGAGGCGATTCTTGCCGCTCTTGAGCCTCCGGAGCCCAAGAAGAAGAAGAAGTGCTGCATCCTCTGAGTTGC	TA1-203987	1
ko04011	1	K04409	0	EB3ZX6E02JKG87	0	CTACTGTGTTCGGTAGGAGCCCGGGTCAGCCCTTACCTTCTCATCTTTCTTCGGATCATCATTGGACTGGGTCAGGGTGTCGTCTTCGTTTCAATGCACGATCTTTG	TA1-177238	0
ko04011	0	K04393	0	SMcontig_8484	0	CTCAGCACTGACCCAGAAAGGACTGAAGAATGTCTTTGATGAGGCGATTCTTGCCGCTCTTGAGCCTCCGGAGCCCAAGAAGAAGAAGAAGTGCTGCATCCTCTGAGTTGC	TA1-203987	0
ko04012	0	K06619	0	contig08838	1	aaaCCTGAGCACTGAGAGTTTTTCATATTGCATATCACGCACAAGCAATCTTACAAAGCAAAGTCATAAATTGAAAAaCTGCTTAAAGCACACAGTCCCGTaGAAGCAAAGCAAGCAACTTGTTTAATACCTGAGCACAGTTCTCa	TA2-185116	1
ko04012	1	K04364	0	contig11846	0	aaaTTtGACTGAAAGCGAGAACTCTCCCGGTGTGCTCTCACTaggTCGAACGAGAAATGCACCATCCCTCTGAACAAACTGTCCTTGCGCATTCTTCT	TA2-122329	0
ko04012	0	K05455	1	contig24595	1	aTACTGATACaGATTATCATGCTtCAAaTATGAAATTATGAAaCCTTCAATTGTATTAAGAAAACTTCTCAGAAACACAAGCATGATTTGTAAACTGGTCTGTTTtCATTAAGTAATTCTTGACAAAACGTTTTCAAGGTTTTCTTTAGTTTTTACAAATCGACCCAACTCAAACCAACTGAATTTTAAATCATCTATATCAGTGTTAACATGACAAAACGAAATGACTAAACTTTAATGCATTCATTACATGATCACTTAATGAAAAAGACTAGCTATTTATTTATTATGCCTAATTGAGACACCATGGCTCAAAAATGTGATAAAACGCAGCTGTATGTAATGCTATTAATCAAaCTGATGAGAAGAGAAACTAGAaTTtCAATTACACAAACTAAT…	TA2-072502	1
ko04012	0	K06279	1	contig25162	1	aaCGATCGAAtAAaGTtCtAGAAAaTGACGTTCTTCGACATtGGACGCGATCCCcATCCTGGTGCCCcTCTTACAGATCTGGAATGGAATGGTCCATGtGCTTCTTGACAAGGCTTGaTCCAATGTTCTTCATGATGTGGtCGTAG	TA2-037879	1
ko04012	0	K06619	1	EB3ZX6E02I9HCS	1	CACGACGACCGGAACGTGAAGCGGTCGGAAGACGGCGGACGGCACTCGTCAAAGACAATAGATGGAGCCAAACGAC	TA1-179011	1
ko04012	0	K04409	0	EB3ZX6E02JKG87	0	CTACTGTGTTCGGTAGGAGCCCGGGTCAGCCCTTACCTTCTCATCTTTCTTCGGATCATCATTGGACTGGGTCAGGGTGTCGTCTTCGTTTCAATGCACGATCTTTG	TA1-177238	0
ko04012	0	K06279	0	EW1_F2P13_F07	1	ACAATCCTACTTGGATAACTGCGGTAATTCTGGAGCTAATACATGCCACAAAGCTCCGACCCTTATGGGAAAGAGCGCGTTTATTAGGTCAAAACCAATCGGGTCCTCGCGGCCCGTAACTCTGATGACTCTGGATAACTTCGAGCTGATCGCATGGCCTCGTGCCGGCGACGTATCTTTCAAGTGTG	TA2-142610	1
ko04012	0	K00922	0	EW1_R1P07_C04	0	ACAAAATGAATTTGTCATTAATAATGTTCTGTTGCAGACATCTCGCCAACTATAATCAATTTGAACAGGGACAGAACAGGGACACTGTCTAATAACACAAGATGAATGACATTAAAACTTGAATATGACTTGCAATAAAAGCAGAAACTAGTCGGTTA	TA1-141032	1
ko04012	0	K04430	0	SMcontig_16164	0	AAAGGCAGTCAAATCAGACGTGCATTTCCTAAGACATTCGCTTNACAGTACGATCTCAAATCAAACCCACATCAACTTTAAACCATATGATTATGATTCACTCAATTNCTTTCAAAATaAAAAATCTAATAGGATGCATTTCTTTTTCAAATTCACTCACCTGCCGAATTTTGCACCTTACTCCAAACACCA	TA1-037449	0
ko04012	0	K05455	0	SMcontig_21573	1	TGCTGTATAATATCAAGAACTTTGTTGCATATGGAATTTTAAAATTTATCGTTCTGaAAAGTATTGTGTATGTCTACATCTGAATGGTCTGTGCTAACTCAGCATGTTTTTTTCGTTACGAAGCTTTGATAAACAATAATTGTATGCACTTTTGTaAAACATTGGAAGAAGAGACACCAGTAGGCCCCTATAGGTCACAATCTTTTTATTGTAGTACTTNAGAATCTGNCTTCCGTTGTGTTCGTACTATGCGAAAGTGCCTCTGTTTAAAGCCACTGGAAATTAGTATTTATATACCGGTTCTGAAGATATTGTTTCGTAACAAATTAATTTATTTAAAATAAAGCAAAATGTGTAATCAAACG	TA1-083358	1
ko04012	0	K08774	1	SMcontig_57410	1	CCATTATTCTTATTCTTATGTACTTTTGCCATTTTTCTTGACAGTTTCTTTTATCGACACTTTTGACATTGTTGCACTGTTCTTGCACATTGCTGTACGCTTCACCGACACACCGGCTAACTAACNTGAATGGATTNATGTCGATGCCACTCTTGCCAACATGTCTTCACaAGACTCGTGTTGAAGGGTTGATCCaAAACATTTATTTCTATTCATCTCAACACGCTCTCTACGACCATTTCGGTCGTGTTCGTAATCACTTG	TA2-054871	1
ko04013	1	K04364	0	contig11846	0	aaaTTtGACTGAAAGCGAGAACTCTCCCGGTGTGCTCTCACTaggTCGAACGAGAAATGCACCATCCCTCTGAACAAACTGTCCTTGCGCATTCTTCT	TA2-122329	0
ko04020	1	K05862	1	contig02841	1	TtGgAGGCTAAGaCGAAAACtAATAGTGGAGTtGaGTTCACAACCAATGGATCAAGCACACACGAGAGTGGAGCCTTTGCTGGTAGCCTGGAGACAaGTACAAATGGTCtGAACATGGTGTGACTTTCACGGAGAAGTGGAaCACTGAtAATGTTCTCCAGGCAGAGGTTTCTGTGGAAGACCAGCTGCTCAAGGGTCTTAAGCTGTCTCTCGATACCAACTTCGCACCTCAGTCTGGAAAGAAGGGCGGGAAG	TA1-006086	1
ko04020	0	K05863	1	contig10190	1	ccGAGGgCAAAGGAAACGGCGAGGCCAGCGTTTTCTCCGAGGATGATtGGTTTGAGGGTATCGTAGAAGCCGAAGTAGCAGCCTCTGTAGACGACGATGCCGACGCatgaGATGAGGAACCcTCGATAGAGACCAACGAGaCCGTCCGACTTCACCGTCTTCACGTAGACGTCCACCATTCCATTGAACTGGCGCTCTCCTCCCTTCTTGCCGGCCTTGGCGTCGTTGGCTAACCGCGTTCGGCAGTAGTCAAGGGAGTAGACAAAGACGAGGGACATGGCGCCGGCGACACCGCCAGACGCGACGTTCTTGCTGAAGTTGACGAGGTACGTGTCGGTCTTTCTCATGACAAAGATCGCTTTGATCTTGt	TA2-047090	1
ko04020	0	K05853	1	contig12686	1	CAAGTGGTTGCTTGGTGCTATCGCTCTTTCGATGTCTCTGCACTTTATGATTCTTGAAGTGGACTTtCTGTCGGCTGTTTTCCtAGATAACGCCACTTAA	TA1-068613	1
ko04020	0	K05211	1	contig15042	1	AGTTAATACACATtCAaGTAAAGGCGTCAaTCTGGTTTGAAAaTTGGGGgCTGTGggTCcGGGTTtGAAAaCCAGGGGTCGACGGTCCTAAAaGTTCAATAGATGGAAGGAGGCatgtagcaCAGGATTGAGGGTATCAT	TA2-130339	1
ko04020	0	K04634	1	contig26701	1	tttGACTCAATCGTTGACTTTTCAGACATATAtATCAGtCACACAAAAGATcTTGAaGAGTTATTAGGTCAGGACTGATATAAACCAGCAAATGAAGAAACCATTGCGTGTAGTTTATTATTCTACTTATTATTACATTATGCAATTATAAAAAaTTATGTAaTTACTAAAAaTTTCA	TA1-231349	1
ko04020	0	K04963	1	contig30173	1	GgCATGAAAAaTGTGGTCAAATAAaGTATATTCTAtGAAGCTCCACTAAAGTGCCTTCAAGCAACCAGGTGACTGACACGTCTTTAATATCCATATGGGAaCATTACACATTTTAAATGACTGAATCATATATTgTTTtGGGAATGACAGAGTTAATTTTAAAAGCAGGTTAATTTATGGgCCTTCCACAATTATCGACTAACAaGCATAGGCGTAGACTTTGGTGGGGGCAGCCGGGCACGTGCCCCcAATAATTGAGAATCGCCTATGCTTtCATCAGTTATTACCACCATTTtCCCCcAATATTTtGgTTtCCACACCGCAATATTTTtGaCAAATCCaCTcc	TA1-055243	1
ko04020	0	K05853	0	EB3O8BM02F9J05	1	TGGGATCAGGAACCGCAGTTGCCAAGTCTGCATCAGGGATGGTTCTTGCTGATGACAACTTCTCT	TA1-168560	1
ko04020	0	K04149	1	EB3O8BM02IBE9L	1	ATACATGTACATCAATTTCCGACTTGGGATAATACGTCCGCCAATCATCAAATCACTTCCAACTGTTACAGTAATTTCCAAAGGCTTTTCCGAAGGTGCAACGAGAAACTTTT	TA2-129825	1
ko04020	0	K05857	0	EB3ZX6E02IPXT0	0	ACGACAAGGCCTATGTTGTGTTAGGTCGAGTTACTTTACTACTAAAAAAGAACCAGGAAGATTTCGAAGACTGGACTTAAAGACATCTTGTGGAGACAAACCGCAAGTCTAAT	TA1-070749	1
ko04020	0	K04131	1	EW2_F1P03_H09	1	TACCATTGAGTATAGAATAGATGTCACTAGGACGCCCTAGTCGTTACTTAATAATAATTTAAATGATTATACATTTCAAATAATTATAAAGGCAGCAGTAATCAGAACAATTAAATTGGCAGATTTAAATTATATTTATCCACCCTACAGAATCATTTTCTTCATGCTCTGCCAAAAAACCAGAACATGTCAAAACAGTTCACACAATGAAGTTGAATTGGAAGTAATGTAGCTAATGGCTGACTGTTCGCAGATGGTGTTGAAGCACAGAAGCAGGGCTTTGAAACATGTTTCCCCAATGGGCTCAATAGCATAATGATCATTACCGGGTTACAGAGATCCCCAAGTGT	TA2-075382	1
ko04020	0	K05863	0	SMcontig_12917	1	CTTGTCTTTGAAGCGAAATTCAGGGCCTGCGTTGGAAATATCNGATGCAGTTGGCCATATTACCTCTCCAGAAGGGCAGAATACCTTCTGTTCTGAAGGTCCTCATGGTGCAGTCAATGACTCCATTGTACGGTTT	TA2-000741	1
ko04020	0	K04345	0	SMcontig_22970	0	CAATCGAAGATAAGAAAGATCTGAAGACGCGTTTTGATTGGCCTTAATTAGTCTTAATGGTCTTAATTGATTTTAATTAACATAGCGAAGCGGAGAAGATGATGTCGAACAAGATCGAGGACCGGATTCGTCGTATGTCGGTGAACACCGTCGATGAACGACTGCGAAAGTTGTCCTCAGGATTAGATGACGTCAGGTACCGGAAAACATCGACTGGAGGGAACAAGATGAAGGTTCGCAAGCAGAGTGTCCAACCTCCTCCAAAGACTCCAGAACGACCGAGACAGATGTAAACAGCCTAGATTCGGGATCTGTTTCGATGTGGATGGAGTGTTGGCCAGAGGCACCGTTCCTATTCCAGCTGC	TA1-173393	0
ko04020	0	K13241	0	SMcontig_50798	0	TGTTGTTGTGAGGATAGACACCTAGACAGTCTCCAGGACTGTAGGTCATGCCACTGCCtTTGAAGGTCAAACTCGTAGTGACGAATGNCACGGTCATAGTCTGGAGGAGTCAAGACGACATTCTTCACCATCG	TA2-011985	1
ko04060	0	K04386	0	contig02072	0	cATTTCAACCGATCATTCTTtGTATATTAACTTTCAGgTGtATCACAAACATCTGTCCTGTATTTCAAAGCCACTGTAATTGTATTACACTTTAGAACATCAGCAACAATTGAAGCACACATAAGCGAAGCAATCAAGATAACAAACAACAAAaTTTAATAGGAAGAAAaTGCTACGACTTACCAAACAAaCTGTAGAAAaGATTGATTATGTATTTtGTAATAATTGCACATCAAATGCCATTTGTGCCTCTTTGGTCTCGACCTGACAATAATcct	TA2-070993	0
ko04060	1	K05096	1	contig05119	1	tGAATATGTATTCAGTAGGTTCACATACACAGTAAaTATtttAATTCAAAaTAGGACAATTTTAGATCAAGTCCGACATTCATgCaGTAACATTATtACAAt	TA2-058576	1
ko04060	0	K05436	1	contig16236	1	AGAAaGGCCAGATCTGTGTCATGATCCACTGCGGAAGTCGAGGACTTGGGCACCAAGTTGCCACTGACGCCTTAGTTGCCATGGAGAAaGCAATGAAGCGTGA	TA1-029938	1
ko04060	0	K05091	1	contig23936	1	TTATCAGTTGATAACTAAtCCcTCCGTtGAAGAAGCtGaTGATCCcTTTTCCGGGAGCTTCTGtGATTGAGAAaCCCcACAGTTtCTTGGTGTCAAaTATATATATTTGATTGAaGTCCAtAgg	TA1-117560	1
ko04060	0	K05069	1	contig26655	1	AAaCTGTTTTAGTTTTTGTTGAGTTATCATTAGTAaTGCAGTTTCCATGTGAGATTTTAGTCTGCATTTTCTGCAAAGTATTGCTTATAGGTAGAGTTGCAAAATTACTTtAATGgAAaTTtATACTTATTCCAGTGTGTTATGTTGCTTTGCATCACTTGATGAACATTTGTACAGGTGAATTGCAAGGGCCAAGATGATGTATTTTGACTTtCCATGTGGCAGCAAGACCTGTTTTtCATAATAGAATAAAGACATTTAGTTTTAACAGAATGGTTCTCAGAAAGCACTTTTGATCATTATTGAACTCCGGAAaTGTAGAAGTtCTGTTTTAAACtATGTTTCAcACATTGTTg	TA1-136538	1
ko04060	0	K04673	1	contig26943	1	AATGTTCAGAGATATAATTTGCAAGATTCTAATACTTCGGTCATAATCTTCCAGTCAAACTGATTGAGCTTATTAATCCATCATAGCAGAAACAAGAGGAGAGGAAAaTTACACGTtAG	TA2-131660	1
ko04060	0	K05153	1	EB3ZX6E02HE330	1	CCTTGCACTTGCGCCAGTAGCCCACCCCCAGCTGGTTGTAGGCCCATCTGCGACCTGGCTCCCCAGTCTCGCCCGTTTCAAGGAGGTTGTACGCTCGGTTTC	TA2-156073	1
ko04062	0	K04539	1	contig10445	1	tCCcAcAGACGCAGGGTGCTGTCCCAGGATCCACTGAGAGCAAACTGACCATCGGATGACAGGACaaCaTCGGAAACAAAGTGACCGTGTCCGTGGAGGGCTCt	TA2-054731	1
ko04062	1	K04514	1	contig10483	1	tAGCTGTGGCCACATGAATCGTTCTCAATGTGAATTTCTTCGTGATATTTGCCACTTTCTTTCTGTtCGTCAATCAGTTTtCGTATtGCTTCCGCACGATCCATGTACTCGTTGACCTTGGTTCgAaGa	TA2-031403	1
ko04062	0	K04364	0	contig11846	0	aaaTTtGACTGAAAGCGAGAACTCTCCCGGTGTGCTCTCACTaggTCGAACGAGAAATGCACCATCCCTCTGAACAAACTGTCCTTGCGCATTCTTCT	TA2-122329	0
ko04062	0	K07836	0	contig21587	0	tCCCCCCTTcTTCTTGCTGCTCTTGCCTTTTGTATCAGGACTCTTCCTGTTTATCTGGCGGACCAAATCGTGGAAGATCTCTGTTACATTGATCTTAGACTTGGCCGATGTCTCCAGGAAAGTGCAGTTCCAATTTTTTGCAAGATTATGTCCCTGATCCTTTCCTACCACTCGTTCATCTTCCAAGTCACATTTATTTCCCACAAGAATCATCGGAACCTCATCCATATCCTTGACACGTAAGATCTGTTCGCGCAGGTCCTGCAGGTCATTGAAGGTTGACTGTGCAGTTATGGAGTAGACGAGAAGGAAACCCCGACCATTCTTCATGTAAAGGTCACGCATGGCTGTAAaTtGTTCGGTCCCAGCTGTGTCcAGTATTtCG	TA2-033516	0
ko04062	0	K06279	0	contig25162	0	aaCGATCGAAtAAaGTtCtAGAAAaTGACGTTCTTCGACATtGGACGCGATCCCcATCCTGGTGCCCcTCTTACAGATCTGGAATGGAATGGTCCATGtGCTTCTTGACAAGGCTTGaTCCAATGTTCTTCATGATGTGGtCGTAG	TA2-037879	0
ko04062	0	K05514	1	contig26340	1	tgtcttatctgtgctgtgtacctgttgtctgtgttggACTGGAaTCTAAACAGCGAATGGCAGCTTTTtATGCTCTGAATGTTGCTGGTGATTtCTGGtCtCATGTCTTTTAGAATAGATGCATGAGACGATTTTCTGgAaTAAaTTAATGGTCTTtGTATGAATTCTTGTTTCTAAGCTGTGTTTGGTTTATCATGGTACCTAGAAGATTGAAAGTTTCTTAGTTAGAGTAATGTGAACCTTTACATCAGTTGCTGAAGACAGTATTAAGGCTATTGTAATAGTGTGTCTAATGAACAGCAAGATGAAAGGAGA	TA1-204286	1
ko04062	0	K04514	0	contig29873	1	TACAAGGCATTTTGAAaGCGATCTGAtCAGCAACATACGGACAGTTATGCGACCATTCTAATTCTCTCGCATTCTTGACGGCAGTGCTACTAGCTGCACGTGCCGAACAATTCTTTAGGGAGTCCGAACTGTGAAAGAAACGCTTCAACTAGCCCCcAGACGTGCCACTTCTCACTCTAAACAGACACTTTTTTTACGACCGCGGCGTTCTGATTtACTTCGAGGGAGAATCGGgCGGATGTAATCTTAAaTTTTGaTtCTATTATGaa	TA1-098018	1
ko04062	0	K11220	1	EB3O8BM01B6B2M	1	CGATTTGTTTACGGACGGCTTCGAAGACCCAACGGAGCTGTTGACCTATCTCGGCCCAACGGGCAACAACACTGACTTTGGCACGGGCAGCGATGACCTCCTCTCTTTGT	TA1-009501	1
ko04062	0	K04409	0	EB3ZX6E02JKG87	0	CTACTGTGTTCGGTAGGAGCCCGGGTCAGCCCTTACCTTCTCATCTTTCTTCGGATCATCATTGGACTGGGTCAGGGTGTCGTCTTCGTTTCAATGCACGATCTTTG	TA1-177238	0
ko04062	0	K06279	0	EW1_F2P13_F07	0	ACAATCCTACTTGGATAACTGCGGTAATTCTGGAGCTAATACATGCCACAAAGCTCCGACCCTTATGGGAAAGAGCGCGTTTATTAGGTCAAAACCAATCGGGTCCTCGCGGCCCGTAACTCTGATGACTCTGGATAACTTCGAGCTGATCGCATGGCCTCGTGCCGGCGACGTATCTTTCAAGTGTG	TA2-142610	0
ko04062	0	K00922	0	EW1_R1P07_C04	0	ACAAAATGAATTTGTCATTAATAATGTTCTGTTGCAGACATCTCGCCAACTATAATCAATTTGAACAGGGACAGAACAGGGACACTGTCTAATAACACAAGATGAATGACATTAAAACTTGAATATGACTTGCAATAAAAGCAGAAACTAGTCGGTTA	TA1-141032	0
ko04062	0	K04345	0	SMcontig_22970	0	CAATCGAAGATAAGAAAGATCTGAAGACGCGTTTTGATTGGCCTTAATTAGTCTTAATGGTCTTAATTGATTTTAATTAACATAGCGAAGCGGAGAAGATGATGTCGAACAAGATCGAGGACCGGATTCGTCGTATGTCGGTGAACACCGTCGATGAACGACTGCGAAAGTTGTCCTCAGGATTAGATGACGTCAGGTACCGGAAAACATCGACTGGAGGGAACAAGATGAAGGTTCGCAAGCAGAGTGTCCAACCTCCTCCAAAGACTCCAGAACGACCGAGACAGATGTAAACAGCCTAGATTCGGGATCTGTTTCGATGTGGATGGAGTGTTGGCCAGAGGCACCGTTCCTATTCCAGCTGC	TA1-173393	0
ko04062	0	K04536	1	SMcontig_57014	1	GAGGCTCGCTATGGTTATCCTCAGAGAGCCCTCCACGGACACGGTCACTTTGTTTCCGATGTCGTCCTGTCATCCGATGGTCAGTTTGCTCTCAGTGGATCCTGGGACAGCACCCTGCGTCTGtGGGGACTTGAGCACCGGtCAGACCACTCGTCGCTTTGTTGGCCACACTAAGGATGTTCTTAGCGTTGCTTTCTCGGCCGACAACCGTCAGATTGTCTCCGGATCTCGCGACAAGACCATCAAGCTATGGAACACTCTTGGTGTCTGCAAATACACCATCCAGGATGATTGCCACACTGACTGGACTTCATGC	TA1-100255	1
ko04062	0	K04393	0	SMcontig_8484	0	CTCAGCACTGACCCAGAAAGGACTGAAGAATGTCTTTGATGAGGCGATTCTTGCCGCTCTTGAGCCTCCGGAGCCCAAGAAGAAGAAGAAGTGCTGCATCCTCTGAGTTGC	TA1-203987	0
ko04070	1	K00889	0	contig11533	0	AaCTGATGATGTTGAGCAGGgCTTTTTtGTAAATAACATTTCCGGGTACGCCAAATTCCCGATGACCTGTTTTtttAGATATTTACCAAGAAAaCTTtCTACCcGAaTTTTTCCcAGTGAtCTTTTTTAAGTACGATGCAAAAAAAaGTCCcATTTCAAGCCGATTTTTT	TA1-120370	1
ko04070	0	K00981	0	contig19190	0	AGAaGGAGAAGCTTGAaGGAAGCAGGAAGCAGCTGAAGGAACAGGTGGAGGAATTGGTGGAAGCAGGAAGGATGTTAGGTCAGGTTAAGGTCAAGTATGCag	TA1-071209	1
ko04070	0	K05857	0	EB3ZX6E02IPXT0	0	ACGACAAGGCCTATGTTGTGTTAGGTCGAGTTACTTTACTACTAAAAAAGAACCAGGAAGATTTCGAAGACTGGACTTAAAGACATCTTGTGGAGACAAACCGCAAGTCTAAT	TA1-070749	0
ko04070	0	K00922	0	EW1_R1P07_C04	0	ACAAAATGAATTTGTCATTAATAATGTTCTGTTGCAGACATCTCGCCAACTATAATCAATTTGAACAGGGACAGAACAGGGACACTGTCTAATAACACAAGATGAATGACATTAAAACTTGAATATGACTTGCAATAAAAGCAGAAACTAGTCGGTTA	TA1-141032	0
ko04080	0	K04581	1	contig04537	1	cTGGTGTtCCGTTCTAAATCTGTTATATGTTTtCTGGAAAACGGTGACTAGTGGTGAGTTCAGAAAGTAGCATAGGACTAaCGTTAAAGaTTGGTGTGAtGTGCCTGCTTTT	TA1-135725	1
ko04080	0	K04280	1	contig07061	1	aaTATTTTCGTTTTGCACGGCCTGTGAGGTCTGAGTTGGACATATCAAAAACCACCAGGATGACATCTTTTGTGACTTTGTTGGTTATGTTTGAAaTGTGTAAAACCAAGATGCCTTATTATGACTGGTGCTTTCGTTGtttt	TA1-136405	1
ko04080	0	K08362	1	contig07123	1	aTACACCTACCAATCAGAaCAATTtAAGCtCAAAGTTTGGGCTCCCTCATATTATACACATGATCTGCTCTGCTAACAAGATAAACAACAGACAAt	TA2-190351	1
ko04080	1	K05051	1	contig07726	1	CCAGAAGACaaGgCTGAAAGTGAAGAAGAGCATCAACCAGCAAAAAGGCAAAAGTCTCCCGAAGATTCTGATGAGTAGAGTTGTAGATGAaCTGttttt	TA1-118057	1
ko04080	0	K05211	0	contig15042	0	AGTTAATACACATtCAaGTAAAGGCGTCAaTCTGGTTTGAAAaTTGGGGgCTGTGggTCcGGGTTtGAAAaCCAGGGGTCGACGGTCCTAAAaGTTCAATAGATGGAAGGAGGCatgtagcaCAGGATTGAGGGTATCAT	TA2-130339	0
ko04080	0	K05185	1	contig22546	1	ttGaTAACATCAGTTATGTAaGGAAGTTtCCcTTtCAAAGTGAaCAGATGTAAATGTAttGCAGTTTtACTTTAATCTACATTTGCAGTCAATGAGCATTTATAAGCTGAAGAACAaTTCTAAGCTCTTGTGTAAAaTGACTGCTAATtCATTTTtAACAGTTtGAGTaa	TA1-222974	1
ko04080	0	K04149	0	EB3O8BM02IBE9L	0	ATACATGTACATCAATTTCCGACTTGGGATAATACGTCCGCCAATCATCAAATCACTTCCAACTGTTACAGTAATTTCCAAAGGCTTTTCCGAAGGTGCAACGAGAAACTTTT	TA2-129825	0
ko04080	0	K04616	1	EB3ZX6E01D44S4	1	AGTCAGATCAGCAACTGGGTTCAGCTTCTGACCATGTTCGTGATGATGTGTCACCGATGGCTGTTGACTCTGTAAGTGAA	TA2-079472	1
ko04080	0	K04131	0	EW2_F1P03_H09	0	TACCATTGAGTATAGAATAGATGTCACTAGGACGCCCTAGTCGTTACTTAATAATAATTTAAATGATTATACATTTCAAATAATTATAAAGGCAGCAGTAATCAGAACAATTAAATTGGCAGATTTAAATTATATTTATCCACCCTACAGAATCATTTTCTTCATGCTCTGCCAAAAAACCAGAACATGTCAAAACAGTTCACACAATGAAGTTGAATTGGAAGTAATGTAGCTAATGGCTGACTGTTCGCAGATGGTGTTGAAGCACAGAAGCAGGGCTTTGAAACATGTTTCCCCAATGGGCTCAATAGCATAATGATCATTACCGGGTTACAGAGATCCCCAAGTGT	TA2-075382	0
ko04080	0	K04268	1	SMcontig_20272	1	GGGAATCATTCGTTGCATTTTCAGTTTTGCGTGCATAGGTTTGTGTACTTGTGTGTCATTCATTGTATTGTTAACAAAGCTTATTAATGTGACAGTTTTATTTAAATATGAGTTTAATATTACTTATCTGCTATTAAAAGATGTTATGTACGAA	TA1-150241	1
ko04080	0	K05268	1	SMcontig_27098	1	GTTTTTAATTCTTTACGTCACAGCTTCATTCGTTTCAACGGTCGTACAGTTGCGTTAAACCACAGACTTCTTCCAGAGGAATTATGTGGTTGGTGTGGCGTATCTGTTCTTGTCTCGATTTTCATTCTCAAATTGTGTT	TA1-017611	1
ko04110	0	K06619	0	contig08838	0	aaaCCTGAGCACTGAGAGTTTTTCATATTGCATATCACGCACAAGCAATCTTACAAAGCAAAGTCATAAATTGAAAAaCTGCTTAAAGCACACAGTCCCGTaGAAGCAAAGCAAGCAACTTGTTTAATACCTGAGCACAGTTCTCa	TA2-185116	0
ko04110	0	K06630	1	contig15036	1	GGTCAGTTTCAGCTTGTCATCGCTGCCTTTGCTTTCCTCCTTCTGTTCAATGCTGCTAATGATTCGCCAAGACGCTCTCCTGGCACCAATGACATTCTTGTAGGCAACAGACAGTAGATTCCTctcttCCACCGACAATTCCACGCCAAGTTCTGTCACCTTCTTCAt	TA2-169797	1
ko04110	0	K06630	0	contig23512	1	AGCACTGGAAGCGACCTCAGCCAaGTaTCTGTAGttAGtCTCCTTTCATCTTCAGGTAGAACACCTTACTCTCAGCATTGCTAGCCTTTGCAATCAGATGCTTGTctAACAAACCCAGAACATCCATACAAATTtCTCTCAGCtCCTTTTCTa	TA2-191129	1
ko04110	1	K04498	1	contig27121	1	ccAATCGGCTACCACGGCCcACTTTCTCTAACCAATCAGCCACcGTGATCCACTTGCACTAACCAatCGgCTACCATGATCCACCTGCTTTAACCAATCAGCTACCATGATCCACTTGCCTAACTAATCGGCTaCcATGaCtCAaTGTTCTAACCAATCaGCCACca	TA2-055736	1
ko04110	0	K06630	0	contig30140	1	CAAACTGGCGTTTGATGAGGCAATTGCCGAGTTGGACACCTTGAaCgAAGATTCGTaCAAGGaCAGCACGCTGATCATGCAGCTACTgCGGGaCAACCTCACTCTCTGGACCTCGGATGCGGG	TA1-200027	1
ko04110	0	K04402	0	EB3O8BM01ECF9K	0	CGGGATTCATTTCCAAGAGTTTTCCTGACTCGTAGATGCCACAAGTGAGCCGATCTTGCTCTTGGGCTTCGATCAGCATCT	TA2-010339	0
ko04110	0	K04402	0	EB3O8BM02F37C8	0	GAATCATGCTCTGCATTCTTCCGGAGAATTCAGCCAACGACATTACGCTGCACATTCATTTCACGCTGATCGAGGCATTCTGTTG	TA1-031792	0
ko04110	0	K06640	1	EB3O8BM02JKTL9	1	ATATTGCGATTAAAGAACGACTATCATAAAATCAAAATGACCGGAACAGCGAAAGAAACACAAGCAGAGCATCAACTGTGG	TA2-146620	1
ko04110	0	K06623	1	EB3ZX6E02H8M29	1	GTCTTTTGTCTCTTGGACTGATGGTGACACACCTTGTTCGAATAGTTCCAGTGCCTTGCGAGTC	TA2-088090	1
ko04110	0	K06619	0	EB3ZX6E02I9HCS	0	CACGACGACCGGAACGTGAAGCGGTCGGAAGACGGCGGACGGCACTCGTCAAAGACAATAGATGGAGCCAAACGAC	TA1-179011	0
ko04110	0	K03352	1	EW1_F2P17_A04	1	ACAGCGGATTGTAATGACAGCAAGAGATCGGAACTGTTGGAGTGTCTGGTTACTTGCCTCACGATGGATGTCCAGTCGTTCAGTGTTTGGCGTCAGGCTTACAACAAGCAGATGGAACAGTCCAGTATTCTGCTCAACCATCTTGCCACTCATCTGGATAAATTGACCATCAACCGGAAGATGCTGCGTGAGACTGTCCGTGCTTTCCATCTCACAAACGAAGAGTTGGCATCTGATCCTCAGATGGCGAGAAAGCCGGAATATCACAGTGCAGTTGCAAGCTGTAAAGAACTGCTATTGAAGCTGAACAAGATCACACTTC	TA1-057249	1
ko04110	0	K06630	0	EW2_R1P04_G11	1	TACTGGACAAGCACCTGATTCCAACTGCTGCAACTGGAGAGTCCCGAGTCTCTTACTACGAGATGAAAGGAGACTATCACAGATACTTGGCTGAATTTGCAGCTGGTAATGACAGGAAGGAGGCTGCCGAAAATAGTTTGGTTGCATACAAAGCTGCCAGCGACATCGCCAACACAGAGCTGCCGCCCACCCATCCAATTCGTCTTGGCCTGGCCCTCAACTTTTCCGTCTTTTACTACGAGATCCTGAACTCTCCAGAACGAGCTTGTCGCCTCGCTAAGACGGCGTTTGATGATGCCATTGCTGAGTTGGATACCCTGAGTGAAGAGAGCTTCAAAGATTCAACCCTCATAATGCAGCTGTTGAGGGATAATCTGACATTGTGGACCAGCGACATCG…	TA1-211395	1
ko04110	0	K04498	0	EW2_R1P09_A12	1	GTACGAGATCCTCTACATGTTGATTCGTCGTTACAAATACCTGGAAAAGAGCTTCGAGGATGAGTTGAAGAAGCTGATTCTGTTCCTGAAGGGGTTTTCTGAACCGGAGAGAGCAAAACTTGCTAAGGTGGTTGGAATCTGCTTGGCCAATGGCCTCGGTAGTCCAACATGCCTGGTTCCGTCGTTCGAGGACCATCTTGTCAAGGAAGGATTGTCCCTTGAGTTTGCACAGTGCATGTTTAAGGCCTGGCTTCAGGAGAAGGACATGCAGAATGTTGCAACTGCTGTTGAAGAAGTCCGGCATTGAAGGCAAATTA	TA1-199694	1
ko04110	0	K06630	0	SMcontig_20871	1	GTCGCAAGAGAATGGAAAACATTGGCCTTAAAATTTAGTTTCGTGCATGATCAGCCAATGATAAATGAATGATTAGCCATTAGTCCACCAAGGGGGACCGTTTGGAAGAAGAGTTACGATTAGGAATATTATGGATTAATTTNTATTAATAGTTTTCTTTAAGTGTTTATCNGAGAAGTTTGATTCCGCTTAGTTGCCGTCGCCTGCttTCCGtCGGTCTTCCTCGTCCGGTTGGTTGTCGGAAGTCCACAGAGTGAGGTTGTCGCGAAGCAACTGCATAATCAGT	TA2-049339	1
ko04110	0	K03353	1	SMcontig_36403	1	GTTCGTACGTTGCAAGACAGCTGAGCGtATCTCTTTGTCGATTCTGTTGTCCAGTCCGGATATATGTTTGTCATGTTCAGATGCAAGTATTTCGATGCGATTCTTCAAGCCATCCAGGGCCTTCTCACTGACGGCATGAGCATCTTTTGCACGAGATCTTTCTAAGTTGATGTCAAGGTCAACGCCTGCCTTCAATTTGACTAATTCATCCATG	TA2-032083	1
ko04110	0	K04501	1	SMcontig_61655	1	CCCTTATTCCGTCATCAGTCATGGTGCACCGCCTCCATATTCATCACAGTCGGTGACCATCGTGCCCAGTGGTGGCTATCCCACTCAGACGTACTACGGCACCCACCCACCACCCTACGTGGTTCAGCAGCCTGGAACGACGACGACCGTCATCTATGCAGACCAGCAACCTTACCCCTACTACTACCAACGCCAGGGCTACGATGGGAGTGACGTAGCGATNGGAGTGGTGGCAGG	TA1-163718	1
ko04110	0	K06632	1	SMcontig_9391	1	TCCTGATGCGACAGATGGTGCACTACGATGGGCGGAGGAGAAGAGACCTACTCAAGATATTTGAACCGTCACTTTTCAAGAGCGTCGCCTTTCACGGACTACTGTGGAGCAATTTCCTAAAAGTGGAGTGCCGGAGCCACAGTCGTGTTCTTCCACCTTCCCGAGTACGCCCGTTCGACGGGTGTTACAGTAGACGACGCCATAATGCTCTTCGGCGTTATNGGCGTTTCAAATCTGCTCAGCCGA	TA1-046748	1
ko04111	1	K06678	1	contig05754	1	ttAACATTTAAGGCTCCCTACAGATTGCTCATATGTGCCCAGAGGGGGgCCAACTTTtACTTTATAAGGaTCTGTCTAAATAGCACTTTGTCTTCAGATAAGGAAGGACAAAAAaCCTCCCATAGATGAGGATCTACAATTGCGCCACTGtcTCAAaGTTAGATTCAAGTTAGCAaCtCcATAtaag	TA2-042961	1
ko04111	0	K03456	1	contig27485	1	cTTtAAttCAAAAGGCAGGGCTTAACCTGCTGCAGTAGACAGTTTTGGTCTAGCATGGGTCCTAGTTTTTGAAGCGTTTTGGCTACGTTGAATCGAACATTGGCCACTGCATCGCTGGCCATTCCAAACACCGTTGGGATCATCAGTCGAACAGtCACATCGGCACCGCACACTTCGGCCAATAAATTtATACTAAAGAGACAGGTGAGGCGATGCAGATAGTTCTGATCGCGCGACATCTGAAGGACTTTTGGAATGGCCGTCGACtGCgCCCATTCCAGACCGaa	TA2-024929	1
ko04111	0	K03456	0	EB3ZX6E02IL56J	1	GCCGCTGTTCCTGACACAGCTCAAAGTATTGTAATTGTTCCTTGTAGGTTCCGTACTTAAATATCATTTCGAACTTGGATTGCGTCAATGAAGTGATCG	TA1-084555	1
ko04111	0	K03352	0	EW1_F2P17_A04	0	ACAGCGGATTGTAATGACAGCAAGAGATCGGAACTGTTGGAGTGTCTGGTTACTTGCCTCACGATGGATGTCCAGTCGTTCAGTGTTTGGCGTCAGGCTTACAACAAGCAGATGGAACAGTCCAGTATTCTGCTCAACCATCTTGCCACTCATCTGGATAAATTGACCATCAACCGGAAGATGCTGCGTGAGACTGTCCGTGCTTTCCATCTCACAAACGAAGAGTTGGCATCTGATCCTCAGATGGCGAGAAAGCCGGAATATCACAGTGCAGTTGCAAGCTGTAAAGAACTGCTATTGAAGCTGAACAAGATCACACTTC	TA1-057249	0
ko04111	0	K03353	0	SMcontig_36403	0	GTTCGTACGTTGCAAGACAGCTGAGCGtATCTCTTTGTCGATTCTGTTGTCCAGTCCGGATATATGTTTGTCATGTTCAGATGCAAGTATTTCGATGCGATTCTTCAAGCCATCCAGGGCCTTCTCACTGACGGCATGAGCATCTTTTGCACGAGATCTTTCTAAGTTGATGTCAAGGTCAACGCCTGCCTTCAATTTGACTAATTCATCCATG	TA2-032083	0
ko04111	0	K03456	0	SMcontig_57445	1	AGCCATGCCATGACAAAGCATTTAGGTCTTCTCGTCAAAGAACTCCACACCCAGCTGTCCAGCCAACAGTgGCATGTACTCGATGATGGCCAATCGAACTCttTCCACTTCGTGTaCTTAACAGCCAGCTCAACGATNGCNGGCAGGATACTCTGAGACAACTGCTTCACGCCGATCACTTCATTGACGCAATCCAAGTTCGAAATGATATTTAGTCGGACCTCAGGACATTCATCTTTGAGTTGTGTCAGGAACAGCGGCAGTAAGTGCTCTATGGTATTTTCTTTGCCGAGCACAGGTGACAGGCCCATTAATAACCGACGCCAAAGCTGATTTAACATG	TA2-194413	1
ko04111	0	K04382	1	SMcontig_63194	1	TACCAAGCGGCTACANNAAAGTAGTCTGGGTTCGGCGGGTCACGTGCGGCTCACCACGTCTTGGCGCCGGATCAAACTGCAGGTAGGAATAtTTCAGCGAATCATCGAGTTCCATGAGAGCCGCTTGGTTTCCACAACGATAGCAATAGTTGGGAGCACTGAAGATCGTCACTACGTTCTTGTCATGACACCAGTTGTAACCCTCCATGACAAGTTGGTGTGCACGCGAGACAAGAGTGAGTCCATT	TA2-006823	1
ko04113	1	K03456	0	contig27485	0	cTTtAAttCAAAAGGCAGGGCTTAACCTGCTGCAGTAGACAGTTTTGGTCTAGCATGGGTCCTAGTTTTTGAAGCGTTTTGGCTACGTTGAATCGAACATTGGCCACTGCATCGCTGGCCATTCCAAACACCGTTGGGATCATCAGTCGAACAGtCACATCGGCACCGCACACTTCGGCCAATAAATTtATACTAAAGAGACAGGTGAGGCGATGCAGATAGTTCTGATCGCGCGACATCTGAAGGACTTTTGGAATGGCCGTCGACtGCgCCCATTCCAGACCGaa	TA2-024929	0
ko04113	0	K03456	0	EB3ZX6E02IL56J	0	GCCGCTGTTCCTGACACAGCTCAAAGTATTGTAATTGTTCCTTGTAGGTTCCGTACTTAAATATCATTTCGAACTTGGATTGCGTCAATGAAGTGATCG	TA1-084555	0
ko04113	0	K03352	0	EW1_F2P17_A04	0	ACAGCGGATTGTAATGACAGCAAGAGATCGGAACTGTTGGAGTGTCTGGTTACTTGCCTCACGATGGATGTCCAGTCGTTCAGTGTTTGGCGTCAGGCTTACAACAAGCAGATGGAACAGTCCAGTATTCTGCTCAACCATCTTGCCACTCATCTGGATAAATTGACCATCAACCGGAAGATGCTGCGTGAGACTGTCCGTGCTTTCCATCTCACAAACGAAGAGTTGGCATCTGATCCTCAGATGGCGAGAAAGCCGGAATATCACAGTGCAGTTGCAAGCTGTAAAGAACTGCTATTGAAGCTGAACAAGATCACACTTC	TA1-057249	0
ko04113	0	K04345	0	SMcontig_22970	0	CAATCGAAGATAAGAAAGATCTGAAGACGCGTTTTGATTGGCCTTAATTAGTCTTAATGGTCTTAATTGATTTTAATTAACATAGCGAAGCGGAGAAGATGATGTCGAACAAGATCGAGGACCGGATTCGTCGTATGTCGGTGAACACCGTCGATGAACGACTGCGAAAGTTGTCCTCAGGATTAGATGACGTCAGGTACCGGAAAACATCGACTGGAGGGAACAAGATGAAGGTTCGCAAGCAGAGTGTCCAACCTCCTCCAAAGACTCCAGAACGACCGAGACAGATGTAAACAGCCTAGATTCGGGATCTGTTTCGATGTGGATGGAGTGTTGGCCAGAGGCACCGTTCCTATTCCAGCTGC	TA1-173393	0
ko04113	0	K03353	0	SMcontig_36403	0	GTTCGTACGTTGCAAGACAGCTGAGCGtATCTCTTTGTCGATTCTGTTGTCCAGTCCGGATATATGTTTGTCATGTTCAGATGCAAGTATTTCGATGCGATTCTTCAAGCCATCCAGGGCCTTCTCACTGACGGCATGAGCATCTTTTGCACGAGATCTTTCTAAGTTGATGTCAAGGTCAACGCCTGCCTTCAATTTGACTAATTCATCCATG	TA2-032083	0
ko04113	0	K03456	0	SMcontig_57445	0	AGCCATGCCATGACAAAGCATTTAGGTCTTCTCGTCAAAGAACTCCACACCCAGCTGTCCAGCCAACAGTgGCATGTACTCGATGATGGCCAATCGAACTCttTCCACTTCGTGTaCTTAACAGCCAGCTCAACGATNGCNGGCAGGATACTCTGAGACAACTGCTTCACGCCGATCACTTCATTGACGCAATCCAAGTTCGAAATGATATTTAGTCGGACCTCAGGACATTCATCTTTGAGTTGTGTCAGGAACAGCGGCAGTAAGTGCTCTATGGTATTTTCTTTGCCGAGCACAGGTGACAGGCCCATTAATAACCGACGCCAAAGCTGATTTAACATG	TA2-194413	0
ko04113	0	K04382	0	SMcontig_63194	0	TACCAAGCGGCTACANNAAAGTAGTCTGGGTTCGGCGGGTCACGTGCGGCTCACCACGTCTTGGCGCCGGATCAAACTGCAGGTAGGAATAtTTCAGCGAATCATCGAGTTCCATGAGAGCCGCTTGGTTTCCACAACGATAGCAATAGTTGGGAGCACTGAAGATCGTCACTACGTTCTTGTCATGACACCAGTTGTAACCCTCCATGACAAGTTGGTGTGCACGCGAGACAAGAGTGAGTCCATT	TA2-006823	0
ko04114	0	K06630	0	contig15036	0	GGTCAGTTTCAGCTTGTCATCGCTGCCTTTGCTTTCCTCCTTCTGTTCAATGCTGCTAATGATTCGCCAAGACGCTCTCCTGGCACCAATGACATTCTTGTAGGCAACAGACAGTAGATTCCTctcttCCACCGACAATTCCACGCCAAGTTCTGTCACCTTCTTCAt	TA2-169797	0
ko04114	0	K06630	0	contig23512	0	AGCACTGGAAGCGACCTCAGCCAaGTaTCTGTAGttAGtCTCCTTTCATCTTCAGGTAGAACACCTTACTCTCAGCATTGCTAGCCTTTGCAATCAGATGCTTGTctAACAAACCCAGAACATCCATACAAATTtCTCTCAGCtCCTTTTCTa	TA2-191129	0
ko04114	1	K03456	0	contig27485	0	cTTtAAttCAAAAGGCAGGGCTTAACCTGCTGCAGTAGACAGTTTTGGTCTAGCATGGGTCCTAGTTTTTGAAGCGTTTTGGCTACGTTGAATCGAACATTGGCCACTGCATCGCTGGCCATTCCAAACACCGTTGGGATCATCAGTCGAACAGtCACATCGGCACCGCACACTTCGGCCAATAAATTtATACTAAAGAGACAGGTGAGGCGATGCAGATAGTTCTGATCGCGCGACATCTGAAGGACTTTTGGAATGGCCGTCGACtGCgCCCATTCCAGACCGaa	TA2-024929	0
ko04114	0	K06630	0	contig30140	0	CAAACTGGCGTTTGATGAGGCAATTGCCGAGTTGGACACCTTGAaCgAAGATTCGTaCAAGGaCAGCACGCTGATCATGCAGCTACTgCGGGaCAACCTCACTCTCTGGACCTCGGATGCGGG	TA1-200027	0
ko04114	0	K03456	0	EB3ZX6E02IL56J	0	GCCGCTGTTCCTGACACAGCTCAAAGTATTGTAATTGTTCCTTGTAGGTTCCGTACTTAAATATCATTTCGAACTTGGATTGCGTCAATGAAGTGATCG	TA1-084555	0
ko04114	0	K03352	0	EW1_F2P17_A04	0	ACAGCGGATTGTAATGACAGCAAGAGATCGGAACTGTTGGAGTGTCTGGTTACTTGCCTCACGATGGATGTCCAGTCGTTCAGTGTTTGGCGTCAGGCTTACAACAAGCAGATGGAACAGTCCAGTATTCTGCTCAACCATCTTGCCACTCATCTGGATAAATTGACCATCAACCGGAAGATGCTGCGTGAGACTGTCCGTGCTTTCCATCTCACAAACGAAGAGTTGGCATCTGATCCTCAGATGGCGAGAAAGCCGGAATATCACAGTGCAGTTGCAAGCTGTAAAGAACTGCTATTGAAGCTGAACAAGATCACACTTC	TA1-057249	0
ko04114	0	K06630	0	EW2_R1P04_G11	0	TACTGGACAAGCACCTGATTCCAACTGCTGCAACTGGAGAGTCCCGAGTCTCTTACTACGAGATGAAAGGAGACTATCACAGATACTTGGCTGAATTTGCAGCTGGTAATGACAGGAAGGAGGCTGCCGAAAATAGTTTGGTTGCATACAAAGCTGCCAGCGACATCGCCAACACAGAGCTGCCGCCCACCCATCCAATTCGTCTTGGCCTGGCCCTCAACTTTTCCGTCTTTTACTACGAGATCCTGAACTCTCCAGAACGAGCTTGTCGCCTCGCTAAGACGGCGTTTGATGATGCCATTGCTGAGTTGGATACCCTGAGTGAAGAGAGCTTCAAAGATTCAACCCTCATAATGCAGCTGTTGAGGGATAATCTGACATTGTGGACCAGCGACATCG…	TA1-211395	0
ko04114	0	K06630	0	SMcontig_20871	0	GTCGCAAGAGAATGGAAAACATTGGCCTTAAAATTTAGTTTCGTGCATGATCAGCCAATGATAAATGAATGATTAGCCATTAGTCCACCAAGGGGGACCGTTTGGAAGAAGAGTTACGATTAGGAATATTATGGATTAATTTNTATTAATAGTTTTCTTTAAGTGTTTATCNGAGAAGTTTGATTCCGCTTAGTTGCCGTCGCCTGCttTCCGtCGGTCTTCCTCGTCCGGTTGGTTGTCGGAAGTCCACAGAGTGAGGTTGTCGCGAAGCAACTGCATAATCAGT	TA2-049339	0
ko04114	0	K04345	0	SMcontig_22970	0	CAATCGAAGATAAGAAAGATCTGAAGACGCGTTTTGATTGGCCTTAATTAGTCTTAATGGTCTTAATTGATTTTAATTAACATAGCGAAGCGGAGAAGATGATGTCGAACAAGATCGAGGACCGGATTCGTCGTATGTCGGTGAACACCGTCGATGAACGACTGCGAAAGTTGTCCTCAGGATTAGATGACGTCAGGTACCGGAAAACATCGACTGGAGGGAACAAGATGAAGGTTCGCAAGCAGAGTGTCCAACCTCCTCCAAAGACTCCAGAACGACCGAGACAGATGTAAACAGCCTAGATTCGGGATCTGTTTCGATGTGGATGGAGTGTTGGCCAGAGGCACCGTTCCTATTCCAGCTGC	TA1-173393	0
ko04114	0	K03353	0	SMcontig_36403	0	GTTCGTACGTTGCAAGACAGCTGAGCGtATCTCTTTGTCGATTCTGTTGTCCAGTCCGGATATATGTTTGTCATGTTCAGATGCAAGTATTTCGATGCGATTCTTCAAGCCATCCAGGGCCTTCTCACTGACGGCATGAGCATCTTTTGCACGAGATCTTTCTAAGTTGATGTCAAGGTCAACGCCTGCCTTCAATTTGACTAATTCATCCATG	TA2-032083	0
ko04114	0	K03456	0	SMcontig_57445	0	AGCCATGCCATGACAAAGCATTTAGGTCTTCTCGTCAAAGAACTCCACACCCAGCTGTCCAGCCAACAGTgGCATGTACTCGATGATGGCCAATCGAACTCttTCCACTTCGTGTaCTTAACAGCCAGCTCAACGATNGCNGGCAGGATACTCTGAGACAACTGCTTCACGCCGATCACTTCATTGACGCAATCCAAGTTCGAAATGATATTTAGTCGGACCTCAGGACATTCATCTTTGAGTTGTGTCAGGAACAGCGGCAGTAAGTGCTCTATGGTATTTTCTTTGCCGAGCACAGGTGACAGGCCCATTAATAACCGACGCCAAAGCTGATTTAACATG	TA2-194413	0
ko04114	0	K04382	0	SMcontig_63194	0	TACCAAGCGGCTACANNAAAGTAGTCTGGGTTCGGCGGGTCACGTGCGGCTCACCACGTCTTGGCGCCGGATCAAACTGCAGGTAGGAATAtTTCAGCGAATCATCGAGTTCCATGAGAGCCGCTTGGTTTCCACAACGATAGCAATAGTTGGGAGCACTGAAGATCGTCACTACGTTCTTGTCATGACACCAGTTGTAACCCTCCATGACAAGTTGGTGTGCACGCGAGACAAGAGTGAGTCCATT	TA2-006823	0
ko04115	0	K04402	0	EB3O8BM01ECF9K	0	CGGGATTCATTTCCAAGAGTTTTCCTGACTCGTAGATGCCACAAGTGAGCCGATCTTGCTCTTGGGCTTCGATCAGCATCT	TA2-010339	0
ko04115	1	K04402	0	EB3O8BM02F37C8	0	GAATCATGCTCTGCATTCTTCCGGAGAATTCAGCCAACGACATTACGCTGCACATTCATTTCACGCTGATCGAGGCATTCTGTTG	TA1-031792	0
ko04115	0	K06640	0	EB3O8BM02JKTL9	0	ATATTGCGATTAAAGAACGACTATCATAAAATCAAAATGACCGGAACAGCGAAAGAAACACAAGCAGAGCATCAACTGTGG	TA2-146620	0
ko04115	0	K10130	1	SMcontig_52480	1	TTGTTCGCTGATAACAACCGGTTGACACAGCTGCCGGGAACTCTTTCCAATCTGAAGTCGCTCCGAGATGTGTCCTTGGCTTCCAACCAGCTCAAGTCATTCCCCACTCAGCTGTGTGCCCTCAGA	TA1-117046	1
ko04115	0	K04506	1	SMcontig_61538	1	CAACGATGTATATAGGAACGTTGTATAGGACAGGCCATATCCAAAAGGGTACAGTGGCTCACCATTGTAATACCTGTATGTATGACCGGCCATATCGTAGTTAGTAATTGCAGGAACCTGCTGCAAGTAGCTTGGCCAAGTGGCAGGAAGCCTGCCAGCTGGAACGGA	TA2-113989	1
ko04120	0	K10571	1	contig07433	1	ttCAcACaGCAGTTTCTAAGGACTTTTTGTATTTTtCAATGATAACAGCGAATCCACATCTTTTTCTCAGATCGACAGAAATTGTTGTTTTTATTTATTCAGAGGACGACTTTGTGCTTCTCTCCGTCAAAGTGACTTTAACTCCGGGGCCa	TA2-117575	1
ko04120	1	K04706	1	contig08180	1	cTTTTGTTGGAACATGTCCTTAGAGTAATGGATCGTGTTGCTGCTTAGAATtGTCTGATTTGTGTTGTAAAGTTGTGTTGTACATGTAACTGGTATAATTCACCTATGCATTGCTCCTGGTGCACTTTTTATTTGGTGCTGAGAAGTTATAAGATTTtATAATAGATTACATTTAATGATCTTAAGCtGTGCGATTTTACCATACATGTAAGTCTCGTTAGACCTGTATTTAATACtGTAATTGATTTtAGTTGTTTTATtGTTTTATTATACTATTATACtAtCagtacttcttattgttACTACCGAGTATTTTCAGCAGTTcTATGATCTTTAGATAGACGTTTATGGCATTTTAGATATCAGtAGcTTtCATATTTCTCACTGAAATACAAAGTA…	TA1-126760	1
ko04120	0	K03175	0	contig25046	0	aaaCTCATGGAACGAGAAACACAGAATCACATCTTTGAACGACAGACGAATAGACAAGAAAACGAAAACTCTAAACTTCTAGAGAAGATAATCAGCTCAGAAGTCAACGAGAAAGAGCTGAATAACACAATCAGAAACCTCGAACGGAAGCTTTGTGACTTAGAaGCCAAGCAAAAGGAAGACAGAGTTCTCTTCAAGATACGAGAAGCGGAGTTCTGTCAAACAGCaGCTGAACTCAAACGACGAAttGCTGAACt	TA1-096817	0
ko04120	0	K10573	1	contig25476	1	ccTGATGCGAGACTTCAAAAGGCTTCAGGATGACCCACCTGCCGGTGTTAGTGGTGCTCCCACAGAAACCAATATTATGCTGTGGAATGCTGTTATCTTTGGCCCTCATGAAACACCTTTTGAAGATGGAACATTCAAACTAACAATGGAGTTCACTGAAGAATACCCTAACAAGCCGCCAACAGTTAGATTCGTATCGAAAATGTTTCATCCGAATGTgTacGCTGATGGAAGTATATGTTTGGACATCCTGCAAAATAGGTGGAGTCCTACATATGATGTTtCAGCCATCTTGACCTCTATCCAGTCGCTGTTGCATGATCCGAATCCAAACAGTCCCGCAAATAATGAGGCTGCCCAGCTGTATCGGGAAAATCGACGTGAATATGAGAAGAAGGT…	TA1-096231	1
ko04120	0	K10595	1	contig26019	1	ccacctgaagtttctACAATTCCTGTCCAGAAAATATAACTTCGTTTCATCAGACTAATTTCTTTAATTGCAGAAATCATGGCATCAATATTAAGCAATCTAAAACTGACTGCaGTTCCTGTCCAGACACCAAAACTTtCTATCTGATAATTAAATGAACAGTTCGTTTCAATTTATTTACAAACAGAAATCCTGCAACTGCTGCTTCATATTTTGCACAATTtCCAAATTGTAACTTAGTATGGTTGATATCTGTTTtCACCGGCTCCTCTCTGGCCTCGTCCATAGGGACCAACTCCGTTCGCCTGTTGCGCCTGTCCAGCAGGAGCTGGATTAGCTCCACCATACCAAGACGAATAATCATAACCTCCACCTGATCCATAAGCCTGGGCATATGGG…	TA2-018195	1
ko04120	0	K04706	0	EB3O8BM01C19NZ	1	TCCAAGAATATTGGCAGAACAGAAACATTTTCGCTTGGCTGAAGGCTCTTTCTTCTCCTCATCATCGGTC	TA2-114391	1
ko04120	0	K03352	0	EW1_F2P17_A04	0	ACAGCGGATTGTAATGACAGCAAGAGATCGGAACTGTTGGAGTGTCTGGTTACTTGCCTCACGATGGATGTCCAGTCGTTCAGTGTTTGGCGTCAGGCTTACAACAAGCAGATGGAACAGTCCAGTATTCTGCTCAACCATCTTGCCACTCATCTGGATAAATTGACCATCAACCGGAAGATGCTGCGTGAGACTGTCCGTGCTTTCCATCTCACAAACGAAGAGTTGGCATCTGATCCTCAGATGGCGAGAAAGCCGGAATATCACAGTGCAGTTGCAAGCTGTAAAGAACTGCTATTGAAGCTGAACAAGATCACACTTC	TA1-057249	0
ko04120	0	K10582	1	SMcontig_30666	1	TTTAAATATTACTTGACTGTAAATTTAGTTGACACATCGTTGTGAATTAAATGTAAACTTGCAAGATAATACTTACCTCCAAATGTCAGTAAGTAGGTAAGTATTAATAGCTGTCGGAATGTACCCTAAGGATCTCGGTTTAGCAGAAACTTATCTTGTTGTAGTTTCTGTTTCTTTTGTGAGACCAGAATAGCGTTGAATATCAGTTGGTGAGAGTTATAAACTATAATGACAACAAATGAGGTTGCACTTACTGTTAAGGTTACTgGAGACTTCAGTGCCAACAAAGTGTTTTAAAATTTCAATTGTTCCTGAAAATTTTAAACAATGGCATGTTAATCTGCCACAGAAGAACATTTCAAGATCATNGACNTGACTGACAATGGGATATTGCCTATT…	TA1-091154	1
ko04120	0	K03353	0	SMcontig_36403	0	GTTCGTACGTTGCAAGACAGCTGAGCGtATCTCTTTGTCGATTCTGTTGTCCAGTCCGGATATATGTTTGTCATGTTCAGATGCAAGTATTTCGATGCGATTCTTCAAGCCATCCAGGGCCTTCTCACTGACGGCATGAGCATCTTTTGCACGAGATCTTTCTAAGTTGATGTCAAGGTCAACGCCTGCCTTCAATTTGACTAATTCATCCATG	TA2-032083	0
ko04120	0	K10570	0	SMcontig_37842	0	CTTGTTAAGTTTACTTTTCGTTNAcTcNNTGGTAGTGCCAGTCCTAAAGGCGCTGAAAGAGGAGGTCAACCAGAGATGTCGCACGCACTGGAAACTACTACTAAGACTCTTGGCGGTCTATGATTCGAAGCGTCTACACCTTGCTAGTGGTCATTTATACAAATACGGCTGTTGCTTTTTTTCTTTGAGATTAGCGCTAAAATTTCGTTTGAANTCAGAACTNTTCGCTTGCAACGAAATGCAAGAATG	TA1-114042	0
ko04120	0	K04506	0	SMcontig_61538	0	CAACGATGTATATAGGAACGTTGTATAGGACAGGCCATATCCAAAAGGGTACAGTGGCTCACCATTGTAATACCTGTATGTATGACCGGCCATATCGTAGTTAGTAATTGCAGGAACCTGCTGCAAGTAGCTTGGCCAAGTGGCAGGAAGCCTGCCAGCTGGAACGGA	TA2-113989	0
ko04130	1	K08489	1	contig30948	1	TTCAGTGCTAGCTACACTTCTATTCAGCGTAAAATCTGATGTTACTATTGTGCAGtTATAATTGCAGTGCAACCTTAGCACTTACAACTTGGTCTTTTCTTTGCTTTTTtCCtATAACGTTCAAaCAGTTTtGTTAATTTGTTGCTCCCCTCACTTGCTTCTTTTAAAGTGGGGCTGTGTAATCTTAGTTCATGTAGACCAATTACATTTTtCACTGTAGTGCATTAATGA	TA1-133677	1
ko04130	0	K08516	1	SMcontig_35480	1	ATTAGTTACTATCCTTCTATTATTGTACAATGTACATNCTATAAAACAGACCATAAACAAGGACAACAATATTAGAATAATAAATTGCAACTTATATTTACCATAGCTTAATATTGTTATATGAATAATCATTACCGTTATAATACTAACGGAAATACATAAATACATACACGTATAGCGTATTTCAGTGTTCAACAGGAACTAATCATGGCAACTGCTTTACACATAGTTTTATACTAGACTGAAACAATGCCATAATCCATGAACTCATACCAAGTACTTCCAAGTACTATGCAGAGAAGCATCCCAGTGGAAGTTATTTCATCCCGGAATAAGCAAAAGATTGTTCTATTTCAGCATGTATTACCCTTTGTACAACACAGTCCTCCAGAGAATGGA…	TA2-129802	1
ko04140	1	K07198	1	contig28775	1	CGCTTTAACCCTTTCCTAGCcgAAGGCCAATCTCAGCACACTtGaCTCCAGGTCTTGAATTATTTGAGATGTGCTGTGCCCTCATCTGCACCCTCGCCCgAAaTTaGTCTGTGTaTtGgCaCcaCCcATCCAaTTTgTTTTTTCTTGTAAAaCATcTtCg	TA1-004148	1
ko04140	0	K08341	1	contig28797	1	aaGAAAATCCTTTTGAGAAAAGGAAGGCTGAAGGGGAGAAGATCAGGAAGAAGTATCCAGACAGAGTGCCAGTGATTGTGGAGAAGGCTCCAAAGGCAAGGGTGGcTGaTTTGGACAaGaaggAAATACCTTGTTCCTACAGATCTTACAGTTGGACAGTTCTACTTCCTCATTCGGAAACGAATTCACCTGCGTCCAGAGGATGCATTGTTTTTCTTCGTCAACAATGTTATTCCTCCTACCAGCGCAACAATGGgAACGCTATATCAGGAGCATCGTGAGGAGGATTTCTTTCTGTACGTCGCCTATaGTGaTGaGAGCGTTTATGGAAAa	TA1-073910	1
ko04140	0	K07198	0	EB3O8BM02FO0DQ	1	TGAAGATGAGCTCCAGTTGTATCAGGTGGATCAGAAGAACTATTTGCTCGACTTCAAGAGCCTTGACACACAGG	TA1-041973	1
ko04140	0	K08341	0	SMcontig_13118	1	TTAGACAACAGCTGAAGGAGCAAGCTTGATCGAATTGCGTATTTAGGTTTTGGAGGTTAAGATTTACTTTGTGTTCAACATGTNNAGCTGAATTCCGATAAGATGCGTTGGGAATACAAGGAAGAAAATCCTTTTGAGAAAAGGAAGGCTGAAGGGGAGAAGATCAGGAAGAAGTATCCAGACAGTTTAGTGCCAGTGATTGTGGAGAAGGCTCCAAAGGCAAGGGTGGCTGATTTGGACAAGAAGAAATACCTTGTTCCTACAGATCTTACAGTTGGACAGTTCTACTTCCTCATTCGGAAACGAATTCACCTGCGTCCAGAGGATGCATTGTTTTTCTTCGTCAACAATGTTATTCCTCCTACCAGCGCAACAATGGGAACGCTATATCAGGAGCAT…	TA1-007269	1
ko04140	0	K07198	0	SMcontig_15314	1	GTAACTGGGTTCTTCTTGCGAACACGAACATGGAAATTGTTGACTGTTTTCCACTCATAGCCAAGGGTCCTCATTGCTCGGTACACCTCTTGCATGATGTCATGGG	TA2-095237	1
ko04140	0	K07198	0	SMcontig_42662	1	TGGAATTCTTTGAGATGTGCTGTGCCCTCATCTGCACCCTCGCCCGAAATTAGTCTGTGTATTTGGCACCACCCATCCAATTTGTTTT	TA1-074072	1
ko04141	0	K09525	1	contig01181	1	TGTTCTGCATCCTGCTTTTGGCATGTATGTGCTCATGAAaCTATTACATGTACAACAACAATATTAACTCAAAATAACACAATCTTTAAACTACAACTATAAAAaTTAACTGGAATGACAATATTGTCAGGTGTCATTGCACGGTGGTCAACTCATTTATCAAAAATGCAGTAACATCAACATTTACACaa	TA2-191556	1
ko04141	1	K08860	1	contig02210	1	cTCCAGAAaTGgAAaTCACAGAGTCTGAGAAaCTCTCCGACGAACATCTGATCTCTCTTGAGGAACACATGAAGGAACTTGCAAATGAGAACCTAGGAATGGTTGTCGTCTTtACGATCGTTtCATCAGTGCAGGAGAAG	TA1-118294	1
ko04141	0	K13525	1	contig09319	1	cGATCAAAGGCCCAGAGCTGCTGACTAtGTGGTTtGGCGAGTCGGAAGCCAACGTCAGAGATATCTTTGATAAGGCGCGTtCTGCAGCTCCa	TA1-211801	1
ko04141	0	K11718	1	contig13300	1	CTTTTCGTTGCGCTCCAACCATCTTATCACCGtACGCTTTGCTGCTGTCTTTCACAGCCTGGTCATAGCTGCCCATACTGGATAAAGGCTTATTAGA	TA2-174433	1
ko04141	0	K09580	1	contig13392	1	AGAGGATGGCATGGCTAAATTCAAGCCAGAGTCTTCCGAGATCACAGTAGAGGCAGTTCGTCAGTTTGTTCAGGAAATTCTTGATGGCAAGAGA	TA1-171295	1
ko04141	0	K04426	0	contig15518	0	TATGGAGGaGAGTTAAGGGTTCAAGTCTCCTGCCCTGAgtATAGTTACtGTGTAGGgaCcTTGaGCAAGTCCTTCACTCcACAGTTGCTCGGCTCCaGTCGATTGG	TA1-029141	0
ko04141	0	K09518	1	contig19950	1	tCTACAAAAGCGGCTTCATTTtGGTGCGCTAtttcagatgatAGGATAATGAGCtACACCAGAgTAGGCCATATCTGAGACTCTCAATCCACATATTCAAAATGTTTGCGCATACATCCACGTGTAGAGTCCCGTTTtCtGttAAaCGCTCCTCTGCTCAAGAGCTAaCTGGTGCAGTCATCAAGCAGCCA	TA2-136854	1
ko04141	0	K14001	1	contig20123	1	GGCCACGTgTACGGCAGGCGTCCGGCAGGAcTTtcAaCTTtCCcACTCCcTTCGCTAAAGAaGAACAaGCTACGAaGCGCAGcACCAGTTGACTGTGCaGGAaGGAAG	TA2-177519	1
ko04141	0	K09580	0	contig23411	1	TCCGATGTTTtCcAGGaGAAGGTGGACgTGTtCAAGGCAGTtGCTGGAGAATTGAaGGGAAaGGCTCtCTTcATCTaTGtCGACATTGACATTGa	TA1-131403	1
ko04141	0	K12670	0	contig25010	0	tCTGGGTCTGCCGTCATGCCAACACCTCTGAAAaGCACTGGGTTCACTTTCTTGATGCCAACCATGACTGGTGAAGTAATCAGGTTCTGTGGATCGGCAACAaTCAAAGTGTGCTTGCCcGGATCTGAGAAaTCATAGTTCAAATGATCGATGACAGCAGTCTTCTCCTCATCAAaCTCAACACCACATTCACTCCCAAAATCACGAATTGCTTCACCAATGTTGGAACTGGCCGCAaCAAGCACGTTTCCACCTCCATCCACAAAGTTAGTTAGGGCATTAACATCAATTGATCC	TA2-194481	1
ko04141	0	K14018	1	contig25613	1	AATGATCAGGTGTTTAATAAGTAagATGGCTAAACATCAGACTTTGTGTCATTTtAAATGGTTCTCACTTGCTAACTGAGGCAGATGATGCTCATTCATTTCATTTtCTTACTAGATATGACTCATTTGAATCTTaTTGTAATTTGGCATACCTGTCATTAATGACCAGAGGCGTCAATCTGGTTGAAAaTCaGGGGt	TA1-138014	1
ko04141	0	K12275	0	contig30418	0	ATTTTGACCATGATGCACTGGCttAtGTTACACGTACTGGaCGCCCCTGTGCACAGTAATTAGAAAAACaGGGAAaGAACAGATGCCTAGTTTGTAATAGTTTtCAGTTGTGATAGTGTTCACT	TA2-213442	0
ko04141	0	K09580	0	EB3O8BM01E0VG9	1	CCAGTTGACGATTTCTGGACCAGTCCTTCCGCCTGCATAGTCGCCAGGTTTGCCATTGCGGAAGAACTTCAAGGTTGGGTATCC	TA2-171412	1
ko04141	0	K09580	0	EB3ZX6E01CKRMC	1	AGCAAGGATGTGGCCTCCGACTACAAAGTGTCTGGCGATGCCGTCGTTCTCTTCAAGCAGTTTG	TA1-037476	1
ko04141	0	K13525	0	EB3ZX6E01D17EB	1	CTTGAAGATGAAGCGATTGACGCCGAGGTCCTCAGCTCCTTGGCTGTGTCTCAGGAGAATTTCA	TA1-010066	1
ko04141	0	K09542	1	EW1_F1P03_G11	1	AGCTCACAATGATCGCCTGAAACTCAACTTTGACATGAACGAGTTCGAATCAGAGTCGATCAACATCAAAACCGTTGGCAACAAGATCGAGGTGCACGCCACGAAGAAGTCTAAGAAGGGAGACGAAGAGAGAAACGAAGAGTTCAGCCGAGTATACGAACTGCCAACGCAAAATGCTGTGGACGCAGGAAATGTCACTTCATCAATTTACAAGGATGGCATACTTACGATTGACCTCCCAGTGGCAGATGCCATTGCTGGAACTGATTTGTCGTTTGGTCAAGCAGGCTCAGCAGGCCAATCTGCATGTCAGCGAGCATCATCTGCAGTCCAATCTGCATGTGAGCGGACATCATCGACCATCAGCACATAGNCCAATCAGCTAGCACATTGGCATCA…	TA1-166762	1
ko04141	0	K09584	1	EW2_R1P08_C04	1	GACCACCATCAAACTCCACCGTATCGCCATCTTTCTTTCCAACAGGGAACATCTTAATTGTTGGATAGCCTCGAACCCCATATCGACTGGCCATGACAGTGTGGACAGTGGCGTCCAGTGCTCCCAGCTTCACCTTTCCCTTTAGCTCGCCAGCAGCCTGTGCCCAGTGAGGAGCCAAATTCTTGCAGTGGCCACACCACGGTGCAAAGAACTCAACCAACCACATGTCATTACTGTTAAGCACCAGATCCTCGAAGTTACCGTCCGTAAGTTCAATTGCGTCTTTACCATCTCCACTTGGTTTCTTGCCTCCGCTGCCACCACCACCTCCAGATTTTCCACCACTTCTTCCAGACAAACGCTCGT	TA2-030323	1
ko04141	0	K14020	1	SMcontig_17564	1	CAATAAAGTCATTCTTCAGCAGCATTCATAGTTGCATTGTTCAGAGCTGTGACTTGCTTGGAGAGAATAAGTTTTTGGTCAATTGCTTGGACTTNTACTTGGCCTTTTCTGTAAAACCACCTGTTTGACTCGAGCGCTTGATGTAACTGTGTATTGTGTACAGGCAGAACCTCTTGGCAGATTTATTGCAAGGCACACAGGA	TA1-137588	1
ko04141	0	K14011	1	SMcontig_2077	1	CTCCTGCTCCTGCTCCTGCCCCACNACCGTCGACTCCTGCAGCACCAAAAGAATACAAGGACACAAGAATACAGATTCGGATGCTGAATGGTGAGACGGTTGTTCAGCCGTTTGGAGTCAATGAGATGCTGGCAGCCGTCCGCATCTTTGTCCAACTTAATCGACCTGACTGCCAATTTCCTTTCACATTCTTTTTTCGACAAGCTATCCtTCGCAAAGTTTTCAGTGATGAGGACATGGTGACGCCTCTTCAGCAACTAGGGTTGGTTCCATCGGCTGTGCTCATGGTGaAAAAACTCTAGGATGAACAGTGCATGCATATTCTAAGATACTTATTTACGATTAAAGTCCTCCTCTCAGTTAGG	TA1-035652	1
ko04141	0	K09542	0	SMcontig_21548	1	ATAGTGGTCTTTCTTATCTGGATCGCATCTCNAGCGATTTTGGCATCGACCTGGGGATGGATCAGCTGAAGCTGAAGATGAATGAGGAATTGGCTAATGTCCACAAGGACATCTTCCAGCTCCTACCGAGCAGCAGCCNNGGCATCGACANTTCTTTGGTCCGACTTGACAGCGAATCCCTCAAGAGCTGCATCGACAAAGCNCACAATGATCGTCTGAAGCTGAACTTCGACGTGAACGAGTTTTCGAATCGGAGTCGATCAACATCAANACCGTTGGNAACAAGATCGAGGTGCACGCCANGAAGAAGTCTAAGAAGGGAGACGAAGAGAGAAACGAAGANTTCAGCCGAGTATACGAACTGCCAACGCAAAATGCTGTGGACGCAGGAAATGTCAC…	TA1-049264	1
ko04141	0	K08054	1	SMcontig_25516	1	GAAGAAGATATCTTCCGACATTGACCACAGCTCCAGCCCCAAGGCACTAATTGGTGACATTTTGTAAGGCTCCTTGTCCTCAAAGTAGTCTGGATTAGCAATCGTCTTTGCCGTCCAAATGCCCTTGTAGTCAGGGTTGTC	TA2-193549	1
ko04141	0	K04523	1	SMcontig_38625	1	CAGGTGCAACAGGAGCAACGGGTCCGANGGGCGACACTGGAGCGATGGGTGCGCCTGGAAGAGTTGGTGACACAGGGGACACAGGACCTATAGGCCCAATGGGTGCGACTGGATTCACAGGACCTATGGGCGCCACTGTAATC	TA1-037143	1
ko04141	0	K14012	1	SMcontig_41851	1	TCGTGCCTTTCCAGGGTCGAGCGTATCGCCTGGGTGATCCTTCGACTCAGTCTGAAGTTATCGAGGGCCCACAGGTCCATCAGAAACGAAAGGTTGATGTTGCTATGAAATTTTGGAGGAATG	TA1-038133	1
ko04141	0	K09503	1	SMcontig_56924	1	CATACCTTCGCCAGTCACACAGCGAATcGAACCTGGTTCGAGGACGTTTCCTGGAGGATTTCGTACAACAAGATCTCTCCCATCCAGTTGCTTCACAGCAAACTCACAGCCACAAAGAGCCTCCGTGATGCCCAGTTTGTGGGTCATGTAGAGGTCACTGTCTTTACGTGTGAATACGTCATGCNCCTTTAGCTGAAGTACTACGATCACANCACCCGACT	TA2-181246	1
ko04141	0	K10086	1	SMcontig_9159	1	GAACAATCGCGGCTCTGTAATACCCGCCTGCTGTACATTGAAAACCTTTCTGGCAAAGGTGCAGATCTGGCGCTTGATGAGAGCAATCCAAATCGTTCCATTGGCTGGGACGTTTTGGACGACATCGCAAGCATTAACGGGAACGGATATCATCAGATGACCAGCGAATCCATCCTTCGGCAGATGA	TA2-115953	1
ko04142	0	K02155	0	contig00462	0	GGCCCTCAGAAGGTACCTGCACCCGTTCCAAGCATGCCGCAGATGAGGCCTCCGGAAAATGGATATGGCGTCGGTGGCCAGGGTGGCTATTACGTCCCGATGGGCTACTGGGGCTACCAGCAGGGCTATCA	TA1-239733	1
ko04142	0	K12382	1	contig01023	1	TCATTTtATTTTGTCTTTTGCCAAAAGGACATTGTCTTcTgACCAAACAGTTgTGaGAATacGAaTacttatgctagcTGGTGTATtGCTGCATCATtGaCCTATATgCATACACTGACTTATATACATGTGATACAAtGACCTATTAAAAAAaGTTTaTTtCTTTGTAACTAAATTGTGTCATCATAGGGGTGCTGTCATCGTAGAGGTGCTTGATAGAAAAAaGTTGCTGTCAg	TA1-234137	1
ko04142	0	K01379	1	contig01440	1	tACCTGATCAACTGTTCCAAGGtGCCcACTctgcctgacaTCTCATTtGTtCTCGGTGGTAAAaCGTTCACCTTGACtGGgAAAGACTATGTCCTGGTTATAAGCCAAATGGGGCAGACACTTTGTTTGCTTGGATTCAtGGGAATGGACATACCCCCACCAGCAGGgCcGCTCTGGaTTCTTGGAGATGTTTTCATCGGAAagTTCTACacagAGTtCGACATGGGCAaCGACCGTGTCGGTTTTGcc	TA1-057403	1
ko04142	0	K02154	0	contig02408	0	aCATTTAAaGTAACATCTAACAGCaGCAGCGACTGCTGTTTACATCATGGTTGGCAACTTTGCAGTCACTATAACAAAGACCTAGAAAGCAGAAGAAAGATACTATGGCTTCAGGCACACGCTAAATACACAAATTATGACAAACAATTtGAAGAAaTAATGATTTGGTTAGACAGTGAAAAAATATTTtAAAAAAaTTATTtGATTAGCAGTTGAGATAGATACTTTCAGTGCTACGCCTGTGCCATAGAATACTACTTGCCTGACAGTATCACATTTTCTCTGGACAACAACTTTTAACTAACGAAAaTATGTTAATGAAATCTGAAACTGTTCAGCTTTAGTTAGGCAAACGAACTTTACATCAGATAGTATGCAGCCTGATTTAACATTGATACA…	TA2-118881	1
ko04142	0	K01369	0	contig02591	1	cGATCATGTTTTtGTGAaCTTtGTTGATCAtGGAGCGCCGGGAATCTTGGCATTtCCAACTGATGAGCTGAGTGCTAAGGACCTTATGAATACAAtCAaGGAAATGTACAAAGACAAGAAGTATGGACAGATGGTCTTCTACATTGAGGCTtGTGAATCTGGgTCGAt	TA1-062051	1
ko04142	0	K01444	0	contig04591	0	AcAaGAAGCAGCACaTGATGACCGTACAGAGTGGAaGCACGATtAGCAAaTGGAaGAAAAaTCACACTaGTCCGAATTGCTGTGACCATCGTCCg	TA2-212686	1
ko04142	1	K01369	1	contig08800	1	ggTGTCAAAATTGACTACAAAGGAAACGATGTCACTCCTGCAAACTTCCTGGCTATTCTCAGCGGAAATAGTGAGAAGATGAAaGGCATTGGCACTGGAAaGGt	TA1-008507	1
ko04142	0	K12391	1	contig09616	1	aTTTTTAAACTCCCTTCTTTTGTGTATATATAGGAACttGGAAaGTCTGTGTAGACGCCATTAGAAGTCTTGAAACGTAGAAAGAATTGTTTCCTGCATGTAAACTATTTCTTTGTTGTTCg	TA1-224937	1
ko04142	0	K02144	0	contig09751	0	CTTATTCAAACGTTGTCCAATGGAgtCAGCTATCAGATtcAATACCAGCTCATCTTCTGCCTCTGGgTGATGaCCTTTGACCCAGAACTGGCTGacAAAATCtCCAAGTGCAA	TA1-217242	1
ko04142	0	K12301	1	contig13795	1	aTTTCGACTGAGCCCATGGCTGTtGACTtCCAGATCCAAAAATGACGTAGAATAGAGCACCAAaGGCATAGATTGCCAGTGCAATGTAGAAAaCTTTCTgCCACTGAACACGTGTTGCCTCATGAAAaGTTAGAGCTCCTACAACCTGTGGTCctACAAATCCTGGAATCGTAGCCAGAGTGTTCGTCAAGCCcATCAGTGTtCCAGCATAAGTGGgTGCAAGATCCAAATGGTTAACC	TA2-145064	1
ko04142	0	K03661	0	contig16495	0	aTGGCTATTGCAGGACACTTCCCCCTACATGTGGGCTAACCTCGGCATTGGACTCGGAATTTCCCTATCTGTTGTCGGTGCTGCTTGGGgCAtCTGACGActggttCAAGTATTCTTGGCGGCGGTGTGAAGGCGtCCTCGCATCCGTACCAAGAACCTTGTCAGCATCATTTTCTGTGAAGCAGTtGCCAtCTATGGCa	TA1-120997	1
ko04142	0	K12400	1	contig17248	1	cAaTGCAatAACTTTATtCCGATTGAtAATTTtAAaTTATGCCAGCCGCCAAGTACACCATCACCAGTCAAGCAATTGAACAaCATCAAAACAAACAGATTTtAtAATGAACAaTATCAAGAGCAGAATGGTAGCTGTTCATTTACcATACatACATACATACATGTATATAt	TA2-187381	1
ko04142	0	K12301	0	contig25464	1	TGGCAGCCAGGTGGAGAGTTGAGGCtCtCATTGCTGTTCGAGTTCTCGAAGGTATCGGAGAGGGTGTTACGTTTCCCTCGATGCACGCCTTGTTGGCTAAGTGGGCACCACCAATGAGAGAAGTCAAATGGTCACATTCATCTATGCTGGAGCCCAGCTt	TA1-206896	1
ko04142	0	K13443	1	contig28853	1	aTGTCCACTTGTCTCAGGAaCTCAGTACACCTATACGACAAGCGTTTACATCTCACCAGTGTATCCTAAGATAAAACTGGTAGTAAAGTTCGAAGTTAAGGATCAGAGTGGCAACGATCTCTTCTGTGTCATGATCCCGGTGCAGATTACCGATGGAAACAAGTACGACACAAGTAACCTGGGCTTCCTGAGGAGGCTGTAAACTAAGAACGAACTGCCGAATGGTCTGAATGATATAAAAATTGTGAAGTCATTCATTTCATGTTTTGACATTCAGTTGTTTTTTtGTATTTGAAAAaTTATGAATGACACTACTGCTCTATGGTTtAGGTGTTCAAAATGATCTACAACTGCTGGCTaCTCTCATTTTATTtaaGtAGtCtGTGTGTTtGCAaGTGT…	TA1-115997	1
ko04142	0	K12307	1	EB3ZX6E01EZSHN	1	TTCAATTGCTTGATATAGGAAAGTACAGCATTTATAGTCCTCTTATTGGTTGGTGTAGCACTGAGACTTGTGCTGTACACATTTGCAAATAAAATACA	TA1-083367	1
ko04142	0	K01379	0	EB3ZX6E02F0NLG	1	CAGCGAATATTGTTCAGGAGGTTGCCAGGCAATTGCAGACACTGGCACTTCGCTTCTTGTCGGACCGAAAGATGAAGTCAACCGTCTTAACCAGCA	TA1-032011	1
ko04142	0	K12309	0	SMcontig_20099	0	TTCCATATTCATTCTTCAACCTCGTAACCATGATGATCGGACCGCCATTGCTATACAGGAATGGTTTCATACGTGGAAGANAGCACCAAGCCACCGATCAACAGCTGTCAGATAC	TA2-172073	1
ko04142	0	K01379	0	SMcontig_26147	1	CTGAATGCTAAGGCATTCTGTCTCACGAGACACTTGTATACTGTCCATTTTGAACTGCCAGTAAGCTTTCCGAGTTACCGGAAGGAATGTGAAATTTCCCTCGTA	TA2-186176	1
ko04142	0	K12382	0	SMcontig_27104	1	CGAACCGTATGTCTCAATGACATAGTCACACTCTGACTTATACTTGTCTGGAAGGAAATTGCAGACTTTCTCAAGCGCACTCTaCAATCGCAGTGATAGT	TA2-019411	1
ko04142	0	K01074	0	SMcontig_28478	0	TTGAATTCAACATCAACAAAGCCATTGAGCTTTAATGTGGACTGCAGGCGGTTCTTTGATTGCGATTTTGAATCCCCGTCTTTGACATCATCTGTGATNGTAGCCAGGATCCACAATCTGCCTCCGGGTTTCAACAGCTTCAGCACCCCAGAAAGAATCTCTTCAGAAATTGGGAGTGGAGAATCCGAGCCAATAATGCAGACATGGTAGCCAGACACATCTTGGTTCTCAATGTTGAGTAGCTTGGCCGCATCCAACCTCGCTATCTTTCCCGTAGCTCCAACCTGACTAGATAAGCTTTCCACCAACTCTTGTGGACAAGCGAAT	TA2-047073	1
ko04142	0	K01201	0	SMcontig_318	0	TCAGGCACTAATGGGTTAAAGTTAGaAAACAGTTTTAAAATTATTTTTTGTTCGACATAATTAAGACTGGAAATAATTTCAAGTCGAAAGACTGTAAGAATAGACTCGAATATANTAATAGCATGATGTCATTTATATTATGCATATAATATTATATTCTATATAAAATACTCAACTGGTTTATTCTACTTTAAATTAGTTATCTATGACTATTCGAGCCTATATCACTTCTCAGCATATAGCCATTTCAGTTTCGTTGTAGTTGTTGTTGTTATCATTAGCAGTTGTTTCATGTTCATCATTCTAATCCGTCATTTCTTGTCGTTGCTANGATCAGTAATTGTGGTAATTCCACGGA	TA2-106678	1
ko04142	0	K12390	1	SMcontig_55028	1	GAATGTCTGTCAACATCATCAACTGATTGTCTTAAACTCTTTGTATCTGGATCTGAAATTTACAGGCAGGCATGACTGTCACCTCAGCAGTCACAATCGAGATGATTCCAAAATTCGCCAACGACTACCTCGTATCAGCCCACACGGaAAAGCCAAATACTTTGGAGCCAATTCGATAAACTGTTTGTTGTTTGACATCTGTGTTAATAATTTGAATCGATTCTCCTGaAGAACaAAAAACTCCCTGGTGATTTGTTCGAAGGTTANCGATTTGTTTCTTGTACAGAGCGTTCCAGAAATCTTTACAGATGAATTTCATTGTATCCAGCTCATCCTTAAANCGTGGCGT	TA2-165779	1
ko04142	0	K01565	0	SMcontig_56315	0	GTTCACATGATTAGCATTGACCTTGACAGCACCAATTTTACTACAGTTGTTTGGGAAGTAGAAAATAATACATCATTCATAATAAGCCAATGCAGCATTAAAAGTTCAAACTACAAATGTTCAACAAGAACGAGAAAGAAGCAACATAAATTATGTATTACATTACATTACAAAATGACTTGAAACAAGCAAACAGCAGTTCAGAGTACAAATTTCATGCGTTAGTAACTATTGCTTGGTTTGCGTTGANTCTGTAAGCCGCTACTTCAACTAATTTACAATAAATTTGGGCTAGTGCTTAGTGAATCCGCGGAAAGTTAAAAGAGCGANGTAACAAAGTAAAAGATANAGTGCTCTGTTACNGACAT	TA2-128641	1
ko04144	0	K12494	1	contig01361	1	GGTCTTCAACCAGTTGAGGGaTGCCATGGgAATCTGGATCGGaCTACGACGGATGTGGTGGAACTGGAAaCGATCAAGTGGTTCTCTGGAaGAGATCAAATACACG	TA1-157396	1
ko04144	0	K11839	1	contig03708	1	aTTtCGCCGAGAGTGAAGTGCTGCAgccatgagttctggtcgggcggctgggcgTCgaGCGAGTGGTGGGTGAGTTCGAATGCGTCATCGAGGTa	TA2-126898	1
ko04144	0	K05096	0	contig05119	0	tGAATATGTATTCAGTAGGTTCACATACACAGTAAaTATtttAATTCAAAaTAGGACAATTTTAGATCAAGTCCGACATTCATgCaGTAACATTATtACAAt	TA2-058576	0
ko04144	1	K00889	0	contig11533	0	AaCTGATGATGTTGAGCAGGgCTTTTTtGTAAATAACATTTCCGGGTACGCCAAATTCCCGATGACCTGTTTTtttAGATATTTACCAAGAAAaCTTtCTACCcGAaTTTTTCCcAGTGAtCTTTTTTAAGTACGATGCAAAAAAAaGTCCcATTTCAAGCCGATTTTTT	TA1-120370	0
ko04144	0	K05095	0	contig12228	0	tttCAATACTTtGAACTTTTAAaCAAGGAACTATTCTCCTATTGTTTGAAATATGACAATGCATtGAAATACATccaTTTCCACAAATTATTAAAATGGAGAATTAAAAGGCTctACaTGGTGAAAATAGACTTGCCAACACTAACGAAAATCACATaaaaaaattaagcagttca	TA2-118547	0
ko04144	0	K12194	1	contig17046	1	attttttGCAGCGACATGTTACGAAGCCcACATCTCCaGTtCCTTCATGTCGTCATCATCAGCCACAGCAGCAGGTTTGTTTTtGGCTGGTg	TA2-117000	1
ko04144	0	K12490	1	contig21288	1	tCCTTGtCCACTTCCGGTTtCCACTtCCCAAGGACGTGGACTACGTCATCTCCACCcTGGCCTTTGCCGTCGAGGACGTCCTCTTCATGTtCCACACCcACGGACGGaCCCCCTTGGATGttctgatccacaccctgctcgTCtACGTgATCcAcGCCAACGTaCTCGt	TA1-080289	1
ko04144	0	K04679	1	contig23691	1	tattctcaagggcTGTTAgAGCCACCTGGACAAtCTTAgCATCCATTACGGTCAAAAGGtCACAGAGCGGAGCAACACAGCCCTGGTCGACCAGGAATCGGATCTGTTCTGGGGTTCCTCCAGAAGTGGCGTTTGTGATCGCCCAGCACGCCTCCTTCCGTGTCTTGAATTCt	TA2-025984	1
ko04144	0	K05091	0	contig23936	0	TTATCAGTTGATAACTAAtCCcTCCGTtGAAGAAGCtGaTGATCCcTTTTCCGGGAGCTTCTGtGATTGAGAAaCCCcACAGTTtCTTGGTGTCAAaTATATATATTTGATTGAaGTCCAtAgg	TA1-117560	0
ko04144	0	K03175	0	contig25046	0	aaaCTCATGGAACGAGAAACACAGAATCACATCTTTGAACGACAGACGAATAGACAAGAAAACGAAAACTCTAAACTTCTAGAGAAGATAATCAGCTCAGAAGTCAACGAGAAAGAGCTGAATAACACAATCAGAAACCTCGAACGGAAGCTTTGTGACTTAGAaGCCAAGCAAAAGGAAGACAGAGTTCTCTTCAAGATACGAGAAGCGGAGTTCTGTCAAACAGCaGCTGAACTCAAACGACGAAttGCTGAACt	TA1-096817	0
ko04144	0	K05069	0	contig26655	0	AAaCTGTTTTAGTTTTTGTTGAGTTATCATTAGTAaTGCAGTTTCCATGTGAGATTTTAGTCTGCATTTTCTGCAAAGTATTGCTTATAGGTAGAGTTGCAAAATTACTTtAATGgAAaTTtATACTTATTCCAGTGTGTTATGTTGCTTTGCATCACTTGATGAACATTTGTACAGGTGAATTGCAAGGGCCAAGATGATGTATTTTGACTTtCCATGTGGCAGCAAGACCTGTTTTtCATAATAGAATAAAGACATTTAGTTTTAACAGAATGGTTCTCAGAAAGCACTTTTGATCATTATTGAACTCCGGAAaTGTAGAAGTtCTGTTTTAAACtATGTTTCAcACATTGTTg	TA1-136538	0
ko04144	0	K06751	1	contig28622	1	aCAATGATCATAATATGTCCcTCCGGAGTCCGGATCTGCTGGTGCTGCAGGCATGGTTGGTTCTACGAGTAAGCGAGTGACTGCCAGCCCAAATTCATTCGATTTTACCTGGCTGTAAGGCCACACTACTTGGTCAGCAGATCTGCAAAAACCTGACCAGCCTTGCTCATTTCAAAGCACCTGTTAaTTATCCCGAAGGCGTAGGCCTACCTTTCTTCtCTTCCGTCGGCTGTGCCGACGATGAGG	TA1-170050	1
ko04144	0	K06503	1	contig30241	1	TTTCAGTTTCACTTtCTAGTTTCACATTCGATTTGCTCGCTTAGCATGGTCTTAGCAGGTTTCAGTCGCGTTTtGGTAAAaCGTTTTGCgtATTGCGTCTTGGCGTTTTCTCGATTATCTGGATGAGATGCTTTCAGTAGGTCTAGCGTTTCTGACTGGTTTCAaCTTTCGTTTTCCGtGtCaTAATAAATtaGTGCaTCTAATGgCTagATTTTTtt	TA1-111936	1
ko04144	0	K07904	1	contig30633	1	ATACAGaGCCATCACaaaaGaCGCATACTATCGTGGTGCGGTTGGCGCTCTTCTGGTCTACGACATAGCAAAGCATCTGACATACGAGAACACAGAGCGATGGTTGAAGGAACT	TA1-177334	1
ko04144	0	K12488	1	contig30715	1	tATTtGaTtGAaGTCCATAGGCTGCACAAaTCTTGACAGTAATCTATGGTGTACTTTATGATGGGGCAGAAAGgTGGAACTGTGTACATTTTGCATGAaTATATTGAaGAACATTTTCAGATATTTGTTGTGATTTTAGGCTAATCTTGacTTTTAACTCAATTATGTATATATAATGTGCACAATAACGTGTGTtGTATAAACAGATGTAAACGGACAGTGATTGATAGCAT	TA1-155227	1
ko04144	0	K12469	1	EB3O8BM02HF994	1	CGGCCATCTTACCATCCTGGTCAGAAGCGAAAGACGTTGACGTCCACTGGGCCTTGCTCTCCACCTCTTTGTCTCCTTCTGGGATTTCTTCTGTCGGTCCTTTAGTTTCCG	TA2-185663	1
ko04144	0	K07904	0	SMcontig_11287	1	CGAtTGTCGTAGACCAAAAGCGCGCCAACCGCGCCACGGTAGTAAGCGCTTGTGATGGCCCGATATCGCTCCTGTNCCCGCTAGGTGTCCCATATCTGGGACTTTCAGAGTTTCCCATCGACCTGGATACTA	TA2-132680	1
ko04144	0	K12491	1	SMcontig_45186	1	TGCACCAAACAGTTTAAAGCATTGAGTAGCAAAATAAGTTTTGATTTATAAACTTACATACTCGCTAAACAAGGGACCTCCAAAGTTTTTCGGACGGGGGGTGTGTACAAAGGGCAGGGACGTAATCAACGCGAGCTTATGACTCGCGCTTACTGGGAATTCCTCGTTC	TA2-171058	1
ko04144	0	K06751	0	SMcontig_52206	1	ACATTTAGTGATTTCAAATAATATTCCAGTGGCTGGAGATATTTGGTNTTTTTACCTTCTTGAANGAACAAAGTCATGCTTTGCAAGTTTGAATGTTGAACAGGGTTCTTCAGCTGTGCAGTATCTAAGCTGTGCTTTATCAGACCTTAATATCAAGATCCAGAAAAATCACTATTTAAGGACCATGACTGAATGTTCACATAATGCTAGACCCATTCCCAAACTGGTGCTCTTACTTGAGGTGACCATAAATTATAATCATTTCATTGATTGATTTTATAAGTTTAAATGGAATGGAATTTTATTTTGTTAGTTCTAATCTAAAtATGAGACATCTACTTGTGATTATTTCCTTTGGTTCATTCTTACCGTAAGTGAACATTCCTGTGATGaTGATGA…	TA1-089109	1
ko04144	0	K12959	1	SMcontig_54974	1	CTTCAGTTTGTTTAGTGTTTTGTTTGTATGTGCGTGACAGCTAAAAATGCTTTCTTTGATATGGGCTTTCCTACNATGTTCTTTGCCNTTCTACCATGTTTATTGTTTGTGTCAGTGTTGCCCGACCTATTTGACATCGCGGGCATGCTGCCTGAAGCCAGTTTCGTGGGTCGCGGGTTGGACAGCTCTCTGGTTTGTGTAAGATAATGTGTGGCTGGTCCATCGCAAATAGGAACCCTGTTGTGTTGTTTGACTTATGTAATCCTGATGTCCTGATGACTAATAGCTATGTGATGCCTACTATGGCCAGTATTTTTGTCAACAACTCTGGTCTACTTAATCCAGATAAAAGGACATGTTGTTGTTTATTGAATACAGGTGGGTACAGCATCGCACCAA…	TA1-055703	1
ko04144	0	K05737	1	SMcontig_59029	1	AGTTGGTATAGTCTGTCAGATGGGTGTCTTAAATTAAATTGTTCCGATTGCTCTGCAATTTATTGCTGTTGGATATTGCTAAGTGGCAGAGTATTGTGATGCAGAAATTGTTGCATTTTTAAAAGAGGTTTGCTCTTAGTGATTGAATGTGATGAAGTAGAATAGAATTACCTTTTTTGGCGAGTAAATGATGCTAGATANGACATTTTTGCTAATTGCTAGTTGTAACTAATGAAGGAAANTGTACTGATTGTTTTTACTTGTAATAGGCTAAATTATTGGAAAATGAAAGTTCTAATTTAAATCAAGTTAAACGACTGtTTTTAGTAATGACTGTATAGCATCATGAGCGATTAAATTATGTAAGTTGGGTATGTTAATTCTATATTTATGGCAATA…	TA1-100566	1
ko04144	0	K04393	0	SMcontig_8484	0	CTCAGCACTGACCCAGAAAGGACTGAAGAATGTCTTTGATGAGGCGATTCTTGCCGCTCTTGAGCCTCCGGAGCCCAAGAAGAAGAAGAAGTGCTGCATCCTCTGAGTTGC	TA1-203987	0
ko04145	0	K02155	0	contig00462	0	GGCCCTCAGAAGGTACCTGCACCCGTTCCAAGCATGCCGCAGATGAGGCCTCCGGAAAATGGATATGGCGTCGGTGGCCAGGGTGGCTATTACGTCCCGATGGGCTACTGGGGCTACCAGCAGGGCTATCA	TA1-239733	0
ko04145	0	K02154	0	contig02408	0	aCATTTAAaGTAACATCTAACAGCaGCAGCGACTGCTGTTTACATCATGGTTGGCAACTTTGCAGTCACTATAACAAAGACCTAGAAAGCAGAAGAAAGATACTATGGCTTCAGGCACACGCTAAATACACAAATTATGACAAACAATTtGAAGAAaTAATGATTTGGTTAGACAGTGAAAAAATATTTtAAAAAAaTTATTtGATTAGCAGTTGAGATAGATACTTTCAGTGCTACGCCTGTGCCATAGAATACTACTTGCCTGACAGTATCACATTTTCTCTGGACAACAACTTTTAACTAACGAAAaTATGTTAATGAAATCTGAAACTGTTCAGCTTTAGTTAGGCAAACGAACTTTACATCAGATAGTATGCAGCCTGATTTAACATTGATACA…	TA2-118881	0
ko04145	0	K10415	1	contig07482	1	TTtATTCCGgaCTTACTTCCGTGACGACaTGCTGTGTAGaCAGCtCCATCTTCGCAGCcGACGACATAGTTGTTGAAGTCACCAtAAGGAAACGAACAACACCAAg	TA2-090066	1
ko04145	0	K02147	0	contig09675	0	CCAATGGCAGACTTCATCAATCTTGACAACGATGGCAAAACGTTGATTGGAGGATAGATCTGTCTGTTGTGAAGTTGTCGATCGACGTAgaTCTGACCcTCAGTGaTGTAaCCAGTCAGaTCaGgaa	TA2-116590	1
ko04145	1	K02144	0	contig09751	0	CTTATTCAAACGTTGTCCAATGGAgtCAGCTATCAGATtcAATACCAGCTCATCTTCTGCCTCTGGgTGATGaCCTTTGACCCAGAACTGGCTGacAAAATCtCCAAGTGCAA	TA1-217242	0
ko04145	0	K03661	0	contig16495	0	aTGGCTATTGCAGGACACTTCCCCCTACATGTGGGCTAACCTCGGCATTGGACTCGGAATTTCCCTATCTGTTGTCGGTGCTGCTTGGGgCAtCTGACGActggttCAAGTATTCTTGGCGGCGGTGTGAAGGCGtCCTCGCATCCGTACCAAGAACCTTGTCAGCATCATTTTCTGTGAAGCAGTtGCCAtCTATGGCa	TA1-120997	0
ko04145	0	K10413	1	contig18532	1	ttGAaCAACGGAGCCACCTGGTGCTAGAAttttGCCTCCAGCAAACAGAACATCAAGGaGGGGCTCAGCATATCTTCTGTAGTCCAACCTCGACCCAGCGGAGTCCAGAAACTTTGaCACCAGTTCTAt	TA2-156496	1
ko04145	0	K04659	1	contig19007	1	ccTGgTGCTACATTCTGGCGTCCACCTCCTCCAcGGGGTCCAACCATGTtGgagTCCATTCCACGtCCAGCaCTGGaCTTtCCTGcAAGGTGACTGTCACTTCT	TA2-040132	1
ko04145	0	K10415	0	contig19438	1	tCAGaTTGGGATGGAAGTTGGCAAAGCAAGCAGAAGTCACTGGCGACTGgCAGTGGAAGATGAaTCTGGTGTAGTCTtCTTGAaCTTGATGTTCCAAACTAGTGCCAcTCCTt	TA2-006413	1
ko04145	0	K07375	1	contig23020	1	ggAACATAGCCCGGAaCTGTTCCGAGATGCGCTTGAACAGCTCCTGGATGGCCGTGCTGTTTCCGATGAACGTCGCCGACATCTTGAGACCACGTGGTGGgAtGTAaCGAAAaCAGACGgCCGTCTTCACGTTGTTTGGAAtCCtACC	TA2-000339	1
ko04145	0	K07374	1	contig26031	1	aaGAAGTCTAAGCTCGAGTTTGCTGTCTATCCAGCTCCGCaGATTTCTACAGCTGTTGTTGAGCCATACAACTCAATTTTGACAACCCACACCACTCTTGAGCACTCTGACTGcGCCTTCATGGTTGACAACGAAGCTATCTACGATATCTGCCGTCGTAACCTCGACATTGAaCGCCCAACCTACACCAATCTGAACCGTCTGATTGGTCAGATTGTCAGTTCCATCa	TA1-236647	1
ko04145	0	K06751	0	contig28622	0	aCAATGATCATAATATGTCCcTCCGGAGTCCGGATCTGCTGGTGCTGCAGGCATGGTTGGTTCTACGAGTAAGCGAGTGACTGCCAGCCCAAATTCATTCGATTTTACCTGGCTGTAAGGCCACACTACTTGGTCAGCAGATCTGCAAAAACCTGACCAGCCTTGCTCATTTCAAAGCACCTGTTAaTTATCCCGAAGGCGTAGGCCTACCTTTCTTCtCTTCCGTCGGCTGTGCCGACGATGAGG	TA1-170050	0
ko04145	0	K06503	0	contig30241	0	TTTCAGTTTCACTTtCTAGTTTCACATTCGATTTGCTCGCTTAGCATGGTCTTAGCAGGTTTCAGTCGCGTTTtGGTAAAaCGTTTTGCgtATTGCGTCTTGGCGTTTTCTCGATTATCTGGATGAGATGCTTTCAGTAGGTCTAGCGTTTCTGACTGGTTTCAaCTTTCGTTTTCCGtGtCaTAATAAATtaGTGCaTCTAATGgCTagATTTTTtt	TA1-111936	0
ko04145	0	K02147	0	EB3O8BM02F1XCW	0	ATTGTCTTCGCTGCCATGGGTGTGAACATGGAGACGGCGCGTTTCTTCAAGCAGGATTTCGAGGAGAACGGTTCCATGGATAACGTCTGTCTCT	TA1-088923	1
ko04145	0	K10415	0	EB3O8BM02FQZ4U	1	AAAGATCTGTTTCTGGAGTCTGGACATGCTCTCCCAACCACAGGATAGTCTGGAGCTTCAGT	TA1-033895	1
ko04145	0	K07375	0	EB3O8BM02HBCUM	1	CGCCACGGACGCTACCTCACCGTGGCCGCCATCTTCCGTGGCCGCATGTCGATGAAGGAG	TA1-087578	1
ko04145	0	K05692	0	EB3O8BM02ICXPB	1	CTCCGGACCGAAGGTGTAGTTGTAGAGGTGAATCATGTCCTCCCAGCTGCGCACGATCCCGTTCTCCATCGGATACGACACTTCCAACATCGACCGAA	TA2-031741	1
ko04145	0	K05692	0	EB3ZX6E01BYPWE	1	GCCACGCAGCAGAAGAAGCTTGATGAGATAACGTGTGACGTCGCGACCAGCGATGTCCAGACGACGGGTGAGATGCGGGAGGGCGAAC	TA2-176405	1
ko04145	0	K05692	1	EB3ZX6E01DOB82	1	GTCGACAATGGATCCGGTATGTGCTTTTAAGGTTCTTTTTGGTTTTCTTTTCGTCTGGGGACGACGCTCCCAGGGCCGTCTTCCCATCCATCGTTGGACGCC	TA1-185586	1
ko04145	0	K04659	0	EW1_F1P01_G01	1	ATCGTATGAATAATCGTCGTATGAATACTCGTCGTATTCTTTCTCTTTGTAACTTTTCGGACAGTCCGGCAGGTAAGGGCATTGTTTGGTTTCTGAGCCGCCACCAACGCAGAACTTTCCGCCATACGATGGCTCCGGCTTAGTGCAGGTTCGAGTTTTACTGTAGACTCCACCGGTGCCACAGGTGACGCTGCACGTCCACGCACTCCAGGCACTCCATCCGTCGTCCACCTTTGTAACTATCTTGGCATTTGCGCCAATCGACGCAAGACACAGCATTAGGACGATCTTCCCGAACATCCTGAAAGTTGTTGAAGACGTTTCGAAATGGCGCGTTTCCTCCGATGCCGTTTAATTGTTTTTGGTTAGCACTGGAGACGAAACAAGC	TA2-010659	1
ko04145	0	K04659	0	EW1_F1P02_F09	1	AGTTGCTTATCGCTGGGAGGTGATACATCGACCCAGTCTAGGCCTCATGAGGGTGACGATATTTGAGGAGACAAAGATGGTGGCCGACTCTGGCTACATAATCAACAAGGACCATCTCGGTGGCCGCCTCGGTGTCTTCGTCTTTTCTCAGGAGAACGTCATCTGGTCCGATCTCGTTTACCGATGCACAGACGCAATACCAAGCGACTACAACCCTACGAAGCACTCAGATCATTAGTTCGGGCCTCAACTAAGCGGCCTTTCTTCAATATACCAGCAGCGGCTTTGATTGATGTAATCCATTGATAAATTTGGGAACGCTGGGAACTATCACTTCAATTCACTCTGGACTAGGGAACTGCGAGCAACTGGTGGTCTATTTCACCGAGAACTTGGAGA…	TA1-007786	1
ko04145	0	K01330	1	EW1_R1P05_G10	1	ACGGACCTGGGGAATCCGACTGTCTAATTAAAACAAAGCATTGCGATGGCCGTAACGTGGTGTTGACGCAATGTGATTTCTGCCCAGTGCTCTGAATGTCAAAGTGAAGAAATTCAAAAAAGCGCGGGTAAACGGCGGGAGTAACTATGACTCTCTTAAGGTAGCCAAATGCCTCGTCATCTAATTAGTGACGCGCATGAATGGATTAACGAGATTCCCACTGTCCCTATCTACTATCTAGCGAAACCACAGCCAAGGGAACGGGCTTGGCAGAATTAGCGGGGAAAGAAGACCCTGTTGAGCTTGACTCTAGTCCGACTCTGTGAAGAGACATGAGAGGTGTAGCATAATTGGGAGGTGTGACTCTCGTGACGACCACAGCGAGATTGTCTTGTCAAC…	TA2-194004	1
ko04145	0	K05719	1	SMcontig_12480	1	AATCCTCCGCCAAGCAGACNTTCTTTGtTAAcTTAAGCCCTNCTTGNACCAGCCTAAACAATTGGTCGAAGGAAATCCTGCCNAAACAATTGGTCGAAGGAAGTGNAGTTTGTTTTGTTGCCATTGTTATGACTGTCCGAAAAATGGTGATTGCTATTTGGAGATAAACGTCTCTGATTCATCAGTACTCAGTAGCGAAATATAAAGCTGAACAGAAATTTGCAAGGATTGCGAAGGTCGTCCGGAACCTGCCTTCTGCCTTATTCNTGTGTTTCGGAAGACGCTCGGTGGGAGTGCAGCGTCGTTTTAGTCAGCGTCAATCCAGGTCCATGCGAAGTCGTTGTGCCTTCGTTGCGGATACAGAGTTGCGGTTCTTGGC	TA2-025776	1
ko04145	0	K06461	1	SMcontig_16549	1	CGCATAACTAATACGAGGCTATGGTCAACGCCATGTTGGAGTGTCCCGTGCAGTTAGTCCATTGGTTGCGATTTCCTAGAATATCTTGAAATTAGAGTCTGTCTTTNAGTCCAAAGATTCAGGAGGAGCAAGTTCCGGGAAGTCGGGATTCAACTCTCCCAGCAGCCACCACGTGACCATCTCACCT	TA2-133628	1
ko04145	0	K13813	1	SMcontig_22269	1	CTTGTAGTTGCGAGCTTGCTGGAGCTGTTCTGTTCCTCTGGCAATATTCAGTGACGTCGATTCCACGTTGGCCTCGATGCTATCAACAACTTCACCTTGTTCGTGCACCAAAACACTCAGCTCTTTGAATATTTGATTCACATCCATAATATCAGCCTCTAGTTG	TA2-005477	1
ko04145	0	K10415	0	SMcontig_23546	1	GCCACCGACATTTGTTCAGTCCACCACTGTTCTCCACAACNACACTGGCCGTTGGGACCTCTGTTTCNATGTTNAGGTTCCAGAGGTCGAGTCTTCCGGATCCATCCACGGTTGAGAAGAGAGCCGGATGGATTGGAGACCACTTCACGTCAAAGATGTAATCACTGTTGTCCTCAAACGAATGCAACAAACGGTTCTCCTTCATGTTCCATAGCTTAACAGTCCAGTCGAAGG	TA2-172663	1
ko04145	0	K08054	0	SMcontig_25516	0	GAAGAAGATATCTTCCGACATTGACCACAGCTCCAGCCCCAAGGCACTAATTGGTGACATTTTGTAAGGCTCCTTGTCCTCAAAGTAGTCTGGATTAGCAATCGTCTTTGCCGTCCAAATGCCCTTGTAGTCAGGGTTGTC	TA2-193549	0
ko04145	0	K06259	0	SMcontig_37295	0	GAATTGTTGAGGAGTGGAAAGGAAACAGTTCTTTGCCCTTCTGGCACGACTATTGTAACAGGATAAACGGATCAGATGGCACATTGNGGCATCCATTTGTGGAAA	TA1-041751	0
ko04145	0	K07374	0	SMcontig_42866	1	CATATGCCGCCGTAACCTCGACATCGAACGCCCAACTTACACTAACCTGAATCGTCTGATTGCCCAGGTGGTGAGCTCCATCACCGCATC	TA1-079703	1
ko04145	0	K05692	0	SMcontig_51649	1	CCCATTCCCACCATTACACCCTGATGTCTTGGTCGACCAACAATCGACGGGAAGACGGCTCTTGGGGCATCGTCCCCAGCGAATCCTGCTTTGCACATTCCAGACCCGTTGTCAATGACAAGGGCAGCAACATCATCCTCCCGC	TA2-036115	1
ko04145	0	K06751	0	SMcontig_52206	0	ACATTTAGTGATTTCAAATAATATTCCAGTGGCTGGAGATATTTGGTNTTTTTACCTTCTTGAANGAACAAAGTCATGCTTTGCAAGTTTGAATGTTGAACAGGGTTCTTCAGCTGTGCAGTATCTAAGCTGTGCTTTATCAGACCTTAATATCAAGATCCAGAAAAATCACTATTTAAGGACCATGACTGAATGTTCACATAATGCTAGACCCATTCCCAAACTGGTGCTCTTACTTGAGGTGACCATAAATTATAATCATTTCATTGATTGATTTTATAAGTTTAAATGGAATGGAATTTTATTTTGTTAGTTCTAATCTAAAtATGAGACATCTACTTGTGATTATTTCCTTTGGTTCATTCTTACCGTAAGTGAACATTCCTGTGATGaTGATGA…	TA1-089109	0
ko04145	0	K07375	0	SMcontig_61119	1	CGGAAGATGGCGGCCACGGTCAGGTAGCGACCATGGCGTGGGTCACAAGCAGCCATCATGTTCTTGGCATCGAACATCTGCTGTGTTAGCTCGGGAACTGTCAGGGCACGGTACTGTTGGCTGCCACGGGAGGTCAGTGGGGCAAAACCAGGCATGAAGAAGTGCAGGCGAGGGAATGGAACCATGTTGACTGCCAATTTGCGAAGATCTGCATTCAGCTGACCAGGGAAACGCAGACAGGTGGTAACACCAGACATA	TA2-054612	1
ko04146	0	K00624	1	contig00311	1	AGATCTGGTCTAAGCTCCGGAGGgAGACTAGTTCTGGTCGAAGCTgaCGAAGAGATGGAAGGAaCccTGCCTTGGAGTGAccttCCAATCAAGAAaTAGTGCTA	TA1-180007	1
ko04146	1	K13346	1	contig05735	1	tGTtGCATCACTGCCATCTCACGATGTTTTACATCAATGGATTATTCTACCACATTGCAAAACGATTCACGGGCATCCACTACATTCGAGTTCGCCGTGACCTTGGGGCTGCGGACGCGg	TA1-056023	1
ko04146	0	K13354	1	contig14472	1	aaCGGCCATCACCATTGTGgCTGgAAGTCCACTCCAAAGAGACCCAACACCCTCTCTCCGAATCATGTTGACAAAGATCTCTCTGGATCCCTTGTAGGgCCTGCGGTTTTGGCAAgCG	TA2-057017	1
ko04146	0	K08764	0	contig15637	0	aCTTTGTACATACACTAGGTTTTGTGCATTTGCGTACGTCCTAGCACAGACATGAATGAGGGTTGATATTTAGTAGTCAACAATGAATGACTTTACTTTGCAGGACCTTCCAGAAAAGAAACTTCATAATAAATGGAATTATTTTGTACTAAAATGTGTCTGTTGAATGGGACATCACAATTGTCAAGAACATTATTTCATCTTAATTGCTGGTATCCAAAACATTTGTGCAATTGATGAACTCTGACAAAAACTGTTTCCAGGTAACAAAAACATATGGATGAGATGTTAGTTGGTGTTAACATTGAaGCCATGaaTAAAAAACAat	TA1-078479	0
ko04146	0	K13342	0	contig16260	1	GCACAAAAGGACCAAaCAAATGCTGAGGTTTGgCAATACCTtGGAacAACACAGGCTGCAAATgAACAAGAGCCATCTGCcATCGCTGCTCTg	TA1-217225	1
ko04146	0	K13342	0	contig18753	1	AAaTGGGCAGATGAATTCGATAGTGtCAGAAAATTTAGATGAAGACTTTTGGAaGAACCTCGAGAaGgAATGGGGAGAAAGCTCAAGTCAGAACTGGTTAACtGACTTTG	TA1-185038	1
ko04146	0	K13342	0	contig26032	1	GATGTCACtGGCTGTGAGCTATACAAATGAAGTCCTGCAGCAGAAGGCATGTGATGCCCTTCTCCAGTGGCTCCAGAAGAATCCAATGTATGCGCATCTTGtGCCAAAGGAAaTGGAGGAGGCTAAGGATAGGTtCTATTaCCtAAGCAGTCATAACGAGCTAAAAAaTTTATACATCAAAGCAGTTCAAAATGAAACCAATGAAATTGATGCAGATGTT	TA1-113887	1
ko04146	0	K13342	1	contig27576	1	GACTGTTtcAATGCAGcTCTTCAGATGAGACCAGAAGATTCATTGCTGTGGAATAAGCTGGgCGCAACATTGGCAAATGGCCGACGAAGCGAAGAAGCTGTAAGTGCCTACCATCATGCTcTAGACCTTTCTCCAGGATATGTTCGAACTCG	TA1-009191	1
ko04146	0	K03781	0	SMcontig_1641	0	AAATGGCCATCAACAGTATGCACAAAACATAAGTGTTGTACTCTGATCAAGGGTTGCCAACTGTTTTTACTTTTCCGTTGGGTAGGGGCTTTACACCCCTTCCCTGTCACAAACTGTCACTTTCTTA	TA2-204409	1
ko04146	0	K13338	1	SMcontig_2722	1	GCACACAGGCATAATTAATGACAATAATAATACCAATAATAGCAGGAGTAAACTACACTGCACTGCAATTTTCACTCAGTCTACAACCTTCATTATTTTCATAAGTGGCTGTCCATAAAATACATCATGCTACTTTTGAGATAGTTTACCCCTCCTTCCCCCTGTCACAAACTGTCACAAATCTCGAACTCCTCCAAACGTCACACTTTTGAAATAAAAANAAGTAGCAATTGGCATAATTCNAATTTTAAAATTGCTATATAATGATTTATTTGTACCTCTGAATACTCAAAATATTTTAACATATGCAGAAATGTTGAACTACTGATATGAATGAATGTTAACAGAGATGTAAAATT	TA2-098750	1
ko04146	0	K13241	0	SMcontig_50798	0	TGTTGTTGTGAGGATAGACACCTAGACAGTCTCCAGGACTGTAGGTCATGCCACTGCCtTTGAAGGTCAAACTCGTAGTGACGAATGNCACGGTCATAGTCTGGAGGAGTCAAGACGACATTCTTCACCATCG	TA2-011985	0
ko04146	0	K13342	0	SMcontig_58503	1	CATCGCTGCTCTGAGAAAGTGTCTTGAGGTGGAACCAGGAAATCTGACTGCTTTGATGTCACTGGCTGTGAGCTATACAAATGAAGTCCTGCAGCAGAAGGCATGTGATGCCCTTCTCCAGTGGCTCCAGAAGAATCCAATGTATGCGCATCTTGTGCCAAAGGaAATGGAGGAGGCTAAGGATAGGTTCTATTACCTAAGCAGTCATAACGAGCTAAAAAATTTATACATCAAAGCAGTTCAAAATGAAACCAATGAAATTGATGCAGATGTTCAGATTGGCCTTGGAGTGCTGTTTAATTTGTCAGGAGA	TA1-015487	1
ko04150	1	K07198	0	contig28775	0	CGCTTTAACCCTTTCCTAGCcgAAGGCCAATCTCAGCACACTtGaCTCCAGGTCTTGAATTATTTGAGATGTGCTGTGCCCTCATCTGCACCCTCGCCCgAAaTTaGTCTGTGTaTtGgCaCcaCCcATCCAaTTTgTTTTTTCTTGTAAAaCATcTtCg	TA1-004148	0
ko04150	0	K07198	0	EB3O8BM02FO0DQ	0	TGAAGATGAGCTCCAGTTGTATCAGGTGGATCAGAAGAACTATTTGCTCGACTTCAAGAGCCTTGACACACAGG	TA1-041973	0
ko04150	0	K00922	0	EW1_R1P07_C04	0	ACAAAATGAATTTGTCATTAATAATGTTCTGTTGCAGACATCTCGCCAACTATAATCAATTTGAACAGGGACAGAACAGGGACACTGTCTAATAACACAAGATGAATGACATTAAAACTTGAATATGACTTGCAATAAAAGCAGAAACTAGTCGGTTA	TA1-141032	0
ko04150	0	K07198	0	SMcontig_15314	0	GTAACTGGGTTCTTCTTGCGAACACGAACATGGAAATTGTTGACTGTTTTCCACTCATAGCCAAGGGTCCTCATTGCTCGGTACACCTCTTGCATGATGTCATGGG	TA2-095237	0
ko04150	0	K07198	0	SMcontig_42662	0	TGGAATTCTTTGAGATGTGCTGTGCCCTCATCTGCACCCTCGCCCGAAATTAGTCTGTGTATTTGGCACCACCCATCCAATTTGTTTT	TA1-074072	0
ko04210	1	K04386	0	contig02072	0	cATTTCAACCGATCATTCTTtGTATATTAACTTTCAGgTGtATCACAAACATCTGTCCTGTATTTCAAAGCCACTGTAATTGTATTACACTTTAGAACATCAGCAACAATTGAAGCACACATAAGCGAAGCAATCAAGATAACAAACAACAAAaTTTAATAGGAAGAAAaTGCTACGACTTACCAAACAAaCTGTAGAAAaGATTGATTATGTATTTtGTAATAATTGCACATCAAATGCCATTTGTGCCTCTTTGGTCTCGACCTGACAATAATcct	TA2-070993	0
ko04210	0	K00922	0	EW1_R1P07_C04	0	ACAAAATGAATTTGTCATTAATAATGTTCTGTTGCAGACATCTCGCCAACTATAATCAATTTGAACAGGGACAGAACAGGGACACTGTCTAATAACACAAGATGAATGACATTAAAACTTGAATATGACTTGCAATAAAAGCAGAAACTAGTCGGTTA	TA1-141032	0
ko04210	0	K04345	0	SMcontig_22970	0	CAATCGAAGATAAGAAAGATCTGAAGACGCGTTTTGATTGGCCTTAATTAGTCTTAATGGTCTTAATTGATTTTAATTAACATAGCGAAGCGGAGAAGATGATGTCGAACAAGATCGAGGACCGGATTCGTCGTATGTCGGTGAACACCGTCGATGAACGACTGCGAAAGTTGTCCTCAGGATTAGATGACGTCAGGTACCGGAAAACATCGACTGGAGGGAACAAGATGAAGGTTCGCAAGCAGAGTGTCCAACCTCCTCCAAAGACTCCAGAACGACCGAGACAGATGTAAACAGCCTAGATTCGGGATCTGTTTCGATGTGGATGGAGTGTTGGCCAGAGGCACCGTTCCTATTCCAGCTGC	TA1-173393	0
ko04210	0	K04397	1	SMcontig_57475	1	TCTAAGGCCGATTTCTTTAGACTGTTCAGTGAACTGTATGCTGATCAGTCAAGTCTTTCAACTGATCTTCGAAAGAGATTGCTACTTCTCTATCCAAAAATCaAGGGaCGTTGGaCGTGGGGTaGACGTTGCTACAAATCTTCATAACTTCTTCTCTCCGTTCCTCATTCGTTGTACA	TA1-133931	1
ko04260	1	K12041	1	contig04801	1	tAGATATTGGCCGCTCTtCCGAGAAgaaTCAAAACAATGGACCAGATAACAAGCGCTGGCTTGACAATGTGACGAAAGCTGAAAATGGCCAGGCCAAg	TA2-167562	1
ko04260	0	K00412	0	contig24442	0	CttGttAttGAAACTATGGTTCACTATTAGGCCTATGTCTAGTAATtCAAGTAATTACAGGCCTATTCCTCAGAATACACTACGTGCCCAACATTGAAaTGGCCTTCTCATCCGCTGCCCATATTtCACGAGATGTAAATTATGGATGACTTCTTCGATCGATCCATGCCAATGGAGCATCAATATTCTTCCTATTTATTTACTTGCACGCGGGGCGAGGCCTCTATTATGGGTCTTAT	TA1-167099	1
ko04260	0	K00412	0	contig24557	0	ACCCTAAGGGAAACCTGAAACATTGGAGTTATTTTATTTTTATTGACAATAGCAACCGCATTCATAGGCTATGTGCTCCCCTGAGGACAAATAAGCTTTtGAGGGGCCACAGTAATTACTAA	TA1-073041	1
ko04260	0	K00412	0	contig29848	0	ACGCAGATTCTGATCGAATTCCATTTCATCCTTACTACTCCATCAAAGACGCCCTAGGCTATATACTAGCTATCCTGGGACTATCCCTCATAGTGCTATTTGAGCCAAACCTCTTTACAGACCCAGAAAATTTTCTAATGGCTAACCCCCTCGTCACCCCCATTCACATTAAGCCGGAATGGTATTTCTTGTGAATATATGCAATT	TA1-080260	1
ko04260	0	K02268	0	EW2_R1P02_D06	0	GCCCGGGCAGGTACTGATCATGTTAGAGAAACTCAAGGTTCATGAATGTAAACATATGAAAAACATACAACGTCAGAACATGCTAGAATTTTCATCCTCTTGCCATCAACTGCAAATCAATGACCTCAGACGATCGATCTGTGTTCTACTTGGCTGGCTTCACTGATCTGAAAACTCCAGCATCCCGCATCCTTTCGAAATCCTTTTCCGCATCGTAATTTTTGTAGAATTCTTCGTAAGCCTTGATGCGGGCATCTTTCAGAAAGTGCTTCGTTAGCCCAACAGTGATCACAGACAGGATGGTCACTGTTGCAACATGCCGCACC	TA2-203091	1
ko04260	0	K00413	0	EW2_R1P07_D11	0	ATTATAGTGCATGCCTTCACGAATTTCGATTCCAGCTGGTGGGTCTTGGTAACCCGTCAACAGAGCAAATATATAGTCCTCGCCTCCGTGTCTGGCACCAGTGATGAAGGTCAGGTCTGGTGGAAGGGCTCCGTTATTGGCCGCCTTGGCTGCCTCGTCGTTCGGGT	TA2-153354	1
ko04260	0	K00415	0	SMcontig_22759	0	TCCTGCATTGTAGACCACAGCGAGTCTTGAAACAGGCGAATAGTCCTCCAAGGAAGCAACGACTATTCCACTTGGTAACTTGGTAATCTTGACATCCTGAGGTGACAC	TA2-013330	1
ko04260	0	K01540	1	SMcontig_7683	1	CCGCACAACGGACACGGCCGAATCGATTGTTTCGACGACTTGTAGTTCTTTGATGGCTTTGTCCCACTTGCTCCTTGATCCGTTCGGATTGGGGTCAATGTAGGAAAAAGACCAAATTCTGGCTCAGCGTTCACT	TA2-166863	1
ko04270	1	K04514	0	contig10483	0	tAGCTGTGGCCACATGAATCGTTCTCAATGTGAATTTCTTCGTGATATTTGCCACTTTCTTTCTGTtCGTCAATCAGTTTtCGTATtGCTTCCGCACGATCCATGTACTCGTTGACCTTGGTTCgAaGa	TA2-031403	0
ko04270	0	K04634	0	contig26701	0	tttGACTCAATCGTTGACTTTTCAGACATATAtATCAGtCACACAAAAGATcTTGAaGAGTTATTAGGTCAGGACTGATATAAACCAGCAAATGAAGAAACCATTGCGTGTAGTTTATTATTCTACTTATTATTACATTATGCAATTATAAAAAaTTATGTAaTTACTAAAAaTTTCA	TA1-231349	0
ko04270	0	K04514	0	contig29873	0	TACAAGGCATTTTGAAaGCGATCTGAtCAGCAACATACGGACAGTTATGCGACCATTCTAATTCTCTCGCATTCTTGACGGCAGTGCTACTAGCTGCACGTGCCGAACAATTCTTTAGGGAGTCCGAACTGTGAAAGAAACGCTTCAACTAGCCCCcAGACGTGCCACTTCTCACTCTAAACAGACACTTTTTTTACGACCGCGGCGTTCTGATTtACTTCGAGGGAGAATCGGgCGGATGTAATCTTAAaTTTTGaTtCTATTATGaa	TA1-098018	0
ko04270	0	K01047	0	SMcontig_22033	0	TGGAATAGGTACAGATGCGACTCCAGACATGATGCAGGAAGTAGAGTATACCGGCCTCTTCCAGAAACCGATAAGTCTTTGACTTCTGAACAGATCCACTGGTTTGTGTGTCGACCGCAAATGCAACACCGAACACAAGAATGATCAGAAGAAACAGAGATTTCCACGGAAGTGTGATCTTGTYCAGCTTCAATAGCAGTTCTTTACAGGTTCCATGC	TA2-040052	0
ko04270	0	K04345	0	SMcontig_22970	0	CAATCGAAGATAAGAAAGATCTGAAGACGCGTTTTGATTGGCCTTAATTAGTCTTAATGGTCTTAATTGATTTTAATTAACATAGCGAAGCGGAGAAGATGATGTCGAACAAGATCGAGGACCGGATTCGTCGTATGTCGGTGAACACCGTCGATGAACGACTGCGAAAGTTGTCCTCAGGATTAGATGACGTCAGGTACCGGAAAACATCGACTGGAGGGAACAAGATGAAGGTTCGCAAGCAGAGTGTCCAACCTCCTCCAAAGACTCCAGAACGACCGAGACAGATGTAAACAGCCTAGATTCGGGATCTGTTTCGATGTGGATGGAGTGTTGGCCAGAGGCACCGTTCCTATTCCAGCTGC	TA1-173393	0
ko04310	0	K02105	1	contig00130	1	aTtCATAAAaGTATATAATtATCTGCCATAACTACATAACATAATATAAACTGAAACTCTTATCAAACATTgATATCAATGGAAACTCACTGCAAATACAAAGCAAGTCAAAAGTCATGCAGAATTTGCTCTTAATGGAATTCTTTAAAAATATCAGTCAAATTCTCTAACAGCTGATCGTGGGCAAATTAAAGCCCAAGGTTtCCATCAGAATTGTCTTGAGAATAGTGTATATTATTCATATACATTTTATGCATATAACTTTTTGAAaTATACATCCACTGTATTTGATCTTTGAAACTGCTAAACCGGAAGCAAATTAGACGAGGAACAAGCGTCAAATGTCCAATTTATTTCCAGATTGGTCCAGAATGACAGAAGTAACAAGATGCAACAAGT…	TA2-035043	1
ko04310	0	K04446	1	contig03316	1	cATgTTGGGCTTGTTTCTTCTGCTGCTAAaCTATCcGACCTTaTGAGCTTGAGCTGCAGAaTCTCTTCTTGCAATTCCTGAATTCTGTTTtCCATTTCTTTGACGTCCTGGTCTTTGTTGTGAAGTTGTGCAGAAGTGAGAAGCTCTTGATTCTCTATCTccGAGTTCAGCAATTCGTCGTTtGAG	TA2-200735	1
ko04310	0	K04508	0	contig06650	1	TACAGACATGGATACATTGGTCGGtCGtAACAAGATGCAAACGTTGTGTtGTtCTGCCAGTCAACGTCTAGTGCTGGAGCCGAATGGAATGAGAATTG	TA2-100201	1
ko04310	1	K04508	1	contig08137	1	cGGGgAaCCTGCgTgCaCAAGTTGaCTCGCCACCAGgAaCCAGTgTACAGCGTTGCATTTAGCCCCGATGGAAAACATATTGCCAGCGggtCGTtCGACAAGTGTGTtCACATCTGGAATGTGCaGACTGGTGCTTTAGtt	TA1-122128	1
ko04310	0	K04514	0	contig10483	0	tAGCTGTGGCCACATGAATCGTTCTCAATGTGAATTTCTTCGTGATATTTGCCACTTTCTTTCTGTtCGTCAATCAGTTTtCGTATtGCTTCCGCACGATCCATGTACTCGTTGACCTTGGTTCgAaGa	TA2-031403	0
ko04310	0	K04496	1	contig19995	1	tGTCTATCTTAATGAAaGAGTTCaGGTCACAATTAAaGACAAAaCAAAAGCCAGAATAACAAAGCTGACACAACGTATACAAGATTTGAATAAGCAAGATTTTCTTTGATGAAGTAATGTACAAAGATCTCCAAAAAaTTACAAAGTAACCACACTGCAGAGTGActAAATTTACACTGGAGCTACa	TA2-027659	1
ko04310	0	K03097	1	contig25795	1	aTGGaGTCCtAGaCACTGGATCTTTAACAATTGCCAGAAGCCCAATGATATTTACTCCTCCTTtCAGATTCTCCAGAATCTTGATCTCTCGTTTAATTTTCTTCTTCTTCACAGGCTTAAGAATTTTGATGACACATTTCTCGCTACTCGTAACATTCATTGCTTCAAaTACTTCGCTGTACTTTCCCCGACCAAGCTTCCGAACTGCCTGGTAGTCATCCTGCTCTCCCCATGTCACGACATGTGATtCATAATCCCAGTACTCCCTTGGTCTTTGTGTATtAA	TA2-114422	1
ko04310	0	K04508	0	contig26888	1	ACGCTTGTGTCCATGACCTCCAGGCCCACGAGCAAAGAGATCTACACcATcAAATGGaGCCCAACTGGACCAGGCACGAACAAaCCCcAATGCTAACCTCATACTTGCTAGTGCATCATTTGACTCGACCGTGCGTCTTTGGGATGTCGAACGGGgAACCTGCGTG	TA1-184134	1
ko04310	0	K04498	0	contig27121	0	ccAATCGGCTACCACGGCCcACTTTCTCTAACCAATCAGCCACcGTGATCCACTTGCACTAACCAatCGgCTACCATGATCCACCTGCTTTAACCAATCAGCTACCATGATCCACTTGCCTAACTAATCGGCTaCcATGaCtCAaTGTTCTAACCAATCaGCCACca	TA2-055736	0
ko04310	0	K03456	0	contig27485	0	cTTtAAttCAAAAGGCAGGGCTTAACCTGCTGCAGTAGACAGTTTTGGTCTAGCATGGGTCCTAGTTTTTGAAGCGTTTTGGCTACGTTGAATCGAACATTGGCCACTGCATCGCTGGCCATTCCAAACACCGTTGGGATCATCAGTCGAACAGtCACATCGGCACCGCACACTTCGGCCAATAAATTtATACTAAAGAGACAGGTGAGGCGATGCAGATAGTTCTGATCGCGCGACATCTGAAGGACTTTTGGAATGGCCGTCGACtGCgCCCATTCCAGACCGaa	TA2-024929	0
ko04310	0	K04514	0	contig29873	0	TACAAGGCATTTTGAAaGCGATCTGAtCAGCAACATACGGACAGTTATGCGACCATTCTAATTCTCTCGCATTCTTGACGGCAGTGCTACTAGCTGCACGTGCCGAACAATTCTTTAGGGAGTCCGAACTGTGAAAGAAACGCTTCAACTAGCCCCcAGACGTGCCACTTCTCACTCTAAACAGACACTTTTTTTACGACCGCGGCGTTCTGATTtACTTCGAGGGAGAATCGGgCGGATGTAATCTTAAaTTTTGaTtCTATTATGaa	TA1-098018	0
ko04310	0	K02085	1	EB3O8BM01CM0K1	1	AGAATTGGAGAAATGCCCGCCCCAACTGAAGTACGAGTCTGCAGAGCCTGCTGTGCAATACTACTCGCACCTATGCCAGGTGATGGAAT	TA2-165242	1
ko04310	0	K04511	1	EB3O8BM01DKVO6	1	GTTGGAGGATACAAACCCCTTTTGACAGCAGGAGCCCAGGGCGCAAAACCTGTGTATATGCCAGTGCCAGGATACAACTTGGGTGCAACATCATCACAGTC	TA1-087133	1
ko04310	0	K02375	1	EB3O8BM01EZOX0	1	TCTTGAATGCGACTGTCGCTGCCGGATCCAGCGCATCACTGTAACCCGCTGAAACAAGACTACAACGAGCAGAGCTGCAG	TA1-183511	1
ko04310	0	K04499	1	EB3ZX6E01C5G8K	1	CGTATTCGAGCTCAGACTGAGAGTATAAAGGCGGATGATGATTCTCTGGCCCTGCTCAGCGAGATCGGAGTGAGAACTACATTGCG	TA1-002238	1
ko04310	0	K03456	0	EB3ZX6E02IL56J	0	GCCGCTGTTCCTGACACAGCTCAAAGTATTGTAATTGTTCCTTGTAGGTTCCGTACTTAAATATCATTTCGAACTTGGATTGCGTCAATGAAGTGATCG	TA1-084555	0
ko04310	0	K02157	1	EW1_F2P13_C10	1	ACGTGGACTGTCGAGTGTCATAAGCCCTAATTCATATGGTGGTGGAGCACGTGATGCAGGCTCCAGTCGGCCAATGGGACATGATGATGACGAGGAAGAAGCTCCTCAGCACAGTTACATGCCACCACCCCAGTCGGGAGGACGTCAAGGCATGCCGCTGCCAACACCTCCAGGTGCAGCTTCTGGGGGTTTGGTGT	TA1-153848	1
ko04310	0	K04498	0	EW2_R1P09_A12	0	GTACGAGATCCTCTACATGTTGATTCGTCGTTACAAATACCTGGAAAAGAGCTTCGAGGATGAGTTGAAGAAGCTGATTCTGTTCCTGAAGGGGTTTTCTGAACCGGAGAGAGCAAAACTTGCTAAGGTGGTTGGAATCTGCTTGGCCAATGGCCTCGGTAGTCCAACATGCCTGGTTCCGTCGTTCGAGGACCATCTTGTCAAGGAAGGATTGTCCCTTGAGTTTGCACAGTGCATGTTTAAGGCCTGGCTTCAGGAGAAGGACATGCAGAATGTTGCAACTGCTGTTGAAGAAGTCCGGCATTGAAGGCAAATTA	TA1-199694	0
ko04310	0	K04345	0	SMcontig_22970	0	CAATCGAAGATAAGAAAGATCTGAAGACGCGTTTTGATTGGCCTTAATTAGTCTTAATGGTCTTAATTGATTTTAATTAACATAGCGAAGCGGAGAAGATGATGTCGAACAAGATCGAGGACCGGATTCGTCGTATGTCGGTGAACACCGTCGATGAACGACTGCGAAAGTTGTCCTCAGGATTAGATGACGTCAGGTACCGGAAAACATCGACTGGAGGGAACAAGATGAAGGTTCGCAAGCAGAGTGTCCAACCTCCTCCAAAGACTCCAGAACGACCGAGACAGATGTAAACAGCCTAGATTCGGGATCTGTTTCGATGTGGATGGAGTGTTGGCCAGAGGCACCGTTCCTATTCCAGCTGC	TA1-173393	0
ko04310	0	K03097	0	SMcontig_25164	1	TCAAAGTAGTGGTACCTCGTCGTCAACGGATGTCGGGCCTGCGCTAATCCCACGTCTATTATACTTTTGCCACGACCGATGTATTCGAGTAACTGTCCGTTGACTCGGACGTCGTGAAGCCTTGCCCAATCCTCCTCGCAGCTGTCAATCGACATCAGAATGACGTCACTGTGCTCCCATTTGGCATCGAGGTTCAGCTGAACCTCC	TA2-057338	1
ko04310	0	K02105	0	SMcontig_53300	1	GCATCTGGAACATCAGAGCAGACTCAGTTTGTCATCCACAGCGGCGCTGTTCCGATCTTCATTCATCTCCTTAACTCACCAAGCGAGGATGTGCAAGAACAGGCCGTCTGGGCACTTGGCAACATTGCAGGTGACAGTCCAATT	TA1-113786	1
ko04310	0	K03456	0	SMcontig_57445	0	AGCCATGCCATGACAAAGCATTTAGGTCTTCTCGTCAAAGAACTCCACACCCAGCTGTCCAGCCAACAGTgGCATGTACTCGATGATGGCCAATCGAACTCttTCCACTTCGTGTaCTTAACAGCCAGCTCAACGATNGCNGGCAGGATACTCTGAGACAACTGCTTCACGCCGATCACTTCATTGACGCAATCCAAGTTCGAAATGATATTTAGTCGGACCTCAGGACATTCATCTTTGAGTTGTGTCAGGAACAGCGGCAGTAAGTGCTCTATGGTATTTTCTTTGCCGAGCACAGGTGACAGGCCCATTAATAACCGACGCCAAAGCTGATTTAACATG	TA2-194413	0
ko04310	0	K04506	0	SMcontig_61538	0	CAACGATGTATATAGGAACGTTGTATAGGACAGGCCATATCCAAAAGGGTACAGTGGCTCACCATTGTAATACCTGTATGTATGACCGGCCATATCGTAGTTAGTAATTGCAGGAACCTGCTGCAAGTAGCTTGGCCAAGTGGCAGGAAGCCTGCCAGCTGGAACGGA	TA2-113989	0
ko04310	0	K04501	0	SMcontig_61655	0	CCCTTATTCCGTCATCAGTCATGGTGCACCGCCTCCATATTCATCACAGTCGGTGACCATCGTGCCCAGTGGTGGCTATCCCACTCAGACGTACTACGGCACCCACCCACCACCCTACGTGGTTCAGCAGCCTGGAACGACGACGACCGTCATCTATGCAGACCAGCAACCTTACCCCTACTACTACCAACGCCAGGGCTACGATGGGAGTGACGTAGCGATNGGAGTGGTGGCAGG	TA1-163718	0
ko04310	0	K04382	0	SMcontig_63194	0	TACCAAGCGGCTACANNAAAGTAGTCTGGGTTCGGCGGGTCACGTGCGGCTCACCACGTCTTGGCGCCGGATCAAACTGCAGGTAGGAATAtTTCAGCGAATCATCGAGTTCCATGAGAGCCGCTTGGTTTCCACAACGATAGCAATAGTTGGGAGCACTGAAGATCGTCACTACGTTCTTGTCATGACACCAGTTGTAACCCTCCATGACAAGTTGGTGTGCACGCGAGACAAGAGTGAGTCCATT	TA2-006823	0
ko04320	1	K02599	1	contig10600	1	cTCCTCGCTCATCTTCAGACGGTTGTCCACAAAGCGCTTGACATCCCTCTGGaGACGTCTTCCAAAGTCACGGAACATGGTTaGATCCACCAGATAGCACTATGTTCTtGTAaGgCcTCGTCGCACGTcAaTtGGGCAG	TA2-009609	1
ko04320	0	K04364	0	contig11846	0	aaaTTtGACTGAAAGCGAGAACTCTCCCGGTGTGCTCTCACTaggTCGAACGAGAAATGCACCATCCCTCTGAACAAACTGTCCTTGCGCATTCTTCT	TA2-122329	0
ko04320	0	K02156	1	SMcontig_59806	1	AATTCTGTACATGCAGTATCAACAACACAAGATTAACTGCTACTGTTTTGATTTCAAGTCATAGCCGGACGTTTAGACAACCGTTGTCATCAAGAGACAACAGTTAGCCCATGTTGCGATGACATGTTCNGTTGTAAACGGCATCGACGAAAGTACAATCTACCGGCGTTGTGCGTTCAAGGTCAACACGTTTCTTGCGACNTGAANNGCNGAACAGGCNAGGNTGCCCAACGTCTCCGAACCCTCTTGACACTGTCTGATTGACTTGCCGAACTGTcCAAGATTCTCGAGCCTACGGTCCAGAAACTTCCAGGTAACTTAACTACAAAAGTACCTACTAGAACTTAGTACCTAGGA	TA2-092153	1
ko04330	0	K06172	1	contig06318	1	AGCCACaTAAGCCATAAGACTTTTtATTGACAACGAGAGACATTGTTCCAGAGCCAGCTTCCACTTGCCACACTTTTAGCAAACCCTCTTCCGCTTTTTtGAGCAGAAGATAAAAGAGAAATCGGAAAACTTCCTGGAAGATGACAGAGAATATaagTCCGAAcGATATTATATCCCTGAgAGGaa	TA2-011603	1
ko04330	1	K02599	0	contig10600	0	cTCCTCGCTCATCTTCAGACGGTTGTCCACAAAGCGCTTGACATCCCTCTGGaGACGTCTTCCAAAGTCACGGAACATGGTTaGATCCACCAGATAGCACTATGTTCTtGTAaGgCcTCGTCGCACGTcAaTtGGGCAG	TA2-009609	0
ko04330	0	K06060	1	contig12862	1	GATCCCAAaTGgAGATGaTGCCAAGCACAACCCAAGTGGTCCAGTCAGGAAGGTACTTGATGAAGGTAAGTGCCATAAGAGCACTGACCATGa	TA2-166907	1
ko04330	0	K06052	1	contig16013	1	TGGCTTTGACAGAGGACAGGCAGACGATGTTTACAGCCAGTTCCGATGGAATGTCTGTCGTTGGAATGCAAGTTCTGGTGAGAATGACATGGTCCACGGCAAaGGCca	TA1-193818	1
ko04330	0	K04496	0	contig19995	0	tGTCTATCTTAATGAAaGAGTTCaGGTCACAATTAAaGACAAAaCAAAAGCCAGAATAACAAAGCTGACACAACGTATACAAGATTTGAATAAGCAAGATTTTCTTTGATGAAGTAATGTACAAAGATCTCCAAAAAaTTACAAAGTAACCACACTGCAGAGTGActAAATTTACACTGGAGCTACa	TA2-027659	0
ko04330	0	K04498	0	contig27121	0	ccAATCGGCTACCACGGCCcACTTTCTCTAACCAATCAGCCACcGTGATCCACTTGCACTAACCAatCGgCTACCATGATCCACCTGCTTTAACCAATCAGCTACCATGATCCACTTGCCTAACTAATCGGCTaCcATGaCtCAaTGTTCTAACCAATCaGCCACca	TA2-055736	0
ko04330	0	K06172	0	EW1_F2P14_F12	1	ACCAGGTCCAGTCATGTCTGCGAGGACATTGACCAAAGAGAATGCACCACTTATGATTCCAAACCCAAAACCAGCCACATAAGCCATAAGACTTTTATTGACAACGAGAGACATTGTTCCAGAGCCAGCTTCCACTTGCCACACTTTTAGCAAACCCTCTTCCGCTTTTTTGAGCAGAAGATAAAAGAGAAATCGGAAAACTTCCTGGAAGATGACAGAGAATATAAGTCCGAACGATATTATATCCCTGAGAGGAACAACCGCCTTCCACCAACCGGCCGACAGCAGAAGCGACAGCAGCCAAAAGAATGCACTTGCCACAAACACGATGATCCTCAACGGATCCTTGGCAATTGTGAATAAAAACATCGCAAATGGCGCACCGAAGGCAATGAAGCC…	TA2-213024	1
ko04330	0	K04522	1	EW1_R1P03_B09	1	ACTTGTATAGAAGTATGAGGAAAATTGTCATGACGATGACAGCACCAAGAAGTATGAACGCATTCGCTAGCGACATCCAAAGTTTGCTGCCCACATCTGTAGCCGCGTCGTCATGCTCAAAAGGAGTGTAAATCAGATAGCCATTCCGTTGCGTGTAGAAGTTGACCGAGCTGATGGTTGTCACGACAACAGCCATACATAGCGTCACCGGAACAAACAGCATGATGACGTGTTTGGCACCGTAGAGCAGCGTCTCCTCTGCTTCATCTGCATCCATGTCAGCATCTTCGTTCGACTCCGATGGTGACTGTTGGTGGCCATGTGGTGCAGATCTTCGAGTTGCAGAGGTTGGTTGGCCATCACTTGGGGATGTCTGAATTACACCTCGATCAGACACTT…	TA2-092368	1
ko04330	0	K04498	0	EW2_R1P09_A12	0	GTACGAGATCCTCTACATGTTGATTCGTCGTTACAAATACCTGGAAAAGAGCTTCGAGGATGAGTTGAAGAAGCTGATTCTGTTCCTGAAGGGGTTTTCTGAACCGGAGAGAGCAAAACTTGCTAAGGTGGTTGGAATCTGCTTGGCCAATGGCCTCGGTAGTCCAACATGCCTGGTTCCGTCGTTCGAGGACCATCTTGTCAAGGAAGGATTGTCCCTTGAGTTTGCACAGTGCATGTTTAAGGCCTGGCTTCAGGAGAAGGACATGCAGAATGTTGCAACTGCTGTTGAAGAAGTCCGGCATTGAAGGCAAATTA	TA1-199694	0
ko04330	0	K06063	0	SMcontig_15355	0	GGCTAAACAAGTGGATGCTGATGGAAAGGTCAAATATGATGTTCTGGTTAGACAAGGACAGAATAAAGACAAAATTGTCTATTCAAAATTTGTTGATTTGGTACAAAAATCAGTTGAAGTTGACGACCCAGACTTGAGAAAGCCTAATGAAGAAGAAGTTCGAGAGAATACAGAGAAAACTAAAGCTGAAACTCTTGAAAAGCTTGTCCAGAGTAAGAT	TA1-134669	0
ko04340	1	K04345	0	SMcontig_22970	0	CAATCGAAGATAAGAAAGATCTGAAGACGCGTTTTGATTGGCCTTAATTAGTCTTAATGGTCTTAATTGATTTTAATTAACATAGCGAAGCGGAGAAGATGATGTCGAACAAGATCGAGGACCGGATTCGTCGTATGTCGGTGAACACCGTCGATGAACGACTGCGAAAGTTGTCCTCAGGATTAGATGACGTCAGGTACCGGAAAACATCGACTGGAGGGAACAAGATGAAGGTTCGCAAGCAGAGTGTCCAACCTCCTCCAAAGACTCCAGAACGACCGAGACAGATGTAAACAGCCTAGATTCGGGATCTGTTTCGATGTGGATGGAGTGTTGGCCAGAGGCACCGTTCCTATTCCAGCTGC	TA1-173393	0
ko04350	1	K04514	0	contig10483	0	tAGCTGTGGCCACATGAATCGTTCTCAATGTGAATTTCTTCGTGATATTTGCCACTTTCTTTCTGTtCGTCAATCAGTTTtCGTATtGCTTCCGCACGATCCATGTACTCGTTGACCTTGGTTCgAaGa	TA2-031403	0
ko04350	0	K04659	0	contig19007	0	ccTGgTGCTACATTCTGGCGTCCACCTCCTCCAcGGGGTCCAACCATGTtGgagTCCATTCCACGtCCAGCaCTGGaCTTtCCTGcAAGGTGACTGTCACTTCT	TA2-040132	0
ko04350	0	K04679	0	contig23691	0	tattctcaagggcTGTTAgAGCCACCTGGACAAtCTTAgCATCCATTACGGTCAAAAGGtCACAGAGCGGAGCAACACAGCCCTGGTCGACCAGGAATCGGATCTGTTCTGGGGTTCCTCCAGAAGTGGCGTTTGTGATCGCCCAGCACGCCTCCTTCCGTGTCTTGAATTCt	TA2-025984	0
ko04350	0	K04673	0	contig26943	0	AATGTTCAGAGATATAATTTGCAAGATTCTAATACTTCGGTCATAATCTTCCAGTCAAACTGATTGAGCTTATTAATCCATCATAGCAGAAACAAGAGGAGAGGAAAaTTACACGTtAG	TA2-131660	0
ko04350	0	K04498	0	contig27121	0	ccAATCGGCTACCACGGCCcACTTTCTCTAACCAATCAGCCACcGTGATCCACTTGCACTAACCAatCGgCTACCATGATCCACCTGCTTTAACCAATCAGCTACCATGATCCACTTGCCTAACTAATCGGCTaCcATGaCtCAaTGTTCTAACCAATCaGCCACca	TA2-055736	0
ko04350	0	K03456	0	contig27485	0	cTTtAAttCAAAAGGCAGGGCTTAACCTGCTGCAGTAGACAGTTTTGGTCTAGCATGGGTCCTAGTTTTTGAAGCGTTTTGGCTACGTTGAATCGAACATTGGCCACTGCATCGCTGGCCATTCCAAACACCGTTGGGATCATCAGTCGAACAGtCACATCGGCACCGCACACTTCGGCCAATAAATTtATACTAAAGAGACAGGTGAGGCGATGCAGATAGTTCTGATCGCGCGACATCTGAAGGACTTTTGGAATGGCCGTCGACtGCgCCCATTCCAGACCGaa	TA2-024929	0
ko04350	0	K04514	0	contig29873	0	TACAAGGCATTTTGAAaGCGATCTGAtCAGCAACATACGGACAGTTATGCGACCATTCTAATTCTCTCGCATTCTTGACGGCAGTGCTACTAGCTGCACGTGCCGAACAATTCTTTAGGGAGTCCGAACTGTGAAAGAAACGCTTCAACTAGCCCCcAGACGTGCCACTTCTCACTCTAAACAGACACTTTTTTTACGACCGCGGCGTTCTGATTtACTTCGAGGGAGAATCGGgCGGATGTAATCTTAAaTTTTGaTtCTATTATGaa	TA1-098018	0
ko04350	0	K03456	0	EB3ZX6E02IL56J	0	GCCGCTGTTCCTGACACAGCTCAAAGTATTGTAATTGTTCCTTGTAGGTTCCGTACTTAAATATCATTTCGAACTTGGATTGCGTCAATGAAGTGATCG	TA1-084555	0
ko04350	0	K04659	0	EW1_F1P01_G01	0	ATCGTATGAATAATCGTCGTATGAATACTCGTCGTATTCTTTCTCTTTGTAACTTTTCGGACAGTCCGGCAGGTAAGGGCATTGTTTGGTTTCTGAGCCGCCACCAACGCAGAACTTTCCGCCATACGATGGCTCCGGCTTAGTGCAGGTTCGAGTTTTACTGTAGACTCCACCGGTGCCACAGGTGACGCTGCACGTCCACGCACTCCAGGCACTCCATCCGTCGTCCACCTTTGTAACTATCTTGGCATTTGCGCCAATCGACGCAAGACACAGCATTAGGACGATCTTCCCGAACATCCTGAAAGTTGTTGAAGACGTTTCGAAATGGCGCGTTTCCTCCGATGCCGTTTAATTGTTTTTGGTTAGCACTGGAGACGAAACAAGC	TA2-010659	0
ko04350	0	K04659	0	EW1_F1P02_F09	0	AGTTGCTTATCGCTGGGAGGTGATACATCGACCCAGTCTAGGCCTCATGAGGGTGACGATATTTGAGGAGACAAAGATGGTGGCCGACTCTGGCTACATAATCAACAAGGACCATCTCGGTGGCCGCCTCGGTGTCTTCGTCTTTTCTCAGGAGAACGTCATCTGGTCCGATCTCGTTTACCGATGCACAGACGCAATACCAAGCGACTACAACCCTACGAAGCACTCAGATCATTAGTTCGGGCCTCAACTAAGCGGCCTTTCTTCAATATACCAGCAGCGGCTTTGATTGATGTAATCCATTGATAAATTTGGGAACGCTGGGAACTATCACTTCAATTCACTCTGGACTAGGGAACTGCGAGCAACTGGTGGTCTATTTCACCGAGAACTTGGAGA…	TA1-007786	0
ko04350	0	K04498	0	EW2_R1P09_A12	0	GTACGAGATCCTCTACATGTTGATTCGTCGTTACAAATACCTGGAAAAGAGCTTCGAGGATGAGTTGAAGAAGCTGATTCTGTTCCTGAAGGGGTTTTCTGAACCGGAGAGAGCAAAACTTGCTAAGGTGGTTGGAATCTGCTTGGCCAATGGCCTCGGTAGTCCAACATGCCTGGTTCCGTCGTTCGAGGACCATCTTGTCAAGGAAGGATTGTCCCTTGAGTTTGCACAGTGCATGTTTAAGGCCTGGCTTCAGGAGAAGGACATGCAGAATGTTGCAACTGCTGTTGAAGAAGTCCGGCATTGAAGGCAAATTA	TA1-199694	0
ko04350	0	K03456	0	SMcontig_57445	0	AGCCATGCCATGACAAAGCATTTAGGTCTTCTCGTCAAAGAACTCCACACCCAGCTGTCCAGCCAACAGTgGCATGTACTCGATGATGGCCAATCGAACTCttTCCACTTCGTGTaCTTAACAGCCAGCTCAACGATNGCNGGCAGGATACTCTGAGACAACTGCTTCACGCCGATCACTTCATTGACGCAATCCAAGTTCGAAATGATATTTAGTCGGACCTCAGGACATTCATCTTTGAGTTGTGTCAGGAACAGCGGCAGTAAGTGCTCTATGGTATTTTCTTTGCCGAGCACAGGTGACAGGCCCATTAATAACCGACGCCAAAGCTGATTTAACATG	TA2-194413	0
ko04350	0	K04501	0	SMcontig_61655	0	CCCTTATTCCGTCATCAGTCATGGTGCACCGCCTCCATATTCATCACAGTCGGTGACCATCGTGCCCAGTGGTGGCTATCCCACTCAGACGTACTACGGCACCCACCCACCACCCTACGTGGTTCAGCAGCCTGGAACGACGACGACCGTCATCTATGCAGACCAGCAACCTTACCCCTACTACTACCAACGCCAGGGCTACGATGGGAGTGACGTAGCGATNGGAGTGGTGGCAGG	TA1-163718	0
ko04350	0	K04382	0	SMcontig_63194	0	TACCAAGCGGCTACANNAAAGTAGTCTGGGTTCGGCGGGTCACGTGCGGCTCACCACGTCTTGGCGCCGGATCAAACTGCAGGTAGGAATAtTTCAGCGAATCATCGAGTTCCATGAGAGCCGCTTGGTTTCCACAACGATAGCAATAGTTGGGAGCACTGAAGATCGTCACTACGTTCTTGTCATGACACCAGTTGTAACCCTCCATGACAAGTTGGTGTGCACGCGAGACAAGAGTGAGTCCATT	TA2-006823	0
ko04360	0	K04446	0	contig03316	0	cATgTTGGGCTTGTTTCTTCTGCTGCTAAaCTATCcGACCTTaTGAGCTTGAGCTGCAGAaTCTCTTCTTGCAATTCCTGAATTCTGTTTtCCATTTCTTTGACGTCCTGGTCTTTGTTGTGAAGTTGTGCAGAAGTGAGAAGCTCTTGATTCTCTATCTccGAGTTCAGCAATTCGTCGTTtGAG	TA2-200735	0
ko04360	1	K06724	1	contig06386	1	CAtGgTtGgAAaCtGCGTCGTAACAtCGATGGCCTTGACAAGGCCgATTTCTCTCTGGACTATGTCGTCATCCAACCAATGTCGAAGATAAGGGTGTGGgCTCtATGGcAgTAAg	TA1-059714	1
ko04360	0	K06619	0	contig08838	0	aaaCCTGAGCACTGAGAGTTTTTCATATTGCATATCACGCACAAGCAATCTTACAAAGCAAAGTCATAAATTGAAAAaCTGCTTAAAGCACACAGTCCCGTaGAAGCAAAGCAAGCAACTTGTTTAATACCTGAGCACAGTTCTCa	TA2-185116	0
ko04360	0	K04514	0	contig10483	0	tAGCTGTGGCCACATGAATCGTTCTCAATGTGAATTTCTTCGTGATATTTGCCACTTTCTTTCTGTtCGTCAATCAGTTTtCGTATtGCTTCCGCACGATCCATGTACTCGTTGACCTTGGTTCgAaGa	TA2-031403	0
ko04360	0	K06842	1	contig16693	1	AGCtCCCACTCAGACTGGGTAATACTTTGAGTAATGTtGCTGTTCTATCGTAAGGTTGTTTGAGGACTTTGGAAAAGGgCagTaTCAAATGCAGTTGTATTGTATGGTAAAaGACGTGTAAaTATGAAATATAaGTTAtATTTTgTTG	TA1-104236	1
ko04360	0	K04352	0	contig25319	0	CTGGgCCAaGGGCcGAAGTGTATtATTTTTaGCACtCGAGgaCcAAAgACAAAATTATGATCTGAACTTtCGAAaGTCAAGCATCAaGAaGCGAaGACAAAaTTTGTTtAACTAaCcTTtCTgTCATgTGTAgTTtCAtAATGTtgCCatctagTGAaTaTAAcAGCTGTTtCatATTgttttatttcagtttAAATTTTTTAATGAACTTTAAATTCTGTCATAAAaTCGCCATGATCCATGAAAaGTTTCTGGCACTTCTCTACTAGACGCGaGAGGGCTGGATATAACACATTTGTgg	TA1-178259	0
ko04360	0	K05743	1	contig27189	1	ttacactacaccTGCAGCATGTTCATACTGACCTGCACAATGTTCGAGATAAAAAAaTTGTGAGTTCCTTACATAGCACTTGTGTTTTTAGCACTCCAATCCATATTTGCTACATGGCTTCACTTATACATAGGAACTATTTGGGTGTCGAACATGCACTTTGTAATAA	TA2-139561	1
ko04360	0	K06820	1	contig27233	1	cGAAGTTGCGTATGACCGACCGACTGACCAACAGCGTCCAAATTGGCATGGCCGGTAGAAAaGACATGTTTATTTTtGGCaaGTTACTGTAGAACTGCAGTGGAATAGGCTAGCCTTTTTTttGTTTTTTtCTTATCCTCAATAATTAATTGGTTAATGTACACTACTTATGGCTTTTAACGTTAATCAAATAAAAGTGGAACTTTGCTTAGGTGTAGGTTCCg	TA1-158406	1
ko04360	0	K06521	1	contig28540	1	aaGCCTAGATTCtGtCAACCAGATTTCTAAATTCTAATACAATTTGTTTCAAGAGCAGTTAGTTGTAATCCATGACACTTTAATGTGAGTCACCAAAGTTTTCTTAATCTCTAGCGCAGTGCTGTCCAACtcGCGAGCTGGTTTTAAGACAAGTGGCCCCcGAGCGATCTACAATGTGACAATTAGGAACTCAAAaGTCCAGTTAAAACGaCGCATTAAaCTTAGTTAaTTTTTTtAAAtACACAACTCTCAACCAACAATATCCATACTTTtGATAATGTACTATAATTAT	TA2-105239	1
ko04360	0	K04514	0	contig29873	0	TACAAGGCATTTTGAAaGCGATCTGAtCAGCAACATACGGACAGTTATGCGACCATTCTAATTCTCTCGCATTCTTGACGGCAGTGCTACTAGCTGCACGTGCCGAACAATTCTTTAGGGAGTCCGAACTGTGAAAGAAACGCTTCAACTAGCCCCcAGACGTGCCACTTCTCACTCTAAACAGACACTTTTTTTACGACCGCGGCGTTCTGATTtACTTCGAGGGAGAATCGGgCGGATGTAATCTTAAaTTTTGaTtCTATTATGaa	TA1-098018	0
ko04360	0	K06572	1	EB3ZX6E01DKRNY	1	CTTGCAGCAGATTGTTGTGATTTTTTTATTTTTGTTAATCCCAGTTGGGAAACAATTGAAGTGTGTTTTTTTGTTTCCGGTGAAAATTAATATATGGTAAATAATGCGGTGATATAGA	TA1-020472	1
ko04360	0	K06529	1	EB3ZX6E01EAHBJ	1	ATACAGATTGCTTTGCAACCATACTTCCCCCGGAATCCATAGACTTTGGTTTCCCGAAGGCTGCCCGCGGGGTCATAGAAGCGACGTCCGCGGATCGCCAGTCGACATC	TA1-044591	1
ko04360	0	K05104	1	EB3ZX6E02I6Y3E	1	CAGCTGGCCACTCGCAAGTGGCCAGTCCCAGAACAAATACGATTCCATGGAGTTCGTTTCGACGATCTTCTAATTCCACACAGTCTTCCACTGAAGGGAT	TA1-117432	1
ko04360	0	K06619	0	EB3ZX6E02I9HCS	0	CACGACGACCGGAACGTGAAGCGGTCGGAAGACGGCGGACGGCACTCGTCAAAGACAATAGATGGAGCCAAACGAC	TA1-179011	0
ko04360	0	K05106	1	EB3ZX6E02IXN0W	1	GTGATTGTAGGTATTAGGTGGGCATTTCACACACGTCTGGTTTGACTTCTCGTGATAAGTG	TA2-030128	1
ko04360	0	K04409	0	EB3ZX6E02JKG87	0	CTACTGTGTTCGGTAGGAGCCCGGGTCAGCCCTTACCTTCTCATCTTTCTTCGGATCATCATTGGACTGGGTCAGGGTGTCGTCTTCGTTTCAATGCACGATCTTTG	TA1-177238	0
ko04360	0	K05719	0	SMcontig_12480	0	AATCCTCCGCCAAGCAGACNTTCTTTGtTAAcTTAAGCCCTNCTTGNACCAGCCTAAACAATTGGTCGAAGGAAATCCTGCCNAAACAATTGGTCGAAGGAAGTGNAGTTTGTTTTGTTGCCATTGTTATGACTGTCCGAAAAATGGTGATTGCTATTTGGAGATAAACGTCTCTGATTCATCAGTACTCAGTAGCGAAATATAAAGCTGAACAGAAATTTGCAAGGATTGCGAAGGTCGTCCGGAACCTGCCTTCTGCCTTATTCNTGTGTTTCGGAAGACGCTCGGTGGGAGTGCAGCGTCGTTTTAGTCAGCGTCAATCCAGGTCCATGCGAAGTCGTTGTGCCTTCGTTGCGGATACAGAGTTGCGGTTCTTGGC	TA2-025776	0
ko04360	0	K05112	1	SMcontig_57057	1	AAATAGCTTTGTTCAAATGCACTCAAAGATACAATAAGtTTTCAAGTGAAGAATTAGAAGATGCTCAAGAAACCGTATTACTCGTGCTACACAACCAGTAAGTCTCAAGAATTAAATTCAATGAGTTTGTCAAGCTTATTTGATATCAAATGATAATCAAGGTTTCTTAATCGCAACCAAAAATCCAAAGCTAACAAGTGTTCCGCAATGTTCCATCATACCGGGACAATGCAGCACTAACCCACTGTC	TA2-089454	1
ko04360	0	K05765	1	SMcontig_57302	1	GCCAACGTGAGAAGGAAGACGCTTTACGCTNNCCAGCAAAGATGCTTTGAAGAAGAAACTGGTTGGAATGACTCACGAGATTCAGGCCACAGAGTACGCAGATCTGGCGCTGAAAGATGTAACGGAGAAAGTCATGTGCAAAATGGTGAAGTAGAATATCAAGGAACGCGACGCTACTTCAGTTCTgCCTTAAATTTGCAACGAAAGCATCTTGTC	TA1-162631	1
ko04360	0	K04393	0	SMcontig_8484	0	CTCAGCACTGACCCAGAAAGGACTGAAGAATGTCTTTGATGAGGCGATTCTTGCCGCTCTTGAGCCTCCGGAGCCCAAGAAGAAGAAGAAGTGCTGCATCCTCTGAGTTGC	TA1-203987	0
ko04370	0	K04446	0	contig03316	0	cATgTTGGGCTTGTTTCTTCTGCTGCTAAaCTATCcGACCTTaTGAGCTTGAGCTGCAGAaTCTCTTCTTGCAATTCCTGAATTCTGTTTtCCATTTCTTTGACGTCCTGGTCTTTGTTGTGAAGTTGTGCAGAAGTGAGAAGCTCTTGATTCTCTATCTccGAGTTCAGCAATTCGTCGTTtGAG	TA2-200735	0
ko04370	1	K11987	0	contig25954	0	TGtttAAGTATTGAACCTGTTTGCAATGTATTGGAGCATTGTTAAAACACTGCCCTATGCTGAGAACGAGTTAaTGCGTTAGTTAATCttGAaTACACGTATGACCATATTATtcACACCAGACTACTTGAACTCTAAATAAGTGTTAAAGGTAATAGTTTAACTTTAACTAACTTTtATGTTAATATCGTTATTAATAATTGTATCAAATTTAACTGAAGCTAACTCAAGATATATCTTTATTTTGGTAGAACTGTTTTGATATACATTGGAaGAAATC	TA1-091210	1
ko04370	0	K04455	0	EB3O8BM02I5ZVH	0	CTACCGCGAATTTGACCTCCCAGAGGGTGTTGACCCCGAATCTATTACAGCCAACTTGACCCCCGAAGGCACCCTATTTATCGAAGCC	TA1-148021	0
ko04370	0	K00922	0	EW1_R1P07_C04	0	ACAAAATGAATTTGTCATTAATAATGTTCTGTTGCAGACATCTCGCCAACTATAATCAATTTGAACAGGGACAGAACAGGGACACTGTCTAATAACACAAGATGAATGACATTAAAACTTGAATATGACTTGCAATAAAAGCAGAAACTAGTCGGTTA	TA1-141032	0
ko04370	0	K01047	0	SMcontig_22033	0	TGGAATAGGTACAGATGCGACTCCAGACATGATGCAGGAAGTAGAGTATACCGGCCTCTTCCAGAAACCGATAAGTCTTTGACTTCTGAACAGATCCACTGGTTTGTGTGTCGACCGCAAATGCAACACCGAACACAAGAATGATCAGAAGAAACAGAGATTTCCACGGAAGTGTGATCTTGTYCAGCTTCAATAGCAGTTCTTTACAGGTTCCATGC	TA2-040052	0
ko04370	0	K04393	0	SMcontig_8484	0	CTCAGCACTGACCCAGAAAGGACTGAAGAATGTCTTTGATGAGGCGATTCTTGCCGCTCTTGAGCCTCCGGAGCCCAAGAAGAAGAAGAAGTGCTGCATCCTCTGAGTTGC	TA1-203987	0
ko04510	0	K06482	1	AF212166.1	1	TACTAAGCGGAGGAGGAAAAGAAACTAACAAGGATTCCCTCAGTAACGGCGAGTGAAGCGGGAATAGCCCAGCACCGAATCCCCCGGCCTTGGCCGGCGGGAACTGTGGTGTTCGGGACGACCTTCGTTCGTCGGCCGGTCGCCCGAGTCCTCCTGATCGGGGCCCTACCCAGAGCGGGTGTAAGGCCTCTACGGCGTCTGGCCGGCGAGCCCGGGGAGTCCTCGGAGTCGGGTTGTTTGAGATTGCAGCCCAAAGCGGGTGGTAAACTCCATCTAAGGCTAAATACTGGCACGAGTCCGATAGCGAACAAGTACCGTGAGGGAAAGTTGAAAAGAACTTTGAAGAGAGAGTTCAACAGTACGTGAAACCGTCTAGAGGCAAACGGAAAGGACCGTATG…	TA1-049837	1
ko04510	0	K02105	0	contig00130	0	aTtCATAAAaGTATATAATtATCTGCCATAACTACATAACATAATATAAACTGAAACTCTTATCAAACATTgATATCAATGGAAACTCACTGCAAATACAAAGCAAGTCAAAAGTCATGCAGAATTTGCTCTTAATGGAATTCTTTAAAAATATCAGTCAAATTCTCTAACAGCTGATCGTGGGCAAATTAAAGCCCAAGGTTtCCATCAGAATTGTCTTGAGAATAGTGTATATTATTCATATACATTTTATGCATATAACTTTTTGAAaTATACATCCACTGTATTTGATCTTTGAAACTGCTAAACCGGAAGCAAATTAGACGAGGAACAAGCGTCAAATGTCCAATTTATTTCCAGATTGGTCCAGAATGACAGAAGTAACAAGATGCAACAAGT…	TA2-035043	0
ko04510	0	K05096	0	contig05119	0	tGAATATGTATTCAGTAGGTTCACATACACAGTAAaTATtttAATTCAAAaTAGGACAATTTTAGATCAAGTCCGACATTCATgCaGTAACATTATtACAAt	TA2-058576	0
ko04510	1	K12757	1	contig05646	1	CCCGGACAAAATCAACTTCACTCATTTCCTCACGATGTACGGGGAGAAACTGCACGGAACCGATACGGAATCGACGTTGAGAGACGCCTTTCTCATGTTCGATGAGGAGA	TA1-019208	1
ko04510	0	K06249	1	contig09531	1	cAGCTTCTTAACTCTtCTAAGGAGGCAATTCGGAAGGAGGCCTGCTGGACAATCtCCAACATCaCAGCAGGAAACAGAGCGCAAATtCAAGCTGTCATTGATGCCAAc	TA1-217637	1
ko04510	0	K04514	0	contig10483	0	tAGCTGTGGCCACATGAATCGTTCTCAATGTGAATTTCTTCGTGATATTTGCCACTTTCTTTCTGTtCGTCAATCAGTTTtCGTATtGCTTCCGCACGATCCATGTACTCGTTGACCTTGGTTCgAaGa	TA2-031403	0
ko04510	0	K04364	0	contig11846	0	aaaTTtGACTGAAAGCGAGAACTCTCCCGGTGTGCTCTCACTaggTCGAACGAGAAATGCACCATCCCTCTGAACAAACTGTCCTTGCGCATTCTTCT	TA2-122329	0
ko04510	0	K06244	1	contig18227	1	TTCGGGgACAAGTAAAGCGGAACGGTGACTACTCGAGTGGAACATGGGCAACTGGAACACAACAGGAACATTtGGGACACAGCGGGGTCAAATGTtGCACATCTTGGACAATTGGgACACC	TA1-021826	1
ko04510	0	K04659	0	contig19007	0	ccTGgTGCTACATTCTGGCGTCCACCTCCTCCAcGGGGTCCAACCATGTtGgagTCCATTCCACGtCCAGCaCTGGaCTTtCCTGcAAGGTGACTGTCACTTCT	TA2-040132	0
ko04510	0	K06247	1	contig19142	1	ACGTTGGGCAGCCTCGCCTGTTCCGCAAtttCATGTCGCAAGAAACGTGTTGaCCTTGtAACGCACAACGCCGGTAGATTGTACTTtCGTCGATGCCGTTTACAACTGAACAttGtCATCGCAACATGGGCAACTGTTGTCTCTtcGATGaCAACGGTTGTCTAAACGTCCGGCTAtGACTTGAAA	TA1-023239	1
ko04510	0	K04437	0	contig19230	0	ccATGCCAAGAAGTTGCTATTCGACACGTTGGAAaTGGCCGTTATACAGTCATCTATCGGCCAGAGGAAGTTGGAAATCATTTGCTCGTGATCAAATGGGGGgAGAAACACATCCCCGGAAGTCCTTTCCACATCGTCGTACAGTAGACGCATTTTGACCTAACACTGGATGAAATTAGGATGCAAATAATCAATTATTAGgAACtCATTAATGCAGCTTATTTGCCTCTCATACTCATAATGGCCAAGGCTTGATTGTCTGTAGTAGTTTAACTGATGTAATTGATGAGGTTCGGTAGCGATAAAGGACAATtCATtCCAaGCCGTGGAAt	TA1-028574	0
ko04510	0	K07836	0	contig21587	0	tCCCCCCTTcTTCTTGCTGCTCTTGCCTTTTGTATCAGGACTCTTCCTGTTTATCTGGCGGACCAAATCGTGGAAGATCTCTGTTACATTGATCTTAGACTTGGCCGATGTCTCCAGGAAAGTGCAGTTCCAATTTTTTGCAAGATTATGTCCCTGATCCTTTCCTACCACTCGTTCATCTTCCAAGTCACATTTATTTCCCACAAGAATCATCGGAACCTCATCCATATCCTTGACACGTAAGATCTGTTCGCGCAGGTCCTGCAGGTCATTGAAGGTTGACTGTGCAGTTATGGAGTAGACGAGAAGGAAACCCCGACCATTCTTCATGTAAAGGTCACGCATGGCTGTAAaTtGTTCGGTCCCAGCTGTGTCcAGTATTtCG	TA2-033516	0
ko04510	0	K06279	0	contig25162	0	aaCGATCGAAtAAaGTtCtAGAAAaTGACGTTCTTCGACATtGGACGCGATCCCcATCCTGGTGCCCcTCTTACAGATCTGGAATGGAATGGTCCATGtGCTTCTTGACAAGGCTTGaTCCAATGTTCTTCATGATGTGGtCGTAG	TA2-037879	0
ko04510	0	K05699	1	contig26669	1	aCATGGAGTTAAGATGTGAAATggaCATATTAAGATATCATTATGTCCTGTTTTGGGTCGAAAGATCCTGCTCTCCTTACATTCACTCTTCTATTtCAAAATTCAAGCAGTCTTAAGTTTACAGTTTAAGCtGTACTAATTGGATTTCTGGTTTTTCCATCTGCAGCTTCATTCACCCGCTGGCTTTATGCCGATGAATTATCGGTCAGCTGATGATCATAAATGTCTCGTTAAATTAAGCTCGTTAGATCACAGTTGGTTTGTCCCACATTTGATATTGTGTTGAGTACCTGCTAGAACAGCATAAAGGATTTtCTGCTTGGAaTTGTGCTTCTTCAAATGAGCTGTTGCTCCAAGAGGACTATGTTAAAGACAGGGTATGTTTACATATATTAAAAT…	TA1-229577	1
ko04510	0	K04514	0	contig29873	0	TACAAGGCATTTTGAAaGCGATCTGAtCAGCAACATACGGACAGTTATGCGACCATTCTAATTCTCTCGCATTCTTGACGGCAGTGCTACTAGCTGCACGTGCCGAACAATTCTTTAGGGAGTCCGAACTGTGAAAGAAACGCTTCAACTAGCCCCcAGACGTGCCACTTCTCACTCTAAACAGACACTTTTTTTACGACCGCGGCGTTCTGATTtACTTCGAGGGAGAATCGGgCGGATGTAATCTTAAaTTTTGaTtCTATTATGaa	TA1-098018	0
ko04510	0	K05636	1	contig30311	1	cGGGGGCTACAGAGACGCATTTCGATGACCTTGGTCGCAGTTGGAAGATAACACGCGAAGGCTACAAGTCCCCATGCACATATATGTCCAGACATCTTGTTTATTAAAAGGTTtGAGCACTCTACAGGGCGTTACTGCGTAAGCAAATGCAAATGTAATCGCATATTTATAtAGCGCCCAATAAGAGAAATTCATAAGAGATCATATGCATAAGAGGCACATCGGAGAACATTACC	TA1-079732	1
ko04510	0	K06236	1	EB3O8BM01EBYBO	1	ACTTCCTGGAACTGCCGGCCCCATTGGTCCTGCGGGTAACACTGGCGACACTGGAAGCCCTGGTCCTGCCTT	TA1-183515	1
ko04510	0	K05692	0	EB3O8BM02ICXPB	0	CTCCGGACCGAAGGTGTAGTTGTAGAGGTGAATCATGTCCTCCCAGCTGCGCACGATCCCGTTCTCCATCGGATACGACACTTCCAACATCGACCGAA	TA2-031741	0
ko04510	0	K05692	0	EB3ZX6E01BYPWE	0	GCCACGCAGCAGAAGAAGCTTGATGAGATAACGTGTGACGTCGCGACCAGCGATGTCCAGACGACGGGTGAGATGCGGGAGGGCGAAC	TA2-176405	0
ko04510	0	K05692	0	EB3ZX6E01DOB82	0	GTCGACAATGGATCCGGTATGTGCTTTTAAGGTTCTTTTTGGTTTTCTTTTCGTCTGGGGACGACGCTCCCAGGGCCGTCTTCCCATCCATCGTTGGACGCC	TA1-185586	0
ko04510	0	K04409	0	EB3ZX6E02JKG87	0	CTACTGTGTTCGGTAGGAGCCCGGGTCAGCCCTTACCTTCTCATCTTTCTTCGGATCATCATTGGACTGGGTCAGGGTGTCGTCTTCGTTTCAATGCACGATCTTTG	TA1-177238	0
ko04510	0	K04659	0	EW1_F1P01_G01	0	ATCGTATGAATAATCGTCGTATGAATACTCGTCGTATTCTTTCTCTTTGTAACTTTTCGGACAGTCCGGCAGGTAAGGGCATTGTTTGGTTTCTGAGCCGCCACCAACGCAGAACTTTCCGCCATACGATGGCTCCGGCTTAGTGCAGGTTCGAGTTTTACTGTAGACTCCACCGGTGCCACAGGTGACGCTGCACGTCCACGCACTCCAGGCACTCCATCCGTCGTCCACCTTTGTAACTATCTTGGCATTTGCGCCAATCGACGCAAGACACAGCATTAGGACGATCTTCCCGAACATCCTGAAAGTTGTTGAAGACGTTTCGAAATGGCGCGTTTCCTCCGATGCCGTTTAATTGTTTTTGGTTAGCACTGGAGACGAAACAAGC	TA2-010659	0
ko04510	0	K04659	0	EW1_F1P02_F09	0	AGTTGCTTATCGCTGGGAGGTGATACATCGACCCAGTCTAGGCCTCATGAGGGTGACGATATTTGAGGAGACAAAGATGGTGGCCGACTCTGGCTACATAATCAACAAGGACCATCTCGGTGGCCGCCTCGGTGTCTTCGTCTTTTCTCAGGAGAACGTCATCTGGTCCGATCTCGTTTACCGATGCACAGACGCAATACCAAGCGACTACAACCCTACGAAGCACTCAGATCATTAGTTCGGGCCTCAACTAAGCGGCCTTTCTTCAATATACCAGCAGCGGCTTTGATTGATGTAATCCATTGATAAATTTGGGAACGCTGGGAACTATCACTTCAATTCACTCTGGACTAGGGAACTGCGAGCAACTGGTGGTCTATTTCACCGAGAACTTGGAGA…	TA1-007786	0
ko04510	0	K06279	0	EW1_F2P13_F07	0	ACAATCCTACTTGGATAACTGCGGTAATTCTGGAGCTAATACATGCCACAAAGCTCCGACCCTTATGGGAAAGAGCGCGTTTATTAGGTCAAAACCAATCGGGTCCTCGCGGCCCGTAACTCTGATGACTCTGGATAACTTCGAGCTGATCGCATGGCCTCGTGCCGGCGACGTATCTTTCAAGTGTG	TA2-142610	0
ko04510	0	K00922	0	EW1_R1P07_C04	0	ACAAAATGAATTTGTCATTAATAATGTTCTGTTGCAGACATCTCGCCAACTATAATCAATTTGAACAGGGACAGAACAGGGACACTGTCTAATAACACAAGATGAATGACATTAAAACTTGAATATGACTTGCAATAAAAGCAGAAACTAGTCGGTTA	TA1-141032	0
ko04510	0	K05719	0	SMcontig_12480	0	AATCCTCCGCCAAGCAGACNTTCTTTGtTAAcTTAAGCCCTNCTTGNACCAGCCTAAACAATTGGTCGAAGGAAATCCTGCCNAAACAATTGGTCGAAGGAAGTGNAGTTTGTTTTGTTGCCATTGTTATGACTGTCCGAAAAATGGTGATTGCTATTTGGAGATAAACGTCTCTGATTCATCAGTACTCAGTAGCGAAATATAAAGCTGAACAGAAATTTGCAAGGATTGCGAAGGTCGTCCGGAACCTGCCTTCTGCCTTATTCNTGTGTTTCGGAAGACGCTCGGTGGGAGTGCAGCGTCGTTTTAGTCAGCGTCAATCCAGGTCCATGCGAAGTCGTTGTGCCTTCGTTGCGGATACAGAGTTGCGGTTCTTGGC	TA2-025776	0
ko04510	0	K05740	1	SMcontig_23896	1	AAAAANTTNACATAGTGTATGTCATGCGATCAGCTGACAAACTTTGGGAAGGGGAAAAGGAGGGGGGATAATGACAGAACCTGGCAAATATGGACACAAGAAGGTATAAATGGGCAGAATACACTGGTCATCTCAACTATATTAGCATGGGCAAACGTCTAGTTGTAGCATAATAATGTTGACAATACTGCAGTATTAGAAGTAAGGTAATTACCCTGaAACCGATCCTGTCCAGGAACCGGTCAGTGACCAGAAAGCTCATACACAAGCCAACAATAAAATCTAGTTTGGCTTCCAACCCAGTACTTTTACATAACTTACATAAACCACTGGAAGTCAGCTAATATGTTACCAGTGCCTATGTGCAATCTAGCAATGCTGGTATCTGTTGTTACCAGA…	TA2-140684	1
ko04510	0	K05692	0	SMcontig_51649	0	CCCATTCCCACCATTACACCCTGATGTCTTGGTCGACCAACAATCGACGGGAAGACGGCTCTTGGGGCATCGTCCCCAGCGAATCCTGCTTTGCACATTCCAGACCCGTTGTCAATGACAAGGGCAGCAACATCATCCTCCCGC	TA2-036115	0
ko04510	0	K02105	0	SMcontig_53300	0	GCATCTGGAACATCAGAGCAGACTCAGTTTGTCATCCACAGCGGCGCTGTTCCGATCTTCATTCATCTCCTTAACTCACCAAGCGAGGATGTGCAAGAACAGGCCGTCTGGGCACTTGGCAACATTGCAGGTGACAGTCCAATT	TA1-113786	0
ko04510	0	K12959	0	SMcontig_54974	0	CTTCAGTTTGTTTAGTGTTTTGTTTGTATGTGCGTGACAGCTAAAAATGCTTTCTTTGATATGGGCTTTCCTACNATGTTCTTTGCCNTTCTACCATGTTTATTGTTTGTGTCAGTGTTGCCCGACCTATTTGACATCGCGGGCATGCTGCCTGAAGCCAGTTTCGTGGGTCGCGGGTTGGACAGCTCTCTGGTTTGTGTAAGATAATGTGTGGCTGGTCCATCGCAAATAGGAACCCTGTTGTGTTGTTTGACTTATGTAATCCTGATGTCCTGATGACTAATAGCTATGTGATGCCTACTATGGCCAGTATTTTTGTCAACAACTCTGGTCTACTTAATCCAGATAAAAGGACATGTTGTTGTTTATTGAATACAGGTGGGTACAGCATCGCACCAA…	TA1-055703	0
ko04510	0	K04393	0	SMcontig_8484	0	CTCAGCACTGACCCAGAAAGGACTGAAGAATGTCTTTGATGAGGCGATTCTTGCCGCTCTTGAGCCTCCGGAGCCCAAGAAGAAGAAGAAGTGCTGCATCCTCTGAGTTGC	TA1-203987	0
ko04512	1	K06482	0	AF212166.1	0	TACTAAGCGGAGGAGGAAAAGAAACTAACAAGGATTCCCTCAGTAACGGCGAGTGAAGCGGGAATAGCCCAGCACCGAATCCCCCGGCCTTGGCCGGCGGGAACTGTGGTGTTCGGGACGACCTTCGTTCGTCGGCCGGTCGCCCGAGTCCTCCTGATCGGGGCCCTACCCAGAGCGGGTGTAAGGCCTCTACGGCGTCTGGCCGGCGAGCCCGGGGAGTCCTCGGAGTCGGGTTGTTTGAGATTGCAGCCCAAAGCGGGTGGTAAACTCCATCTAAGGCTAAATACTGGCACGAGTCCGATAGCGAACAAGTACCGTGAGGGAAAGTTGAAAAGAACTTTGAAGAGAGAGTTCAACAGTACGTGAAACCGTCTAGAGGCAAACGGAAAGGACCGTATG…	TA1-049837	0
ko04512	0	K06249	0	contig09531	0	cAGCTTCTTAACTCTtCTAAGGAGGCAATTCGGAAGGAGGCCTGCTGGACAATCtCCAACATCaCAGCAGGAAACAGAGCGCAAATtCAAGCTGTCATTGATGCCAAc	TA1-217637	0
ko04512	0	K06244	0	contig18227	0	TTCGGGgACAAGTAAAGCGGAACGGTGACTACTCGAGTGGAACATGGGCAACTGGAACACAACAGGAACATTtGGGACACAGCGGGGTCAAATGTtGCACATCTTGGACAATTGGgACACC	TA1-021826	0
ko04512	0	K04659	0	contig19007	0	ccTGgTGCTACATTCTGGCGTCCACCTCCTCCAcGGGGTCCAACCATGTtGgagTCCATTCCACGtCCAGCaCTGGaCTTtCCTGcAAGGTGACTGTCACTTCT	TA2-040132	0
ko04512	0	K06247	0	contig19142	0	ACGTTGGGCAGCCTCGCCTGTTCCGCAAtttCATGTCGCAAGAAACGTGTTGaCCTTGtAACGCACAACGCCGGTAGATTGTACTTtCGTCGATGCCGTTTACAACTGAACAttGtCATCGCAACATGGGCAACTGTTGTCTCTtcGATGaCAACGGTTGTCTAAACGTCCGGCTAtGACTTGAAA	TA1-023239	0
ko04512	0	K05636	0	contig30311	0	cGGGGGCTACAGAGACGCATTTCGATGACCTTGGTCGCAGTTGGAAGATAACACGCGAAGGCTACAAGTCCCCATGCACATATATGTCCAGACATCTTGTTTATTAAAAGGTTtGAGCACTCTACAGGGCGTTACTGCGTAAGCAAATGCAAATGTAATCGCATATTTATAtAGCGCCCAATAAGAGAAATTCATAAGAGATCATATGCATAAGAGGCACATCGGAGAACATTACC	TA1-079732	0
ko04512	0	K06236	0	EB3O8BM01EBYBO	0	ACTTCCTGGAACTGCCGGCCCCATTGGTCCTGCGGGTAACACTGGCGACACTGGAAGCCCTGGTCCTGCCTT	TA1-183515	0
ko04512	0	K04659	0	EW1_F1P01_G01	0	ATCGTATGAATAATCGTCGTATGAATACTCGTCGTATTCTTTCTCTTTGTAACTTTTCGGACAGTCCGGCAGGTAAGGGCATTGTTTGGTTTCTGAGCCGCCACCAACGCAGAACTTTCCGCCATACGATGGCTCCGGCTTAGTGCAGGTTCGAGTTTTACTGTAGACTCCACCGGTGCCACAGGTGACGCTGCACGTCCACGCACTCCAGGCACTCCATCCGTCGTCCACCTTTGTAACTATCTTGGCATTTGCGCCAATCGACGCAAGACACAGCATTAGGACGATCTTCCCGAACATCCTGAAAGTTGTTGAAGACGTTTCGAAATGGCGCGTTTCCTCCGATGCCGTTTAATTGTTTTTGGTTAGCACTGGAGACGAAACAAGC	TA2-010659	0
ko04512	0	K04659	0	EW1_F1P02_F09	0	AGTTGCTTATCGCTGGGAGGTGATACATCGACCCAGTCTAGGCCTCATGAGGGTGACGATATTTGAGGAGACAAAGATGGTGGCCGACTCTGGCTACATAATCAACAAGGACCATCTCGGTGGCCGCCTCGGTGTCTTCGTCTTTTCTCAGGAGAACGTCATCTGGTCCGATCTCGTTTACCGATGCACAGACGCAATACCAAGCGACTACAACCCTACGAAGCACTCAGATCATTAGTTCGGGCCTCAACTAAGCGGCCTTTCTTCAATATACCAGCAGCGGCTTTGATTGATGTAATCCATTGATAAATTTGGGAACGCTGGGAACTATCACTTCAATTCACTCTGGACTAGGGAACTGCGAGCAACTGGTGGTCTATTTCACCGAGAACTTGGAGA…	TA1-007786	0
ko04512	0	K05719	0	SMcontig_12480	0	AATCCTCCGCCAAGCAGACNTTCTTTGtTAAcTTAAGCCCTNCTTGNACCAGCCTAAACAATTGGTCGAAGGAAATCCTGCCNAAACAATTGGTCGAAGGAAGTGNAGTTTGTTTTGTTGCCATTGTTATGACTGTCCGAAAAATGGTGATTGCTATTTGGAGATAAACGTCTCTGATTCATCAGTACTCAGTAGCGAAATATAAAGCTGAACAGAAATTTGCAAGGATTGCGAAGGTCGTCCGGAACCTGCCTTCTGCCTTATTCNTGTGTTTCGGAAGACGCTCGGTGGGAGTGCAGCGTCGTTTTAGTCAGCGTCAATCCAGGTCCATGCGAAGTCGTTGTGCCTTCGTTGCGGATACAGAGTTGCGGTTCTTGGC	TA2-025776	0
ko04512	0	K06259	0	SMcontig_37295	0	GAATTGTTGAGGAGTGGAAAGGAAACAGTTCTTTGCCCTTCTGGCACGACTATTGTAACAGGATAAACGGATCAGATGGCACATTGNGGCATCCATTTGTGGAAA	TA1-041751	0
ko04512	0	K06262	1	SMcontig_61206	1	ATTTAGCTCAACACAAGACAAGTCAGCACAACTCAACCTCTGAAATGATTTACACCGGAAACTAGCCCAAGTGAGACAGGAAAAGCATCCAACCAATCCGCCCCAACAACCACAATTTAGaAAGCACGCAGACTACATTAGACACTTTAATAATAATAAAATACTAATACTGTAGATATTAACACTAATTGTTTTAACCGAAAATATTAGCAATAATAATAGCCAGATTATAATTTTAATCACACTGGTCTCTCTCCAGTTGAGATTAAATAATTATTTTGCATTAATCACAACAGTAATAATCATCATGCAAGATAATAATTAACCTAaCAAATAATATGAGAAATTACTAACTATGGCACACACCTCAGTAACACACCAGTGaACGGAACCTACACC…	TA2-017457	1
ko04514	1	K06751	0	contig28622	0	aCAATGATCATAATATGTCCcTCCGGAGTCCGGATCTGCTGGTGCTGCAGGCATGGTTGGTTCTACGAGTAAGCGAGTGACTGCCAGCCCAAATTCATTCGATTTTACCTGGCTGTAAGGCCACACTACTTGGTCAGCAGATCTGCAAAAACCTGACCAGCCTTGCTCATTTCAAAGCACCTGTTAaTTATCCCGAAGGCGTAGGCCTACCTTTCTTCtCTTCCGTCGGCTGTGCCGACGATGAGG	TA1-170050	0
ko04514	0	K05719	0	SMcontig_12480	0	AATCCTCCGCCAAGCAGACNTTCTTTGtTAAcTTAAGCCCTNCTTGNACCAGCCTAAACAATTGGTCGAAGGAAATCCTGCCNAAACAATTGGTCGAAGGAAGTGNAGTTTGTTTTGTTGCCATTGTTATGACTGTCCGAAAAATGGTGATTGCTATTTGGAGATAAACGTCTCTGATTCATCAGTACTCAGTAGCGAAATATAAAGCTGAACAGAAATTTGCAAGGATTGCGAAGGTCGTCCGGAACCTGCCTTCTGCCTTATTCNTGTGTTTCGGAAGACGCTCGGTGGGAGTGCAGCGTCGTTTTAGTCAGCGTCAATCCAGGTCCATGCGAAGTCGTTGTGCCTTCGTTGCGGATACAGAGTTGCGGTTCTTGGC	TA2-025776	0
ko04514	0	K06461	0	SMcontig_16549	0	CGCATAACTAATACGAGGCTATGGTCAACGCCATGTTGGAGTGTCCCGTGCAGTTAGTCCATTGGTTGCGATTTCCTAGAATATCTTGAAATTAGAGTCTGTCTTTNAGTCCAAAGATTCAGGAGGAGCAAGTTCCGGGAAGTCGGGATTCAACTCTCCCAGCAGCCACCACGTGACCATCTCACCT	TA2-133628	0
ko04514	0	K06735	1	SMcontig_4898	1	GTATGTCAGATTGAATTTTAAACGAATATTGTATCTTGAGAGTTTTGGTGCTCATTCATAAATTGTTCTTGATTGTGTTTACTAAAATTGTATTGTGTTGATGGATTGTTATTCGCATGTTTACATTTTAGGTGAATGATCTTGAATCCCAGGCTGCTCAAAAACTATTTGTTTTAATGTGTACACACAATTT	TA1-143337	1
ko04514	0	K06751	0	SMcontig_52206	0	ACATTTAGTGATTTCAAATAATATTCCAGTGGCTGGAGATATTTGGTNTTTTTACCTTCTTGAANGAACAAAGTCATGCTTTGCAAGTTTGAATGTTGAACAGGGTTCTTCAGCTGTGCAGTATCTAAGCTGTGCTTTATCAGACCTTAATATCAAGATCCAGAAAAATCACTATTTAAGGACCATGACTGAATGTTCACATAATGCTAGACCCATTCCCAAACTGGTGCTCTTACTTGAGGTGACCATAAATTATAATCATTTCATTGATTGATTTTATAAGTTTAAATGGAATGGAATTTTATTTTGTTAGTTCTAATCTAAAtATGAGACATCTACTTGTGATTATTTCCTTTGGTTCATTCTTACCGTAAGTGAACATTCCTGTGATGaTGATGA…	TA1-089109	0
ko04520	0	K02105	0	contig00130	0	aTtCATAAAaGTATATAATtATCTGCCATAACTACATAACATAATATAAACTGAAACTCTTATCAAACATTgATATCAATGGAAACTCACTGCAAATACAAAGCAAGTCAAAAGTCATGCAGAATTTGCTCTTAATGGAATTCTTTAAAAATATCAGTCAAATTCTCTAACAGCTGATCGTGGGCAAATTAAAGCCCAAGGTTtCCATCAGAATTGTCTTGAGAATAGTGTATATTATTCATATACATTTTATGCATATAACTTTTTGAAaTATACATCCACTGTATTTGATCTTTGAAACTGCTAAACCGGAAGCAAATTAGACGAGGAACAAGCGTCAAATGTCCAATTTATTTCCAGATTGGTCCAGAATGACAGAAGTAACAAGATGCAACAAGT…	TA2-035043	0
ko04520	1	K05696	1	contig02041	1	ttttAGTCATCGGgTCCTATTCACATTCATTTCTGGCTtATCAAACAAAAACAACTCAGAATAATATTGTCTTGAATTAATTTTCAAATGAGCACTTTGAAaTGATTATGCAATATATTTTCCCTAAaCATATATAACATTTGCCATGTGTTTTTAGAGTCTCTCTGGATTCTGTTAGTTTCAACATTTGAAAGACATTAGGAAATGTGACTTTAAAAATAATTATGGCTTtATTtAA	TA1-079312	1
ko04520	0	K03097	0	contig25795	0	aTGGaGTCCtAGaCACTGGATCTTTAACAATTGCCAGAAGCCCAATGATATTTACTCCTCCTTtCAGATTCTCCAGAATCTTGATCTCTCGTTTAATTTTCTTCTTCTTCACAGGCTTAAGAATTTTGATGACACATTTCTCGCTACTCGTAACATTCATTGCTTCAAaTACTTCGCTGTACTTTCCCCGACCAAGCTTCCGAACTGCCTGGTAGTCATCCTGCTCTCCCCATGTCACGACATGTGATtCATAATCCCAGTACTCCCTTGGTCTTTGTGTATtAA	TA2-114422	0
ko04520	0	K05699	0	contig26669	0	aCATGGAGTTAAGATGTGAAATggaCATATTAAGATATCATTATGTCCTGTTTTGGGTCGAAAGATCCTGCTCTCCTTACATTCACTCTTCTATTtCAAAATTCAAGCAGTCTTAAGTTTACAGTTTAAGCtGTACTAATTGGATTTCTGGTTTTTCCATCTGCAGCTTCATTCACCCGCTGGCTTTATGCCGATGAATTATCGGTCAGCTGATGATCATAAATGTCTCGTTAAATTAAGCTCGTTAGATCACAGTTGGTTTGTCCCACATTTGATATTGTGTTGAGTACCTGCTAGAACAGCATAAAGGATTTtCTGCTTGGAaTTGTGCTTCTTCAAATGAGCTGTTGCTCCAAGAGGACTATGTTAAAGACAGGGTATGTTTACATATATTAAAAT…	TA1-229577	0
ko04520	0	K04498	0	contig27121	0	ccAATCGGCTACCACGGCCcACTTTCTCTAACCAATCAGCCACcGTGATCCACTTGCACTAACCAatCGgCTACCATGATCCACCTGCTTTAACCAATCAGCTACCATGATCCACTTGCCTAACTAATCGGCTaCcATGaCtCAaTGTTCTAACCAATCaGCCACca	TA2-055736	0
ko04520	0	K05692	0	EB3O8BM02ICXPB	0	CTCCGGACCGAAGGTGTAGTTGTAGAGGTGAATCATGTCCTCCCAGCTGCGCACGATCCCGTTCTCCATCGGATACGACACTTCCAACATCGACCGAA	TA2-031741	0
ko04520	0	K05692	0	EB3ZX6E01BYPWE	0	GCCACGCAGCAGAAGAAGCTTGATGAGATAACGTGTGACGTCGCGACCAGCGATGTCCAGACGACGGGTGAGATGCGGGAGGGCGAAC	TA2-176405	0
ko04520	0	K05692	0	EB3ZX6E01DOB82	0	GTCGACAATGGATCCGGTATGTGCTTTTAAGGTTCTTTTTGGTTTTCTTTTCGTCTGGGGACGACGCTCCCAGGGCCGTCTTCCCATCCATCGTTGGACGCC	TA1-185586	0
ko04520	0	K04498	0	EW2_R1P09_A12	0	GTACGAGATCCTCTACATGTTGATTCGTCGTTACAAATACCTGGAAAAGAGCTTCGAGGATGAGTTGAAGAAGCTGATTCTGTTCCTGAAGGGGTTTTCTGAACCGGAGAGAGCAAAACTTGCTAAGGTGGTTGGAATCTGCTTGGCCAATGGCCTCGGTAGTCCAACATGCCTGGTTCCGTCGTTCGAGGACCATCTTGTCAAGGAAGGATTGTCCCTTGAGTTTGCACAGTGCATGTTTAAGGCCTGGCTTCAGGAGAAGGACATGCAGAATGTTGCAACTGCTGTTGAAGAAGTCCGGCATTGAAGGCAAATTA	TA1-199694	0
ko04520	0	K03097	0	SMcontig_25164	0	TCAAAGTAGTGGTACCTCGTCGTCAACGGATGTCGGGCCTGCGCTAATCCCACGTCTATTATACTTTTGCCACGACCGATGTATTCGAGTAACTGTCCGTTGACTCGGACGTCGTGAAGCCTTGCCCAATCCTCCTCGCAGCTGTCAATCGACATCAGAATGACGTCACTGTGCTCCCATTTGGCATCGAGGTTCAGCTGAACCTCC	TA2-057338	0
ko04520	0	K05692	0	SMcontig_51649	0	CCCATTCCCACCATTACACCCTGATGTCTTGGTCGACCAACAATCGACGGGAAGACGGCTCTTGGGGCATCGTCCCCAGCGAATCCTGCTTTGCACATTCCAGACCCGTTGTCAATGACAAGGGCAGCAACATCATCCTCCCGC	TA2-036115	0
ko04520	0	K02105	0	SMcontig_53300	0	GCATCTGGAACATCAGAGCAGACTCAGTTTGTCATCCACAGCGGCGCTGTTCCGATCTTCATTCATCTCCTTAACTCACCAAGCGAGGATGTGCAAGAACAGGCCGTCTGGGCACTTGGCAACATTGCAGGTGACAGTCCAATT	TA1-113786	0
ko04520	0	K04501	0	SMcontig_61655	0	CCCTTATTCCGTCATCAGTCATGGTGCACCGCCTCCATATTCATCACAGTCGGTGACCATCGTGCCCAGTGGTGGCTATCCCACTCAGACGTACTACGGCACCCACCCACCACCCTACGTGGTTCAGCAGCCTGGAACGACGACGACCGTCATCTATGCAGACCAGCAACCTTACCCCTACTACTACCAACGCCAGGGCTACGATGGGAGTGACGTAGCGATNGGAGTGGTGGCAGG	TA1-163718	0
ko04520	0	K04393	0	SMcontig_8484	0	CTCAGCACTGACCCAGAAAGGACTGAAGAATGTCTTTGATGAGGCGATTCTTGCCGCTCTTGAGCCTCCGGAGCCCAAGAAGAAGAAGAAGTGCTGCATCCTCTGAGTTGC	TA1-203987	0
ko04530	0	K02105	0	contig00130	0	aTtCATAAAaGTATATAATtATCTGCCATAACTACATAACATAATATAAACTGAAACTCTTATCAAACATTgATATCAATGGAAACTCACTGCAAATACAAAGCAAGTCAAAAGTCATGCAGAATTTGCTCTTAATGGAATTCTTTAAAAATATCAGTCAAATTCTCTAACAGCTGATCGTGGGCAAATTAAAGCCCAAGGTTtCCATCAGAATTGTCTTGAGAATAGTGTATATTATTCATATACATTTTATGCATATAACTTTTTGAAaTATACATCCACTGTATTTGATCTTTGAAACTGCTAAACCGGAAGCAAATTAGACGAGGAACAAGCGTCAAATGTCCAATTTATTTCCAGATTGGTCCAGAATGACAGAAGTAACAAGATGCAACAAGT…	TA2-035043	0
ko04530	0	K06100	1	contig00674	1	TACGGCTGTTGTATCTGATGTAcGgAGAGGGGGGgTTGTAAGTtCAAAGTTCAGCGGAAGAAGGTTACGTTCGTCGTAGAAGGGAGTTTAAGACGTAAAATGTTGAGTTTGAATTTCTTTCGTATAAATTTTGTACAGTACGAATAAaCGTTATTCTGGTAAAAAAAAAAAAAAAAaaaaaaaa	TA1-091349	1
ko04530	0	K06101	0	contig02209	0	ccGAaCACCACCGAAGCACCACCACCCTCTAAaTACACATTAAAATAAATTAATTaCAATtACTCATCCttAAAaGGTTTACTGATATAATTATACATGTTTGgTAGGTaCTATTTAAAGCATTTTtCAACTTTAAGAGCTTGTAAat	TA1-085092	1
ko04530	1	K12757	0	contig05646	0	CCCGGACAAAATCAACTTCACTCATTTCCTCACGATGTACGGGGAGAAACTGCACGGAACCGATACGGAATCGACGTTGAGAGACGCCTTTCTCATGTTCGATGAGGAGA	TA1-019208	0
ko04530	0	K03097	0	contig25795	0	aTGGaGTCCtAGaCACTGGATCTTTAACAATTGCCAGAAGCCCAATGATATTTACTCCTCCTTtCAGATTCTCCAGAATCTTGATCTCTCGTTTAATTTTCTTCTTCTTCACAGGCTTAAGAATTTTGATGACACATTTCTCGCTACTCGTAACATTCATTGCTTCAAaTACTTCGCTGTACTTTCCCCGACCAAGCTTCCGAACTGCCTGGTAGTCATCCTGCTCTCCCCATGTCACGACATGTGATtCATAATCCCAGTACTCCCTTGGTCTTTGTGTATtAA	TA2-114422	0
ko04530	0	K05699	0	contig26669	0	aCATGGAGTTAAGATGTGAAATggaCATATTAAGATATCATTATGTCCTGTTTTGGGTCGAAAGATCCTGCTCTCCTTACATTCACTCTTCTATTtCAAAATTCAAGCAGTCTTAAGTTTACAGTTTAAGCtGTACTAATTGGATTTCTGGTTTTTCCATCTGCAGCTTCATTCACCCGCTGGCTTTATGCCGATGAATTATCGGTCAGCTGATGATCATAAATGTCTCGTTAAATTAAGCTCGTTAGATCACAGTTGGTTTGTCCCACATTTGATATTGTGTTGAGTACCTGCTAGAACAGCATAAAGGATTTtCTGCTTGGAaTTGTGCTTCTTCAAATGAGCTGTTGCTCCAAGAGGACTATGTTAAAGACAGGGTATGTTTACATATATTAAAAT…	TA1-229577	0
ko04530	0	K03456	0	contig27485	0	cTTtAAttCAAAAGGCAGGGCTTAACCTGCTGCAGTAGACAGTTTTGGTCTAGCATGGGTCCTAGTTTTTGAAGCGTTTTGGCTACGTTGAATCGAACATTGGCCACTGCATCGCTGGCCATTCCAAACACCGTTGGGATCATCAGTCGAACAGtCACATCGGCACCGCACACTTCGGCCAATAAATTtATACTAAAGAGACAGGTGAGGCGATGCAGATAGTTCTGATCGCGCGACATCTGAAGGACTTTTGGAATGGCCGTCGACtGCgCCCATTCCAGACCGaa	TA2-024929	0
ko04530	0	K06099	1	EB3O8BM01AUOTY	1	ACGCTCGAAGTCTTCCGTCAGTCCATCANGTACGAGGAACTGAACATGAAGGACAACGTTCCAGAGTTTTCCCGCATCCGTCACGGCTGGTCCTACAACCTCCTCTGG	TA1-179045	1
ko04530	0	K05692	0	EB3O8BM02ICXPB	0	CTCCGGACCGAAGGTGTAGTTGTAGAGGTGAATCATGTCCTCCCAGCTGCGCACGATCCCGTTCTCCATCGGATACGACACTTCCAACATCGACCGAA	TA2-031741	0
ko04530	0	K05692	0	EB3ZX6E01BYPWE	0	GCCACGCAGCAGAAGAAGCTTGATGAGATAACGTGTGACGTCGCGACCAGCGATGTCCAGACGACGGGTGAGATGCGGGAGGGCGAAC	TA2-176405	0
ko04530	0	K10352	1	EB3ZX6E01CAFGB	1	ACACCAACAGAGCGCGCAGTGAGGTCGAGAAGAACTACAAGCGCTACAACCAACAGATGCGCGAGCTTCAGGTCATGGTTGAAGAAGAACA	TA1-107093	1
ko04530	0	K05692	0	EB3ZX6E01DOB82	0	GTCGACAATGGATCCGGTATGTGCTTTTAAGGTTCTTTTTGGTTTTCTTTTCGTCTGGGGACGACGCTCCCAGGGCCGTCTTCCCATCCATCGTTGGACGCC	TA1-185586	0
ko04530	0	K10352	0	EB3ZX6E02G1DBS	1	CTTTGACCCGCCGATCCAGTTTCTTGATCGTTCTTCTGTGCCTCTTCGTAGCGCCTCAGTTCGGCGTCCAACTGAACCTCGAGCTCAGCGATGC	TA2-204242	1
ko04530	0	K03456	0	EB3ZX6E02IL56J	0	GCCGCTGTTCCTGACACAGCTCAAAGTATTGTAATTGTTCCTTGTAGGTTCCGTACTTAAATATCATTTCGAACTTGGATTGCGTCAATGAAGTGATCG	TA1-084555	0
ko04530	0	K06105	1	EW2_R1P09_F04	1	ATTGCTCCACAGAATAAATCACACCGCGTGTTGAAAAAGTGCTGATAGAACATAAGTGACAGCTAAACCTAACATGTCACACAATGAACACAATTTGGAACTTGAATTGAAACTTAAAGAAGCAAGCATCAAAGAACTGCAGCTCAGACTAGAACTGGCAAAGATTGAGTTACAGATGAAGAAACTGGATCCGGAAATTTTGAAGTTGCTACACGAGGAAAACAGCAGAGTTAGAGAACACAAAATAACAATGGCTAAACTGATGACGGAAGAAATGCGTGCCATTCTGTTTCAATTCTTTTGAAATCCACTTCAGTTTAGCGCTTACACGGTCTTGTTTTGCTAACAAGTTTTGATAACAGCC	TA1-014937	1
ko04530	0	K03097	0	SMcontig_25164	0	TCAAAGTAGTGGTACCTCGTCGTCAACGGATGTCGGGCCTGCGCTAATCCCACGTCTATTATACTTTTGCCACGACCGATGTATTCGAGTAACTGTCCGTTGACTCGGACGTCGTGAAGCCTTGCCCAATCCTCCTCGCAGCTGTCAATCGACATCAGAATGACGTCACTGTGCTCCCATTTGGCATCGAGGTTCAGCTGAACCTCC	TA2-057338	0
ko04530	0	K06735	0	SMcontig_4898	0	GTATGTCAGATTGAATTTTAAACGAATATTGTATCTTGAGAGTTTTGGTGCTCATTCATAAATTGTTCTTGATTGTGTTTACTAAAATTGTATTGTGTTGATGGATTGTTATTCGCATGTTTACATTTTAGGTGAATGATCTTGAATCCCAGGCTGCTCAAAAACTATTTGTTTTAATGTGTACACACAATTT	TA1-143337	0
ko04530	0	K05692	0	SMcontig_51649	0	CCCATTCCCACCATTACACCCTGATGTCTTGGTCGACCAACAATCGACGGGAAGACGGCTCTTGGGGCATCGTCCCCAGCGAATCCTGCTTTGCACATTCCAGACCCGTTGTCAATGACAAGGGCAGCAACATCATCCTCCCGC	TA2-036115	0
ko04530	0	K06106	1	SMcontig_53297	1	CCTGTATGACTACGATGCCCAGGATGACGATGAGGTCGGTTTCGGTGAGAACGACAGAATTATCAACTGTGAAGTGATTGATGAAGGCTGGATCACCGGAACCGTGGAAAAAACCGGAAAACGGGGGATGATCCCGGCCAACT	TA1-047032	1
ko04530	0	K02105	0	SMcontig_53300	0	GCATCTGGAACATCAGAGCAGACTCAGTTTGTCATCCACAGCGGCGCTGTTCCGATCTTCATTCATCTCCTTAACTCACCAAGCGAGGATGTGCAAGAACAGGCCGTCTGGGCACTTGGCAACATTGCAGGTGACAGTCCAATT	TA1-113786	0
ko04530	0	K03456	0	SMcontig_57445	0	AGCCATGCCATGACAAAGCATTTAGGTCTTCTCGTCAAAGAACTCCACACCCAGCTGTCCAGCCAACAGTgGCATGTACTCGATGATGGCCAATCGAACTCttTCCACTTCGTGTaCTTAACAGCCAGCTCAACGATNGCNGGCAGGATACTCTGAGACAACTGCTTCACGCCGATCACTTCATTGACGCAATCCAAGTTCGAAATGATATTTAGTCGGACCTCAGGACATTCATCTTTGAGTTGTGTCAGGAACAGCGGCAGTAAGTGCTCTATGGTATTTTCTTTGCCGAGCACAGGTGACAGGCCCATTAATAACCGACGCCAAAGCTGATTTAACATG	TA2-194413	0
ko04530	0	K04382	0	SMcontig_63194	0	TACCAAGCGGCTACANNAAAGTAGTCTGGGTTCGGCGGGTCACGTGCGGCTCACCACGTCTTGGCGCCGGATCAAACTGCAGGTAGGAATAtTTCAGCGAATCATCGAGTTCCATGAGAGCCGCTTGGTTTCCACAACGATAGCAATAGTTGGGAGCACTGAAGATCGTCACTACGTTCTTGTCATGACACCAGTTGTAACCCTCCATGACAAGTTGGTGTGCACGCGAGACAAGAGTGAGTCCATT	TA2-006823	0
ko04530	0	K04393	0	SMcontig_8484	0	CTCAGCACTGACCCAGAAAGGACTGAAGAATGTCTTTGATGAGGCGATTCTTGCCGCTCTTGAGCCTCCGGAGCCCAAGAAGAAGAAGAAGTGCTGCATCCTCTGAGTTGC	TA1-203987	0
ko04540	1	K04364	0	contig11846	0	aaaTTtGACTGAAAGCGAGAACTCTCCCGGTGTGCTCTCACTaggTCGAACGAGAAATGCACCATCCCTCTGAACAAACTGTCCTTGCGCATTCTTCT	TA2-122329	0
ko04540	0	K07375	0	contig23020	0	ggAACATAGCCCGGAaCTGTTCCGAGATGCGCTTGAACAGCTCCTGGATGGCCGTGCTGTTTCCGATGAACGTCGCCGACATCTTGAGACCACGTGGTGGgAtGTAaCGAAAaCAGACGgCCGTCTTCACGTTGTTTGGAAtCCtACC	TA2-000339	0
ko04540	0	K07374	0	contig26031	0	aaGAAGTCTAAGCTCGAGTTTGCTGTCTATCCAGCTCCGCaGATTTCTACAGCTGTTGTTGAGCCATACAACTCAATTTTGACAACCCACACCACTCTTGAGCACTCTGACTGcGCCTTCATGGTTGACAACGAAGCTATCTACGATATCTGCCGTCGTAACCTCGACATTGAaCGCCCAACCTACACCAATCTGAACCGTCTGATTGGTCAGATTGTCAGTTCCATCa	TA1-236647	0
ko04540	0	K04634	0	contig26701	0	tttGACTCAATCGTTGACTTTTCAGACATATAtATCAGtCACACAAAAGATcTTGAaGAGTTATTAGGTCAGGACTGATATAAACCAGCAAATGAAGAAACCATTGCGTGTAGTTTATTATTCTACTTATTATTACATTATGCAATTATAAAAAaTTATGTAaTTACTAAAAaTTTCA	TA1-231349	0
ko04540	0	K07375	0	EB3O8BM02HBCUM	0	CGCCACGGACGCTACCTCACCGTGGCCGCCATCTTCCGTGGCCGCATGTCGATGAAGGAG	TA1-087578	0
ko04540	0	K04345	0	SMcontig_22970	0	CAATCGAAGATAAGAAAGATCTGAAGACGCGTTTTGATTGGCCTTAATTAGTCTTAATGGTCTTAATTGATTTTAATTAACATAGCGAAGCGGAGAAGATGATGTCGAACAAGATCGAGGACCGGATTCGTCGTATGTCGGTGAACACCGTCGATGAACGACTGCGAAAGTTGTCCTCAGGATTAGATGACGTCAGGTACCGGAAAACATCGACTGGAGGGAACAAGATGAAGGTTCGCAAGCAGAGTGTCCAACCTCCTCCAAAGACTCCAGAACGACCGAGACAGATGTAAACAGCCTAGATTCGGGATCTGTTTCGATGTGGATGGAGTGTTGGCCAGAGGCACCGTTCCTATTCCAGCTGC	TA1-173393	0
ko04540	0	K07374	0	SMcontig_42866	0	CATATGCCGCCGTAACCTCGACATCGAACGCCCAACTTACACTAACCTGAATCGTCTGATTGCCCAGGTGGTGAGCTCCATCACCGCATC	TA1-079703	0
ko04540	0	K07375	0	SMcontig_61119	0	CGGAAGATGGCGGCCACGGTCAGGTAGCGACCATGGCGTGGGTCACAAGCAGCCATCATGTTCTTGGCATCGAACATCTGCTGTGTTAGCTCGGGAACTGTCAGGGCACGGTACTGTTGGCTGCCACGGGAGGTCAGTGGGGCAAAACCAGGCATGAAGAAGTGCAGGCGAGGGAATGGAACCATGTTGACTGCCAATTTGCGAAGATCTGCATTCAGCTGACCAGGGAAACGCAGACAGGTGGTAACACCAGACATA	TA2-054612	0
ko04610	1	K03984	1	contig08600	1	ggTTAACCGACCATtCcTGGTGGCCGTCCTTCAGAAGGAAAATCCAGTTCCTGTTCTCGTTGGTCTCATCCAGGACCCAACCGCCGGCTtCAAaTGCTGCCcTGCGCTTGGACCGCCAGAAaTtGTACTTAcc	TA1-014952	1
ko04610	0	K04004	1	contig26649	1	ATACTTGCATCTTTGTTCACATATTTAGATCTACATAACTATTATATTAAaTGCCTGTGTAAAATTTGCATTGATCTATTATCAGTTGCCTAACCACtAGTTtAccTCcAGACtATTATCAAaCTGATAAATATCAGACCCCAAAACTTAAACTTGTTTTCAATAGAAGCTTAATTATTATGTCCCAGCTGAAAAaTAAATAAAATCACAGCCAAATAACTGAGCCTCACTTGTATGGTTAAAAACTTtCTCCTATGAaCATCGTAaCCACAAaCTTATa	TA2-114663	1
ko04610	0	K01330	0	EW1_R1P05_G10	0	ACGGACCTGGGGAATCCGACTGTCTAATTAAAACAAAGCATTGCGATGGCCGTAACGTGGTGTTGACGCAATGTGATTTCTGCCCAGTGCTCTGAATGTCAAAGTGAAGAAATTCAAAAAAGCGCGGGTAAACGGCGGGAGTAACTATGACTCTCTTAAGGTAGCCAAATGCCTCGTCATCTAATTAGTGACGCGCATGAATGGATTAACGAGATTCCCACTGTCCCTATCTACTATCTAGCGAAACCACAGCCAAGGGAACGGGCTTGGCAGAATTAGCGGGGAAAGAAGACCCTGTTGAGCTTGACTCTAGTCCGACTCTGTGAAGAGACATGAGAGGTGTAGCATAATTGGGAGGTGTGACTCTCGTGACGACCACAGCGAGATTGTCTTGTCAAC…	TA2-194004	0
ko04610	0	K04008	1	SMcontig_3346	1	ATATGTGACATTTAATGGCTCTTACTTTTTTTTGTTTGCTTGGCATTTTTTTGGCTTTTCTTAGCACAGGAATGTTCTTAAGACTTCATGCATTTATGGAACTTTTAGATTTGTGCAAGTGCTGTCGCAGCATTGGTTAACTNCTACTGGTACTTCTAGCTGGTAATAGCTGTATGATCTTTTGCCAGAATTTTGAAGACTGCAACAAATTA	TA1-102238	1
ko04610	0	K03995	1	SMcontig_40348	1	CNACTTTAAGCACCAATTTTACTACACCTGGTAATCTCTTGCATATAGATGACAACTTCAAAACCATCTTAAATACAAGTTAATTATTTAACAAAATATTTTACACATCTACCAATAATTATTACACAGCAGTATACCATATGCATAGTTA	TA2-137766	1
ko04612	0	K01369	0	contig02591	0	cGATCATGTTTTtGTGAaCTTtGTTGATCAtGGAGCGCCGGGAATCTTGGCATTtCCAACTGATGAGCTGAGTGCTAAGGACCTTATGAATACAAtCAaGGAAATGTACAAAGACAAGAAGTATGGACAGATGGTCTTCTACATTGAGGCTtGTGAATCTGGgTCGAt	TA1-062051	0
ko04612	1	K01369	0	contig08800	0	ggTGTCAAAATTGACTACAAAGGAAACGATGTCACTCCTGCAAACTTCCTGGCTATTCTCAGCGGAAATAGTGAGAAGATGAAaGGCATTGGCACTGGAAaGGt	TA1-008507	0
ko04612	0	K06751	0	contig28622	0	aCAATGATCATAATATGTCCcTCCGGAGTCCGGATCTGCTGGTGCTGCAGGCATGGTTGGTTCTACGAGTAAGCGAGTGACTGCCAGCCCAAATTCATTCGATTTTACCTGGCTGTAAGGCCACACTACTTGGTCAGCAGATCTGCAAAAACCTGACCAGCCTTGCTCATTTCAAAGCACCTGTTAaTTATCCCGAAGGCGTAGGCCTACCTTTCTTCtCTTCCGTCGGCTGTGCCGACGATGAGG	TA1-170050	0
ko04612	0	K07982	1	EB3O8BM01B9FED	1	ACGCACGGTCAGAGCGGTTGTCCATCGCTTTTTCCGTCTTTACAATGGGCTTTGGATACGGGCACGTGCTGGGCGCCACAAGAAACGCTGGATGAAGCCACT	TA1-207781	1
ko04612	0	K08054	0	SMcontig_25516	0	GAAGAAGATATCTTCCGACATTGACCACAGCTCCAGCCCCAAGGCACTAATTGGTGACATTTTGTAAGGCTCCTTGTCCTCAAAGTAGTCTGGATTAGCAATCGTCTTTGCCGTCCAAATGCCCTTGTAGTCAGGGTTGTC	TA2-193549	0
ko04612	0	K08061	1	SMcontig_47393	1	ATGCTGCGCAAGAGGAAGAGGATCCATACTATAGGCCGCCAAGAGAATATTACGAGGCCAAGTCGGCTGCTTCGACCTCATCCTTAAGAGGAGCCAGTTTAGATGACGCATATGGTGCTGGAGATGGCTATGCTCCAATTCCCAGGCGTGGACCACTCCTTTCGGCTGGGAGCAGCAGGGGCCTGGTAGGTGCTGGGCTTCCACCTAGGCCAATTGGT	TA1-180061	1
ko04612	0	K06751	0	SMcontig_52206	0	ACATTTAGTGATTTCAAATAATATTCCAGTGGCTGGAGATATTTGGTNTTTTTACCTTCTTGAANGAACAAAGTCATGCTTTGCAAGTTTGAATGTTGAACAGGGTTCTTCAGCTGTGCAGTATCTAAGCTGTGCTTTATCAGACCTTAATATCAAGATCCAGAAAAATCACTATTTAAGGACCATGACTGAATGTTCACATAATGCTAGACCCATTCCCAAACTGGTGCTCTTACTTGAGGTGACCATAAATTATAATCATTTCATTGATTGATTTTATAAGTTTAAATGGAATGGAATTTTATTTTGTTAGTTCTAATCTAAAtATGAGACATCTACTTGTGATTATTTCCTTTGGTTCATTCTTACCGTAAGTGAACATTCCTGTGATGaTGATGA…	TA1-089109	0
ko04614	1	K01283	1	contig00337	1	tGTCACCTCTGTACACATCTTTATCCGGAAGTCTGTCTGACTGAAGAACTCCTCAGCGGAAGCATGGCATTCTAGTTGTCTGTTGTCTGGCGGGCgAaCcaTAACaGAAT	TA2-171460	1
ko04614	0	K01283	0	EB3ZX6E01EP04M	1	TCGACTTCGACGAGGACGATATTGAACCGATGATGGACGAACTGTACGAAGAACTACTTCCGTTCTACAAACAGCTCCAC	TA1-057504	1
ko04620	1	K03175	0	contig25046	0	aaaCTCATGGAACGAGAAACACAGAATCACATCTTTGAACGACAGACGAATAGACAAGAAAACGAAAACTCTAAACTTCTAGAGAAGATAATCAGCTCAGAAGTCAACGAGAAAGAGCTGAATAACACAATCAGAAACCTCGAACGGAAGCTTTGTGACTTAGAaGCCAAGCAAAAGGAAGACAGAGTTCTCTTCAAGATACGAGAAGCGGAGTTCTGTCAAACAGCaGCTGAACTCAAACGACGAAttGCTGAACt	TA1-096817	0
ko04620	0	K11220	0	EB3O8BM01B6B2M	0	CGATTTGTTTACGGACGGCTTCGAAGACCCAACGGAGCTGTTGACCTATCTCGGCCCAACGGGCAACAACACTGACTTTGGCACGGGCAGCGATGACCTCCTCTCTTTGT	TA1-009501	0
ko04620	0	K05842	1	EB3ZX6E01C1TKI	1	CCTCCTGCGCAAACTGTAACGTCTTTGCGTGCGTGAACCTGGATCTGGTGACGGAGGAGGAGCTCTCCCTTCCACCCATCGATTCAATCAACGAATTCAG	TA2-038462	1
ko04620	0	K00922	0	EW1_R1P07_C04	0	ACAAAATGAATTTGTCATTAATAATGTTCTGTTGCAGACATCTCGCCAACTATAATCAATTTGAACAGGGACAGAACAGGGACACTGTCTAATAACACAAGATGAATGACATTAAAACTTGAATATGACTTGCAATAAAAGCAGAAACTAGTCGGTTA	TA1-141032	0
ko04620	0	K04430	0	SMcontig_16164	0	AAAGGCAGTCAAATCAGACGTGCATTTCCTAAGACATTCGCTTNACAGTACGATCTCAAATCAAACCCACATCAACTTTAAACCATATGATTATGATTCACTCAATTNCTTTCAAAATaAAAAATCTAATAGGATGCATTTCTTTTTCAAATTCACTCACCTGCCGAATTTTGCACCTTACTCCAAACACCA	TA1-037449	0
ko04621	1	K03175	0	contig25046	0	aaaCTCATGGAACGAGAAACACAGAATCACATCTTTGAACGACAGACGAATAGACAAGAAAACGAAAACTCTAAACTTCTAGAGAAGATAATCAGCTCAGAAGTCAACGAGAAAGAGCTGAATAACACAATCAGAAACCTCGAACGGAAGCTTTGTGACTTAGAaGCCAAGCAAAAGGAAGACAGAGTTCTCTTCAAGATACGAGAAGCGGAGTTCTGTCAAACAGCaGCTGAACTCAAACGACGAAttGCTGAACt	TA1-096817	0
ko04622	1	K03175	0	contig25046	0	aaaCTCATGGAACGAGAAACACAGAATCACATCTTTGAACGACAGACGAATAGACAAGAAAACGAAAACTCTAAACTTCTAGAGAAGATAATCAGCTCAGAAGTCAACGAGAAAGAGCTGAATAACACAATCAGAAACCTCGAACGGAAGCTTTGTGACTTAGAaGCCAAGCAAAAGGAAGACAGAGTTCTCTTCAAGATACGAGAAGCGGAGTTCTGTCAAACAGCaGCTGAACTCAAACGACGAAttGCTGAACt	TA1-096817	0
ko04626	1	K00864	0	SMcontig_2274	0	ATAAATATGTCTGCCTATTTAAAACTTTCAATTCTTTTGAAGtTTGAAATGGACTTGATGTGCATGCAGAGACAACAACGTGACATTAATTCCGAATTTCATCTGTTCGACAACGCTGTATGTCTCTCTATTTTGATATCATTGCTTTGTTTATCTTGT	TA1-081068	0
ko04630	1	K04706	0	contig08180	0	cTTTTGTTGGAACATGTCCTTAGAGTAATGGATCGTGTTGCTGCTTAGAATtGTCTGATTTGTGTTGTAAAGTTGTGTTGTACATGTAACTGGTATAATTCACCTATGCATTGCTCCTGGTGCACTTTTTATTTGGTGCTGAGAAGTTATAAGATTTtATAATAGATTACATTTAATGATCTTAAGCtGTGCGATTTTACCATACATGTAAGTCTCGTTAGACCTGTATTTAATACtGTAATTGATTTtAGTTGTTTTATtGTTTTATTATACTATTATACtAtCagtacttcttattgttACTACCGAGTATTTTCAGCAGTTcTATGATCTTTAGATAGACGTTTATGGCATTTTAGATATCAGtAGcTTtCATATTTCTCACTGAAATACAAAGTA…	TA1-126760	0
ko04630	0	K04364	0	contig11846	0	aaaTTtGACTGAAAGCGAGAACTCTCCCGGTGTGCTCTCACTaggTCGAACGAGAAATGCACCATCCCTCTGAACAAACTGTCCTTGCGCATTCTTCT	TA2-122329	0
ko04630	0	K05436	0	contig16236	0	AGAAaGGCCAGATCTGTGTCATGATCCACTGCGGAAGTCGAGGACTTGGGCACCAAGTTGCCACTGACGCCTTAGTTGCCATGGAGAAaGCAATGAAGCGTGA	TA1-029938	0
ko04630	0	K05069	0	contig26655	0	AAaCTGTTTTAGTTTTTGTTGAGTTATCATTAGTAaTGCAGTTTCCATGTGAGATTTTAGTCTGCATTTTCTGCAAAGTATTGCTTATAGGTAGAGTTGCAAAATTACTTtAATGgAAaTTtATACTTATTCCAGTGTGTTATGTTGCTTTGCATCACTTGATGAACATTTGTACAGGTGAATTGCAAGGGCCAAGATGATGTATTTTGACTTtCCATGTGGCAGCAAGACCTGTTTTtCATAATAGAATAAAGACATTTAGTTTTAACAGAATGGTTCTCAGAAAGCACTTTTGATCATTATTGAACTCCGGAAaTGTAGAAGTtCTGTTTTAAACtATGTTTCAcACATTGTTg	TA1-136538	0
ko04630	0	K04498	0	contig27121	0	ccAATCGGCTACCACGGCCcACTTTCTCTAACCAATCAGCCACcGTGATCCACTTGCACTAACCAatCGgCTACCATGATCCACCTGCTTTAACCAATCAGCTACCATGATCCACTTGCCTAACTAATCGGCTaCcATGaCtCAaTGTTCTAACCAATCaGCCACca	TA2-055736	0
ko04630	0	K11220	0	EB3O8BM01B6B2M	0	CGATTTGTTTACGGACGGCTTCGAAGACCCAACGGAGCTGTTGACCTATCTCGGCCCAACGGGCAACAACACTGACTTTGGCACGGGCAGCGATGACCTCCTCTCTTTGT	TA1-009501	0
ko04630	0	K04706	0	EB3O8BM01C19NZ	0	TCCAAGAATATTGGCAGAACAGAAACATTTTCGCTTGGCTGAAGGCTCTTTCTTCTCCTCATCATCGGTC	TA2-114391	0
ko04630	0	K04702	1	EW1_F2P12_A11	1	ACACACTTGAAAGATACGTCGCCGGCACGAGGCCATGCGATCAGCTCGAAGTTATCCAGAGTCATCAGAGTTACGGGCCGCGAGGACCCGATTGGTTTTGACCTAATAAAGGCGCTCTTTCCCATAAGGGTCGGAGCTTTGTGGCATGTATTAGCTCCAGAATTACCGCAGTTATCCAAGTAGGATTGT	TA2-156906	1
ko04630	0	K00922	0	EW1_R1P07_C04	0	ACAAAATGAATTTGTCATTAATAATGTTCTGTTGCAGACATCTCGCCAACTATAATCAATTTGAACAGGGACAGAACAGGGACACTGTCTAATAACACAAGATGAATGACATTAAAACTTGAATATGACTTGCAATAAAAGCAGAAACTAGTCGGTTA	TA1-141032	0
ko04630	0	K04498	0	EW2_R1P09_A12	0	GTACGAGATCCTCTACATGTTGATTCGTCGTTACAAATACCTGGAAAAGAGCTTCGAGGATGAGTTGAAGAAGCTGATTCTGTTCCTGAAGGGGTTTTCTGAACCGGAGAGAGCAAAACTTGCTAAGGTGGTTGGAATCTGCTTGGCCAATGGCCTCGGTAGTCCAACATGCCTGGTTCCGTCGTTCGAGGACCATCTTGTCAAGGAAGGATTGTCCCTTGAGTTTGCACAGTGCATGTTTAAGGCCTGGCTTCAGGAGAAGGACATGCAGAATGTTGCAACTGCTGTTGAAGAAGTCCGGCATTGAAGGCAAATTA	TA1-199694	0
ko04640	1	K06482	0	AF212166.1	0	TACTAAGCGGAGGAGGAAAAGAAACTAACAAGGATTCCCTCAGTAACGGCGAGTGAAGCGGGAATAGCCCAGCACCGAATCCCCCGGCCTTGGCCGGCGGGAACTGTGGTGTTCGGGACGACCTTCGTTCGTCGGCCGGTCGCCCGAGTCCTCCTGATCGGGGCCCTACCCAGAGCGGGTGTAAGGCCTCTACGGCGTCTGGCCGGCGAGCCCGGGGAGTCCTCGGAGTCGGGTTGTTTGAGATTGCAGCCCAAAGCGGGTGGTAAACTCCATCTAAGGCTAAATACTGGCACGAGTCCGATAGCGAACAAGTACCGTGAGGGAAAGTTGAAAAGAACTTTGAAGAGAGAGTTCAACAGTACGTGAAACCGTCTAGAGGCAAACGGAAAGGACCGTATG…	TA1-049837	0
ko04640	0	K04386	0	contig02072	0	cATTTCAACCGATCATTCTTtGTATATTAACTTTCAGgTGtATCACAAACATCTGTCCTGTATTTCAAAGCCACTGTAATTGTATTACACTTTAGAACATCAGCAACAATTGAAGCACACATAAGCGAAGCAATCAAGATAACAAACAACAAAaTTTAATAGGAAGAAAaTGCTACGACTTACCAAACAAaCTGTAGAAAaGATTGATTATGTATTTtGTAATAATTGCACATCAAATGCCATTTGTGCCTCTTTGGTCTCGACCTGACAATAATcct	TA2-070993	0
ko04640	0	K05091	0	contig23936	0	TTATCAGTTGATAACTAAtCCcTCCGTtGAAGAAGCtGaTGATCCcTTTTCCGGGAGCTTCTGtGATTGAGAAaCCCcACAGTTtCTTGGTGTCAAaTATATATATTTGATTGAaGTCCAtAgg	TA1-117560	0
ko04640	0	K06503	0	contig30241	0	TTTCAGTTTCACTTtCTAGTTTCACATTCGATTTGCTCGCTTAGCATGGTCTTAGCAGGTTTCAGTCGCGTTTtGGTAAAaCGTTTTGCgtATTGCGTCTTGGCGTTTTCTCGATTATCTGGATGAGATGCTTTCAGTAGGTCTAGCGTTTCTGACTGGTTTCAaCTTTCGTTTTCCGtGtCaTAATAAATtaGTGCaTCTAATGgCTagATTTTTtt	TA1-111936	0
ko04640	0	K06461	0	SMcontig_16549	0	CGCATAACTAATACGAGGCTATGGTCAACGCCATGTTGGAGTGTCCCGTGCAGTTAGTCCATTGGTTGCGATTTCCTAGAATATCTTGAAATTAGAGTCTGTCTTTNAGTCCAAAGATTCAGGAGGAGCAAGTTCCGGGAAGTCGGGATTCAACTCTCCCAGCAGCCACCACGTGACCATCTCACCT	TA2-133628	0
ko04640	0	K04008	0	SMcontig_3346	0	ATATGTGACATTTAATGGCTCTTACTTTTTTTTGTTTGCTTGGCATTTTTTTGGCTTTTCTTAGCACAGGAATGTTCTTAAGACTTCATGCATTTATGGAACTTTTAGATTTGTGCAAGTGCTGTCGCAGCATTGGTTAACTNCTACTGGTACTTCTAGCTGGTAATAGCTGTATGATCTTTTGCCAGAATTTTGAAGACTGCAACAAATTA	TA1-102238	0
ko04640	0	K06259	0	SMcontig_37295	0	GAATTGTTGAGGAGTGGAAAGGAAACAGTTCTTTGCCCTTCTGGCACGACTATTGTAACAGGATAAACGGATCAGATGGCACATTGNGGCATCCATTTGTGGAAA	TA1-041751	0
ko04640	0	K06262	0	SMcontig_61206	0	ATTTAGCTCAACACAAGACAAGTCAGCACAACTCAACCTCTGAAATGATTTACACCGGAAACTAGCCCAAGTGAGACAGGAAAAGCATCCAACCAATCCGCCCCAACAACCACAATTTAGaAAGCACGCAGACTACATTAGACACTTTAATAATAATAAAATACTAATACTGTAGATATTAACACTAATTGTTTTAACCGAAAATATTAGCAATAATAATAGCCAGATTATAATTTTAATCACACTGGTCTCTCTCCAGTTGAGATTAAATAATTATTTTGCATTAATCACAACAGTAATAATCATCATGCAAGATAATAATTAACCTAaCAAATAATATGAGAAATTACTAACTATGGCACACACCTCAGTAACACACCAGTGaACGGAACCTACACC…	TA2-017457	0
ko04650	0	K04446	0	contig03316	0	cATgTTGGGCTTGTTTCTTCTGCTGCTAAaCTATCcGACCTTaTGAGCTTGAGCTGCAGAaTCTCTTCTTGCAATTCCTGAATTCTGTTTtCCATTTCTTTGACGTCCTGGTCTTTGTTGTGAAGTTGTGCAGAAGTGAGAAGCTCTTGATTCTCTATCTccGAGTTCAGCAATTCGTCGTTtGAG	TA2-200735	0
ko04650	1	K04364	0	contig11846	0	aaaTTtGACTGAAAGCGAGAACTCTCCCGGTGTGCTCTCACTaggTCGAACGAGAAATGCACCATCCCTCTGAACAAACTGTCCTTGCGCATTCTTCT	TA2-122329	0
ko04650	0	K06279	0	contig25162	0	aaCGATCGAAtAAaGTtCtAGAAAaTGACGTTCTTCGACATtGGACGCGATCCCcATCCTGGTGCCCcTCTTACAGATCTGGAATGGAATGGTCCATGtGCTTCTTGACAAGGCTTGaTCCAATGTTCTTCATGATGTGGtCGTAG	TA2-037879	0
ko04650	0	K07982	0	EB3O8BM01B9FED	0	ACGCACGGTCAGAGCGGTTGTCCATCGCTTTTTCCGTCTTTACAATGGGCTTTGGATACGGGCACGTGCTGGGCGCCACAAGAAACGCTGGATGAAGCCACT	TA1-207781	0
ko04650	0	K04409	0	EB3ZX6E02JKG87	0	CTACTGTGTTCGGTAGGAGCCCGGGTCAGCCCTTACCTTCTCATCTTTCTTCGGATCATCATTGGACTGGGTCAGGGTGTCGTCTTCGTTTCAATGCACGATCTTTG	TA1-177238	0
ko04650	0	K06279	0	EW1_F2P13_F07	0	ACAATCCTACTTGGATAACTGCGGTAATTCTGGAGCTAATACATGCCACAAAGCTCCGACCCTTATGGGAAAGAGCGCGTTTATTAGGTCAAAACCAATCGGGTCCTCGCGGCCCGTAACTCTGATGACTCTGGATAACTTCGAGCTGATCGCATGGCCTCGTGCCGGCGACGTATCTTTCAAGTGTG	TA2-142610	0
ko04650	0	K00922	0	EW1_R1P07_C04	0	ACAAAATGAATTTGTCATTAATAATGTTCTGTTGCAGACATCTCGCCAACTATAATCAATTTGAACAGGGACAGAACAGGGACACTGTCTAATAACACAAGATGAATGACATTAAAACTTGAATATGACTTGCAATAAAAGCAGAAACTAGTCGGTTA	TA1-141032	0
ko04660	0	K04446	0	contig03316	0	cATgTTGGGCTTGTTTCTTCTGCTGCTAAaCTATCcGACCTTaTGAGCTTGAGCTGCAGAaTCTCTTCTTGCAATTCCTGAATTCTGTTTtCCATTTCTTTGACGTCCTGGTCTTTGTTGTGAAGTTGTGCAGAAGTGAGAAGCTCTTGATTCTCTATCTccGAGTTCAGCAATTCGTCGTTtGAG	TA2-200735	0
ko04660	1	K04364	0	contig11846	0	aaaTTtGACTGAAAGCGAGAACTCTCCCGGTGTGCTCTCACTaggTCGAACGAGAAATGCACCATCCCTCTGAACAAACTGTCCTTGCGCATTCTTCT	TA2-122329	0
ko04660	0	K04409	0	EB3ZX6E02JKG87	0	CTACTGTGTTCGGTAGGAGCCCGGGTCAGCCCTTACCTTCTCATCTTTCTTCGGATCATCATTGGACTGGGTCAGGGTGTCGTCTTCGTTTCAATGCACGATCTTTG	TA1-177238	0
ko04660	0	K00922	0	EW1_R1P07_C04	0	ACAAAATGAATTTGTCATTAATAATGTTCTGTTGCAGACATCTCGCCAACTATAATCAATTTGAACAGGGACAGAACAGGGACACTGTCTAATAACACAAGATGAATGACATTAAAACTTGAATATGACTTGCAATAAAAGCAGAAACTAGTCGGTTA	TA1-141032	0
ko04660	0	K04393	0	SMcontig_8484	0	CTCAGCACTGACCCAGAAAGGACTGAAGAATGTCTTTGATGAGGCGATTCTTGCCGCTCTTGAGCCTCCGGAGCCCAAGAAGAAGAAGAAGTGCTGCATCCTCTGAGTTGC	TA1-203987	0
ko04662	0	K04446	0	contig03316	0	cATgTTGGGCTTGTTTCTTCTGCTGCTAAaCTATCcGACCTTaTGAGCTTGAGCTGCAGAaTCTCTTCTTGCAATTCCTGAATTCTGTTTtCCATTTCTTTGACGTCCTGGTCTTTGTTGTGAAGTTGTGCAGAAGTGAGAAGCTCTTGATTCTCTATCTccGAGTTCAGCAATTCGTCGTTtGAG	TA2-200735	0
ko04662	1	K04364	0	contig11846	0	aaaTTtGACTGAAAGCGAGAACTCTCCCGGTGTGCTCTCACTaggTCGAACGAGAAATGCACCATCCCTCTGAACAAACTGTCCTTGCGCATTCTTCT	TA2-122329	0
ko04662	0	K00922	0	EW1_R1P07_C04	0	ACAAAATGAATTTGTCATTAATAATGTTCTGTTGCAGACATCTCGCCAACTATAATCAATTTGAACAGGGACAGAACAGGGACACTGTCTAATAACACAAGATGAATGACATTAAAACTTGAATATGACTTGCAATAAAAGCAGAAACTAGTCGGTTA	TA1-141032	0
ko04664	1	K04364	0	contig11846	0	aaaTTtGACTGAAAGCGAGAACTCTCCCGGTGTGCTCTCACTaggTCGAACGAGAAATGCACCATCCCTCTGAACAAACTGTCCTTGCGCATTCTTCT	TA2-122329	0
ko04664	0	K00922	0	EW1_R1P07_C04	0	ACAAAATGAATTTGTCATTAATAATGTTCTGTTGCAGACATCTCGCCAACTATAATCAATTTGAACAGGGACAGAACAGGGACACTGTCTAATAACACAAGATGAATGACATTAAAACTTGAATATGACTTGCAATAAAAGCAGAAACTAGTCGGTTA	TA1-141032	0
ko04664	0	K04430	0	SMcontig_16164	0	AAAGGCAGTCAAATCAGACGTGCATTTCCTAAGACATTCGCTTNACAGTACGATCTCAAATCAAACCCACATCAACTTTAAACCATATGATTATGATTCACTCAATTNCTTTCAAAATaAAAAATCTAATAGGATGCATTTCTTTTTCAAATTCACTCACCTGCCGAATTTTGCACCTTACTCCAAACACCA	TA1-037449	0
ko04664	0	K01047	0	SMcontig_22033	0	TGGAATAGGTACAGATGCGACTCCAGACATGATGCAGGAAGTAGAGTATACCGGCCTCTTCCAGAAACCGATAAGTCTTTGACTTCTGAACAGATCCACTGGTTTGTGTGTCGACCGCAAATGCAACACCGAACACAAGAATGATCAGAAGAAACAGAGATTTCCACGGAAGTGTGATCTTGTYCAGCTTCAATAGCAGTTCTTTACAGGTTCCATGC	TA2-040052	0
ko04666	1	K00889	0	contig11533	0	AaCTGATGATGTTGAGCAGGgCTTTTTtGTAAATAACATTTCCGGGTACGCCAAATTCCCGATGACCTGTTTTtttAGATATTTACCAAGAAAaCTTtCTACCcGAaTTTTTCCcAGTGAtCTTTTTTAAGTACGATGCAAAAAAAaGTCCcATTTCAAGCCGATTTTTT	TA1-120370	0
ko04666	0	K05754	1	contig27063	1	aTGCTCTTCAATACGTCCTCAAtAACGCACCCGTCTCCACAAAGAACCAGgCGGTGAAGGACAGAGCGCTCCAGTCTGTGCTGAAGGTCCTGATGTCCTTTAAGGCCAACGAAATTGAGGCCGGCCTCAAGGGCCTTGACCAGAACAGACAGGACACGCTGATGAAGTACATCTACCGAGGATTTGAGTCTCCATCGGAGGGAAGCAGCGCACAGCTTCTGGTTTGGCATGAAAAGCTGTTTGCTGTGACCGGCCTGGGAAGTGTTGTTCGAGTTTTAACCGACCGAAAAaGAGTCTAGGACCAGCGTCATCAAGAGGCACCAGCCA	TA1-199711	1
ko04666	0	K05743	0	contig27189	0	ttacactacaccTGCAGCATGTTCATACTGACCTGCACAATGTTCGAGATAAAAAAaTTGTGAGTTCCTTACATAGCACTTGTGTTTTTAGCACTCCAATCCATATTTGCTACATGGCTTCACTTATACATAGGAACTATTTGGGTGTCGAACATGCACTTTGTAATAA	TA2-139561	0
ko04666	0	K12488	0	contig30715	0	tATTtGaTtGAaGTCCATAGGCTGCACAAaTCTTGACAGTAATCTATGGTGTACTTTATGATGGGGCAGAAAGgTGGAACTGTGTACATTTTGCATGAaTATATTGAaGAACATTTTCAGATATTTGTTGTGATTTTAGGCTAATCTTGacTTTTAACTCAATTATGTATATATAATGTGCACAATAACGTGTGTtGTATAAACAGATGTAAACGGACAGTGATTGATAGCAT	TA1-155227	0
ko04666	0	K04409	0	EB3ZX6E02JKG87	0	CTACTGTGTTCGGTAGGAGCCCGGGTCAGCCCTTACCTTCTCATCTTTCTTCGGATCATCATTGGACTGGGTCAGGGTGTCGTCTTCGTTTCAATGCACGATCTTTG	TA1-177238	0
ko04666	0	K00922	0	EW1_R1P07_C04	0	ACAAAATGAATTTGTCATTAATAATGTTCTGTTGCAGACATCTCGCCAACTATAATCAATTTGAACAGGGACAGAACAGGGACACTGTCTAATAACACAAGATGAATGACATTAAAACTTGAATATGACTTGCAATAAAAGCAGAAACTAGTCGGTTA	TA1-141032	0
ko04666	0	K05765	0	SMcontig_57302	0	GCCAACGTGAGAAGGAAGACGCTTTACGCTNNCCAGCAAAGATGCTTTGAAGAAGAAACTGGTTGGAATGACTCACGAGATTCAGGCCACAGAGTACGCAGATCTGGCGCTGAAAGATGTAACGGAGAAAGTCATGTGCAAAATGGTGAAGTAGAATATCAAGGAACGCGACGCTACTTCAGTTCTgCCTTAAATTTGCAACGAAAGCATCTTGTC	TA1-162631	0
ko04666	0	K04393	0	SMcontig_8484	0	CTCAGCACTGACCCAGAAAGGACTGAAGAATGTCTTTGATGAGGCGATTCTTGCCGCTCTTGAGCCTCCGGAGCCCAAGAAGAAGAAGAAGTGCTGCATCCTCTGAGTTGC	TA1-203987	0
ko04670	0	K02105	0	contig00130	0	aTtCATAAAaGTATATAATtATCTGCCATAACTACATAACATAATATAAACTGAAACTCTTATCAAACATTgATATCAATGGAAACTCACTGCAAATACAAAGCAAGTCAAAAGTCATGCAGAATTTGCTCTTAATGGAATTCTTTAAAAATATCAGTCAAATTCTCTAACAGCTGATCGTGGGCAAATTAAAGCCCAAGGTTtCCATCAGAATTGTCTTGAGAATAGTGTATATTATTCATATACATTTTATGCATATAACTTTTTGAAaTATACATCCACTGTATTTGATCTTTGAAACTGCTAAACCGGAAGCAAATTAGACGAGGAACAAGCGTCAAATGTCCAATTTATTTCCAGATTGGTCCAGAATGACAGAAGTAACAAGATGCAACAAGT…	TA2-035043	0
ko04670	1	K12757	0	contig05646	0	CCCGGACAAAATCAACTTCACTCATTTCCTCACGATGTACGGGGAGAAACTGCACGGAACCGATACGGAATCGACGTTGAGAGACGCCTTTCTCATGTTCGATGAGGAGA	TA1-019208	0
ko04670	0	K04514	0	contig10483	0	tAGCTGTGGCCACATGAATCGTTCTCAATGTGAATTTCTTCGTGATATTTGCCACTTTCTTTCTGTtCGTCAATCAGTTTtCGTATtGCTTCCGCACGATCCATGTACTCGTTGACCTTGGTTCgAaGa	TA2-031403	0
ko04670	0	K07836	0	contig21587	0	tCCCCCCTTcTTCTTGCTGCTCTTGCCTTTTGTATCAGGACTCTTCCTGTTTATCTGGCGGACCAAATCGTGGAAGATCTCTGTTACATTGATCTTAGACTTGGCCGATGTCTCCAGGAAAGTGCAGTTCCAATTTTTTGCAAGATTATGTCCCTGATCCTTTCCTACCACTCGTTCATCTTCCAAGTCACATTTATTTCCCACAAGAATCATCGGAACCTCATCCATATCCTTGACACGTAAGATCTGTTCGCGCAGGTCCTGCAGGTCATTGAAGGTTGACTGTGCAGTTATGGAGTAGACGAGAAGGAAACCCCGACCATTCTTCATGTAAAGGTCACGCATGGCTGTAAaTtGTTCGGTCCCAGCTGTGTCcAGTATTtCG	TA2-033516	0
ko04670	0	K05699	0	contig26669	0	aCATGGAGTTAAGATGTGAAATggaCATATTAAGATATCATTATGTCCTGTTTTGGGTCGAAAGATCCTGCTCTCCTTACATTCACTCTTCTATTtCAAAATTCAAGCAGTCTTAAGTTTACAGTTTAAGCtGTACTAATTGGATTTCTGGTTTTTCCATCTGCAGCTTCATTCACCCGCTGGCTTTATGCCGATGAATTATCGGTCAGCTGATGATCATAAATGTCTCGTTAAATTAAGCTCGTTAGATCACAGTTGGTTTGTCCCACATTTGATATTGTGTTGAGTACCTGCTAGAACAGCATAAAGGATTTtCTGCTTGGAaTTGTGCTTCTTCAAATGAGCTGTTGCTCCAAGAGGACTATGTTAAAGACAGGGTATGTTTACATATATTAAAAT…	TA1-229577	0
ko04670	0	K04514	0	contig29873	0	TACAAGGCATTTTGAAaGCGATCTGAtCAGCAACATACGGACAGTTATGCGACCATTCTAATTCTCTCGCATTCTTGACGGCAGTGCTACTAGCTGCACGTGCCGAACAATTCTTTAGGGAGTCCGAACTGTGAAAGAAACGCTTCAACTAGCCCCcAGACGTGCCACTTCTCACTCTAAACAGACACTTTTTTTACGACCGCGGCGTTCTGATTtACTTCGAGGGAGAATCGGgCGGATGTAATCTTAAaTTTTGaTtCTATTATGaa	TA1-098018	0
ko04670	0	K05692	0	EB3O8BM02ICXPB	0	CTCCGGACCGAAGGTGTAGTTGTAGAGGTGAATCATGTCCTCCCAGCTGCGCACGATCCCGTTCTCCATCGGATACGACACTTCCAACATCGACCGAA	TA2-031741	0
ko04670	0	K05692	0	EB3ZX6E01BYPWE	0	GCCACGCAGCAGAAGAAGCTTGATGAGATAACGTGTGACGTCGCGACCAGCGATGTCCAGACGACGGGTGAGATGCGGGAGGGCGAAC	TA2-176405	0
ko04670	0	K05692	0	EB3ZX6E01DOB82	0	GTCGACAATGGATCCGGTATGTGCTTTTAAGGTTCTTTTTGGTTTTCTTTTCGTCTGGGGACGACGCTCCCAGGGCCGTCTTCCCATCCATCGTTGGACGCC	TA1-185586	0
ko04670	0	K00922	0	EW1_R1P07_C04	0	ACAAAATGAATTTGTCATTAATAATGTTCTGTTGCAGACATCTCGCCAACTATAATCAATTTGAACAGGGACAGAACAGGGACACTGTCTAATAACACAAGATGAATGACATTAAAACTTGAATATGACTTGCAATAAAAGCAGAAACTAGTCGGTTA	TA1-141032	0
ko04670	0	K05719	0	SMcontig_12480	0	AATCCTCCGCCAAGCAGACNTTCTTTGtTAAcTTAAGCCCTNCTTGNACCAGCCTAAACAATTGGTCGAAGGAAATCCTGCCNAAACAATTGGTCGAAGGAAGTGNAGTTTGTTTTGTTGCCATTGTTATGACTGTCCGAAAAATGGTGATTGCTATTTGGAGATAAACGTCTCTGATTCATCAGTACTCAGTAGCGAAATATAAAGCTGAACAGAAATTTGCAAGGATTGCGAAGGTCGTCCGGAACCTGCCTTCTGCCTTATTCNTGTGTTTCGGAAGACGCTCGGTGGGAGTGCAGCGTCGTTTTAGTCAGCGTCAATCCAGGTCCATGCGAAGTCGTTGTGCCTTCGTTGCGGATACAGAGTTGCGGTTCTTGGC	TA2-025776	0
ko04670	0	K06461	0	SMcontig_16549	0	CGCATAACTAATACGAGGCTATGGTCAACGCCATGTTGGAGTGTCCCGTGCAGTTAGTCCATTGGTTGCGATTTCCTAGAATATCTTGAAATTAGAGTCTGTCTTTNAGTCCAAAGATTCAGGAGGAGCAAGTTCCGGGAAGTCGGGATTCAACTCTCCCAGCAGCCACCACGTGACCATCTCACCT	TA2-133628	0
ko04670	0	K06735	0	SMcontig_4898	0	GTATGTCAGATTGAATTTTAAACGAATATTGTATCTTGAGAGTTTTGGTGCTCATTCATAAATTGTTCTTGATTGTGTTTACTAAAATTGTATTGTGTTGATGGATTGTTATTCGCATGTTTACATTTTAGGTGAATGATCTTGAATCCCAGGCTGCTCAAAAACTATTTGTTTTAATGTGTACACACAATTT	TA1-143337	0
ko04670	0	K05692	0	SMcontig_51649	0	CCCATTCCCACCATTACACCCTGATGTCTTGGTCGACCAACAATCGACGGGAAGACGGCTCTTGGGGCATCGTCCCCAGCGAATCCTGCTTTGCACATTCCAGACCCGTTGTCAATGACAAGGGCAGCAACATCATCCTCCCGC	TA2-036115	0
ko04670	0	K02105	0	SMcontig_53300	0	GCATCTGGAACATCAGAGCAGACTCAGTTTGTCATCCACAGCGGCGCTGTTCCGATCTTCATTCATCTCCTTAACTCACCAAGCGAGGATGTGCAAGAACAGGCCGTCTGGGCACTTGGCAACATTGCAGGTGACAGTCCAATT	TA1-113786	0
ko04670	0	K04393	0	SMcontig_8484	0	CTCAGCACTGACCCAGAAAGGACTGAAGAATGTCTTTGATGAGGCGATTCTTGCCGCTCTTGAGCCTCCGGAGCCCAAGAAGAAGAAGAAGTGCTGCATCCTCTGAGTTGC	TA1-203987	0
ko04672	1	K05153	0	EB3ZX6E02HE330	0	CCTTGCACTTGCGCCAGTAGCCCACCCCCAGCTGGTTGTAGGCCCATCTGCGACCTGGCTCCCCAGTCTCGCCCGTTTCAAGGAGGTTGTACGCTCGGTTTC	TA2-156073	0
ko04712	1	K03097	0	contig25795	0	aTGGaGTCCtAGaCACTGGATCTTTAACAATTGCCAGAAGCCCAATGATATTTACTCCTCCTTtCAGATTCTCCAGAATCTTGATCTCTCGTTTAATTTTCTTCTTCTTCACAGGCTTAAGAATTTTGATGACACATTTCTCGCTACTCGTAACATTCATTGCTTCAAaTACTTCGCTGTACTTTCCCCGACCAAGCTTCCGAACTGCCTGGTAGTCATCCTGCTCTCCCCATGTCACGACATGTGATtCATAATCCCAGTACTCCCTTGGTCTTTGTGTATtAA	TA2-114422	0
ko04712	0	K03097	0	SMcontig_25164	0	TCAAAGTAGTGGTACCTCGTCGTCAACGGATGTCGGGCCTGCGCTAATCCCACGTCTATTATACTTTTGCCACGACCGATGTATTCGAGTAACTGTCCGTTGACTCGGACGTCGTGAAGCCTTGCCCAATCCTCCTCGCAGCTGTCAATCGACATCAGAATGACGTCACTGTGCTCCCATTTGGCATCGAGGTTCAGCTGAACCTCC	TA2-057338	0
ko04720	0	K05211	0	contig15042	0	AGTTAATACACATtCAaGTAAAGGCGTCAaTCTGGTTTGAAAaTTGGGGgCTGTGggTCcGGGTTtGAAAaCCAGGGGTCGACGGTCCTAAAaGTTCAATAGATGGAAGGAGGCatgtagcaCAGGATTGAGGGTATCAT	TA2-130339	0
ko04720	0	K07836	0	contig21587	0	tCCCCCCTTcTTCTTGCTGCTCTTGCCTTTTGTATCAGGACTCTTCCTGTTTATCTGGCGGACCAAATCGTGGAAGATCTCTGTTACATTGATCTTAGACTTGGCCGATGTCTCCAGGAAAGTGCAGTTCCAATTTTTTGCAAGATTATGTCCCTGATCCTTTCCTACCACTCGTTCATCTTCCAAGTCACATTTATTTCCCACAAGAATCATCGGAACCTCATCCATATCCTTGACACGTAAGATCTGTTCGCGCAGGTCCTGCAGGTCATTGAAGGTTGACTGTGCAGTTATGGAGTAGACGAGAAGGAAACCCCGACCATTCTTCATGTAAAGGTCACGCATGGCTGTAAaTtGTTCGGTCCCAGCTGTGTCcAGTATTtCG	TA2-033516	0
ko04720	1	K04634	0	contig26701	0	tttGACTCAATCGTTGACTTTTCAGACATATAtATCAGtCACACAAAAGATcTTGAaGAGTTATTAGGTCAGGACTGATATAAACCAGCAAATGAAGAAACCATTGCGTGTAGTTTATTATTCTACTTATTATTACATTATGCAATTATAAAAAaTTATGTAaTTACTAAAAaTTTCA	TA1-231349	0
ko04720	0	K04498	0	contig27121	0	ccAATCGGCTACCACGGCCcACTTTCTCTAACCAATCAGCCACcGTGATCCACTTGCACTAACCAatCGgCTACCATGATCCACCTGCTTTAACCAATCAGCTACCATGATCCACTTGCCTAACTAATCGGCTaCcATGaCtCAaTGTTCTAACCAATCaGCCACca	TA2-055736	0
ko04720	0	K04498	0	EW2_R1P09_A12	0	GTACGAGATCCTCTACATGTTGATTCGTCGTTACAAATACCTGGAAAAGAGCTTCGAGGATGAGTTGAAGAAGCTGATTCTGTTCCTGAAGGGGTTTTCTGAACCGGAGAGAGCAAAACTTGCTAAGGTGGTTGGAATCTGCTTGGCCAATGGCCTCGGTAGTCCAACATGCCTGGTTCCGTCGTTCGAGGACCATCTTGTCAAGGAAGGATTGTCCCTTGAGTTTGCACAGTGCATGTTTAAGGCCTGGCTTCAGGAGAAGGACATGCAGAATGTTGCAACTGCTGTTGAAGAAGTCCGGCATTGAAGGCAAATTA	TA1-199694	0
ko04720	0	K04345	0	SMcontig_22970	0	CAATCGAAGATAAGAAAGATCTGAAGACGCGTTTTGATTGGCCTTAATTAGTCTTAATGGTCTTAATTGATTTTAATTAACATAGCGAAGCGGAGAAGATGATGTCGAACAAGATCGAGGACCGGATTCGTCGTATGTCGGTGAACACCGTCGATGAACGACTGCGAAAGTTGTCCTCAGGATTAGATGACGTCAGGTACCGGAAAACATCGACTGGAGGGAACAAGATGAAGGTTCGCAAGCAGAGTGTCCAACCTCCTCCAAAGACTCCAGAACGACCGAGACAGATGTAAACAGCCTAGATTCGGGATCTGTTTCGATGTGGATGGAGTGTTGGCCAGAGGCACCGTTCCTATTCCAGCTGC	TA1-173393	0
ko04722	1	K12462	1	contig01910	1	aCGAAaGtGGAaGAGGCGCCGGCTGGGATGATGGCTCGCGGCACCTACAACATCAAGAGTCTaCTTCACGGaCGACGACAAGAACGAACATCTGAAaTGGGaa	TA1-082438	1
ko04722	0	K06619	0	contig08838	0	aaaCCTGAGCACTGAGAGTTTTTCATATTGCATATCACGCACAAGCAATCTTACAAAGCAAAGTCATAAATTGAAAAaCTGCTTAAAGCACACAGTCCCGTaGAAGCAAAGCAAGCAACTTGTTTAATACCTGAGCACAGTTCTCa	TA2-185116	0
ko04722	0	K04364	0	contig11846	0	aaaTTtGACTGAAAGCGAGAACTCTCCCGGTGTGCTCTCACTaggTCGAACGAGAAATGCACCATCCCTCTGAACAAACTGTCCTTGCGCATTCTTCT	TA2-122329	0
ko04722	0	K06630	0	contig15036	0	GGTCAGTTTCAGCTTGTCATCGCTGCCTTTGCTTTCCTCCTTCTGTTCAATGCTGCTAATGATTCGCCAAGACGCTCTCCTGGCACCAATGACATTCTTGTAGGCAACAGACAGTAGATTCCTctcttCCACCGACAATTCCACGCCAAGTTCTGTCACCTTCTTCAt	TA2-169797	0
ko04722	0	K12462	0	contig15478	1	tACAaGGAAGCTCTTCTTGGAACTGCAGATCCCACGCTATTGGAAGTCTTTCCAAATGACCCACGGCGTGTGaTTGTACAGAAGCTTGCTGTTCTCGTa	TA1-233150	1
ko04722	0	K04426	0	contig15518	0	TATGGAGGaGAGTTAAGGGTTCAAGTCTCCTGCCCTGAgtATAGTTACtGTGTAGGgaCcTTGaGCAAGTCCTTCACTCcACAGTTGCTCGGCTCCaGTCGATTGG	TA1-029141	0
ko04722	0	K07836	0	contig21587	0	tCCCCCCTTcTTCTTGCTGCTCTTGCCTTTTGTATCAGGACTCTTCCTGTTTATCTGGCGGACCAAATCGTGGAAGATCTCTGTTACATTGATCTTAGACTTGGCCGATGTCTCCAGGAAAGTGCAGTTCCAATTTTTTGCAAGATTATGTCCCTGATCCTTTCCTACCACTCGTTCATCTTCCAAGTCACATTTATTTCCCACAAGAATCATCGGAACCTCATCCATATCCTTGACACGTAAGATCTGTTCGCGCAGGTCCTGCAGGTCATTGAAGGTTGACTGTGCAGTTATGGAGTAGACGAGAAGGAAACCCCGACCATTCTTCATGTAAAGGTCACGCATGGCTGTAAaTtGTTCGGTCCCAGCTGTGTCcAGTATTtCG	TA2-033516	0
ko04722	0	K06630	0	contig23512	0	AGCACTGGAAGCGACCTCAGCCAaGTaTCTGTAGttAGtCTCCTTTCATCTTCAGGTAGAACACCTTACTCTCAGCATTGCTAGCCTTTGCAATCAGATGCTTGTctAACAAACCCAGAACATCCATACAAATTtCTCTCAGCtCCTTTTCTa	TA2-191129	0
ko04722	0	K03175	0	contig25046	0	aaaCTCATGGAACGAGAAACACAGAATCACATCTTTGAACGACAGACGAATAGACAAGAAAACGAAAACTCTAAACTTCTAGAGAAGATAATCAGCTCAGAAGTCAACGAGAAAGAGCTGAATAACACAATCAGAAACCTCGAACGGAAGCTTTGTGACTTAGAaGCCAAGCAAAAGGAAGACAGAGTTCTCTTCAAGATACGAGAAGCGGAGTTCTGTCAAACAGCaGCTGAACTCAAACGACGAAttGCTGAACt	TA1-096817	0
ko04722	0	K06279	0	contig25162	0	aaCGATCGAAtAAaGTtCtAGAAAaTGACGTTCTTCGACATtGGACGCGATCCCcATCCTGGTGCCCcTCTTACAGATCTGGAATGGAATGGTCCATGtGCTTCTTGACAAGGCTTGaTCCAATGTTCTTCATGATGTGGtCGTAG	TA2-037879	0
ko04722	0	K06630	0	contig30140	0	CAAACTGGCGTTTGATGAGGCAATTGCCGAGTTGGACACCTTGAaCgAAGATTCGTaCAAGGaCAGCACGCTGATCATGCAGCTACTgCGGGaCAACCTCACTCTCTGGACCTCGGATGCGGG	TA1-200027	0
ko04722	0	K07187	1	EB3O8BM01ASOWJ	1	CATCCTCATTATTTTTATGCCCGGCCATTTTTTTGGTTCGCCCGGGGGCACTTGCCCCCATCTGCCCTTTCCCTTAGCTACGCCACTGTGTCAGGTCCTATT	TA2-072142	1
ko04722	0	K06619	0	EB3ZX6E02I9HCS	0	CACGACGACCGGAACGTGAAGCGGTCGGAAGACGGCGGACGGCACTCGTCAAAGACAATAGATGGAGCCAAACGAC	TA1-179011	0
ko04722	0	K06279	0	EW1_F2P13_F07	0	ACAATCCTACTTGGATAACTGCGGTAATTCTGGAGCTAATACATGCCACAAAGCTCCGACCCTTATGGGAAAGAGCGCGTTTATTAGGTCAAAACCAATCGGGTCCTCGCGGCCCGTAACTCTGATGACTCTGGATAACTTCGAGCTGATCGCATGGCCTCGTGCCGGCGACGTATCTTTCAAGTGTG	TA2-142610	0
ko04722	0	K04522	0	EW1_R1P03_B09	0	ACTTGTATAGAAGTATGAGGAAAATTGTCATGACGATGACAGCACCAAGAAGTATGAACGCATTCGCTAGCGACATCCAAAGTTTGCTGCCCACATCTGTAGCCGCGTCGTCATGCTCAAAAGGAGTGTAAATCAGATAGCCATTCCGTTGCGTGTAGAAGTTGACCGAGCTGATGGTTGTCACGACAACAGCCATACATAGCGTCACCGGAACAAACAGCATGATGACGTGTTTGGCACCGTAGAGCAGCGTCTCCTCTGCTTCATCTGCATCCATGTCAGCATCTTCGTTCGACTCCGATGGTGACTGTTGGTGGCCATGTGGTGCAGATCTTCGAGTTGCAGAGGTTGGTTGGCCATCACTTGGGGATGTCTGAATTACACCTCGATCAGACACTT…	TA2-092368	0
ko04722	0	K00922	0	EW1_R1P07_C04	0	ACAAAATGAATTTGTCATTAATAATGTTCTGTTGCAGACATCTCGCCAACTATAATCAATTTGAACAGGGACAGAACAGGGACACTGTCTAATAACACAAGATGAATGACATTAAAACTTGAATATGACTTGCAATAAAAGCAGAAACTAGTCGGTTA	TA1-141032	0
ko04722	0	K06630	0	EW2_R1P04_G11	0	TACTGGACAAGCACCTGATTCCAACTGCTGCAACTGGAGAGTCCCGAGTCTCTTACTACGAGATGAAAGGAGACTATCACAGATACTTGGCTGAATTTGCAGCTGGTAATGACAGGAAGGAGGCTGCCGAAAATAGTTTGGTTGCATACAAAGCTGCCAGCGACATCGCCAACACAGAGCTGCCGCCCACCCATCCAATTCGTCTTGGCCTGGCCCTCAACTTTTCCGTCTTTTACTACGAGATCCTGAACTCTCCAGAACGAGCTTGTCGCCTCGCTAAGACGGCGTTTGATGATGCCATTGCTGAGTTGGATACCCTGAGTGAAGAGAGCTTCAAAGATTCAACCCTCATAATGCAGCTGTTGAGGGATAATCTGACATTGTGGACCAGCGACATCG…	TA1-211395	0
ko04722	0	K06630	0	SMcontig_20871	0	GTCGCAAGAGAATGGAAAACATTGGCCTTAAAATTTAGTTTCGTGCATGATCAGCCAATGATAAATGAATGATTAGCCATTAGTCCACCAAGGGGGACCGTTTGGAAGAAGAGTTACGATTAGGAATATTATGGATTAATTTNTATTAATAGTTTTCTTTAAGTGTTTATCNGAGAAGTTTGATTCCGCTTAGTTGCCGTCGCCTGCttTCCGtCGGTCTTCCTCGTCCGGTTGGTTGTCGGAAGTCCACAGAGTGAGGTTGTCGCGAAGCAACTGCATAATCAGT	TA2-049339	0
ko04722	0	K04393	0	SMcontig_8484	0	CTCAGCACTGACCCAGAAAGGACTGAAGAATGTCTTTGATGAGGCGATTCTTGCCGCTCTTGAGCCTCCGGAGCCCAAGAAGAAGAAGAAGTGCTGCATCCTCTGAGTTGC	TA1-203987	0
ko04730	1	K04634	0	contig26701	0	tttGACTCAATCGTTGACTTTTCAGACATATAtATCAGtCACACAAAAGATcTTGAaGAGTTATTAGGTCAGGACTGATATAAACCAGCAAATGAAGAAACCATTGCGTGTAGTTTATTATTCTACTTATTATTACATTATGCAATTATAAAAAaTTATGTAaTTACTAAAAaTTTCA	TA1-231349	0
ko04730	0	K03456	0	contig27485	0	cTTtAAttCAAAAGGCAGGGCTTAACCTGCTGCAGTAGACAGTTTTGGTCTAGCATGGGTCCTAGTTTTTGAAGCGTTTTGGCTACGTTGAATCGAACATTGGCCACTGCATCGCTGGCCATTCCAAACACCGTTGGGATCATCAGTCGAACAGtCACATCGGCACCGCACACTTCGGCCAATAAATTtATACTAAAGAGACAGGTGAGGCGATGCAGATAGTTCTGATCGCGCGACATCTGAAGGACTTTTGGAATGGCCGTCGACtGCgCCCATTCCAGACCGaa	TA2-024929	0
ko04730	0	K03456	0	EB3ZX6E02IL56J	0	GCCGCTGTTCCTGACACAGCTCAAAGTATTGTAATTGTTCCTTGTAGGTTCCGTACTTAAATATCATTTCGAACTTGGATTGCGTCAATGAAGTGATCG	TA1-084555	0
ko04730	0	K01047	0	SMcontig_22033	0	TGGAATAGGTACAGATGCGACTCCAGACATGATGCAGGAAGTAGAGTATACCGGCCTCTTCCAGAAACCGATAAGTCTTTGACTTCTGAACAGATCCACTGGTTTGTGTGTCGACCGCAAATGCAACACCGAACACAAGAATGATCAGAAGAAACAGAGATTTCCACGGAAGTGTGATCTTGTYCAGCTTCAATAGCAGTTCTTTACAGGTTCCATGC	TA2-040052	0
ko04730	0	K03456	0	SMcontig_57445	0	AGCCATGCCATGACAAAGCATTTAGGTCTTCTCGTCAAAGAACTCCACACCCAGCTGTCCAGCCAACAGTgGCATGTACTCGATGATGGCCAATCGAACTCttTCCACTTCGTGTaCTTAACAGCCAGCTCAACGATNGCNGGCAGGATACTCTGAGACAACTGCTTCACGCCGATCACTTCATTGACGCAATCCAAGTTCGAAATGATATTTAGTCGGACCTCAGGACATTCATCTTTGAGTTGTGTCAGGAACAGCGGCAGTAAGTGCTCTATGGTATTTTCTTTGCCGAGCACAGGTGACAGGCCCATTAATAACCGACGCCAAAGCTGATTTAACATG	TA2-194413	0
ko04730	0	K04382	0	SMcontig_63194	0	TACCAAGCGGCTACANNAAAGTAGTCTGGGTTCGGCGGGTCACGTGCGGCTCACCACGTCTTGGCGCCGGATCAAACTGCAGGTAGGAATAtTTCAGCGAATCATCGAGTTCCATGAGAGCCGCTTGGTTTCCACAACGATAGCAATAGTTGGGAGCACTGAAGATCGTCACTACGTTCTTGTCATGACACCAGTTGTAACCCTCCATGACAAGTTGGTGTGCACGCGAGACAAGAGTGAGTCCATT	TA2-006823	0
ko04740	1	K04257	1	contig01136	1	tGTGACAAACTGTACTGTACATCTTAACTCTAGAACCTTATTgTTTtCTAGTGTTCATCGATTTTATgAaCAGGTATTtCATTATGTTTGCAGTATATTTTATACTGTATTGCAAATATTGtGAAAAGTTCACCCGTACATTAACCAGCACTTGATGTTCGTGGATTtGTTATACTAATTGATTTCTGTACAGTTACa	TA1-089836	1
ko04740	0	K04257	0	contig07397	1	cTAACATAAAGATTCCACAGACATGTTTAGCATAAACAATCTCAAaGAGCTATGATTATGATAATCACGATTATAACGTTTACCTCACATGCAGTCTAAGTcAGCACAACTTTG	TA2-112609	1
ko04740	0	K04257	0	contig08421	1	aTGTCTTATAACCGAGGAGAGCTATGTACATAATGAAAaGGTTtATTTCAGGCAGATCTTGAACTTCATGAATTAGCAATGAATTTTTAAAATCGGGTTTTGACATATATGCAAGTGATTGGTTATGCAAGTTACCTGTGATTTCCCa	TA1-151358	1
ko04740	0	K04257	0	contig20382	1	ttGCATTTTTtttAGAATAaTCTAAGTCACCTTGTCAAGTTTCTTATGTCTGTAGCCTTTGTAGTTTTCTGCAGGTTAGGTCATTTAGAAAAaTAAATAGAATTCATGGTGGAATTTta	TA1-231304	1
ko04740	0	K04257	0	contig24701	1	tGtGTGCTATTATGTTTCTTGCCCTTTTTCTCATTGCTTGTGTGTGTAATTGTGTATGTATGTTTGTTCTTCTGTTGTGTGCGCTGCTGTCCGTaTATGTATCtGttagacttggtttgtct	TA1-212520	1
ko04740	0	K04257	0	contig29462	1	aGGCTAGAGAGTCCTTtGCTGCCCCAATAAACCAGGTGTCACCtAGATTACCAATTGgAAGTTACTGATCTCCAGTCATCTGATGCAATGCGTGTTACTTTCAGAGACAAAAACTTTATTGCACTATAACAAGTCTCTCTGCCAGGGAAaTTGTCAATCtGAAGGACAATGctCgTcGTtCaTGCtAGCGttttGTTtAGAAGCACCTTTGGAATCTTAGCCAAAGCAGCACATGGAaTCAGCTGGACTAATTGAgTGaTGTCTGTAGGCCTACTGTCTAAGCcTCTAAAGTCTTGAAAaTGaTCTTTGAATG	TA2-039366	1
ko04740	0	K04257	0	contig30175	1	ACAACAGCATTTTTAGCATCATTTtAGAATAGAGATCATTTTGACTTTGCAATTATGCTCTGACCTATGGTATTCTTTCTTTTTGACAGTTTATAATACTTTGTTGAAGTTTGTATTAGCTTTtGCAAATATGATAAGTGTTCATTTAATGTGTATTACGTTTTGAAaGTTGAATGAGTTCTTGGACCGGAAGAATGGGATTTTTttAACACAATCCATTTTTAACAGTTGAaTATTGAAaTCTCGACTTCATATTTCTTGTaTGTTAaTAGACATCACCTGTg	TA1-223466	1
ko04740	0	K04257	0	EB3O8BM02GO6CI	1	CGAACGTGTGGTGGTGAAGAATCTTACCCGCACAGGGTCAAGGCCATACAGTTGCTATATAAAATATGAATACCTTTATTTTATCCATTCATTCATTCATTCTAG	TA2-140658	1
ko04740	0	K04257	0	EB3ZX6E02HZ2G0	1	AGTCCTCTCAGTATGGCACTCAGCAAATACAAAAATCAACAAAAGACAGCAAAATCAGCAAATCATAAA	TA2-184682	1
ko04740	0	K04257	0	EW1_F1P04_A05	1	CCAAAATCGCAGGAAATGGTTGACAATAAACATGTATATATAAAGTCACTGGCCTGGATTGCACCAAAGATGCATATTCCAATTGGCTCATTCTTCAACTTCGTTGCTGCGTTATATCTGATTCCTGTATGTTTTATTCAGTGTTTGTTTTCACTAGTAACTAAATGCATTCAGT	TA1-002488	1
ko04740	0	K04257	0	EW1_R1P08_B09	1	GACTCAAAATAGTGCAGTAATTTGAAAACTGCATCTGAATACAAGGAATGTTGCTGATATTAGAACTAAAGAACAGAAAATAGACTAAATTAAAAAATAAGACCAGGTAACGTCGATTGAATCTTGTAGCAAGGGTATTTTACGCTGCAAAAGTTAGGAAACACCTGGACTAGAGACTACACAGCCGTCAGACAGAGAGAAAGATGAGAATGATGAACACAGAATGAAGAGGAAGCGCCGCTAATGACCAGAGAAACNAGACGAGAGACTGGAACGCACAGAAACGC	TA2-169530	1
ko04740	0	K04257	0	SMcontig_1236	1	ACAGCTTAGCGGGACCTTGACTTCGGTGTGGTGGTCTGGTGGACATTTTCGTCGTTGTTGAGGGCGAtTTTTGTCGAAAAAATGTGGTACGAAGTATTACCTAGC	TA1-213639	1
ko04740	0	K04257	0	SMcontig_17193	1	TCAAATACAATTATTCGCAGCTTCATTTTCTCACTATTCAACAGCATTCACTACGTCGTCATTTACATCCGTCTAACTCTCTTGCTTGTTTATTAATCCGGTTAGCATAATACAGTCTCAAACAATTTACACAGAAA	TA2-111820	1
ko04740	0	K04345	0	SMcontig_22970	0	CAATCGAAGATAAGAAAGATCTGAAGACGCGTTTTGATTGGCCTTAATTAGTCTTAATGGTCTTAATTGATTTTAATTAACATAGCGAAGCGGAGAAGATGATGTCGAACAAGATCGAGGACCGGATTCGTCGTATGTCGGTGAACACCGTCGATGAACGACTGCGAAAGTTGTCCTCAGGATTAGATGACGTCAGGTACCGGAAAACATCGACTGGAGGGAACAAGATGAAGGTTCGCAAGCAGAGTGTCCAACCTCCTCCAAAGACTCCAGAACGACCGAGACAGATGTAAACAGCCTAGATTCGGGATCTGTTTCGATGTGGATGGAGTGTTGGCCAGAGGCACCGTTCCTATTCCAGCTGC	TA1-173393	0
ko04740	0	K04257	0	SMcontig_29183	1	AGGCCTACATCGCCATACGGAGCTGGCTATCCAGAAAATGTGATAACATCCATGGATGACTTAGGATTCAATTATTGTGCTGCTCGGTGGGTTCCGNTCTATTCGGCGGATCCTCTTGGATGGCGGTAAATCGAACCGCTTCCTCNTCTNGATCCAACGATGGAAACAGTCGACGACAACAACGGATGTTTCGCAGCTGAGAACGGAATNCNTCGCGTAACGCCTTCATCCGAATNACGAAACACAGGATNGGNTGNAGACCGAGGGANANACNGAATACNAGCTCGATAACAGTTCCTACAATCGGGTACATATGACTCAACCTACCCTCGGCGTGGAAAATTATGACACAATGCGAAAAGAGAGTCGATGACGACAGAGTNACAGCCACGACTCGCA…	TA2-092772	1
ko04740	0	K04257	0	SMcontig_30611	1	ATCATAAACCGATACCAAAATATACAAATCAGTTCGTTTAATACTATAATCTTCATCGGCAATTTCGTTAATGCGATTT	TA2-123679	1
ko04740	0	K04257	0	SMcontig_38550	1	ATACTACTTGGTCCTTTGGCCAACTAAGTGCAAGTATGGGCAGTAAAGATTTCCTATAGTACAGGGCAGAGAGATTANANAAAAGCNTAGTGTGAAGATCAATGCTAGCACGCCGGTCAAGCAGAACTCGAGTGGCTGCTGTTGAAACGGACAATAGTGGCAGCGGCGGAGTTGCTCGGAATATACAGTGGAACCTGCGTTGGGAACTTTNGGGTATCGCTCTCGTTCGATCTTATATCTCTCTCTGTCTTCGTTTCTG	TA1-020193	1
ko04740	0	K04257	0	SMcontig_56224	1	ATGTACTTATATTTATTTTCAGATATGTCTGGAGCTGAAACATAGCCAAATTAACAGAAGAGTGAAAACATTTAATAAGATGGAATCCATTCATCAATAAATTCATTCAATTTAATTGCCACAAGTTTACCGTCAAATGTTCAAATAACAGTAAATTAATGTGATTCATCATTACATGATTACCACATTACAAGATTTCAATAAATGCCACTTCAGGATATTTCAGAAATGAAACGTTAAATACATATNCTAGTATTGATGATAAATTGATTGATCAGATTAAATTTAATGATTTAACTGATAAAGAACCAATCAAAAAAATCCTCTGCCTTGAGTCAGAATATTAATTTTTACATGCAAGGCATAAATTGTAAAACAAACTCTTAAAGTACCTTCAAA…	TA2-196728	1
ko04740	0	K04257	0	SMcontig_5827	1	GTCCATTTCTGTTTATGGCGCTATGTAAAACTATCATTGTTGTTTAAAGCTAAAATGTTTTACTTCCGAAAGGACAATAAAACAACACATCACGTATAAGATGATGCAAAAAAATCGTATCATGTATACACAATGCGACAGCGGCGTCAATCTG	TA2-044607	1
ko04740	0	K04257	0	SMcontig_61265	1	ATGCCATGATGGGAAGGAAGGCCAAGTTCTAGGCAAGAGCTATTCAGCTGAATGAGACTGTATTCCGTGTAGAGGTGTTACAGAGATTGTTTAGATTTACTTAAAGATTTAGTTATATTAGTTGTTCGGACTTGTTCCTGCCTTCTGCCTAATNNTATTGAAATTGCAAACAATGTGTTTTGAATTCATTCATTTTATTGAGTGATTCTTACAACTTTGAGCTTTTGTGTATCTAAAACGAACAACTATTCCATGTCGAATGATGTTGCAGGGGTTTTCTCAACTAGAAAGTAGTAAA	TA1-097328	1
ko04742	1	K04827	1	contig26107	1	tGTTTTGCTTCTCACGTCATAGTTATAAATTGTGGCTTGCATTCATCAGACAGAAGCTGAGTTGTCGCagTTGTTTGACCTCCGTAGGGTTTAAGAAATTGATTGGTGGCCGAAAAAaGGTTGTGTTTCACTGCTaTCATAGTGTTTtGAATTGGCCTAAGCACTAGTAAACAGTCCAACCAGCGTAAGGATCCAATGAAAGAGAACTTG	TA1-058231	1
ko04742	0	K04980	1	EB3O8BM01DKN0R	1	GTCTCGGTGGTGTTCCTGGACAAGAGGAGCGGCGTGTTCTCATTGGAGCGGTTCTCTCCGTTTCCGTTCTCCATGTCAGAGTCATCGTCTCGTGGAAAGACCT	TA2-031737	1
ko04742	0	K04345	0	SMcontig_22970	0	CAATCGAAGATAAGAAAGATCTGAAGACGCGTTTTGATTGGCCTTAATTAGTCTTAATGGTCTTAATTGATTTTAATTAACATAGCGAAGCGGAGAAGATGATGTCGAACAAGATCGAGGACCGGATTCGTCGTATGTCGGTGAACACCGTCGATGAACGACTGCGAAAGTTGTCCTCAGGATTAGATGACGTCAGGTACCGGAAAACATCGACTGGAGGGAACAAGATGAAGGTTCGCAAGCAGAGTGTCCAACCTCCTCCAAAGACTCCAGAACGACCGAGACAGATGTAAACAGCCTAGATTCGGGATCTGTTTCGATGTGGATGGAGTGTTGGCCAGAGGCACCGTTCCTATTCCAGCTGC	TA1-173393	0
ko04742	0	K08474	1	SMcontig_51726	1	ATGGAGGAGGAAGCGCCTGTCGTGGCTCCAGCGGAGAAGGAAGATGAAGCCGAGAAGATGGAGGTTGGCGGAGAAGAGGAGACAAAGCTCCACGACCAGAGCAACGAAGAAGACAATGCATTGTCTGCAGAGGGACACAACAATGGATTTGATCTAAAC	TA1-107644	1
ko04742	0	K04536	0	SMcontig_57014	0	GAGGCTCGCTATGGTTATCCTCAGAGAGCCCTCCACGGACACGGTCACTTTGTTTCCGATGTCGTCCTGTCATCCGATGGTCAGTTTGCTCTCAGTGGATCCTGGGACAGCACCCTGCGTCTGtGGGGACTTGAGCACCGGtCAGACCACTCGTCGCTTTGTTGGCCACACTAAGGATGTTCTTAGCGTTGCTTTCTCGGCCGACAACCGTCAGATTGTCTCCGGATCTCGCGACAAGACCATCAAGCTATGGAACACTCTTGGTGTCTGCAAATACACCATCCAGGATGATTGCCACACTGACTGGACTTCATGC	TA1-100255	0
ko04742	0	K08474	0	SMcontig_62142	1	CTCTGAATCTGCCAGTGGCGTAACGTTATATAAATGTTCAATTACAATAACAATTTTAAAAAAGCAACAGGGGCCAAACCAAACCATAATGAAGACAAGATTCACTATTTATAAGCCACAATATCTTCTCATGTGAATAGTTTCAGATATTTACACACATTGCAAGAAGGTTCACAGA	TA2-189721	1
ko04744	1	K13764	1	contig02894	1	aTAAaTACGACgCCCATGTCCGTGCCctCTTtGGCtGGCTGGCTACGATGCaGTCGCTTCAAGGAGTTGGGCGATGAGTCTGTCGCTCTTAGCGCCCTCTGTGAACTCTTTGAACGAaGtCGGTTGTCATCGTTGCGGTCATTCGCCCCAAACATCTTGTCCGTTCGCTTTTCTGGAGTAGATTCGTCTGCTGGGTAATGGACGTTCCTGCCCGCCATCTTGTGCAtGGCGtGGATAACCTCCTTCATCTCGTCCcTTGTGATGTACCCATCGCCGTCTATGTCGTATa	TA2-041800	1
ko04744	0	K13749	1	SMcontig_2128	1	TATGCAGAGGACCCTAAATCAAAAAGAACTTATCCAGTAATCTATCACTTTTNAGCACAAATACTAGCAATTCAAGAAATTTGGTAAACAAAAATTTATGGTATGCAAGTTTAAAGTGAAGATTTCATCATGAATGTAGCTATGTAACCATCAGATCCATCCTATCTAGCCCATGTTTGTTATCCCTTACAACTGGAACCCAATTCAAACAAAAAAAGAATAGAATCTCCAACAAGTCAGTGAGAAAATGAAATNTTTTGTTGAATTAAGAAGGTTCANAGTCAATGACGACGCACATAGAAACTCGTNGACTAACAATACTATACTGGAATTAGTGTACCACAGCCTGTTAACTGATTAACAGTCTAGTAAACGAATATGAGCCGAGGCATTGTTTCA…	TA2-175246	1
ko04744	0	K04536	0	SMcontig_57014	0	GAGGCTCGCTATGGTTATCCTCAGAGAGCCCTCCACGGACACGGTCACTTTGTTTCCGATGTCGTCCTGTCATCCGATGGTCAGTTTGCTCTCAGTGGATCCTGGGACAGCACCCTGCGTCTGtGGGGACTTGAGCACCGGtCAGACCACTCGTCGCTTTGTTGGCCACACTAAGGATGTTCTTAGCGTTGCTTTCTCGGCCGACAACCGTCAGATTGTCTCCGGATCTCGCGACAAGACCATCAAGCTATGGAACACTCTTGGTGTCTGCAAATACACCATCCAGGATGATTGCCACACTGACTGGACTTCATGC	TA1-100255	0
ko04745	1	K04634	0	contig26701	0	tttGACTCAATCGTTGACTTTTCAGACATATAtATCAGtCACACAAAAGATcTTGAaGAGTTATTAGGTCAGGACTGATATAAACCAGCAAATGAAGAAACCATTGCGTGTAGTTTATTATTCTACTTATTATTACATTATGCAATTATAAAAAaTTATGTAaTTACTAAAAaTTTCA	TA1-231349	0
ko04745	0	K05692	0	EB3O8BM02ICXPB	0	CTCCGGACCGAAGGTGTAGTTGTAGAGGTGAATCATGTCCTCCCAGCTGCGCACGATCCCGTTCTCCATCGGATACGACACTTCCAACATCGACCGAA	TA2-031741	0
ko04745	0	K05692	0	EB3ZX6E01BYPWE	0	GCCACGCAGCAGAAGAAGCTTGATGAGATAACGTGTGACGTCGCGACCAGCGATGTCCAGACGACGGGTGAGATGCGGGAGGGCGAAC	TA2-176405	0
ko04745	0	K05692	0	EB3ZX6E01DOB82	0	GTCGACAATGGATCCGGTATGTGCTTTTAAGGTTCTTTTTGGTTTTCTTTTCGTCTGGGGACGACGCTCCCAGGGCCGTCTTCCCATCCATCGTTGGACGCC	TA1-185586	0
ko04745	0	K05692	0	SMcontig_51649	0	CCCATTCCCACCATTACACCCTGATGTCTTGGTCGACCAACAATCGACGGGAAGACGGCTCTTGGGGCATCGTCCCCAGCGAATCCTGCTTTGCACATTCCAGACCCGTTGTCAATGACAAGGGCAGCAACATCATCCTCCCGC	TA2-036115	0
ko04810	0	K06482	0	AF212166.1	0	TACTAAGCGGAGGAGGAAAAGAAACTAACAAGGATTCCCTCAGTAACGGCGAGTGAAGCGGGAATAGCCCAGCACCGAATCCCCCGGCCTTGGCCGGCGGGAACTGTGGTGTTCGGGACGACCTTCGTTCGTCGGCCGGTCGCCCGAGTCCTCCTGATCGGGGCCCTACCCAGAGCGGGTGTAAGGCCTCTACGGCGTCTGGCCGGCGAGCCCGGGGAGTCCTCGGAGTCGGGTTGTTTGAGATTGCAGCCCAAAGCGGGTGGTAAACTCCATCTAAGGCTAAATACTGGCACGAGTCCGATAGCGAACAAGTACCGTGAGGGAAAGTTGAAAAGAACTTTGAAGAGAGAGTTCAACAGTACGTGAAACCGTCTAGAGGCAAACGGAAAGGACCGTATG…	TA1-049837	0
ko04810	1	K12757	0	contig05646	0	CCCGGACAAAATCAACTTCACTCATTTCCTCACGATGTACGGGGAGAAACTGCACGGAACCGATACGGAATCGACGTTGAGAGACGCCTTTCTCATGTTCGATGAGGAGA	TA1-019208	0
ko04810	0	K04514	0	contig10483	0	tAGCTGTGGCCACATGAATCGTTCTCAATGTGAATTTCTTCGTGATATTTGCCACTTTCTTTCTGTtCGTCAATCAGTTTtCGTATtGCTTCCGCACGATCCATGTACTCGTTGACCTTGGTTCgAaGa	TA2-031403	0
ko04810	0	K05759	1	contig10958	1	ACCTCTAGTCGACAGTTGCCCGGCTGCTGGCCTTCACGATATGTTCCTATGATCACACATTTATCCGACCGAGCAACGGAGACCCCTGATGGTCCTTtCTTCCCTGGAttt	TA2-054434	1
ko04810	0	K00889	0	contig11533	0	AaCTGATGATGTTGAGCAGGgCTTTTTtGTAAATAACATTTCCGGGTACGCCAAATTCCCGATGACCTGTTTTtttAGATATTTACCAAGAAAaCTTtCTACCcGAaTTTTTCCcAGTGAtCTTTTTTAAGTACGATGCAAAAAAAaGTCCcATTTCAAGCCGATTTTTT	TA1-120370	0
ko04810	0	K05095	0	contig12228	0	tttCAATACTTtGAACTTTTAAaCAAGGAACTATTCTCCTATTGTTTGAAATATGACAATGCATtGAAATACATccaTTTCCACAAATTATTAAAATGGAGAATTAAAAGGCTctACaTGGTGAAAATAGACTTGCCAACACTAACGAAAATCACATaaaaaaattaagcagttca	TA2-118547	0
ko04810	0	K05699	0	contig26669	0	aCATGGAGTTAAGATGTGAAATggaCATATTAAGATATCATTATGTCCTGTTTTGGGTCGAAAGATCCTGCTCTCCTTACATTCACTCTTCTATTtCAAAATTCAAGCAGTCTTAAGTTTACAGTTTAAGCtGTACTAATTGGATTTCTGGTTTTTCCATCTGCAGCTTCATTCACCCGCTGGCTTTATGCCGATGAATTATCGGTCAGCTGATGATCATAAATGTCTCGTTAAATTAAGCTCGTTAGATCACAGTTGGTTTGTCCCACATTTGATATTGTGTTGAGTACCTGCTAGAACAGCATAAAGGATTTtCTGCTTGGAaTTGTGCTTCTTCAAATGAGCTGTTGCTCCAAGAGGACTATGTTAAAGACAGGGTATGTTTACATATATTAAAAT…	TA1-229577	0
ko04810	0	K05754	0	contig27063	0	aTGCTCTTCAATACGTCCTCAAtAACGCACCCGTCTCCACAAAGAACCAGgCGGTGAAGGACAGAGCGCTCCAGTCTGTGCTGAAGGTCCTGATGTCCTTTAAGGCCAACGAAATTGAGGCCGGCCTCAAGGGCCTTGACCAGAACAGACAGGACACGCTGATGAAGTACATCTACCGAGGATTTGAGTCTCCATCGGAGGGAAGCAGCGCACAGCTTCTGGTTTGGCATGAAAAGCTGTTTGCTGTGACCGGCCTGGGAAGTGTTGTTCGAGTTTTAACCGACCGAAAAaGAGTCTAGGACCAGCGTCATCAAGAGGCACCAGCCA	TA1-199711	0
ko04810	0	K05743	0	contig27189	0	ttacactacaccTGCAGCATGTTCATACTGACCTGCACAATGTTCGAGATAAAAAAaTTGTGAGTTCCTTACATAGCACTTGTGTTTTTAGCACTCCAATCCATATTTGCTACATGGCTTCACTTATACATAGGAACTATTTGGGTGTCGAACATGCACTTTGTAATAA	TA2-139561	0
ko04810	0	K04514	0	contig29873	0	TACAAGGCATTTTGAAaGCGATCTGAtCAGCAACATACGGACAGTTATGCGACCATTCTAATTCTCTCGCATTCTTGACGGCAGTGCTACTAGCTGCACGTGCCGAACAATTCTTTAGGGAGTCCGAACTGTGAAAGAAACGCTTCAACTAGCCCCcAGACGTGCCACTTCTCACTCTAAACAGACACTTTTTTTACGACCGCGGCGTTCTGATTtACTTCGAGGGAGAATCGGgCGGATGTAATCTTAAaTTTTGaTtCTATTATGaa	TA1-098018	0
ko04810	0	K02085	0	EB3O8BM01CM0K1	0	AGAATTGGAGAAATGCCCGCCCCAACTGAAGTACGAGTCTGCAGAGCCTGCTGTGCAATACTACTCGCACCTATGCCAGGTGATGGAAT	TA2-165242	0
ko04810	0	K05692	0	EB3O8BM02ICXPB	0	CTCCGGACCGAAGGTGTAGTTGTAGAGGTGAATCATGTCCTCCCAGCTGCGCACGATCCCGTTCTCCATCGGATACGACACTTCCAACATCGACCGAA	TA2-031741	0
ko04810	0	K05692	0	EB3ZX6E01BYPWE	0	GCCACGCAGCAGAAGAAGCTTGATGAGATAACGTGTGACGTCGCGACCAGCGATGTCCAGACGACGGGTGAGATGCGGGAGGGCGAAC	TA2-176405	0
ko04810	0	K05692	0	EB3ZX6E01DOB82	0	GTCGACAATGGATCCGGTATGTGCTTTTAAGGTTCTTTTTGGTTTTCTTTTCGTCTGGGGACGACGCTCCCAGGGCCGTCTTCCCATCCATCGTTGGACGCC	TA1-185586	0
ko04810	0	K04409	0	EB3ZX6E02JKG87	0	CTACTGTGTTCGGTAGGAGCCCGGGTCAGCCCTTACCTTCTCATCTTTCTTCGGATCATCATTGGACTGGGTCAGGGTGTCGTCTTCGTTTCAATGCACGATCTTTG	TA1-177238	0
ko04810	0	K00922	0	EW1_R1P07_C04	0	ACAAAATGAATTTGTCATTAATAATGTTCTGTTGCAGACATCTCGCCAACTATAATCAATTTGAACAGGGACAGAACAGGGACACTGTCTAATAACACAAGATGAATGACATTAAAACTTGAATATGACTTGCAATAAAAGCAGAAACTAGTCGGTTA	TA1-141032	0
ko04810	0	K04131	0	EW2_F1P03_H09	0	TACCATTGAGTATAGAATAGATGTCACTAGGACGCCCTAGTCGTTACTTAATAATAATTTAAATGATTATACATTTCAAATAATTATAAAGGCAGCAGTAATCAGAACAATTAAATTGGCAGATTTAAATTATATTTATCCACCCTACAGAATCATTTTCTTCATGCTCTGCCAAAAAACCAGAACATGTCAAAACAGTTCACACAATGAAGTTGAATTGGAAGTAATGTAGCTAATGGCTGACTGTTCGCAGATGGTGTTGAAGCACAGAAGCAGGGCTTTGAAACATGTTTCCCCAATGGGCTCAATAGCATAATGATCATTACCGGGTTACAGAGATCCCCAAGTGT	TA2-075382	0
ko04810	0	K05719	0	SMcontig_12480	0	AATCCTCCGCCAAGCAGACNTTCTTTGtTAAcTTAAGCCCTNCTTGNACCAGCCTAAACAATTGGTCGAAGGAAATCCTGCCNAAACAATTGGTCGAAGGAAGTGNAGTTTGTTTTGTTGCCATTGTTATGACTGTCCGAAAAATGGTGATTGCTATTTGGAGATAAACGTCTCTGATTCATCAGTACTCAGTAGCGAAATATAAAGCTGAACAGAAATTTGCAAGGATTGCGAAGGTCGTCCGGAACCTGCCTTCTGCCTTATTCNTGTGTTTCGGAAGACGCTCGGTGGGAGTGCAGCGTCGTTTTAGTCAGCGTCAATCCAGGTCCATGCGAAGTCGTTGTGCCTTCGTTGCGGATACAGAGTTGCGGTTCTTGGC	TA2-025776	0
ko04810	0	K06461	0	SMcontig_16549	0	CGCATAACTAATACGAGGCTATGGTCAACGCCATGTTGGAGTGTCCCGTGCAGTTAGTCCATTGGTTGCGATTTCCTAGAATATCTTGAAATTAGAGTCTGTCTTTNAGTCCAAAGATTCAGGAGGAGCAAGTTCCGGGAAGTCGGGATTCAACTCTCCCAGCAGCCACCACGTGACCATCTCACCT	TA2-133628	0
ko04810	0	K05740	0	SMcontig_23896	0	AAAAANTTNACATAGTGTATGTCATGCGATCAGCTGACAAACTTTGGGAAGGGGAAAAGGAGGGGGGATAATGACAGAACCTGGCAAATATGGACACAAGAAGGTATAAATGGGCAGAATACACTGGTCATCTCAACTATATTAGCATGGGCAAACGTCTAGTTGTAGCATAATAATGTTGACAATACTGCAGTATTAGAAGTAAGGTAATTACCCTGaAACCGATCCTGTCCAGGAACCGGTCAGTGACCAGAAAGCTCATACACAAGCCAACAATAAAATCTAGTTTGGCTTCCAACCCAGTACTTTTACATAACTTACATAAACCACTGGAAGTCAGCTAATATGTTACCAGTGCCTATGTGCAATCTAGCAATGCTGGTATCTGTTGTTACCAGA…	TA2-140684	0
ko04810	0	K05692	0	SMcontig_51649	0	CCCATTCCCACCATTACACCCTGATGTCTTGGTCGACCAACAATCGACGGGAAGACGGCTCTTGGGGCATCGTCCCCAGCGAATCCTGCTTTGCACATTCCAGACCCGTTGTCAATGACAAGGGCAGCAACATCATCCTCCCGC	TA2-036115	0
ko04810	0	K05765	0	SMcontig_57302	0	GCCAACGTGAGAAGGAAGACGCTTTACGCTNNCCAGCAAAGATGCTTTGAAGAAGAAACTGGTTGGAATGACTCACGAGATTCAGGCCACAGAGTACGCAGATCTGGCGCTGAAAGATGTAACGGAGAAAGTCATGTGCAAAATGGTGAAGTAGAATATCAAGGAACGCGACGCTACTTCAGTTCTgCCTTAAATTTGCAACGAAAGCATCTTGTC	TA1-162631	0
ko04810	0	K05737	0	SMcontig_59029	0	AGTTGGTATAGTCTGTCAGATGGGTGTCTTAAATTAAATTGTTCCGATTGCTCTGCAATTTATTGCTGTTGGATATTGCTAAGTGGCAGAGTATTGTGATGCAGAAATTGTTGCATTTTTAAAAGAGGTTTGCTCTTAGTGATTGAATGTGATGAAGTAGAATAGAATTACCTTTTTTGGCGAGTAAATGATGCTAGATANGACATTTTTGCTAATTGCTAGTTGTAACTAATGAAGGAAANTGTACTGATTGTTTTTACTTGTAATAGGCTAAATTATTGGAAAATGAAAGTTCTAATTTAAATCAAGTTAAACGACTGtTTTTAGTAATGACTGTATAGCATCATGAGCGATTAAATTATGTAAGTTGGGTATGTTAATTCTATATTTATGGCAATA…	TA1-100566	0
ko04810	0	K06524	1	SMcontig_62195	1	CTTCTCATCACAGACAAATTTGGGACTATATTCTGTTAGGTTGATATTGATGCTGGCCACTTTGGGGACATCAGATGCAGACACTTTGGCAACACATTTCAGCAGCTTGGTCATGTTGTGATACCCAATGACTGTAGACTTGCTGATGACATCTGTCCTGTAGAAGAGAGGCTTCAATCCTTTTACACCTTCAGAATTCTTTAGAGATGATTTAACTTCAAACAGGTCAGTAATGTCCTTTTGCCCGAGGAATACTTGAACTGTTGCCTCTGGATAGGAACCATTAACATGGCATGCAAACTGCTGGATTCCACCTTCCTTCAGGAACACAGTGTCACCATCAGA	TA2-186850	1
ko04810	0	K04393	0	SMcontig_8484	0	CTCAGCACTGACCCAGAAAGGACTGAAGAATGTCTTTGATGAGGCGATTCTTGCCGCTCTTGAGCCTCCGGAGCCCAAGAAGAAGAAGAAGTGCTGCATCCTCTGAGTTGC	TA1-203987	0
ko04910	1	K01596	0	contig00248	0	cGCAAGgTGCCAAAGATTTTCCACGTCAACTGGTTCCGTGTGAATGAAAAGGGgCAGTACCTTTGGCCTGGATTtGGAGACAACATCCGCGTCGTCGATtGGATGTGCAAACGTCTTAATGACGAAGATGTAGCCGTGAAaTCGCCCATCGGATATCTGCCCAAGAAaGGgTCGATCGATCt	TA1-000930	0
ko04910	0	K05696	0	contig02041	0	ttttAGTCATCGGgTCCTATTCACATTCATTTCTGGCTtATCAAACAAAAACAACTCAGAATAATATTGTCTTGAATTAATTTTCAAATGAGCACTTTGAAaTGATTATGCAATATATTTTCCCTAAaCATATATAACATTTGCCATGTGTTTTTAGAGTCTCTCTGGATTCTGTTAGTTTCAACATTTGAAAGACATTAGGAAATGTGACTTTAAAAATAATTATGGCTTtATTtAA	TA1-079312	0
ko04910	0	K01596	0	contig04188	0	aGCTGACAGATTTCAACTACGTGGTGCTGAGtCATGAGAATCATGACAAGGGTGTCGTCGAGCATTTGGGATGTGGTGAGAAAAGACGGAAaTTTtg	TA1-108701	0
ko04910	0	K01596	0	contig05154	0	cTTTCCGgATTGCATGGCCAGTGGTTGATGACCTTCCGTTGGATTGGCCTTGGTGCACCGATCGAATGCACACACTGGACAAAaTTtCCGTCTTTtCTccA	TA1-117651	0
ko04910	0	K04372	0	contig11789	0	CcATAAAATCTGCTGATCCAACTGgAGAAAGGAGTTCtGGGgTAgTAACTGGACTGGTGCAtCTGCTGTtaaGATGTGCACTCCACTGCCAAGGt	TA2-052022	0
ko04910	0	K04364	0	contig11846	0	aaaTTtGACTGAAAGCGAGAACTCTCCCGGTGTGCTCTCACTaggTCGAACGAGAAATGCACCATCCCTCTGAACAAACTGTCCTTGCGCATTCTTCT	TA2-122329	0
ko04910	0	K06279	0	contig25162	0	aaCGATCGAAtAAaGTtCtAGAAAaTGACGTTCTTCGACATtGGACGCGATCCCcATCCTGGTGCCCcTCTTACAGATCTGGAATGGAATGGTCCATGtGCTTCTTGACAAGGCTTGaTCCAATGTTCTTCATGATGTGGtCGTAG	TA2-037879	0
ko04910	0	K07198	0	contig28775	0	CGCTTTAACCCTTTCCTAGCcgAAGGCCAATCTCAGCACACTtGaCTCCAGGTCTTGAATTATTTGAGATGTGCTGTGCCCTCATCTGCACCCTCGCCCgAAaTTaGTCTGTGTaTtGgCaCcaCCcATCCAaTTTgTTTTTTCTTGTAAAaCATcTtCg	TA1-004148	0
ko04910	0	K07187	0	EB3O8BM01ASOWJ	0	CATCCTCATTATTTTTATGCCCGGCCATTTTTTTGGTTCGCCCGGGGGCACTTGCCCCCATCTGCCCTTTCCCTTAGCTACGCCACTGTGTCAGGTCCTATT	TA2-072142	0
ko04910	0	K07198	0	EB3O8BM02FO0DQ	0	TGAAGATGAGCTCCAGTTGTATCAGGTGGATCAGAAGAACTATTTGCTCGACTTCAAGAGCCTTGACACACAGG	TA1-041973	0
ko04910	0	K06279	0	EW1_F2P13_F07	0	ACAATCCTACTTGGATAACTGCGGTAATTCTGGAGCTAATACATGCCACAAAGCTCCGACCCTTATGGGAAAGAGCGCGTTTATTAGGTCAAAACCAATCGGGTCCTCGCGGCCCGTAACTCTGATGACTCTGGATAACTTCGAGCTGATCGCATGGCCTCGTGCCGGCGACGTATCTTTCAAGTGTG	TA2-142610	0
ko04910	0	K00922	0	EW1_R1P07_C04	0	ACAAAATGAATTTGTCATTAATAATGTTCTGTTGCAGACATCTCGCCAACTATAATCAATTTGAACAGGGACAGAACAGGGACACTGTCTAATAACACAAGATGAATGACATTAAAACTTGAATATGACTTGCAATAAAAGCAGAAACTAGTCGGTTA	TA1-141032	0
ko04910	0	K07198	0	SMcontig_15314	0	GTAACTGGGTTCTTCTTGCGAACACGAACATGGAAATTGTTGACTGTTTTCCACTCATAGCCAAGGGTCCTCATTGCTCGGTACACCTCTTGCATGATGTCATGGG	TA2-095237	0
ko04910	0	K04372	0	SMcontig_22001	0	ATTGCGGCTTCAATGAAGGAAAACCGTGTCTCGATTGCCAGGACCTCTTGTTCAGAAGCATTCAAGATAGCACCTATTGCTTTCCGGATACTGAGTGGAACAGTATTTCAGAGGATG	TA1-121413	0
ko04910	0	K04345	0	SMcontig_22970	0	CAATCGAAGATAAGAAAGATCTGAAGACGCGTTTTGATTGGCCTTAATTAGTCTTAATGGTCTTAATTGATTTTAATTAACATAGCGAAGCGGAGAAGATGATGTCGAACAAGATCGAGGACCGGATTCGTCGTATGTCGGTGAACACCGTCGATGAACGACTGCGAAAGTTGTCCTCAGGATTAGATGACGTCAGGTACCGGAAAACATCGACTGGAGGGAACAAGATGAAGGTTCGCAAGCAGAGTGTCCAACCTCCTCCAAAGACTCCAGAACGACCGAGACAGATGTAAACAGCCTAGATTCGGGATCTGTTTCGATGTGGATGGAGTGTTGGCCAGAGGCACCGTTCCTATTCCAGCTGC	TA1-173393	0
ko04910	0	K12406	0	SMcontig_39588	0	GCGCTCGACACAAAGGGTCCGGAGATTCAGAACGGGAATTCTCAAGGCCGGCGTAAATGCCGAGGTAGAGTTGGTTTCNGGAGAAGAGGCGAATATAACGACGAATGATGCCTACAAGGAGGCGTGCGATGCGAAGAACATCTGGGTTGATTATGATAACATCACGAAAGTGGTGGACGTTG	TA1-156023	1
ko04910	0	K07198	0	SMcontig_42662	0	TGGAATTCTTTGAGATGTGCTGTGCCCTCATCTGCACCCTCGCCCGAAATTAGTCTGTGTATTTGGCACCACCCATCCAATTTGTTTT	TA1-074072	0
ko04910	0	K00688	0	SMcontig_47495	0	CACTTCTGAATCATGACAAGTACATGCTTCTGGCCGACTACGAAGCGTACATTGCAGCGCNGGAGAAAAGTCAGCAAGACCTACGCTAATCAGGAGGCGTGGATGAAGAAGT	TA1-068517	1
ko04910	0	K04372	0	SMcontig_50633	0	TGGGCAATTAATTCCTGTGAAAATCTGTGACTTTGACCTTGGCAGTGGAGTGCACATCTtAACAGCAGATGCACCAGTCCAGTTACTACCCCAGAACTCCTTTCTCCAGTTGGATCAGCAG	TA1-199443	0
ko04912	1	K04280	0	contig07061	0	aaTATTTTCGTTTTGCACGGCCTGTGAGGTCTGAGTTGGACATATCAAAAACCACCAGGATGACATCTTTTGTGACTTTGTTGGTTATGTTTGAAaTGTGTAAAACCAAGATGCCTTATTATGACTGGTGCTTTCGTTGtttt	TA1-136405	0
ko04912	0	K04364	0	contig11846	0	aaaTTtGACTGAAAGCGAGAACTCTCCCGGTGTGCTCTCACTaggTCGAACGAGAAATGCACCATCCCTCTGAACAAACTGTCCTTGCGCATTCTTCT	TA2-122329	0
ko04912	0	K04634	0	contig26701	0	tttGACTCAATCGTTGACTTTTCAGACATATAtATCAGtCACACAAAAGATcTTGAaGAGTTATTAGGTCAGGACTGATATAAACCAGCAAATGAAGAAACCATTGCGTGTAGTTTATTATTCTACTTATTATTACATTATGCAATTATAAAAAaTTATGTAaTTACTAAAAaTTTCA	TA1-231349	0
ko04912	0	K04430	0	SMcontig_16164	0	AAAGGCAGTCAAATCAGACGTGCATTTCCTAAGACATTCGCTTNACAGTACGATCTCAAATCAAACCCACATCAACTTTAAACCATATGATTATGATTCACTCAATTNCTTTCAAAATaAAAAATCTAATAGGATGCATTTCTTTTTCAAATTCACTCACCTGCCGAATTTTGCACCTTACTCCAAACACCA	TA1-037449	0
ko04912	0	K01047	0	SMcontig_22033	0	TGGAATAGGTACAGATGCGACTCCAGACATGATGCAGGAAGTAGAGTATACCGGCCTCTTCCAGAAACCGATAAGTCTTTGACTTCTGAACAGATCCACTGGTTTGTGTGTCGACCGCAAATGCAACACCGAACACAAGAATGATCAGAAGAAACAGAGATTTCCACGGAAGTGTGATCTTGTYCAGCTTCAATAGCAGTTCTTTACAGGTTCCATGC	TA2-040052	0
ko04912	0	K04345	0	SMcontig_22970	0	CAATCGAAGATAAGAAAGATCTGAAGACGCGTTTTGATTGGCCTTAATTAGTCTTAATGGTCTTAATTGATTTTAATTAACATAGCGAAGCGGAGAAGATGATGTCGAACAAGATCGAGGACCGGATTCGTCGTATGTCGGTGAACACCGTCGATGAACGACTGCGAAAGTTGTCCTCAGGATTAGATGACGTCAGGTACCGGAAAACATCGACTGGAGGGAACAAGATGAAGGTTCGCAAGCAGAGTGTCCAACCTCCTCCAAAGACTCCAGAACGACCGAGACAGATGTAAACAGCCTAGATTCGGGATCTGTTTCGATGTGGATGGAGTGTTGGCCAGAGGCACCGTTCCTATTCCAGCTGC	TA1-173393	0
ko04912	0	K04393	0	SMcontig_8484	0	CTCAGCACTGACCCAGAAAGGACTGAAGAATGTCTTTGATGAGGCGATTCTTGCCGCTCTTGAGCCTCCGGAGCCCAAGAAGAAGAAGAAGTGCTGCATCCTCTGAGTTGC	TA1-203987	0
ko04914	1	K03352	0	EW1_F2P17_A04	0	ACAGCGGATTGTAATGACAGCAAGAGATCGGAACTGTTGGAGTGTCTGGTTACTTGCCTCACGATGGATGTCCAGTCGTTCAGTGTTTGGCGTCAGGCTTACAACAAGCAGATGGAACAGTCCAGTATTCTGCTCAACCATCTTGCCACTCATCTGGATAAATTGACCATCAACCGGAAGATGCTGCGTGAGACTGTCCGTGCTTTCCATCTCACAAACGAAGAGTTGGCATCTGATCCTCAGATGGCGAGAAAGCCGGAATATCACAGTGCAGTTGCAAGCTGTAAAGAACTGCTATTGAAGCTGAACAAGATCACACTTC	TA1-057249	0
ko04914	0	K00922	0	EW1_R1P07_C04	0	ACAAAATGAATTTGTCATTAATAATGTTCTGTTGCAGACATCTCGCCAACTATAATCAATTTGAACAGGGACAGAACAGGGACACTGTCTAATAACACAAGATGAATGACATTAAAACTTGAATATGACTTGCAATAAAAGCAGAAACTAGTCGGTTA	TA1-141032	0
ko04914	0	K04345	0	SMcontig_22970	0	CAATCGAAGATAAGAAAGATCTGAAGACGCGTTTTGATTGGCCTTAATTAGTCTTAATGGTCTTAATTGATTTTAATTAACATAGCGAAGCGGAGAAGATGATGTCGAACAAGATCGAGGACCGGATTCGTCGTATGTCGGTGAACACCGTCGATGAACGACTGCGAAAGTTGTCCTCAGGATTAGATGACGTCAGGTACCGGAAAACATCGACTGGAGGGAACAAGATGAAGGTTCGCAAGCAGAGTGTCCAACCTCCTCCAAAGACTCCAGAACGACCGAGACAGATGTAAACAGCCTAGATTCGGGATCTGTTTCGATGTGGATGGAGTGTTGGCCAGAGGCACCGTTCCTATTCCAGCTGC	TA1-173393	0
ko04914	0	K03353	0	SMcontig_36403	0	GTTCGTACGTTGCAAGACAGCTGAGCGtATCTCTTTGTCGATTCTGTTGTCCAGTCCGGATATATGTTTGTCATGTTCAGATGCAAGTATTTCGATGCGATTCTTCAAGCCATCCAGGGCCTTCTCACTGACGGCATGAGCATCTTTTGCACGAGATCTTTCTAAGTTGATGTCAAGGTCAACGCCTGCCTTCAATTTGACTAATTCATCCATG	TA2-032083	0
ko04916	1	K02105	0	contig00130	0	aTtCATAAAaGTATATAATtATCTGCCATAACTACATAACATAATATAAACTGAAACTCTTATCAAACATTgATATCAATGGAAACTCACTGCAAATACAAAGCAAGTCAAAAGTCATGCAGAATTTGCTCTTAATGGAATTCTTTAAAAATATCAGTCAAATTCTCTAACAGCTGATCGTGGGCAAATTAAAGCCCAAGGTTtCCATCAGAATTGTCTTGAGAATAGTGTATATTATTCATATACATTTTATGCATATAACTTTTTGAAaTATACATCCACTGTATTTGATCTTTGAAACTGCTAAACCGGAAGCAAATTAGACGAGGAACAAGCGTCAAATGTCCAATTTATTTCCAGATTGGTCCAGAATGACAGAAGTAACAAGATGCAACAAGT…	TA2-035043	0
ko04916	0	K05091	0	contig23936	0	TTATCAGTTGATAACTAAtCCcTCCGTtGAAGAAGCtGaTGATCCcTTTTCCGGGAGCTTCTGtGATTGAGAAaCCCcACAGTTtCTTGGTGTCAAaTATATATATTTGATTGAaGTCCAtAgg	TA1-117560	0
ko04916	0	K04634	0	contig26701	0	tttGACTCAATCGTTGACTTTTCAGACATATAtATCAGtCACACAAAAGATcTTGAaGAGTTATTAGGTCAGGACTGATATAAACCAGCAAATGAAGAAACCATTGCGTGTAGTTTATTATTCTACTTATTATTACATTATGCAATTATAAAAAaTTATGTAaTTACTAAAAaTTTCA	TA1-231349	0
ko04916	0	K04498	0	contig27121	0	ccAATCGGCTACCACGGCCcACTTTCTCTAACCAATCAGCCACcGTGATCCACTTGCACTAACCAatCGgCTACCATGATCCACCTGCTTTAACCAATCAGCTACCATGATCCACTTGCCTAACTAATCGGCTaCcATGaCtCAaTGTTCTAACCAATCaGCCACca	TA2-055736	0
ko04916	0	K02375	0	EB3O8BM01EZOX0	0	TCTTGAATGCGACTGTCGCTGCCGGATCCAGCGCATCACTGTAACCCGCTGAAACAAGACTACAACGAGCAGAGCTGCAG	TA1-183511	0
ko04916	0	K04498	0	EW2_R1P09_A12	0	GTACGAGATCCTCTACATGTTGATTCGTCGTTACAAATACCTGGAAAAGAGCTTCGAGGATGAGTTGAAGAAGCTGATTCTGTTCCTGAAGGGGTTTTCTGAACCGGAGAGAGCAAAACTTGCTAAGGTGGTTGGAATCTGCTTGGCCAATGGCCTCGGTAGTCCAACATGCCTGGTTCCGTCGTTCGAGGACCATCTTGTCAAGGAAGGATTGTCCCTTGAGTTTGCACAGTGCATGTTTAAGGCCTGGCTTCAGGAGAAGGACATGCAGAATGTTGCAACTGCTGTTGAAGAAGTCCGGCATTGAAGGCAAATTA	TA1-199694	0
ko04916	0	K04345	0	SMcontig_22970	0	CAATCGAAGATAAGAAAGATCTGAAGACGCGTTTTGATTGGCCTTAATTAGTCTTAATGGTCTTAATTGATTTTAATTAACATAGCGAAGCGGAGAAGATGATGTCGAACAAGATCGAGGACCGGATTCGTCGTATGTCGGTGAACACCGTCGATGAACGACTGCGAAAGTTGTCCTCAGGATTAGATGACGTCAGGTACCGGAAAACATCGACTGGAGGGAACAAGATGAAGGTTCGCAAGCAGAGTGTCCAACCTCCTCCAAAGACTCCAGAACGACCGAGACAGATGTAAACAGCCTAGATTCGGGATCTGTTTCGATGTGGATGGAGTGTTGGCCAGAGGCACCGTTCCTATTCCAGCTGC	TA1-173393	0
ko04916	0	K02105	0	SMcontig_53300	0	GCATCTGGAACATCAGAGCAGACTCAGTTTGTCATCCACAGCGGCGCTGTTCCGATCTTCATTCATCTCCTTAACTCACCAAGCGAGGATGTGCAAGAACAGGCCGTCTGGGCACTTGGCAACATTGCAGGTGACAGTCCAATT	TA1-113786	0
ko04916	0	K09048	1	SMcontig_8876	1	AACGACCATAGCACAGAGGCCACTCCACAACCAGACCCTGAAAGAACCANCTTGCCTGCCGTCGACTCCGAAGCTCCAAAGGATGGCTCTGAAAGGCATCAGGAGACCAAAGAGGAGAATTTA	TA1-111713	1
ko04920	1	K01596	0	contig00248	0	cGCAAGgTGCCAAAGATTTTCCACGTCAACTGGTTCCGTGTGAATGAAAAGGGgCAGTACCTTTGGCCTGGATTtGGAGACAACATCCGCGTCGTCGATtGGATGTGCAAACGTCTTAATGACGAAGATGTAGCCGTGAAaTCGCCCATCGGATATCTGCCCAAGAAaGGgTCGATCGATCt	TA1-000930	0
ko04920	0	K01596	0	contig04188	0	aGCTGACAGATTTCAACTACGTGGTGCTGAGtCATGAGAATCATGACAAGGGTGTCGTCGAGCATTTGGGATGTGGTGAGAAAAGACGGAAaTTTtg	TA1-108701	0
ko04920	0	K01596	0	contig05154	0	cTTTCCGgATTGCATGGCCAGTGGTTGATGACCTTCCGTTGGATTGGCCTTGGTGCACCGATCGAATGCACACACTGGACAAAaTTtCCGTCTTTtCTccA	TA1-117651	0
ko04920	0	K07198	0	contig28775	0	CGCTTTAACCCTTTCCTAGCcgAAGGCCAATCTCAGCACACTtGaCTCCAGGTCTTGAATTATTTGAGATGTGCTGTGCCCTCATCTGCACCCTCGCCCgAAaTTaGTCTGTGTaTtGgCaCcaCCcATCCAaTTTgTTTTTTCTTGTAAAaCATcTtCg	TA1-004148	0
ko04920	0	K07187	0	EB3O8BM01ASOWJ	0	CATCCTCATTATTTTTATGCCCGGCCATTTTTTTGGTTCGCCCGGGGGCACTTGCCCCCATCTGCCCTTTCCCTTAGCTACGCCACTGTGTCAGGTCCTATT	TA2-072142	0
ko04920	0	K07198	0	EB3O8BM02FO0DQ	0	TGAAGATGAGCTCCAGTTGTATCAGGTGGATCAGAAGAACTATTTGCTCGACTTCAAGAGCCTTGACACACAGG	TA1-041973	0
ko04920	0	K07198	0	SMcontig_15314	0	GTAACTGGGTTCTTCTTGCGAACACGAACATGGAAATTGTTGACTGTTTTCCACTCATAGCCAAGGGTCCTCATTGCTCGGTACACCTCTTGCATGATGTCATGGG	TA2-095237	0
ko04920	0	K06259	0	SMcontig_37295	0	GAATTGTTGAGGAGTGGAAAGGAAACAGTTCTTTGCCCTTCTGGCACGACTATTGTAACAGGATAAACGGATCAGATGGCACATTGNGGCATCCATTTGTGGAAA	TA1-041751	0
ko04920	0	K07198	0	SMcontig_42662	0	TGGAATTCTTTGAGATGTGCTGTGCCCTCATCTGCACCCTCGCCCGAAATTAGTCTGTGTATTTGGCACCACCCATCCAATTTGTTTT	TA1-074072	0
ko04930	1	K00873	0	contig13527	0	tCGGGATTGAGATTCCGACTGAGAAGGTGTTCCTTGCTCAGAAGATGATGATTGGACGCTGCAACCGGGCCGGGAAGCCAGTGATTTGTGCCa	TA1-204236	1
ko04930	0	K00873	0	contig21488	0	AGTCgTAGGTTCcGgTGGgAAAAGTTGaGTCGCGCTTTTTTAACGTTTTTTtCTTTTTTTTATTTTTTtttCCCGgTTttttCTttGTCGATCATCTTCGTcAAGaCATCCACCGAACGACATGCAGGCCCTATGGTACAG	TA2-134435	1
ko04930	0	K07187	0	EB3O8BM01ASOWJ	0	CATCCTCATTATTTTTATGCCCGGCCATTTTTTTGGTTCGCCCGGGGGCACTTGCCCCCATCTGCCCTTTCCCTTAGCTACGCCACTGTGTCAGGTCCTATT	TA2-072142	0
ko04930	0	K00873	0	EB3O8BM02HXMRE	0	ACATCGCGGTCTGTAGGCAGACATCAGCTGAGCCGATCTTCCAGTGGTTGTTATGGTGATGATGGCCC	TA2-047517	1
ko04930	0	K00922	0	EW1_R1P07_C04	0	ACAAAATGAATTTGTCATTAATAATGTTCTGTTGCAGACATCTCGCCAACTATAATCAATTTGAACAGGGACAGAACAGGGACACTGTCTAATAACACAAGATGAATGACATTAAAACTTGAATATGACTTGCAATAAAAGCAGAAACTAGTCGGTTA	TA1-141032	0
ko04930	0	K12406	0	SMcontig_39588	0	GCGCTCGACACAAAGGGTCCGGAGATTCAGAACGGGAATTCTCAAGGCCGGCGTAAATGCCGAGGTAGAGTTGGTTTCNGGAGAAGAGGCGAATATAACGACGAATGATGCCTACAAGGAGGCGTGCGATGCGAAGAACATCTGGGTTGATTATGATAACATCACGAAAGTGGTGGACGTTG	TA1-156023	0
ko04940	1	K07817	1	contig27160	1	TTTTTGGgTcATAGAGCgggAGTGCAACCTACGTTAACAAGAGTCGGGAGAGAAAAGTTTCGATAGAAGAAGTTGAAaGAACGACGTACCAGTCAGACGGATTTACCCGATCGCCGAAGAACATCAGACCTGGGTACCGACGTCTGGTGTTATTTAACAGTTGAAGAGAACGTTTATTGCCTGCTGCTACACTTGGCTCAAaTCAGACTTtGCGCAGCTCACTGTTTAAAACA	TA1-196709	1
ko04940	0	K06751	0	contig28622	0	aCAATGATCATAATATGTCCcTCCGGAGTCCGGATCTGCTGGTGCTGCAGGCATGGTTGGTTCTACGAGTAAGCGAGTGACTGCCAGCCCAAATTCATTCGATTTTACCTGGCTGTAAGGCCACACTACTTGGTCAGCAGATCTGCAAAAACCTGACCAGCCTTGCTCATTTCAAAGCACCTGTTAaTTATCCCGAAGGCGTAGGCCTACCTTTCTTCtCTTCCGTCGGCTGTGCCGACGATGAGG	TA1-170050	0
ko04940	0	K06751	0	SMcontig_52206	0	ACATTTAGTGATTTCAAATAATATTCCAGTGGCTGGAGATATTTGGTNTTTTTACCTTCTTGAANGAACAAAGTCATGCTTTGCAAGTTTGAATGTTGAACAGGGTTCTTCAGCTGTGCAGTATCTAAGCTGTGCTTTATCAGACCTTAATATCAAGATCCAGAAAAATCACTATTTAAGGACCATGACTGAATGTTCACATAATGCTAGACCCATTCCCAAACTGGTGCTCTTACTTGAGGTGACCATAAATTATAATCATTTCATTGATTGATTTTATAAGTTTAAATGGAATGGAATTTTATTTTGTTAGTTCTAATCTAAAtATGAGACATCTACTTGTGATTATTTCCTTTGGTTCATTCTTACCGTAAGTGAACATTCCTGTGATGaTGATGA…	TA1-089109	0
ko04950	1	K12406	0	SMcontig_39588	0	GCGCTCGACACAAAGGGTCCGGAGATTCAGAACGGGAATTCTCAAGGCCGGCGTAAATGCCGAGGTAGAGTTGGTTTCNGGAGAAGAGGCGAATATAACGACGAATGATGCCTACAAGGAGGCGTGCGATGCGAAGAACATCTGGGTTGATTATGATAACATCACGAAAGTGGTGGACGTTG	TA1-156023	0
ko04950	0	K08037	1	SMcontig_47342	1	CATTGGGCCTGGTGGGAACCTCCTGCTCTGGGCTGCTGCATTCCTCTGTATGGGTCAAATGCCTCAGCCTGGCCAGCATAAGGTTCGTAACCATATTCAGCCTGAAGTTGTGGTGGAGGTGGACGTCTCGGAGCTCCATCAGGATGACCGTATG	TA2-007394	1
ko04960	1	K04827	0	contig26107	0	tGTTTTGCTTCTCACGTCATAGTTATAAATTGTGGCTTGCATTCATCAGACAGAAGCTGAGTTGTCGCagTTGTTTGACCTCCGTAGGGTTTAAGAAATTGATTGGTGGCCGAAAAAaGGTTGTGTTTCACTGCTaTCATAGTGTTTtGAATTGGCCTAAGCACTAGTAAACAGTCCAACCAGCGTAAGGATCCAATGAAAGAGAACTTG	TA1-058231	0
ko04960	0	K07187	0	EB3O8BM01ASOWJ	0	CATCCTCATTATTTTTATGCCCGGCCATTTTTTTGGTTCGCCCGGGGGCACTTGCCCCCATCTGCCCTTTCCCTTAGCTACGCCACTGTGTCAGGTCCTATT	TA2-072142	0
ko04960	0	K00922	0	EW1_R1P07_C04	0	ACAAAATGAATTTGTCATTAATAATGTTCTGTTGCAGACATCTCGCCAACTATAATCAATTTGAACAGGGACAGAACAGGGACACTGTCTAATAACACAAGATGAATGACATTAAAACTTGAATATGACTTGCAATAAAAGCAGAAACTAGTCGGTTA	TA1-141032	0
ko04960	0	K13358	1	SMcontig_49762	1	TACTTACAAGGAGAACAAGATCACCGCGATCGTCAAGGACTCGTCTGCCGCCCGGAACGGAATCCTCACCGAACACCACATGGTCGAGGTCAACGGACAGAACGTCGTTGGCCTTAAGGAGAAAGAGATCAAGGCGATCTTTGATTCTATTCCTCGCACTGTCACCATAACCATCATCCCTTCTTTCGTCTACGATCACATC	TA1-009734	1
ko04960	0	K01540	0	SMcontig_7683	0	CCGCACAACGGACACGGCCGAATCGATTGTTTCGACGACTTGTAGTTCTTTGATGGCTTTGTCCCACTTGCTCCTTGATCCGTTCGGATTGGGGTCAATGTAGGAAAAAGACCAAATTCTGGCTCAGCGTTCACT	TA2-166863	0
ko04962	1	K12462	0	contig01910	0	aCGAAaGtGGAaGAGGCGCCGGCTGGGATGATGGCTCGCGGCACCTACAACATCAAGAGTCTaCTTCACGGaCGACGACAAGAACGAACATCTGAAaTGGGaa	TA1-082438	0
ko04962	0	K10415	0	contig07482	0	TTtATTCCGgaCTTACTTCCGTGACGACaTGCTGTGTAGaCAGCtCCATCTTCGCAGCcGACGACATAGTTGTTGAAGTCACCAtAAGGAAACGAACAACACCAAg	TA2-090066	0
ko04962	0	K12462	0	contig15478	0	tACAaGGAAGCTCTTCTTGGAACTGCAGATCCCACGCTATTGGAAGTCTTTCCAAATGACCCACGGCGTGTGaTTGTACAGAAGCTTGCTGTTCTCGTa	TA1-233150	0
ko04962	0	K10413	0	contig18532	0	ttGAaCAACGGAGCCACCTGGTGCTAGAAttttGCCTCCAGCAAACAGAACATCAAGGaGGGGCTCAGCATATCTTCTGTAGTCCAACCTCGACCCAGCGGAGTCCAGAAACTTTGaCACCAGTTCTAt	TA2-156496	0
ko04962	0	K10415	0	contig19438	0	tCAGaTTGGGATGGAAGTTGGCAAAGCAAGCAGAAGTCACTGGCGACTGgCAGTGGAAGATGAaTCTGGTGTAGTCTtCTTGAaCTTGATGTTCCAAACTAGTGCCAcTCCTt	TA2-006413	0
ko04962	0	K07904	0	contig30633	0	ATACAGaGCCATCACaaaaGaCGCATACTATCGTGGTGCGGTTGGCGCTCTTCTGGTCTACGACATAGCAAAGCATCTGACATACGAGAACACAGAGCGATGGTTGAAGGAACT	TA1-177334	0
ko04962	0	K10424	1	EB3O8BM01DHNQX	1	TATTTCCTTCTTCTCGCTCAATTGGGTCAGTTTCTGGGCGACACCGGCCAGTCGACTGTCCACCTGGTCGAGCAACGCAGGATCCATCAACTTCGCCTTGGCGG	TA2-110927	1
ko04962	0	K10415	0	EB3O8BM02FQZ4U	0	AAAGATCTGTTTCTGGAGTCTGGACATGCTCTCCCAACCACAGGATAGTCTGGAGCTTCAGT	TA1-033895	0
ko04962	0	K07904	0	SMcontig_11287	0	CGAtTGTCGTAGACCAAAAGCGCGCCAACCGCGCCACGGTAGTAAGCGCTTGTGATGGCCCGATATCGCTCCTGTNCCCGCTAGGTGTCCCATATCTGGGACTTTCAGAGTTTCCCATCGACCTGGATACTA	TA2-132680	0
ko04962	0	K04345	0	SMcontig_22970	0	CAATCGAAGATAAGAAAGATCTGAAGACGCGTTTTGATTGGCCTTAATTAGTCTTAATGGTCTTAATTGATTTTAATTAACATAGCGAAGCGGAGAAGATGATGTCGAACAAGATCGAGGACCGGATTCGTCGTATGTCGGTGAACACCGTCGATGAACGACTGCGAAAGTTGTCCTCAGGATTAGATGACGTCAGGTACCGGAAAACATCGACTGGAGGGAACAAGATGAAGGTTCGCAAGCAGAGTGTCCAACCTCCTCCAAAGACTCCAGAACGACCGAGACAGATGTAAACAGCCTAGATTCGGGATCTGTTTCGATGTGGATGGAGTGTTGGCCAGAGGCACCGTTCCTATTCCAGCTGC	TA1-173393	0
ko04962	0	K10415	0	SMcontig_23546	0	GCCACCGACATTTGTTCAGTCCACCACTGTTCTCCACAACNACACTGGCCGTTGGGACCTCTGTTTCNATGTTNAGGTTCCAGAGGTCGAGTCTTCCGGATCCATCCACGGTTGAGAAGAGAGCCGGATGGATTGGAGACCACTTCACGTCAAAGATGTAATCACTGTTGTCCTCAAACGAATGCAACAAACGGTTCTCCTTCATGTTCCATAGCTTAACAGTCCAGTCGAAGG	TA2-172663	0
ko04962	0	K09048	0	SMcontig_8876	0	AACGACCATAGCACAGAGGCCACTCCACAACCAGACCCTGAAAGAACCANCTTGCCTGCCGTCGACTCCGAAGCTCCAAAGGATGGCTCTGAAAGGCATCAGGAGACCAAAGAGGAGAATTTA	TA1-111713	0
ko04964	1	K01596	0	contig00248	0	cGCAAGgTGCCAAAGATTTTCCACGTCAACTGGTTCCGTGTGAATGAAAAGGGgCAGTACCTTTGGCCTGGATTtGGAGACAACATCCGCGTCGTCGATtGGATGTGCAAACGTCTTAATGACGAAGATGTAGCCGTGAAaTCGCCCATCGGATATCTGCCCAAGAAaGGgTCGATCGATCt	TA1-000930	0
ko04964	0	K01596	0	contig04188	0	aGCTGACAGATTTCAACTACGTGGTGCTGAGtCATGAGAATCATGACAAGGGTGTCGTCGAGCATTTGGGATGTGGTGAGAAAAGACGGAAaTTTtg	TA1-108701	0
ko04964	0	K01596	0	contig05154	0	cTTTCCGgATTGCATGGCCAGTGGTTGATGACCTTCCGTTGGATTGGCCTTGGTGCACCGATCGAATGCACACACTGGACAAAaTTtCCGTCTTTtCTccA	TA1-117651	0
ko04964	0	K09864	1	contig17059	1	GGGAAGGAGCTGACCCCcGgCCAAGGGTGTGGCGTCGAAATCCTCATCACGTTCATCCTCGTCTtCTGCGTCTTtGCATCGGTTGATGGAaGAAGAGCGGACCTAAaCGgCtCCACTCCAccT	TA1-201099	1
ko04964	0	K13577	1	contig23950	1	cccAAaCTGGAaGCCGGTCTGAGGAGCGATTTGAATGAGGgTCGGAACAAGGCCACGGTAGAGCGCCAGAGGACTCtCTTTTGTtATGATCTGACGCACAGCg	TA2-001903	1
ko04964	0	K01540	0	SMcontig_7683	0	CCGCACAACGGACACGGCCGAATCGATTGTTTCGACGACTTGTAGTTCTTTGATGGCTTTGTCCCACTTGCTCCTTGATCCGTTCGGATTGGGGTCAATGTAGGAAAAAGACCAAATTCTGGCTCAGCGTTCACT	TA2-166863	0
ko04966	1	K02155	0	contig00462	0	GGCCCTCAGAAGGTACCTGCACCCGTTCCAAGCATGCCGCAGATGAGGCCTCCGGAAAATGGATATGGCGTCGGTGGCCAGGGTGGCTATTACGTCCCGATGGGCTACTGGGGCTACCAGCAGGGCTATCA	TA1-239733	0
ko04966	0	K02154	0	contig02408	0	aCATTTAAaGTAACATCTAACAGCaGCAGCGACTGCTGTTTACATCATGGTTGGCAACTTTGCAGTCACTATAACAAAGACCTAGAAAGCAGAAGAAAGATACTATGGCTTCAGGCACACGCTAAATACACAAATTATGACAAACAATTtGAAGAAaTAATGATTTGGTTAGACAGTGAAAAAATATTTtAAAAAAaTTATTtGATTAGCAGTTGAGATAGATACTTTCAGTGCTACGCCTGTGCCATAGAATACTACTTGCCTGACAGTATCACATTTTCTCTGGACAACAACTTTTAACTAACGAAAaTATGTTAATGAAATCTGAAACTGTTCAGCTTTAGTTAGGCAAACGAACTTTACATCAGATAGTATGCAGCCTGATTTAACATTGATACA…	TA2-118881	0
ko04966	0	K02147	0	contig09675	0	CCAATGGCAGACTTCATCAATCTTGACAACGATGGCAAAACGTTGATTGGAGGATAGATCTGTCTGTTGTGAAGTTGTCGATCGACGTAgaTCTGACCcTCAGTGaTGTAaCCAGTCAGaTCaGgaa	TA2-116590	0
ko04966	0	K02147	0	EB3O8BM02F1XCW	0	ATTGTCTTCGCTGCCATGGGTGTGAACATGGAGACGGCGCGTTTCTTCAAGCAGGATTTCGAGGAGAACGGTTCCATGGATAACGTCTGTCTCT	TA1-088923	0
ko04970	1	K04634	0	contig26701	0	tttGACTCAATCGTTGACTTTTCAGACATATAtATCAGtCACACAAAAGATcTTGAaGAGTTATTAGGTCAGGACTGATATAAACCAGCAAATGAAGAAACCATTGCGTGTAGTTTATTATTCTACTTATTATTACATTATGCAATTATAAAAAaTTATGTAaTTACTAAAAaTTTCA	TA1-231349	0
ko04970	0	K04963	0	contig30173	0	GgCATGAAAAaTGTGGTCAAATAAaGTATATTCTAtGAAGCTCCACTAAAGTGCCTTCAAGCAACCAGGTGACTGACACGTCTTTAATATCCATATGGGAaCATTACACATTTTAAATGACTGAATCATATATTgTTTtGGGAATGACAGAGTTAATTTTAAAAGCAGGTTAATTTATGGgCCTTCCACAATTATCGACTAACAaGCATAGGCGTAGACTTTGGTGGGGGCAGCCGGGCACGTGCCCCcAATAATTGAGAATCGCCTATGCTTtCATCAGTTATTACCACCATTTtCCCCcAATATTTtGgTTtCCACACCGCAATATTTTtGaCAAATCCaCTcc	TA1-055243	0
ko04970	0	K04131	0	EW2_F1P03_H09	0	TACCATTGAGTATAGAATAGATGTCACTAGGACGCCCTAGTCGTTACTTAATAATAATTTAAATGATTATACATTTCAAATAATTATAAAGGCAGCAGTAATCAGAACAATTAAATTGGCAGATTTAAATTATATTTATCCACCCTACAGAATCATTTTCTTCATGCTCTGCCAAAAAACCAGAACATGTCAAAACAGTTCACACAATGAAGTTGAATTGGAAGTAATGTAGCTAATGGCTGACTGTTCGCAGATGGTGTTGAAGCACAGAAGCAGGGCTTTGAAACATGTTTCCCCAATGGGCTCAATAGCATAATGATCATTACCGGGTTACAGAGATCCCCAAGTGT	TA2-075382	0
ko04970	0	K04345	0	SMcontig_22970	0	CAATCGAAGATAAGAAAGATCTGAAGACGCGTTTTGATTGGCCTTAATTAGTCTTAATGGTCTTAATTGATTTTAATTAACATAGCGAAGCGGAGAAGATGATGTCGAACAAGATCGAGGACCGGATTCGTCGTATGTCGGTGAACACCGTCGATGAACGACTGCGAAAGTTGTCCTCAGGATTAGATGACGTCAGGTACCGGAAAACATCGACTGGAGGGAACAAGATGAAGGTTCGCAAGCAGAGTGTCCAACCTCCTCCAAAGACTCCAGAACGACCGAGACAGATGTAAACAGCCTAGATTCGGGATCTGTTTCGATGTGGATGGAGTGTTGGCCAGAGGCACCGTTCCTATTCCAGCTGC	TA1-173393	0
ko04970	0	K09867	1	SMcontig_24373	1	CCGCAGTGAGGGCCTTCTTCTACGTCATCAGCCAGGCATCAGGGGCGGTCGCTGGAGCAGGAATCCTCAGGGGTCTGACTCCTCCGAACAGCAACGAGACGTTTGGTTCTGACGACCGTTTGGAAGGAGCTGACCCCCGGCCAAGGGTGTGGCGTCGAAATCCTCATCACGTTCATCCTCGTCTTCTGCGTCTTTGCATCGGTTGATGGAAGAAGAGCGGACCTAAACGGCTCCACTCCACCCTCCATTGGATTGGCGGTCGCTGTAACTAAAAAAAAAAAGACCCATCTATTTCGCTACTAAAGTACACT	TA1-106217	1
ko04970	0	K01540	0	SMcontig_7683	0	CCGCACAACGGACACGGCCGAATCGATTGTTTCGACGACTTGTAGTTCTTTGATGGCTTTGTCCCACTTGCTCCTTGATCCGTTCGGATTGGGGTCAATGTAGGAAAAAGACCAAATTCTGGCTCAGCGTTCACT	TA2-166863	0
ko04971	1	K04634	0	contig26701	0	tttGACTCAATCGTTGACTTTTCAGACATATAtATCAGtCACACAAAAGATcTTGAaGAGTTATTAGGTCAGGACTGATATAAACCAGCAAATGAAGAAACCATTGCGTGTAGTTTATTATTCTACTTATTATTACATTATGCAATTATAAAAAaTTATGTAaTTACTAAAAaTTTCA	TA1-231349	0
ko04971	0	K04131	0	EW2_F1P03_H09	0	TACCATTGAGTATAGAATAGATGTCACTAGGACGCCCTAGTCGTTACTTAATAATAATTTAAATGATTATACATTTCAAATAATTATAAAGGCAGCAGTAATCAGAACAATTAAATTGGCAGATTTAAATTATATTTATCCACCCTACAGAATCATTTTCTTCATGCTCTGCCAAAAAACCAGAACATGTCAAAACAGTTCACACAATGAAGTTGAATTGGAAGTAATGTAGCTAATGGCTGACTGTTCGCAGATGGTGTTGAAGCACAGAAGCAGGGCTTTGAAACATGTTTCCCCAATGGGCTCAATAGCATAATGATCATTACCGGGTTACAGAGATCCCCAAGTGT	TA2-075382	0
ko04971	0	K04345	0	SMcontig_22970	0	CAATCGAAGATAAGAAAGATCTGAAGACGCGTTTTGATTGGCCTTAATTAGTCTTAATGGTCTTAATTGATTTTAATTAACATAGCGAAGCGGAGAAGATGATGTCGAACAAGATCGAGGACCGGATTCGTCGTATGTCGGTGAACACCGTCGATGAACGACTGCGAAAGTTGTCCTCAGGATTAGATGACGTCAGGTACCGGAAAACATCGACTGGAGGGAACAAGATGAAGGTTCGCAAGCAGAGTGTCCAACCTCCTCCAAAGACTCCAGAACGACCGAGACAGATGTAAACAGCCTAGATTCGGGATCTGTTTCGATGTGGATGGAGTGTTGGCCAGAGGCACCGTTCCTATTCCAGCTGC	TA1-173393	0
ko04971	0	K01540	0	SMcontig_7683	0	CCGCACAACGGACACGGCCGAATCGATTGTTTCGACGACTTGTAGTTCTTTGATGGCTTTGTCCCACTTGCTCCTTGATCCGTTCGGATTGGGGTCAATGTAGGAAAAAGACCAAATTCTGGCTCAGCGTTCACT	TA2-166863	0
ko04972	1	K05853	0	contig12686	0	CAAGTGGTTGCTTGGTGCTATCGCTCTTTCGATGTCTCTGCACTTTATGATTCTTGAAGTGGACTTtCTGTCGGCTGTTTTCCtAGATAACGCCACTTAA	TA1-068613	0
ko04972	0	K07836	0	contig21587	0	tCCCCCCTTcTTCTTGCTGCTCTTGCCTTTTGTATCAGGACTCTTCCTGTTTATCTGGCGGACCAAATCGTGGAAGATCTCTGTTACATTGATCTTAGACTTGGCCGATGTCTCCAGGAAAGTGCAGTTCCAATTTTTTGCAAGATTATGTCCCTGATCCTTTCCTACCACTCGTTCATCTTCCAAGTCACATTTATTTCCCACAAGAATCATCGGAACCTCATCCATATCCTTGACACGTAAGATCTGTTCGCGCAGGTCCTGCAGGTCATTGAAGGTTGACTGTGCAGTTATGGAGTAGACGAGAAGGAAACCCCGACCATTCTTCATGTAAAGGTCACGCATGGCTGTAAaTtGTTCGGTCCCAGCTGTGTCcAGTATTtCG	TA2-033516	0
ko04972	0	K01291	1	contig24444	1	TTTTGATAACTCCATCTCTTTTGATAAACAACCGGATAACAACAGTTCAACAGCTAGAACAGATTGATTACTATTCTGTTGATAGCATCTAGAAAGCAAAAAGTCACAAAACTCTAGACATCGATTGCAAAGCCACTAAAAACAATATGTa	TA2-148070	1
ko04972	0	K04634	0	contig26701	0	tttGACTCAATCGTTGACTTTTCAGACATATAtATCAGtCACACAAAAGATcTTGAaGAGTTATTAGGTCAGGACTGATATAAACCAGCAAATGAAGAAACCATTGCGTGTAGTTTATTATTCTACTTATTATTACATTATGCAATTATAAAAAaTTATGTAaTTACTAAAAaTTTCA	TA1-231349	0
ko04972	0	K07904	0	contig30633	0	ATACAGaGCCATCACaaaaGaCGCATACTATCGTGGTGCGGTTGGCGCTCTTCTGGTCTACGACATAGCAAAGCATCTGACATACGAGAACACAGAGCGATGGTTGAAGGAACT	TA1-177334	0
ko04972	0	K05853	0	EB3O8BM02F9J05	0	TGGGATCAGGAACCGCAGTTGCCAAGTCTGCATCAGGGATGGTTCTTGCTGATGACAACTTCTCT	TA1-168560	0
ko04972	0	K04131	0	EW2_F1P03_H09	0	TACCATTGAGTATAGAATAGATGTCACTAGGACGCCCTAGTCGTTACTTAATAATAATTTAAATGATTATACATTTCAAATAATTATAAAGGCAGCAGTAATCAGAACAATTAAATTGGCAGATTTAAATTATATTTATCCACCCTACAGAATCATTTTCTTCATGCTCTGCCAAAAAACCAGAACATGTCAAAACAGTTCACACAATGAAGTTGAATTGGAAGTAATGTAGCTAATGGCTGACTGTTCGCAGATGGTGTTGAAGCACAGAAGCAGGGCTTTGAAACATGTTTCCCCAATGGGCTCAATAGCATAATGATCATTACCGGGTTACAGAGATCCCCAAGTGT	TA2-075382	0
ko04972	0	K07904	0	SMcontig_11287	0	CGAtTGTCGTAGACCAAAAGCGCGCCAACCGCGCCACGGTAGTAAGCGCTTGTGATGGCCCGATATCGCTCCTGTNCCCGCTAGGTGTCCCATATCTGGGACTTTCAGAGTTTCCCATCGACCTGGATACTA	TA2-132680	0
ko04972	0	K01047	0	SMcontig_22033	0	TGGAATAGGTACAGATGCGACTCCAGACATGATGCAGGAAGTAGAGTATACCGGCCTCTTCCAGAAACCGATAAGTCTTTGACTTCTGAACAGATCCACTGGTTTGTGTGTCGACCGCAAATGCAACACCGAACACAAGAATGATCAGAAGAAACAGAGATTTCCACGGAAGTGTGATCTTGTYCAGCTTCAATAGCAGTTCTTTACAGGTTCCATGC	TA2-040052	0
ko04972	0	K01540	0	SMcontig_7683	0	CCGCACAACGGACACGGCCGAATCGATTGTTTCGACGACTTGTAGTTCTTTGATGGCTTTGTCCCACTTGCTCCTTGATCCGTTCGGATTGGGGTCAATGTAGGAAAAAGACCAAATTCTGGCTCAGCGTTCACT	TA2-166863	0
ko04973	1	K00922	0	EW1_R1P07_C04	0	ACAAAATGAATTTGTCATTAATAATGTTCTGTTGCAGACATCTCGCCAACTATAATCAATTTGAACAGGGACAGAACAGGGACACTGTCTAATAACACAAGATGAATGACATTAAAACTTGAATATGACTTGCAATAAAAGCAGAAACTAGTCGGTTA	TA1-141032	0
ko04973	0	K08143	1	SMcontig_61524	1	CCTTACAGAATACTCGCATAATTTCATTACAACTAAAGATGGTNCACATTTNTATATTGAAGGCGTTGTCAAATAACACATTCTAACTTCGTTCTACACATTACATAAAAGTAATCACCAAAAGTGCATTTCTGAAGCTAAAAATAAAACGGATGACCCACAGTGGTACTAACACAAACA	TA2-101366	1
ko04973	0	K01540	0	SMcontig_7683	0	CCGCACAACGGACACGGCCGAATCGATTGTTTCGACGACTTGTAGTTCTTTGATGGCTTTGTCCCACTTGCTCCTTGATCCGTTCGGATTGGGGTCAATGTAGGAAAAAGACCAAATTCTGGCTCAGCGTTCACT	TA2-166863	0
ko04974	1	K01285	1	contig02068	1	cAAATTTGGGACTATATTCTGTTAGGTTGATATTGATGCTGGCCACTTtGGGGACATCAGATGCAGACACTTTGGCAACACATTTCAGCAGCTTGGTCATGTTGTGATACCCAATGACTGTAGACTTGCTGATGACATCTGTCCTGTAGAAGAGAGGCTTCAATCCTTTTACACCTTCAGAATTCTTTAGAGATGATTTAACTTCAAACAGGTCAGTAATGTCCTTTTGCCCGAGGAATACTTGAaCTcGTTGCCTCTGGATAGGAACCATTAACATGGCATGCAAACTg	TA2-074324	1
ko04974	0	K01278	1	contig23907	1	ttCGTTAGCCcAACAGTGATCACAGACAGGATGGTCACTGTTGCAACATGTCGCACCAGCTGgCCcTTCAaTAGAcTCtCAGTTGAGGtACGCGCAcGC	TA2-127866	1
ko04974	0	K01291	0	contig24444	0	TTTTGATAACTCCATCTCTTTTGATAAACAACCGGATAACAACAGTTCAACAGCTAGAACAGATTGATTACTATTCTGTTGATAGCATCTAGAAAGCAAAAAGTCACAAAACTCTAGACATCGATTGCAAAGCCACTAAAAACAATATGTa	TA2-148070	0
ko04974	0	K01278	0	EB3O8BM01BKNVS	1	TAGCGGACAGGTAGCACAGAGGACGCAAATGCAGTGAGTAGGCCTATTTACACGATGACTTCTTACGACGGGAATACGCGCACATGTTAAGACGACGACGAC	TA2-176943	1
ko04974	0	K06236	0	EB3O8BM01EBYBO	0	ACTTCCTGGAACTGCCGGCCCCATTGGTCCTGCGGGTAACACTGGCGACACTGGAAGCCCTGGTCCTGCCTT	TA1-183515	0
ko04974	0	K01540	0	SMcontig_7683	0	CCGCACAACGGACACGGCCGAATCGATTGTTTCGACGACTTGTAGTTCTTTGATGGCTTTGTCCCACTTGCTCCTTGATCCGTTCGGATTGGGGTCAATGTAGGAAAAAGACCAAATTCTGGCTCAGCGTTCACT	TA2-166863	0
ko05010	0	K02134	0	contig02069	0	cTtgTCTTCTATGATTCACAAGgTCACCGCCAGAGGGACATTCCCACATTTGgAGTCGCTGGCATTTGCTcTCATCACATGTAgCGAaT	TA1-078158	1
ko05010	0	K04550	1	contig02705	1	TAAATACAaGGCGaGTGACATTGGCATtCCCGaGATCCGGCATTTCCTCTACAAaTCGAAGAgCACGTCTCTGTtCACAAGCCcAACTtAtgAaGCACcGTaCG	TA1-209829	1
ko05010	0	K02133	0	contig04706	0	aaCACTgAGTAGCcACCATGAGCCTTGGCAACGTTGTTGATCAACTCCATGATCAGCACGGTCTTGCCGACACCAGCACCACCAAAGAGACCGATTT	TA2-091931	1
ko05010	0	K06172	0	contig06318	0	AGCCACaTAAGCCATAAGACTTTTtATTGACAACGAGAGACATTGTTCCAGAGCCAGCTTCCACTTGCCACACTTTTAGCAAACCCTCTTCCGCTTTTTtGAGCAGAAGATAAAAGAGAAATCGGAAAACTTCCTGGAAGATGACAGAGAATATaagTCCGAAcGATATTATATCCCTGAgAGGaa	TA2-011603	0
ko05010	1	K03968	0	contig07091	0	AGACGTCCACtAAAAAATGAGATTTTtGACCCTCCCCTGtACACATGAGCcAGACTTCCcTCCCCcTTtGTGGaTGTCCACATGCTGTCGACATGAAATACa	TA1-022784	1
ko05010	0	K02133	0	contig07514	0	tAAGATCATCAGCTGgCACGTAGATGgCCTGCACAGATGTAATGgATCCCTTCTTGGTGGTCGTGATCCTTTCCTGCATGGTACCcATGtCAGTTGCCAGTGTTGGCTGGTATcccGa	TA2-077926	1
ko05010	0	K05853	0	contig12686	0	CAAGTGGTTGCTTGGTGCTATCGCTCTTTCGATGTCTCTGCACTTTATGATTCTTGAAGTGGACTTtCTGTCGGCTGTTTTCCtAGATAACGCCACTTAA	TA1-068613	0
ko05010	0	K03935	0	contig14040	0	aaCTCTCCAAaCAAAATTCTGATCCACTTTGCACGTTCAGGTATTTCAATGTTGAGgAGCTTCTCAACGGCTAAAGAGTAAGCTTGTTCATTACACATCATCGACACATAGtCCAATCgg	TA2-126852	1
ko05010	0	K01408	1	contig14467	1	cAAGCcGAGCAAACTtCaCTGTTGAAAaTGTTCTGTGGTCAGTGTGTGAtAGTGCATCTGTTGGAaCACATACAAACAAATCCATAGCTTCCTCTACATTCTACCCCTCCAAGTCCATATAAGGCAGTTGAT	TA2-069914	1
ko05010	0	K03935	0	contig14773	0	ccAGAATGCATGCTGCCTACGTTCGCCcGGGcGGCGTCGACAGGGACATGCCGCTCGGACTGATGGATGACATCTtCCAGTGGGCGGaGAaGTTtGgtCaGCTGGTGGa	TA1-122844	1
ko05010	0	K03942	0	contig14928	0	ACGTTGGGGTCTTTGGTTGTCCAACGACTGTGAACAATGTCGAAACTATtGCTGTGGCACCGACCATCTGTAGACGTGGTGGGGACTGGTTtGCTTCCTTTGGTCGACCTCGAAATACAGGAACCAAGCTGTTCAACATTTCTGGCCATGTGAATCATCCATGCACAGTTGAAGAAGAGAt	TA1-006307	1
ko05010	0	K05211	0	contig15042	0	AGTTAATACACATtCAaGTAAAGGCGTCAaTCTGGTTTGAAAaTTGGGGgCTGTGggTCcGGGTTtGAAAaCCAGGGGTCGACGGTCCTAAAaGTTCAATAGATGGAAGGAGGCatgtagcaCAGGATTGAGGGTATCAT	TA2-130339	0
ko05010	0	K03934	0	contig15355	0	AGGAACAGGACCTTCGGACCGTGGTCCCTGATGTACTGGACGCCGGCCcTGTAGCCAAGGTCAAGGGCCGCAACCTGGCTCGCAACGCGATGTAggaCGTTAAGGATTCTCCAg	TA2-172116	1
ko05010	0	K03934	0	contig19357	0	cGTtATTTAtCAAGGGTCCcACGGTGACTTtGGAGCGGGTATAgccgatatcgtcttgccgggggctgcctacacggagaaaGaaCGGCAACCTACGTCAaCACGgAGGGCAGGgCACa	TA1-059210	1
ko05010	0	K02132	0	contig23278	0	aCGTGTGTTGTCGATtGGAGATGgTATCGCCCGTGTTTAtGGACTTAAGAaCAtCCAGGCCGAGGAGATGGTGGAGTTCTCCAGCGGCCTTAaGGgCATgg	TA1-185327	1
ko05010	0	K03934	0	contig23699	0	cTTCTACTACTGCACGGACACACTTGGCCATCgTCTGCGAAGATCTGGtGATTGCATCGGTCATGTAGAAGTCTTTTAGTGACAGCTGGGGCGGAGTCAGCGGAGAGGTtGACAACGTTTGCTTCTTCACGCTCGAGGCCAATTCCGAAGCCTGTTTGAAGTAGTTGGCTTcTtCGACATCTCCGTATCGCGTCAGGTTTGGCGAAACTTCCTCCAGTCTCTTGCGAACATCGTTCa	TA2-081772	1
ko05010	0	K02133	0	contig24136	0	TCCATACCAAGGATGGCGATGATGTCCTGGAGGGACTTGTAGTCCTGTAGGATCTTCTGGACGCCACGGGCAACCTCGTAGTGCTCCTGGCCGACGACGTTCGGGTCGAGGATacGCGAGGTCGAGtCAAGAGGGTCGACAGCAGGGTAGATACCCAGCTCAGCAATACCACGAGACAAGACGGTCGTAg	TA2-078393	1
ko05010	0	K00412	0	contig24442	0	CttGttAttGAAACTATGGTTCACTATTAGGCCTATGTCTAGTAATtCAAGTAATTACAGGCCTATTCCTCAGAATACACTACGTGCCCAACATTGAAaTGGCCTTCTCATCCGCTGCCCATATTtCACGAGATGTAAATTATGGATGACTTCTTCGATCGATCCATGCCAATGGAGCATCAATATTCTTCCTATTTATTTACTTGCACGCGGGGCGAGGCCTCTATTATGGGTCTTAT	TA1-167099	0
ko05010	0	K00412	0	contig24557	0	ACCCTAAGGGAAACCTGAAACATTGGAGTTATTTTATTTTTATTGACAATAGCAACCGCATTCATAGGCTATGTGCTCCCCTGAGGACAAATAAGCTTTtGAGGGGCCACAGTAATTACTAA	TA1-073041	0
ko05010	0	K01408	0	contig24760	1	CTCAAGAATCCTGTACTCAGAGCAATGCTGATTACGACGCGAAATTCATACCTGACAACAATAATTGTACCAAGCCGTCTCATACATATTATGAACATTAAGTATCCGGTTAATTTTTt	TA1-097385	1
ko05010	0	K04634	0	contig26701	0	tttGACTCAATCGTTGACTTTTCAGACATATAtATCAGtCACACAAAAGATcTTGAaGAGTTATTAGGTCAGGACTGATATAAACCAGCAAATGAAGAAACCATTGCGTGTAGTTTATTATTCTACTTATTATTACATTATGCAATTATAAAAAaTTATGTAaTTACTAAAAaTTTCA	TA1-231349	0
ko05010	0	K03942	0	contig29470	0	TACAAAaCGAAAGAAATTGTGCTGAAaGGtAGttGgtAAtGGATTCAGGGTGAAGTGAAGAAGTCGGGCCTtCGAGGTCGTGGGGGTGCCGGATTTCCTACTGGCATGAAATGGAGTTTCtAttGAACAAGCCAAaCGATGGAAGGCCACGATATTtGGTTGTGAATGCTGATGAAGGAGAACcGGgAACGTGCAAAGATCGAGAGATCCTGAGACACGATCCTCACAAGCTGATCGAAGGATGCCTGATAGCGtCCAGTTCGATGGGAGCCCAGGCAGCTTACATCTACGTTCGTGGAGAATTCTACAACGAAGCATCGAATTTGCAGATAGCCATTCGAGAGGCTTATGAAGCTGGTCTGATTGGTAAGAATGCCTGCGGTTCTGGGTATGATTTTG…	TA1-058294	1
ko05010	0	K00412	0	contig29848	0	ACGCAGATTCTGATCGAATTCCATTTCATCCTTACTACTCCATCAAAGACGCCCTAGGCTATATACTAGCTATCCTGGGACTATCCCTCATAGTGCTATTTGAGCCAAACCTCTTTACAGACCCAGAAAATTTTCTAATGGCTAACCCCCTCGTCACCCCCATTCACATTAAGCCGGAATGGTATTTCTTGTGAATATATGCAATT	TA1-080260	0
ko05010	0	K03937	0	contig29996	0	GACACGCGAGAACGTTGGGtAAaaTCCACTGATGGGCTGGACATCAAGTGCTGATCCCTTGGCTTCGATGGAGATATCTTTCACCAACAAAGAAGATGCAGTTGCTTTCTGTGAGAAGAATGGTTGGGAATACCATGTTGAAGAGAAGCATGATCGCAAACTGAGACCAAAGTCTTATGGAGACAACTTCTCCTGGAACAAGAAAACGCGTCTATCTACGAAaTAATCATAATAACCAATGCCAGATACGCTTTTAAATGTGCATATAAACTTTAAGAACATTGTGCTGCAGAACTGTGAAGAg	TA1-122101	1
ko05010	0	K04963	0	contig30173	0	GgCATGAAAAaTGTGGTCAAATAAaGTATATTCTAtGAAGCTCCACTAAAGTGCCTTCAAGCAACCAGGTGACTGACACGTCTTTAATATCCATATGGGAaCATTACACATTTTAAATGACTGAATCATATATTgTTTtGGGAATGACAGAGTTAATTTTAAAAGCAGGTTAATTTATGGgCCTTCCACAATTATCGACTAACAaGCATAGGCGTAGACTTTGGTGGGGGCAGCCGGGCACGTGCCCCcAATAATTGAGAATCGCCTATGCTTtCATCAGTTATTACCACCATTTtCCCCcAATATTTtGgTTtCCACACCGCAATATTTTtGaCAAATCCaCTcc	TA1-055243	0
ko05010	0	K03949	0	contig30668	0	ATTtACTtCTTATTTCTGaCATTAGaagCTAAAATgtAaCcATATCAACTTTATTGAaTCAATTACAAACCgaCTACAAGATATCCAAGTGTCACTGAAaGTTGCTAAAGTTTGAAAAGCCACAACTGTATTCAATCTAGATCGGCCATTTCCATTGGTTTGGAGGTGCTTCCTTAACCAAAGGCTCCcATGACCTCCACTCAATCATCCTACGAGCCAAATTCAGCTCACGCTCTGCCTGTAGAATAAGTTCTTCTACTTGACCACCGTTGATCTTTGCTTCCAGTTTCTCCACATTTGGTTCAGACTTTACCACCGTTAGACGATCTTGAACAAGCGCCTGTGTATGTTTGCGATAGACTGCACTTTCTGGCATTTTCTGAATAACTCGAAGTATTT…	TA2-105400	1
ko05010	0	K00234	0	EB3O8BM01A1WJX	0	TAGATGTGATCCTTTGCTGGTCCAACGCCCCTGCCCTCTCGGATTTCAATGGTCATGGCACGAGAGACGACGTCACGTGACGCAAGATCCTTGGCGTTAG	TA2-183652	1
ko05010	0	K00234	0	EB3O8BM01DA6X9	0	ACATGGAGTTCGTCCAGTTCCATCCGACAGGAATCTACGGTGCCGGGTGTCTGATCACCGAGGGTGTGCGTG	TA1-170718	1
ko05010	0	K05853	0	EB3O8BM02F9J05	0	TGGGATCAGGAACCGCAGTTGCCAAGTCTGCATCAGGGATGGTTCTTGCTGATGACAACTTCTCT	TA1-168560	0
ko05010	0	K02132	0	EB3O8BM02JRR0J	0	CAAGGATCCTCTCTTCGAGGATCGAAGACACCTCGGCCGATCCTCCGGCGGCGTACACAGACTTGGTCGTTGAAAGGTTTCTAGCAGCTACGAACGCCGCACCGAGA	TA2-176783	1
ko05010	0	K00234	0	EB3ZX6E02F5UO2	0	GGCCGTGGTGGTCAGGCACATCGTGCGTGCTGTGTCGCCGACCGAACCGGACACTCCATGCTGCGCACGCTCTACGGAAGGTCTCTGAAATACGACACG	TA1-110674	1
ko05010	0	K06172	0	EW1_F2P14_F12	0	ACCAGGTCCAGTCATGTCTGCGAGGACATTGACCAAAGAGAATGCACCACTTATGATTCCAAACCCAAAACCAGCCACATAAGCCATAAGACTTTTATTGACAACGAGAGACATTGTTCCAGAGCCAGCTTCCACTTGCCACACTTTTAGCAAACCCTCTTCCGCTTTTTTGAGCAGAAGATAAAAGAGAAATCGGAAAACTTCCTGGAAGATGACAGAGAATATAAGTCCGAACGATATTATATCCCTGAGAGGAACAACCGCCTTCCACCAACCGGCCGACAGCAGAAGCGACAGCAGCCAAAAGAATGCACTTGCCACAAACACGATGATCCTCAACGGATCCTTGGCAATTGTGAATAAAAACATCGCAAATGGCGCACCGAAGGCAATGAAGCC…	TA2-213024	0
ko05010	0	K04522	0	EW1_R1P03_B09	0	ACTTGTATAGAAGTATGAGGAAAATTGTCATGACGATGACAGCACCAAGAAGTATGAACGCATTCGCTAGCGACATCCAAAGTTTGCTGCCCACATCTGTAGCCGCGTCGTCATGCTCAAAAGGAGTGTAAATCAGATAGCCATTCCGTTGCGTGTAGAAGTTGACCGAGCTGATGGTTGTCACGACAACAGCCATACATAGCGTCACCGGAACAAACAGCATGATGACGTGTTTGGCACCGTAGAGCAGCGTCTCCTCTGCTTCATCTGCATCCATGTCAGCATCTTCGTTCGACTCCGATGGTGACTGTTGGTGGCCATGTGGTGCAGATCTTCGAGTTGCAGAGGTTGGTTGGCCATCACTTGGGGATGTCTGAATTACACCTCGATCAGACACTT…	TA2-092368	0
ko05010	0	K02268	0	EW2_R1P02_D06	0	GCCCGGGCAGGTACTGATCATGTTAGAGAAACTCAAGGTTCATGAATGTAAACATATGAAAAACATACAACGTCAGAACATGCTAGAATTTTCATCCTCTTGCCATCAACTGCAAATCAATGACCTCAGACGATCGATCTGTGTTCTACTTGGCTGGCTTCACTGATCTGAAAACTCCAGCATCCCGCATCCTTTCGAAATCCTTTTCCGCATCGTAATTTTTGTAGAATTCTTCGTAAGCCTTGATGCGGGCATCTTTCAGAAAGTGCTTCGTTAGCCCAACAGTGATCACAGACAGGATGGTCACTGTTGCAACATGCCGCACC	TA2-203091	0
ko05010	0	K00413	0	EW2_R1P07_D11	0	ATTATAGTGCATGCCTTCACGAATTTCGATTCCAGCTGGTGGGTCTTGGTAACCCGTCAACAGAGCAAATATATAGTCCTCGCCTCCGTGTCTGGCACCAGTGATGAAGGTCAGGTCTGGTGGAAGGGCTCCGTTATTGGCCGCCTTGGCTGCCTCGTCGTTCGGGT	TA2-153354	0
ko05010	0	K00415	0	SMcontig_22759	0	TCCTGCATTGTAGACCACAGCGAGTCTTGAAACAGGCGAATAGTCCTCCAAGGAAGCAACGACTATTCCACTTGGTAACTTGGTAATCTTGACATCCTGAGGTGACAC	TA2-013330	0
ko05010	0	K03942	0	SMcontig_23752	0	TGAAGCCTCCGTTTCNTGCTGACGTTGGGGTCTTTGGTTGTCCAACGACTGTGAACAATGTCGAAACTATTTTGTCTGTGGCACCGACCATCTGTAGACGTGGTGGGGACTGGTTTAGCTTCCTTTGGTCGACCTCGAAATACAGGAACCAAGCTGTTCAACATTTCTGGCCATGTGAATCATCCATGCACAGTTGAAGAAGAGATGTCAGTTCCACTGCGGGAGTTGATCGAAAGACATGCAGGGGTGTTATTGGTG	TA1-195066	1
ko05010	0	K02132	0	SMcontig_24511	0	AGACGGCTGTGAAGGTAGAAGACATCACCTGGGTAGGCCTCACGACCTGGTGGACGTCTCAACAGCAGAGACATCTGACGGTAGGCGACAGCCTGCTTTGAAAGATCGTCATAGATGATCAGAGCATGCCTTCCGTTGTCACGGAAGAACTCTCCCATGGCACACCCGGAGTACGGCGCCAGGTACTGCAGAGG	TA2-184864	1
ko05010	0	K04532	1	SMcontig_36138	1	ACGAATTCGTCTCAATAAGGTTTTATTGGTTGGTGGACAAGACTTTACGATTGTTGGTCGACCTGTTCTCAGTGCCAGCATGGTGCGAGTTGAAGCAACCGTAATAGAGAAAACGTTGTCACACACaAAAATTATGTTCTGGTATTATAAACGACAAA	TA1-208896	1
ko05010	0	K02132	0	SMcontig_37122	0	GTCGAACGCTTCTGGCCGATGGCGACGTAGATGCAGTACAGCTTANCCTTCTCGTTCTGCCCCTCGTTGAAACGTTTCTGGTTGATGATCGTATCTATGGCAACGGCCGTCTTTCCGGTCTGTCGATCACCGATGATCAGCTCACGCTGGCCAC	TA2-082683	1
ko05010	0	K03935	0	SMcontig_44759	0	GAGAGTATCTGGTGCCAGAATGCATGCTGCCTACGTTCGCCCGGGCGGCGTCGACAGGGACATGCCGCTCGGACTGATGGATGACATCTTCCAGTGGGCGGAGAAGTTT	TA1-141715	1
ko05010	0	K06704	1	SMcontig_54463	1	AATGTACGTAATGGTTaAATGCTGTATTATATATTCGTGTACAGAAGTATGCAGTGTGTACACTGGTaAATGTATGCATAACGTAAGCGAGTGTAATTTTGTCGTAATCAGTACCAGTTGTGCTGGNTTTACCCCAGTCCATCATGTACTATTTGAAGTATGTAGTAATTAGAGTATTGCTGTAGTGTGCTTTTACTACCATTTCTCTCCAATATGATATTCTTGTTTGGAATTTGGCAGCAACTGTAGTTTT	TA1-157076	1
ko05010	0	K03935	0	SMcontig_56445	0	GATGGTTCATGATTCGGGTCAACTCTCCAAACAAAATTCTGATCCACTTTGCACGTTCAGGTATTTCAATGTTGAGGAGCTTCTCAACGGCTAAAGAGTAAGCTTGTTCATTACACATCATCGACACATAGTCCAATCGGTCGAAGTAGGGCAATGCCTGTAAATATGTCTTATTTTCAATTAACTTCTCTGTGGCACGGTGCAGNAGACCAATGTGTGGGTCAGCTCGCACAACCGTCT	TA2-098176	1
ko05010	0	K04397	0	SMcontig_57475	0	TCTAAGGCCGATTTCTTTAGACTGTTCAGTGAACTGTATGCTGATCAGTCAAGTCTTTCAACTGATCTTCGAAAGAGATTGCTACTTCTCTATCCAAAAATCaAGGGaCGTTGGaCGTGGGGTaGACGTTGCTACAAATCTTCATAACTTCTTCTCTCCGTTCCTCATTCGTTGTACA	TA1-133931	0
ko05012	0	K02134	0	contig02069	0	cTtgTCTTCTATGATTCACAAGgTCACCGCCAGAGGGACATTCCCACATTTGgAGTCGCTGGCATTTGCTcTCATCACATGTAgCGAaT	TA1-078158	0
ko05012	1	K05862	0	contig02841	0	TtGgAGGCTAAGaCGAAAACtAATAGTGGAGTtGaGTTCACAACCAATGGATCAAGCACACACGAGAGTGGAGCCTTTGCTGGTAGCCTGGAGACAaGTACAAATGGTCtGAACATGGTGTGACTTTCACGGAGAAGTGGAaCACTGAtAATGTTCTCCAGGCAGAGGTTTCTGTGGAAGACCAGCTGCTCAAGGGTCTTAAGCTGTCTCTCGATACCAACTTCGCACCTCAGTCTGGAAAGAAGGGCGGGAAG	TA1-006086	0
ko05012	0	K02133	0	contig04706	0	aaCACTgAGTAGCcACCATGAGCCTTGGCAACGTTGTTGATCAACTCCATGATCAGCACGGTCTTGCCGACACCAGCACCACCAAAGAGACCGATTT	TA2-091931	0
ko05012	0	K03968	0	contig07091	0	AGACGTCCACtAAAAAATGAGATTTTtGACCCTCCCCTGtACACATGAGCcAGACTTCCcTCCCCcTTtGTGGaTGTCCACATGCTGTCGACATGAAATACa	TA1-022784	0
ko05012	0	K02133	0	contig07514	0	tAAGATCATCAGCTGgCACGTAGATGgCCTGCACAGATGTAATGgATCCCTTCTTGGTGGTCGTGATCCTTTCCTGCATGGTACCcATGtCAGTTGCCAGTGTTGGCTGGTATcccGa	TA2-077926	0
ko05012	0	K05863	0	contig10190	0	ccGAGGgCAAAGGAAACGGCGAGGCCAGCGTTTTCTCCGAGGATGATtGGTTTGAGGGTATCGTAGAAGCCGAAGTAGCAGCCTCTGTAGACGACGATGCCGACGCatgaGATGAGGAACCcTCGATAGAGACCAACGAGaCCGTCCGACTTCACCGTCTTCACGTAGACGTCCACCATTCCATTGAACTGGCGCTCTCCTCCCTTCTTGCCGGCCTTGGCGTCGTTGGCTAACCGCGTTCGGCAGTAGTCAAGGGAGTAGACAAAGACGAGGGACATGGCGCCGGCGACACCGCCAGACGCGACGTTCTTGCTGAAGTTGACGAGGTACGTGTCGGTCTTTCTCATGACAAAGATCGCTTTGATCTTGt	TA2-047090	0
ko05012	0	K03935	0	contig14040	0	aaCTCTCCAAaCAAAATTCTGATCCACTTTGCACGTTCAGGTATTTCAATGTTGAGgAGCTTCTCAACGGCTAAAGAGTAAGCTTGTTCATTACACATCATCGACACATAGtCCAATCgg	TA2-126852	0
ko05012	0	K03935	0	contig14773	0	ccAGAATGCATGCTGCCTACGTTCGCCcGGGcGGCGTCGACAGGGACATGCCGCTCGGACTGATGGATGACATCTtCCAGTGGGCGGaGAaGTTtGgtCaGCTGGTGGa	TA1-122844	0
ko05012	0	K03942	0	contig14928	0	ACGTTGGGGTCTTTGGTTGTCCAACGACTGTGAACAATGTCGAAACTATtGCTGTGGCACCGACCATCTGTAGACGTGGTGGGGACTGGTTtGCTTCCTTTGGTCGACCTCGAAATACAGGAACCAAGCTGTTCAACATTTCTGGCCATGTGAATCATCCATGCACAGTTGAAGAAGAGAt	TA1-006307	0
ko05012	0	K03934	0	contig15355	0	AGGAACAGGACCTTCGGACCGTGGTCCCTGATGTACTGGACGCCGGCCcTGTAGCCAAGGTCAAGGGCCGCAACCTGGCTCGCAACGCGATGTAggaCGTTAAGGATTCTCCAg	TA2-172116	0
ko05012	0	K03934	0	contig19357	0	cGTtATTTAtCAAGGGTCCcACGGTGACTTtGGAGCGGGTATAgccgatatcgtcttgccgggggctgcctacacggagaaaGaaCGGCAACCTACGTCAaCACGgAGGGCAGGgCACa	TA1-059210	0
ko05012	0	K02132	0	contig23278	0	aCGTGTGTTGTCGATtGGAGATGgTATCGCCCGTGTTTAtGGACTTAAGAaCAtCCAGGCCGAGGAGATGGTGGAGTTCTCCAGCGGCCTTAaGGgCATgg	TA1-185327	0
ko05012	0	K03934	0	contig23699	0	cTTCTACTACTGCACGGACACACTTGGCCATCgTCTGCGAAGATCTGGtGATTGCATCGGTCATGTAGAAGTCTTTTAGTGACAGCTGGGGCGGAGTCAGCGGAGAGGTtGACAACGTTTGCTTCTTCACGCTCGAGGCCAATTCCGAAGCCTGTTTGAAGTAGTTGGCTTcTtCGACATCTCCGTATCGCGTCAGGTTTGGCGAAACTTCCTCCAGTCTCTTGCGAACATCGTTCa	TA2-081772	0
ko05012	0	K02133	0	contig24136	0	TCCATACCAAGGATGGCGATGATGTCCTGGAGGGACTTGTAGTCCTGTAGGATCTTCTGGACGCCACGGGCAACCTCGTAGTGCTCCTGGCCGACGACGTTCGGGTCGAGGATacGCGAGGTCGAGtCAAGAGGGTCGACAGCAGGGTAGATACCCAGCTCAGCAATACCACGAGACAAGACGGTCGTAg	TA2-078393	0
ko05012	0	K00412	0	contig24442	0	CttGttAttGAAACTATGGTTCACTATTAGGCCTATGTCTAGTAATtCAAGTAATTACAGGCCTATTCCTCAGAATACACTACGTGCCCAACATTGAAaTGGCCTTCTCATCCGCTGCCCATATTtCACGAGATGTAAATTATGGATGACTTCTTCGATCGATCCATGCCAATGGAGCATCAATATTCTTCCTATTTATTTACTTGCACGCGGGGCGAGGCCTCTATTATGGGTCTTAT	TA1-167099	0
ko05012	0	K00412	0	contig24557	0	ACCCTAAGGGAAACCTGAAACATTGGAGTTATTTTATTTTTATTGACAATAGCAACCGCATTCATAGGCTATGTGCTCCCCTGAGGACAAATAAGCTTTtGAGGGGCCACAGTAATTACTAA	TA1-073041	0
ko05012	0	K03942	0	contig29470	0	TACAAAaCGAAAGAAATTGTGCTGAAaGGtAGttGgtAAtGGATTCAGGGTGAAGTGAAGAAGTCGGGCCTtCGAGGTCGTGGGGGTGCCGGATTTCCTACTGGCATGAAATGGAGTTTCtAttGAACAAGCCAAaCGATGGAAGGCCACGATATTtGGTTGTGAATGCTGATGAAGGAGAACcGGgAACGTGCAAAGATCGAGAGATCCTGAGACACGATCCTCACAAGCTGATCGAAGGATGCCTGATAGCGtCCAGTTCGATGGGAGCCCAGGCAGCTTACATCTACGTTCGTGGAGAATTCTACAACGAAGCATCGAATTTGCAGATAGCCATTCGAGAGGCTTATGAAGCTGGTCTGATTGGTAAGAATGCCTGCGGTTCTGGGTATGATTTTG…	TA1-058294	0
ko05012	0	K00412	0	contig29848	0	ACGCAGATTCTGATCGAATTCCATTTCATCCTTACTACTCCATCAAAGACGCCCTAGGCTATATACTAGCTATCCTGGGACTATCCCTCATAGTGCTATTTGAGCCAAACCTCTTTACAGACCCAGAAAATTTTCTAATGGCTAACCCCCTCGTCACCCCCATTCACATTAAGCCGGAATGGTATTTCTTGTGAATATATGCAATT	TA1-080260	0
ko05012	0	K03937	0	contig29996	0	GACACGCGAGAACGTTGGGtAAaaTCCACTGATGGGCTGGACATCAAGTGCTGATCCCTTGGCTTCGATGGAGATATCTTTCACCAACAAAGAAGATGCAGTTGCTTTCTGTGAGAAGAATGGTTGGGAATACCATGTTGAAGAGAAGCATGATCGCAAACTGAGACCAAAGTCTTATGGAGACAACTTCTCCTGGAACAAGAAAACGCGTCTATCTACGAAaTAATCATAATAACCAATGCCAGATACGCTTTTAAATGTGCATATAAACTTTAAGAACATTGTGCTGCAGAACTGTGAAGAg	TA1-122101	0
ko05012	0	K03949	0	contig30668	0	ATTtACTtCTTATTTCTGaCATTAGaagCTAAAATgtAaCcATATCAACTTTATTGAaTCAATTACAAACCgaCTACAAGATATCCAAGTGTCACTGAAaGTTGCTAAAGTTTGAAAAGCCACAACTGTATTCAATCTAGATCGGCCATTTCCATTGGTTTGGAGGTGCTTCCTTAACCAAAGGCTCCcATGACCTCCACTCAATCATCCTACGAGCCAAATTCAGCTCACGCTCTGCCTGTAGAATAAGTTCTTCTACTTGACCACCGTTGATCTTTGCTTCCAGTTTCTCCACATTTGGTTCAGACTTTACCACCGTTAGACGATCTTGAACAAGCGCCTGTGTATGTTTGCGATAGACTGCACTTTCTGGCATTTTCTGAATAACTCGAAGTATTT…	TA2-105400	0
ko05012	0	K04557	1	contig30723	1	ACCCGCACCACCAAAaCCTGATTTTGATGCTTCTCGTGAGAAACTCCAGAAACTTGGGGAAGGCGAAGGGACCATGACGAAAGAGGAATTCCAGAAAATGAAACAAGAGCTTGAAGCGGAGTATTTAGCTACCTTTAAAAAaaCGGTtGCCATGCA	TA1-227917	1
ko05012	0	K00234	0	EB3O8BM01A1WJX	0	TAGATGTGATCCTTTGCTGGTCCAACGCCCCTGCCCTCTCGGATTTCAATGGTCATGGCACGAGAGACGACGTCACGTGACGCAAGATCCTTGGCGTTAG	TA2-183652	0
ko05012	0	K00234	0	EB3O8BM01DA6X9	0	ACATGGAGTTCGTCCAGTTCCATCCGACAGGAATCTACGGTGCCGGGTGTCTGATCACCGAGGGTGTGCGTG	TA1-170718	0
ko05012	0	K02132	0	EB3O8BM02JRR0J	0	CAAGGATCCTCTCTTCGAGGATCGAAGACACCTCGGCCGATCCTCCGGCGGCGTACACAGACTTGGTCGTTGAAAGGTTTCTAGCAGCTACGAACGCCGCACCGAGA	TA2-176783	0
ko05012	0	K00234	0	EB3ZX6E02F5UO2	0	GGCCGTGGTGGTCAGGCACATCGTGCGTGCTGTGTCGCCGACCGAACCGGACACTCCATGCTGCGCACGCTCTACGGAAGGTCTCTGAAATACGACACG	TA1-110674	0
ko05012	0	K02268	0	EW2_R1P02_D06	0	GCCCGGGCAGGTACTGATCATGTTAGAGAAACTCAAGGTTCATGAATGTAAACATATGAAAAACATACAACGTCAGAACATGCTAGAATTTTCATCCTCTTGCCATCAACTGCAAATCAATGACCTCAGACGATCGATCTGTGTTCTACTTGGCTGGCTTCACTGATCTGAAAACTCCAGCATCCCGCATCCTTTCGAAATCCTTTTCCGCATCGTAATTTTTGTAGAATTCTTCGTAAGCCTTGATGCGGGCATCTTTCAGAAAGTGCTTCGTTAGCCCAACAGTGATCACAGACAGGATGGTCACTGTTGCAACATGCCGCACC	TA2-203091	0
ko05012	0	K00413	0	EW2_R1P07_D11	0	ATTATAGTGCATGCCTTCACGAATTTCGATTCCAGCTGGTGGGTCTTGGTAACCCGTCAACAGAGCAAATATATAGTCCTCGCCTCCGTGTCTGGCACCAGTGATGAAGGTCAGGTCTGGTGGAAGGGCTCCGTTATTGGCCGCCTTGGCTGCCTCGTCGTTCGGGT	TA2-153354	0
ko05012	0	K05863	0	SMcontig_12917	0	CTTGTCTTTGAAGCGAAATTCAGGGCCTGCGTTGGAAATATCNGATGCAGTTGGCCATATTACCTCTCCAGAAGGGCAGAATACCTTCTGTTCTGAAGGTCCTCATGGTGCAGTCAATGACTCCATTGTACGGTTT	TA2-000741	0
ko05012	0	K00415	0	SMcontig_22759	0	TCCTGCATTGTAGACCACAGCGAGTCTTGAAACAGGCGAATAGTCCTCCAAGGAAGCAACGACTATTCCACTTGGTAACTTGGTAATCTTGACATCCTGAGGTGACAC	TA2-013330	0
ko05012	0	K03942	0	SMcontig_23752	0	TGAAGCCTCCGTTTCNTGCTGACGTTGGGGTCTTTGGTTGTCCAACGACTGTGAACAATGTCGAAACTATTTTGTCTGTGGCACCGACCATCTGTAGACGTGGTGGGGACTGGTTTAGCTTCCTTTGGTCGACCTCGAAATACAGGAACCAAGCTGTTCAACATTTCTGGCCATGTGAATCATCCATGCACAGTTGAAGAAGAGATGTCAGTTCCACTGCGGGAGTTGATCGAAAGACATGCAGGGGTGTTATTGGTG	TA1-195066	0
ko05012	0	K02132	0	SMcontig_24511	0	AGACGGCTGTGAAGGTAGAAGACATCACCTGGGTAGGCCTCACGACCTGGTGGACGTCTCAACAGCAGAGACATCTGACGGTAGGCGACAGCCTGCTTTGAAAGATCGTCATAGATGATCAGAGCATGCCTTCCGTTGTCACGGAAGAACTCTCCCATGGCACACCCGGAGTACGGCGCCAGGTACTGCAGAGG	TA2-184864	0
ko05012	0	K02132	0	SMcontig_37122	0	GTCGAACGCTTCTGGCCGATGGCGACGTAGATGCAGTACAGCTTANCCTTCTCGTTCTGCCCCTCGTTGAAACGTTTCTGGTTGATGATCGTATCTATGGCAACGGCCGTCTTTCCGGTCTGTCGATCACCGATGATCAGCTCACGCTGGCCAC	TA2-082683	0
ko05012	0	K08844	1	SMcontig_37781	1	AAGATACTGAAGGGATCGGAGTTGGTTGACAGTCGTCCTAATAGTTTCATCATTGAGACAGNCGATGGCTGTGGTCAGTGCCTGAGC	TA1-033607	1
ko05012	0	K03935	0	SMcontig_44759	0	GAGAGTATCTGGTGCCAGAATGCATGCTGCCTACGTTCGCCCGGGCGGCGTCGACAGGGACATGCCGCTCGGACTGATGGATGACATCTTCCAGTGGGCGGAGAAGTTT	TA1-141715	0
ko05012	0	K03935	0	SMcontig_56445	0	GATGGTTCATGATTCGGGTCAACTCTCCAAACAAAATTCTGATCCACTTTGCACGTTCAGGTATTTCAATGTTGAGGAGCTTCTCAACGGCTAAAGAGTAAGCTTGTTCATTACACATCATCGACACATAGTCCAATCGGTCGAAGTAGGGCAATGCCTGTAAATATGTCTTATTTTCAATTAACTTCTCTGTGGCACGGTGCAGNAGACCAATGTGTGGGTCAGCTCGCACAACCGTCT	TA2-098176	0
ko05014	1	K07607	1	contig09079	1	TAATCGATATGTGGAGCGGATTACGATTTGTCGAGAAGATCACAGCTTCAATCCAAACACCGACCTGAAccGACTGTGAATGAGAATcGTATTTATTACGaGT	TA2-146632	1
ko05014	0	K05211	0	contig15042	0	AGTTAATACACATtCAaGTAAAGGCGTCAaTCTGGTTTGAAAaTTGGGGgCTGTGggTCcGGGTTtGAAAaCCAGGGGTCGACGGTCCTAAAaGTTCAATAGATGGAAGGAGGCatgtagcaCAGGATTGAGGGTATCAT	TA2-130339	0
ko05014	0	K04426	0	contig15518	0	TATGGAGGaGAGTTAAGGGTTCAAGTCTCCTGCCCTGAgtATAGTTACtGTGTAGGgaCcTTGaGCAAGTCCTTCACTCcACAGTTGCTCGGCTCCaGTCGATTGG	TA1-029141	0
ko05014	0	K05613	1	EB3O8BM02GA7K3	1	TTCACTGAGGTCCGGATTCGATCCAGCAGCCAATCGACGGCTACGATGAGACTGATGTCTTGTGTTGGTAATCCAACAGCCGTCAGGACAAGGA	TA2-032751	1
ko05014	0	K03781	0	SMcontig_1641	0	AAATGGCCATCAACAGTATGCACAAAACATAAGTGTTGTACTCTGATCAAGGGTTGCCAACTGTTTTTACTTTTCCGTTGGGTAGGGGCTTTACACCCCTTCCCTGTCACAAACTGTCACTTTCTTA	TA2-204409	0
ko05016	0	K02134	0	contig02069	0	cTtgTCTTCTATGATTCACAAGgTCACCGCCAGAGGGACATTCCCACATTTGgAGTCGCTGGCATTTGCTcTCATCACATGTAgCGAaT	TA1-078158	0
ko05016	1	K05862	0	contig02841	0	TtGgAGGCTAAGaCGAAAACtAATAGTGGAGTtGaGTTCACAACCAATGGATCAAGCACACACGAGAGTGGAGCCTTTGCTGGTAGCCTGGAGACAaGTACAAATGGTCtGAACATGGTGTGACTTTCACGGAGAAGTGGAaCACTGAtAATGTTCTCCAGGCAGAGGTTTCTGTGGAAGACCAGCTGCTCAAGGGTCTTAAGCTGTCTCTCGATACCAACTTCGCACCTCAGTCTGGAAAGAAGGGCGGGAAG	TA1-006086	0
ko05016	0	K02133	0	contig04706	0	aaCACTgAGTAGCcACCATGAGCCTTGGCAACGTTGTTGATCAACTCCATGATCAGCACGGTCTTGCCGACACCAGCACCACCAAAGAGACCGATTT	TA2-091931	0
ko05016	0	K03968	0	contig07091	0	AGACGTCCACtAAAAAATGAGATTTTtGACCCTCCCCTGtACACATGAGCcAGACTTCCcTCCCCcTTtGTGGaTGTCCACATGCTGTCGACATGAAATACa	TA1-022784	0
ko05016	0	K02133	0	contig07514	0	tAAGATCATCAGCTGgCACGTAGATGgCCTGCACAGATGTAATGgATCCCTTCTTGGTGGTCGTGATCCTTTCCTGCATGGTACCcATGtCAGTTGCCAGTGTTGGCTGGTATcccGa	TA2-077926	0
ko05016	0	K05863	0	contig10190	0	ccGAGGgCAAAGGAAACGGCGAGGCCAGCGTTTTCTCCGAGGATGATtGGTTTGAGGGTATCGTAGAAGCCGAAGTAGCAGCCTCTGTAGACGACGATGCCGACGCatgaGATGAGGAACCcTCGATAGAGACCAACGAGaCCGTCCGACTTCACCGTCTTCACGTAGACGTCCACCATTCCATTGAACTGGCGCTCTCCTCCCTTCTTGCCGGCCTTGGCGTCGTTGGCTAACCGCGTTCGGCAGTAGTCAAGGGAGTAGACAAAGACGAGGGACATGGCGCCGGCGACACCGCCAGACGCGACGTTCTTGCTGAAGTTGACGAGGTACGTGTCGGTCTTTCTCATGACAAAGATCGCTTTGATCTTGt	TA2-047090	0
ko05016	0	K03010	0	contig12517	0	ttCGAATGAGTtGTTCTGAAGGTTaGCAAtGGCAATCAGACCACACAGgTTGCAGaCGTGAaCGCGATACGGGTCAGaGATCTCGAACAGCcTCTCCcG	TA2-067934	0
ko05016	0	K03935	0	contig14040	0	aaCTCTCCAAaCAAAATTCTGATCCACTTTGCACGTTCAGGTATTTCAATGTTGAGgAGCTTCTCAACGGCTAAAGAGTAAGCTTGTTCATTACACATCATCGACACATAGtCCAATCgg	TA2-126852	0
ko05016	0	K10408	1	contig14265	1	cTTTTAGCACTCTTAAaTTCTATTATTtCATATTCTAAAAAGTGACGCTAATAAATCGTCCAATGACGTTtCCATATTATTTAGCGCTGAGATGAGATGCTTGCTGGAGTCGTGGTACGG	TA1-170346	1
ko05016	0	K03935	0	contig14773	0	ccAGAATGCATGCTGCCTACGTTCGCCcGGGcGGCGTCGACAGGGACATGCCGCTCGGACTGATGGATGACATCTtCCAGTGGGCGGaGAaGTTtGgtCaGCTGGTGGa	TA1-122844	0
ko05016	0	K03942	0	contig14928	0	ACGTTGGGGTCTTTGGTTGTCCAACGACTGTGAACAATGTCGAAACTATtGCTGTGGCACCGACCATCTGTAGACGTGGTGGGGACTGGTTtGCTTCCTTTGGTCGACCTCGAAATACAGGAACCAAGCTGTTCAACATTTCTGGCCATGTGAATCATCCATGCACAGTTGAAGAAGAGAt	TA1-006307	0
ko05016	0	K03934	0	contig15355	0	AGGAACAGGACCTTCGGACCGTGGTCCCTGATGTACTGGACGCCGGCCcTGTAGCCAAGGTCAAGGGCCGCAACCTGGCTCGCAACGCGATGTAggaCGTTAAGGATTCTCCAg	TA2-172116	0
ko05016	0	K03934	0	contig19357	0	cGTtATTTAtCAAGGGTCCcACGGTGACTTtGGAGCGGGTATAgccgatatcgtcttgccgggggctgcctacacggagaaaGaaCGGCAACCTACGTCAaCACGgAGGGCAGGgCACa	TA1-059210	0
ko05016	0	K02132	0	contig23278	0	aCGTGTGTTGTCGATtGGAGATGgTATCGCCCGTGTTTAtGGACTTAAGAaCAtCCAGGCCGAGGAGATGGTGGAGTTCTCCAGCGGCCTTAaGGgCATgg	TA1-185327	0
ko05016	0	K03934	0	contig23699	0	cTTCTACTACTGCACGGACACACTTGGCCATCgTCTGCGAAGATCTGGtGATTGCATCGGTCATGTAGAAGTCTTTTAGTGACAGCTGGGGCGGAGTCAGCGGAGAGGTtGACAACGTTTGCTTCTTCACGCTCGAGGCCAATTCCGAAGCCTGTTTGAAGTAGTTGGCTTcTtCGACATCTCCGTATCGCGTCAGGTTTGGCGAAACTTCCTCCAGTCTCTTGCGAACATCGTTCa	TA2-081772	0
ko05016	0	K02133	0	contig24136	0	TCCATACCAAGGATGGCGATGATGTCCTGGAGGGACTTGTAGTCCTGTAGGATCTTCTGGACGCCACGGGCAACCTCGTAGTGCTCCTGGCCGACGACGTTCGGGTCGAGGATacGCGAGGTCGAGtCAAGAGGGTCGACAGCAGGGTAGATACCCAGCTCAGCAATACCACGAGACAAGACGGTCGTAg	TA2-078393	0
ko05016	0	K00412	0	contig24442	0	CttGttAttGAAACTATGGTTCACTATTAGGCCTATGTCTAGTAATtCAAGTAATTACAGGCCTATTCCTCAGAATACACTACGTGCCCAACATTGAAaTGGCCTTCTCATCCGCTGCCCATATTtCACGAGATGTAAATTATGGATGACTTCTTCGATCGATCCATGCCAATGGAGCATCAATATTCTTCCTATTTATTTACTTGCACGCGGGGCGAGGCCTCTATTATGGGTCTTAT	TA1-167099	0
ko05016	0	K00412	0	contig24557	0	ACCCTAAGGGAAACCTGAAACATTGGAGTTATTTTATTTTTATTGACAATAGCAACCGCATTCATAGGCTATGTGCTCCCCTGAGGACAAATAAGCTTTtGAGGGGCCACAGTAATTACTAA	TA1-073041	0
ko05016	0	K04634	0	contig26701	0	tttGACTCAATCGTTGACTTTTCAGACATATAtATCAGtCACACAAAAGATcTTGAaGAGTTATTAGGTCAGGACTGATATAAACCAGCAAATGAAGAAACCATTGCGTGTAGTTTATTATTCTACTTATTATTACATTATGCAATTATAAAAAaTTATGTAaTTACTAAAAaTTTCA	TA1-231349	0
ko05016	0	K04498	0	contig27121	0	ccAATCGGCTACCACGGCCcACTTTCTCTAACCAATCAGCCACcGTGATCCACTTGCACTAACCAatCGgCTACCATGATCCACCTGCTTTAACCAATCAGCTACCATGATCCACTTGCCTAACTAATCGGCTaCcATGaCtCAaTGTTCTAACCAATCaGCCACca	TA2-055736	0
ko05016	0	K03942	0	contig29470	0	TACAAAaCGAAAGAAATTGTGCTGAAaGGtAGttGgtAAtGGATTCAGGGTGAAGTGAAGAAGTCGGGCCTtCGAGGTCGTGGGGGTGCCGGATTTCCTACTGGCATGAAATGGAGTTTCtAttGAACAAGCCAAaCGATGGAAGGCCACGATATTtGGTTGTGAATGCTGATGAAGGAGAACcGGgAACGTGCAAAGATCGAGAGATCCTGAGACACGATCCTCACAAGCTGATCGAAGGATGCCTGATAGCGtCCAGTTCGATGGGAGCCCAGGCAGCTTACATCTACGTTCGTGGAGAATTCTACAACGAAGCATCGAATTTGCAGATAGCCATTCGAGAGGCTTATGAAGCTGGTCTGATTGGTAAGAATGCCTGCGGTTCTGGGTATGATTTTG…	TA1-058294	0
ko05016	0	K00412	0	contig29848	0	ACGCAGATTCTGATCGAATTCCATTTCATCCTTACTACTCCATCAAAGACGCCCTAGGCTATATACTAGCTATCCTGGGACTATCCCTCATAGTGCTATTTGAGCCAAACCTCTTTACAGACCCAGAAAATTTTCTAATGGCTAACCCCCTCGTCACCCCCATTCACATTAAGCCGGAATGGTATTTCTTGTGAATATATGCAATT	TA1-080260	0
ko05016	0	K03937	0	contig29996	0	GACACGCGAGAACGTTGGGtAAaaTCCACTGATGGGCTGGACATCAAGTGCTGATCCCTTGGCTTCGATGGAGATATCTTTCACCAACAAAGAAGATGCAGTTGCTTTCTGTGAGAAGAATGGTTGGGAATACCATGTTGAAGAGAAGCATGATCGCAAACTGAGACCAAAGTCTTATGGAGACAACTTCTCCTGGAACAAGAAAACGCGTCTATCTACGAAaTAATCATAATAACCAATGCCAGATACGCTTTTAAATGTGCATATAAACTTTAAGAACATTGTGCTGCAGAACTGTGAAGAg	TA1-122101	0
ko05016	0	K03949	0	contig30668	0	ATTtACTtCTTATTTCTGaCATTAGaagCTAAAATgtAaCcATATCAACTTTATTGAaTCAATTACAAACCgaCTACAAGATATCCAAGTGTCACTGAAaGTTGCTAAAGTTTGAAAAGCCACAACTGTATTCAATCTAGATCGGCCATTTCCATTGGTTTGGAGGTGCTTCCTTAACCAAAGGCTCCcATGACCTCCACTCAATCATCCTACGAGCCAAATTCAGCTCACGCTCTGCCTGTAGAATAAGTTCTTCTACTTGACCACCGTTGATCTTTGCTTCCAGTTTCTCCACATTTGGTTCAGACTTTACCACCGTTAGACGATCTTGAACAAGCGCCTGTGTATGTTTGCGATAGACTGCACTTTCTGGCATTTTCTGAATAACTCGAAGTATTT…	TA2-105400	0
ko05016	0	K00234	0	EB3O8BM01A1WJX	0	TAGATGTGATCCTTTGCTGGTCCAACGCCCCTGCCCTCTCGGATTTCAATGGTCATGGCACGAGAGACGACGTCACGTGACGCAAGATCCTTGGCGTTAG	TA2-183652	0
ko05016	0	K00234	0	EB3O8BM01DA6X9	0	ACATGGAGTTCGTCCAGTTCCATCCGACAGGAATCTACGGTGCCGGGTGTCTGATCACCGAGGGTGTGCGTG	TA1-170718	0
ko05016	0	K10424	0	EB3O8BM01DHNQX	0	TATTTCCTTCTTCTCGCTCAATTGGGTCAGTTTCTGGGCGACACCGGCCAGTCGACTGTCCACCTGGTCGAGCAACGCAGGATCCATCAACTTCGCCTTGGCGG	TA2-110927	0
ko05016	0	K02132	0	EB3O8BM02JRR0J	0	CAAGGATCCTCTCTTCGAGGATCGAAGACACCTCGGCCGATCCTCCGGCGGCGTACACAGACTTGGTCGTTGAAAGGTTTCTAGCAGCTACGAACGCCGCACCGAGA	TA2-176783	0
ko05016	0	K00234	0	EB3ZX6E02F5UO2	0	GGCCGTGGTGGTCAGGCACATCGTGCGTGCTGTGTCGCCGACCGAACCGGACACTCCATGCTGCGCACGCTCTACGGAAGGTCTCTGAAATACGACACG	TA1-110674	0
ko05016	0	K10408	0	EW1_R1P05_D09	1	ACGACCCTCTGCCGATCATTTGGTTGAAGCCGTCAAAGAAACAGGACATCAACGACCAAGTGGGGCGCTACAAATGTCCCGTTTACAAGACGAGCGAACGGCGAGGAATTCTGTCGACAACCGGACACTCAACCAACTTCGTTCTGACCGTCTTAAGAGAGTCATAGTTACTCCCGCCGTTTACCCGCGCTTTTTTGAATTTCTTCACTTTGACATTCAGAGCACTGGGCAGAAATCACATTGCGTCAACACCACGTTAC	TA1-201511	1
ko05016	0	K02268	0	EW2_R1P02_D06	0	GCCCGGGCAGGTACTGATCATGTTAGAGAAACTCAAGGTTCATGAATGTAAACATATGAAAAACATACAACGTCAGAACATGCTAGAATTTTCATCCTCTTGCCATCAACTGCAAATCAATGACCTCAGACGATCGATCTGTGTTCTACTTGGCTGGCTTCACTGATCTGAAAACTCCAGCATCCCGCATCCTTTCGAAATCCTTTTCCGCATCGTAATTTTTGTAGAATTCTTCGTAAGCCTTGATGCGGGCATCTTTCAGAAAGTGCTTCGTTAGCCCAACAGTGATCACAGACAGGATGGTCACTGTTGCAACATGCCGCACC	TA2-203091	0
ko05016	0	K00413	0	EW2_R1P07_D11	0	ATTATAGTGCATGCCTTCACGAATTTCGATTCCAGCTGGTGGGTCTTGGTAACCCGTCAACAGAGCAAATATATAGTCCTCGCCTCCGTGTCTGGCACCAGTGATGAAGGTCAGGTCTGGTGGAAGGGCTCCGTTATTGGCCGCCTTGGCTGCCTCGTCGTTCGGGT	TA2-153354	0
ko05016	0	K04498	0	EW2_R1P09_A12	0	GTACGAGATCCTCTACATGTTGATTCGTCGTTACAAATACCTGGAAAAGAGCTTCGAGGATGAGTTGAAGAAGCTGATTCTGTTCCTGAAGGGGTTTTCTGAACCGGAGAGAGCAAAACTTGCTAAGGTGGTTGGAATCTGCTTGGCCAATGGCCTCGGTAGTCCAACATGCCTGGTTCCGTCGTTCGAGGACCATCTTGTCAAGGAAGGATTGTCCCTTGAGTTTGCACAGTGCATGTTTAAGGCCTGGCTTCAGGAGAAGGACATGCAGAATGTTGCAACTGCTGTTGAAGAAGTCCGGCATTGAAGGCAAATTA	TA1-199694	0
ko05016	0	K05863	0	SMcontig_12917	0	CTTGTCTTTGAAGCGAAATTCAGGGCCTGCGTTGGAAATATCNGATGCAGTTGGCCATATTACCTCTCCAGAAGGGCAGAATACCTTCTGTTCTGAAGGTCCTCATGGTGCAGTCAATGACTCCATTGTACGGTTT	TA2-000741	0
ko05016	0	K08769	0	SMcontig_21734	0	CCCAAACTGGAAGCCGGTCTGAGGAGCGATTTGAATGAGGGTCGGAACAAGGCCACGGTAGAGCGCCAGAGGACTCTCTTTTGTTATGATCTGACGCACAGCGTCTGTCATAGATCGATAAACCTTTGGCTCTCCCTGTGCGACGAACCGCGTCCGT	TA2-157407	0
ko05016	0	K00415	0	SMcontig_22759	0	TCCTGCATTGTAGACCACAGCGAGTCTTGAAACAGGCGAATAGTCCTCCAAGGAAGCAACGACTATTCCACTTGGTAACTTGGTAATCTTGACATCCTGAGGTGACAC	TA2-013330	0
ko05016	0	K03942	0	SMcontig_23752	0	TGAAGCCTCCGTTTCNTGCTGACGTTGGGGTCTTTGGTTGTCCAACGACTGTGAACAATGTCGAAACTATTTTGTCTGTGGCACCGACCATCTGTAGACGTGGTGGGGACTGGTTTAGCTTCCTTTGGTCGACCTCGAAATACAGGAACCAAGCTGTTCAACATTTCTGGCCATGTGAATCATCCATGCACAGTTGAAGAAGAGATGTCAGTTCCACTGCGGGAGTTGATCGAAAGACATGCAGGGGTGTTATTGGTG	TA1-195066	0
ko05016	0	K02132	0	SMcontig_24511	0	AGACGGCTGTGAAGGTAGAAGACATCACCTGGGTAGGCCTCACGACCTGGTGGACGTCTCAACAGCAGAGACATCTGACGGTAGGCGACAGCCTGCTTTGAAAGATCGTCATAGATGATCAGAGCATGCCTTCCGTTGTCACGGAAGAACTCTCCCATGGCACACCCGGAGTACGGCGCCAGGTACTGCAGAGG	TA2-184864	0
ko05016	0	K02132	0	SMcontig_37122	0	GTCGAACGCTTCTGGCCGATGGCGACGTAGATGCAGTACAGCTTANCCTTCTCGTTCTGCCCCTCGTTGAAACGTTTCTGGTTGATGATCGTATCTATGGCAACGGCCGTCTTTCCGGTCTGTCGATCACCGATGATCAGCTCACGCTGGCCAC	TA2-082683	0
ko05016	0	K03935	0	SMcontig_44759	0	GAGAGTATCTGGTGCCAGAATGCATGCTGCCTACGTTCGCCCGGGCGGCGTCGACAGGGACATGCCGCTCGGACTGATGGATGACATCTTCCAGTGGGCGGAGAAGTTT	TA1-141715	0
ko05016	0	K10408	0	SMcontig_56139	1	CTATGAGTGGCAGAATTCGATGTTACTTCGTTAGTACGtACCCTTGCCCTTCGGAAACATTTCAGATAGTAGAACNCAGGCATCGGTTCGAAAGCTTTGAACAGCGACTCAAACTCATTCCTGTAGCTTTGGTCCTCGTAGACACATTCTGGGACACCGGTGACAATCAAAACGcCTCGGCAGATCGCTATAGTCATCAGCATCGTACG	TA2-190415	1
ko05016	0	K03935	0	SMcontig_56445	0	GATGGTTCATGATTCGGGTCAACTCTCCAAACAAAATTCTGATCCACTTTGCACGTTCAGGTATTTCAATGTTGAGGAGCTTCTCAACGGCTAAAGAGTAAGCTTGTTCATTACACATCATCGACACATAGTCCAATCGGTCGAAGTAGGGCAATGCCTGTAAATATGTCTTATTTTCAATTAACTTCTCTGTGGCACGGTGCAGNAGACCAATGTGTGGGTCAGCTCGCACAACCGTCT	TA2-098176	0
ko05016	0	K09048	0	SMcontig_8876	0	AACGACCATAGCACAGAGGCCACTCCACAACCAGACCCTGAAAGAACCANCTTGCCTGCCGTCGACTCCGAAGCTCCAAAGGATGGCTCTGAAAGGCATCAGGAGACCAAAGAGGAGAATTTA	TA1-111713	0
ko05020	1	K04345	0	SMcontig_22970	0	CAATCGAAGATAAGAAAGATCTGAAGACGCGTTTTGATTGGCCTTAATTAGTCTTAATGGTCTTAATTGATTTTAATTAACATAGCGAAGCGGAGAAGATGATGTCGAACAAGATCGAGGACCGGATTCGTCGTATGTCGGTGAACACCGTCGATGAACGACTGCGAAAGTTGTCCTCAGGATTAGATGACGTCAGGTACCGGAAAACATCGACTGGAGGGAACAAGATGAAGGTTCGCAAGCAGAGTGTCCAACCTCCTCCAAAGACTCCAGAACGACCGAGACAGATGTAAACAGCCTAGATTCGGGATCTGTTTCGATGTGGATGGAGTGTTGGCCAGAGGCACCGTTCCTATTCCAGCTGC	TA1-173393	0
ko05020	0	K03995	0	SMcontig_40348	0	CNACTTTAAGCACCAATTTTACTACACCTGGTAATCTCTTGCATATAGATGACAACTTCAAAACCATCTTAAATACAAGTTAATTATTTAACAAAATATTTTACACATCTACCAATAATTATTACACAGCAGTATACCATATGCATAGTTA	TA2-137766	0
ko05100	1	K02105	0	contig00130	0	aTtCATAAAaGTATATAATtATCTGCCATAACTACATAACATAATATAAACTGAAACTCTTATCAAACATTgATATCAATGGAAACTCACTGCAAATACAAAGCAAGTCAAAAGTCATGCAGAATTTGCTCTTAATGGAATTCTTTAAAAATATCAGTCAAATTCTCTAACAGCTGATCGTGGGCAAATTAAAGCCCAAGGTTtCCATCAGAATTGTCTTGAGAATAGTGTATATTATTCATATACATTTTATGCATATAACTTTTTGAAaTATACATCCACTGTATTTGATCTTTGAAACTGCTAAACCGGAAGCAAATTAGACGAGGAACAAGCGTCAAATGTCCAATTTATTTCCAGATTGGTCCAGAATGACAGAAGTAACAAGATGCAACAAGT…	TA2-035043	0
ko05100	0	K06279	0	contig25162	0	aaCGATCGAAtAAaGTtCtAGAAAaTGACGTTCTTCGACATtGGACGCGATCCCcATCCTGGTGCCCcTCTTACAGATCTGGAATGGAATGGTCCATGtGCTTCTTGACAAGGCTTGaTCCAATGTTCTTCATGATGTGGtCGTAG	TA2-037879	0
ko05100	0	K05754	0	contig27063	0	aTGCTCTTCAATACGTCCTCAAtAACGCACCCGTCTCCACAAAGAACCAGgCGGTGAAGGACAGAGCGCTCCAGTCTGTGCTGAAGGTCCTGATGTCCTTTAAGGCCAACGAAATTGAGGCCGGCCTCAAGGGCCTTGACCAGAACAGACAGGACACGCTGATGAAGTACATCTACCGAGGATTTGAGTCTCCATCGGAGGGAAGCAGCGCACAGCTTCTGGTTTGGCATGAAAAGCTGTTTGCTGTGACCGGCCTGGGAAGTGTTGTTCGAGTTTTAACCGACCGAAAAaGAGTCTAGGACCAGCGTCATCAAGAGGCACCAGCCA	TA1-199711	0
ko05100	0	K05692	0	EB3O8BM02ICXPB	0	CTCCGGACCGAAGGTGTAGTTGTAGAGGTGAATCATGTCCTCCCAGCTGCGCACGATCCCGTTCTCCATCGGATACGACACTTCCAACATCGACCGAA	TA2-031741	0
ko05100	0	K05692	0	EB3ZX6E01BYPWE	0	GCCACGCAGCAGAAGAAGCTTGATGAGATAACGTGTGACGTCGCGACCAGCGATGTCCAGACGACGGGTGAGATGCGGGAGGGCGAAC	TA2-176405	0
ko05100	0	K05692	0	EB3ZX6E01DOB82	0	GTCGACAATGGATCCGGTATGTGCTTTTAAGGTTCTTTTTGGTTTTCTTTTCGTCTGGGGACGACGCTCCCAGGGCCGTCTTCCCATCCATCGTTGGACGCC	TA1-185586	0
ko05100	0	K06279	0	EW1_F2P13_F07	0	ACAATCCTACTTGGATAACTGCGGTAATTCTGGAGCTAATACATGCCACAAAGCTCCGACCCTTATGGGAAAGAGCGCGTTTATTAGGTCAAAACCAATCGGGTCCTCGCGGCCCGTAACTCTGATGACTCTGGATAACTTCGAGCTGATCGCATGGCCTCGTGCCGGCGACGTATCTTTCAAGTGTG	TA2-142610	0
ko05100	0	K00922	0	EW1_R1P07_C04	0	ACAAAATGAATTTGTCATTAATAATGTTCTGTTGCAGACATCTCGCCAACTATAATCAATTTGAACAGGGACAGAACAGGGACACTGTCTAATAACACAAGATGAATGACATTAAAACTTGAATATGACTTGCAATAAAAGCAGAAACTAGTCGGTTA	TA1-141032	0
ko05100	0	K05719	0	SMcontig_12480	0	AATCCTCCGCCAAGCAGACNTTCTTTGtTAAcTTAAGCCCTNCTTGNACCAGCCTAAACAATTGGTCGAAGGAAATCCTGCCNAAACAATTGGTCGAAGGAAGTGNAGTTTGTTTTGTTGCCATTGTTATGACTGTCCGAAAAATGGTGATTGCTATTTGGAGATAAACGTCTCTGATTCATCAGTACTCAGTAGCGAAATATAAAGCTGAACAGAAATTTGCAAGGATTGCGAAGGTCGTCCGGAACCTGCCTTCTGCCTTATTCNTGTGTTTCGGAAGACGCTCGGTGGGAGTGCAGCGTCGTTTTAGTCAGCGTCAATCCAGGTCCATGCGAAGTCGTTGTGCCTTCGTTGCGGATACAGAGTTGCGGTTCTTGGC	TA2-025776	0
ko05100	0	K05692	0	SMcontig_51649	0	CCCATTCCCACCATTACACCCTGATGTCTTGGTCGACCAACAATCGACGGGAAGACGGCTCTTGGGGCATCGTCCCCAGCGAATCCTGCTTTGCACATTCCAGACCCGTTGTCAATGACAAGGGCAGCAACATCATCCTCCCGC	TA2-036115	0
ko05100	0	K06106	0	SMcontig_53297	0	CCTGTATGACTACGATGCCCAGGATGACGATGAGGTCGGTTTCGGTGAGAACGACAGAATTATCAACTGTGAAGTGATTGATGAAGGCTGGATCACCGGAACCGTGGAAAAAACCGGAAAACGGGGGATGATCCCGGCCAACT	TA1-047032	0
ko05100	0	K02105	0	SMcontig_53300	0	GCATCTGGAACATCAGAGCAGACTCAGTTTGTCATCCACAGCGGCGCTGTTCCGATCTTCATTCATCTCCTTAACTCACCAAGCGAGGATGTGCAAGAACAGGCCGTCTGGGCACTTGGCAACATTGCAGGTGACAGTCCAATT	TA1-113786	0
ko05100	0	K12959	0	SMcontig_54974	0	CTTCAGTTTGTTTAGTGTTTTGTTTGTATGTGCGTGACAGCTAAAAATGCTTTCTTTGATATGGGCTTTCCTACNATGTTCTTTGCCNTTCTACCATGTTTATTGTTTGTGTCAGTGTTGCCCGACCTATTTGACATCGCGGGCATGCTGCCTGAAGCCAGTTTCGTGGGTCGCGGGTTGGACAGCTCTCTGGTTTGTGTAAGATAATGTGTGGCTGGTCCATCGCAAATAGGAACCCTGTTGTGTTGTTTGACTTATGTAATCCTGATGTCCTGATGACTAATAGCTATGTGATGCCTACTATGGCCAGTATTTTTGTCAACAACTCTGGTCTACTTAATCCAGATAAAAGGACATGTTGTTGTTTATTGAATACAGGTGGGTACAGCATCGCACCAA…	TA1-055703	0
ko05100	0	K04393	0	SMcontig_8484	0	CTCAGCACTGACCCAGAAAGGACTGAAGAATGTCTTTGATGAGGCGATTCTTGCCGCTCTTGAGCCTCCGGAGCCCAAGAAGAAGAAGAAGTGCTGCATCCTCTGAGTTGC	TA1-203987	0
ko05110	0	K02155	0	contig00462	0	GGCCCTCAGAAGGTACCTGCACCCGTTCCAAGCATGCCGCAGATGAGGCCTCCGGAAAATGGATATGGCGTCGGTGGCCAGGGTGGCTATTACGTCCCGATGGGCTACTGGGGCTACCAGCAGGGCTATCA	TA1-239733	0
ko05110	0	K02154	0	contig02408	0	aCATTTAAaGTAACATCTAACAGCaGCAGCGACTGCTGTTTACATCATGGTTGGCAACTTTGCAGTCACTATAACAAAGACCTAGAAAGCAGAAGAAAGATACTATGGCTTCAGGCACACGCTAAATACACAAATTATGACAAACAATTtGAAGAAaTAATGATTTGGTTAGACAGTGAAAAAATATTTtAAAAAAaTTATTtGATTAGCAGTTGAGATAGATACTTTCAGTGCTACGCCTGTGCCATAGAATACTACTTGCCTGACAGTATCACATTTTCTCTGGACAACAACTTTTAACTAACGAAAaTATGTTAATGAAATCTGAAACTGTTCAGCTTTAGTTAGGCAAACGAACTTTACATCAGATAGTATGCAGCCTGATTTAACATTGATACA…	TA2-118881	0
ko05110	0	K02147	0	contig09675	0	CCAATGGCAGACTTCATCAATCTTGACAACGATGGCAAAACGTTGATTGGAGGATAGATCTGTCTGTTGTGAAGTTGTCGATCGACGTAgaTCTGACCcTCAGTGaTGTAaCCAGTCAGaTCaGgaa	TA2-116590	0
ko05110	1	K02144	0	contig09751	0	CTTATTCAAACGTTGTCCAATGGAgtCAGCTATCAGATtcAATACCAGCTCATCTTCTGCCTCTGGgTGATGaCCTTTGACCCAGAACTGGCTGacAAAATCtCCAAGTGCAA	TA1-217242	0
ko05110	0	K03661	0	contig16495	0	aTGGCTATTGCAGGACACTTCCCCCTACATGTGGGCTAACCTCGGCATTGGACTCGGAATTTCCCTATCTGTTGTCGGTGCTGCTTGGGgCAtCTGACGActggttCAAGTATTCTTGGCGGCGGTGTGAAGGCGtCCTCGCATCCGTACCAAGAACCTTGTCAGCATCATTTTCTGTGAAGCAGTtGCCAtCTATGGCa	TA1-120997	0
ko05110	0	K02147	0	EB3O8BM02F1XCW	0	ATTGTCTTCGCTGCCATGGGTGTGAACATGGAGACGGCGCGTTTCTTCAAGCAGGATTTCGAGGAGAACGGTTCCATGGATAACGTCTGTCTCT	TA1-088923	0
ko05110	0	K05692	0	EB3O8BM02ICXPB	0	CTCCGGACCGAAGGTGTAGTTGTAGAGGTGAATCATGTCCTCCCAGCTGCGCACGATCCCGTTCTCCATCGGATACGACACTTCCAACATCGACCGAA	TA2-031741	0
ko05110	0	K05692	0	EB3ZX6E01BYPWE	0	GCCACGCAGCAGAAGAAGCTTGATGAGATAACGTGTGACGTCGCGACCAGCGATGTCCAGACGACGGGTGAGATGCGGGAGGGCGAAC	TA2-176405	0
ko05110	0	K05692	0	EB3ZX6E01DOB82	0	GTCGACAATGGATCCGGTATGTGCTTTTAAGGTTCTTTTTGGTTTTCTTTTCGTCTGGGGACGACGCTCCCAGGGCCGTCTTCCCATCCATCGTTGGACGCC	TA1-185586	0
ko05110	0	K04345	0	SMcontig_22970	0	CAATCGAAGATAAGAAAGATCTGAAGACGCGTTTTGATTGGCCTTAATTAGTCTTAATGGTCTTAATTGATTTTAATTAACATAGCGAAGCGGAGAAGATGATGTCGAACAAGATCGAGGACCGGATTCGTCGTATGTCGGTGAACACCGTCGATGAACGACTGCGAAAGTTGTCCTCAGGATTAGATGACGTCAGGTACCGGAAAACATCGACTGGAGGGAACAAGATGAAGGTTCGCAAGCAGAGTGTCCAACCTCCTCCAAAGACTCCAGAACGACCGAGACAGATGTAAACAGCCTAGATTCGGGATCTGTTTCGATGTGGATGGAGTGTTGGCCAGAGGCACCGTTCCTATTCCAGCTGC	TA1-173393	0
ko05110	0	K05692	0	SMcontig_51649	0	CCCATTCCCACCATTACACCCTGATGTCTTGGTCGACCAACAATCGACGGGAAGACGGCTCTTGGGGCATCGTCCCCAGCGAATCCTGCTTTGCACATTCCAGACCCGTTGTCAATGACAAGGGCAGCAACATCATCCTCCCGC	TA2-036115	0
ko05120	0	K02155	0	contig00462	0	GGCCCTCAGAAGGTACCTGCACCCGTTCCAAGCATGCCGCAGATGAGGCCTCCGGAAAATGGATATGGCGTCGGTGGCCAGGGTGGCTATTACGTCCCGATGGGCTACTGGGGCTACCAGCAGGGCTATCA	TA1-239733	0
ko05120	0	K02154	0	contig02408	0	aCATTTAAaGTAACATCTAACAGCaGCAGCGACTGCTGTTTACATCATGGTTGGCAACTTTGCAGTCACTATAACAAAGACCTAGAAAGCAGAAGAAAGATACTATGGCTTCAGGCACACGCTAAATACACAAATTATGACAAACAATTtGAAGAAaTAATGATTTGGTTAGACAGTGAAAAAATATTTtAAAAAAaTTATTtGATTAGCAGTTGAGATAGATACTTTCAGTGCTACGCCTGTGCCATAGAATACTACTTGCCTGACAGTATCACATTTTCTCTGGACAACAACTTTTAACTAACGAAAaTATGTTAATGAAATCTGAAACTGTTCAGCTTTAGTTAGGCAAACGAACTTTACATCAGATAGTATGCAGCCTGATTTAACATTGATACA…	TA2-118881	0
ko05120	0	K02147	0	contig09675	0	CCAATGGCAGACTTCATCAATCTTGACAACGATGGCAAAACGTTGATTGGAGGATAGATCTGTCTGTTGTGAAGTTGTCGATCGACGTAgaTCTGACCcTCAGTGaTGTAaCCAGTCAGaTCaGgaa	TA2-116590	0
ko05120	1	K02144	0	contig09751	0	CTTATTCAAACGTTGTCCAATGGAgtCAGCTATCAGATtcAATACCAGCTCATCTTCTGCCTCTGGgTGATGaCCTTTGACCCAGAACTGGCTGacAAAATCtCCAAGTGCAA	TA1-217242	0
ko05120	0	K03661	0	contig16495	0	aTGGCTATTGCAGGACACTTCCCCCTACATGTGGGCTAACCTCGGCATTGGACTCGGAATTTCCCTATCTGTTGTCGGTGCTGCTTGGGgCAtCTGACGActggttCAAGTATTCTTGGCGGCGGTGTGAAGGCGtCCTCGCATCCGTACCAAGAACCTTGTCAGCATCATTTTCTGTGAAGCAGTtGCCAtCTATGGCa	TA1-120997	0
ko05120	0	K02147	0	EB3O8BM02F1XCW	0	ATTGTCTTCGCTGCCATGGGTGTGAACATGGAGACGGCGCGTTTCTTCAAGCAGGATTTCGAGGAGAACGGTTCCATGGATAACGTCTGTCTCT	TA1-088923	0
ko05120	0	K04409	0	EB3ZX6E02JKG87	0	CTACTGTGTTCGGTAGGAGCCCGGGTCAGCCCTTACCTTCTCATCTTTCTTCGGATCATCATTGGACTGGGTCAGGGTGTCGTCTTCGTTTCAATGCACGATCTTTG	TA1-177238	0
ko05120	0	K04430	0	SMcontig_16164	0	AAAGGCAGTCAAATCAGACGTGCATTTCCTAAGACATTCGCTTNACAGTACGATCTCAAATCAAACCCACATCAACTTTAAACCATATGATTATGATTCACTCAATTNCTTTCAAAATaAAAAATCTAATAGGATGCATTTCTTTTTCAAATTCACTCACCTGCCGAATTTTGCACCTTACTCCAAACACCA	TA1-037449	0
ko05120	0	K06735	0	SMcontig_4898	0	GTATGTCAGATTGAATTTTAAACGAATATTGTATCTTGAGAGTTTTGGTGCTCATTCATAAATTGTTCTTGATTGTGTTTACTAAAATTGTATTGTGTTGATGGATTGTTATTCGCATGTTTACATTTTAGGTGAATGATCTTGAATCCCAGGCTGCTCAAAAACTATTTGTTTTAATGTGTACACACAATTT	TA1-143337	0
ko05120	0	K06704	0	SMcontig_54463	0	AATGTACGTAATGGTTaAATGCTGTATTATATATTCGTGTACAGAAGTATGCAGTGTGTACACTGGTaAATGTATGCATAACGTAAGCGAGTGTAATTTTGTCGTAATCAGTACCAGTTGTGCTGGNTTTACCCCAGTCCATCATGTACTATTTGAAGTATGTAGTAATTAGAGTATTGCTGTAGTGTGCTTTTACTACCATTTCTCTCCAATATGATATTCTTGTTTGGAATTTGGCAGCAACTGTAGTTTT	TA1-157076	0
ko05120	0	K05737	0	SMcontig_59029	0	AGTTGGTATAGTCTGTCAGATGGGTGTCTTAAATTAAATTGTTCCGATTGCTCTGCAATTTATTGCTGTTGGATATTGCTAAGTGGCAGAGTATTGTGATGCAGAAATTGTTGCATTTTTAAAAGAGGTTTGCTCTTAGTGATTGAATGTGATGAAGTAGAATAGAATTACCTTTTTTGGCGAGTAAATGATGCTAGATANGACATTTTTGCTAATTGCTAGTTGTAACTAATGAAGGAAANTGTACTGATTGTTTTTACTTGTAATAGGCTAAATTATTGGAAAATGAAAGTTCTAATTTAAATCAAGTTAAACGACTGtTTTTAGTAATGACTGTATAGCATCATGAGCGATTAAATTATGTAAGTTGGGTATGTTAATTCTATATTTATGGCAATA…	TA1-100566	0
ko05120	0	K04393	0	SMcontig_8484	0	CTCAGCACTGACCCAGAAAGGACTGAAGAATGTCTTTGATGAGGCGATTCTTGCCGCTCTTGAGCCTCCGGAGCCCAAGAAGAAGAAGAAGTGCTGCATCCTCTGAGTTGC	TA1-203987	0
[truncated: 249 more rows]
